# Supplementary material for: Cytoplasmic Polyadenylation Element-Binding Protein 1 Post-transcriptionally Regulates Fragile X Mental Retardation 1 Expression Through 3′ Untranslated Region in Central Nervous System Neurons
Source: Front Cell Neurosci. 2022 Apr 15;16:869398. doi: 10.3389/fncel.2022.869398 (PMC9051318; doi:10.3389/fncel.2022.869398)
Supplement: Supplementary file 1 [file Table_1.XLSX]

## Sheet: Sheet1
	Supplemental Table S1. Oligonucleotide sequences used in this study
	Oligonucleotide sequences for plasmid construction
	FMR1 3'UTR full length	F: 5'-GCCGCTAGCTAAATAAGCTACATAATTCCGAAG-3'
		R: 5'-GGCACCGGTTTGCTTTTTCATAAGTGCAACTTT-3'
	FMR1 CPE mut 1	F: 5'-CAGGATTTTACTTTTgcTTT-3'
		R: 5'-AAAgcAAAAGTAAAATCCTG-3'
	FMR1 CPE mut 2	F: 5'-GTGCCTTTTTTgcATCTTGG-3'
		R: 5'-CCAAGATgcAAAAAAGGCAC-3'
	FMR1 CPE mut 3	F: 5'-GATTGGATTTTgcGTTGACA-3'
		R: 5'-TGTCAACgcAAAATCCAATC-3'
	FMR1 CPE mut 4	F: 5'-GATGTAAATTTTTgcTAAAAAGTTG-3'
		R: 5'-CAACTTTTTAgcAAAAATTTACATC-3'
	CPEB1 coding region	F: 5'-gctaccggtcgccaccATGGCTTTCTCTCTGGAAGAAGCAGC-3'
		R: 5'-ggcgaccggtctGTTCTTCTGGTTCCTCATTAGGGGG-3'
	Oligonucleotide sequences for qPCR
	CPEB1	F: 5'-AAGAAGGTTCAGATTGACCC-3'
		R: 5'-AAGTACTTGAAGCAGACCTG-3'
	FMR1	F: 5'-GACAAATGTGTGCCAAAGAA-3'
		R: 5'-AGGTGACTTCATTGATGGAC-3'
	Hprt	F: 5'-GGACTGATTATGGACAGGAC-3'
		R: 5'-AATGTAATCCAGCAGGTCAG-3'
	Esrra	F: 5'-TAGTGCTCAGCTCTCTACC-3'
		R: 5'-GATGGTCCTCTTGAAGAAGG-3'
	Abat	F: 5'-GCTCCAATGAGAATGCATTC-3'
		R: 5'-CCTCTTTGGAGAAACCTCTC-3'
	Tmtc1	F: 5'-GAGAAGGCTCTTCAACTGAA-3'
		R: 5'-TGTTCTCTTAGCTGGTTTCC-3'
	Pc	F: 5'-GCTATGAGGAGTTGGAAGAG-3'
		R: 5'-GAACTTCTCCACAAACAACG-3'
	Mgst1	F: 5'-CCTGGTCATTTGAAGACTGA-3'
		R: 5'-CATAGGAGGTAAAGGCCATC-3'
	Caprin2	F: 5'-GTGCAATTCCATCATCACAG-3'
		R: 5'-CCTGTGATGGTTCTTGAAGA-3'
	Letm2	F: 5'-CATCACTTGCATTTCTCCAC-3'
		R: 5'-CCTGTTAGACTGGGATAGGA-3'
	Galc	F: 5'-TGAAGAGTTGCCTTATGGAC-3'
		R: 5'-TGTGAGCTGATACCCAGATA-3'
	Pla2g6	F: 5'-TGAAAGGCCTGGTCATTATC-3'
		R: 5'-GATTTACTGTGCAGAATGGC-3'
	Mtus1	F: 5'-AACACATGGCAATTTCAAGG-3'
		R: 5'-ATGGACAGTCTCTTGTTGAC-3'
	Fancg	F: 5'-GGAAAATGCCAGGAAAAGAG-3'
		R: 5'-TCTGAGCCTTTAGTTGTGAC-3'
	Mtfr2	F: 5'-ATCCATCATCACCTGGTCTA-3'
		R: 5'-AAGTCAGCTCATCTTCAAGG-3'
