# Supplementary material for: Cytoplasmic Polyadenylation Element-Binding Protein 1 Post-transcriptionally Regulates Fragile X Mental Retardation 1 Expression Through 3′ Untranslated Region in Central Nervous System Neurons
Source: Front Cell Neurosci. 2022 Apr 15;16:869398. doi: 10.3389/fncel.2022.869398 (PMC9051318; doi:10.3389/fncel.2022.869398)
Supplement: Supplementary file 2 [file Table_2.XLSX]

## Sheet: (1-b) x 2.0 in PP
Supplemental Table S2. Microarray results showing genes that represent more than two-fold upregulation (siCPEB1 vs siControl)
#Experiment: (1) siCPEB1 vs siControl
#Technology: Affymetrix.GeneChip.Mouse430_2
Probe Set ID	[control](raw)	[CPEB1 siRNA](raw)	[control](normalized)	[CPEB1 siRNA](normalized)	Fold Change (log)	Fold Change	[control](flag)	[CPEB1 siRNA](flag)	Gene Symbol	Gene Title	Entrez Gene	Gene Ontology Biological Process	Gene Ontology Cellular Component	Gene Ontology Molecular Function	GO(Avadis)	Alignments	EC	Ensembl	Genome Version	InterPro	MGI Name	OMIM	Pathway	RefSeq Protein ID	RefSeq Transcript ID	Representative Public ID	Sequence Source	Sequence Type	SwissProt	Target Description	Transcript Assignments	Transcript ID(Array Design)	Unigene Cluster Type	UniGene ID	Archival UniGene Cluster
1448285_at	15.6319	228.163	0	3.82699	3.82699	14.1919	P	P	Rgs4	regulator of G-protein signaling 4	19736	0007186 // G-protein coupled receptor signaling pathway // traceable author statement///0009968 // negative regulation of signal transduction // inferred from electronic annotation///0038032 // termination of G-protein coupled receptor signaling pathway // inferred from electronic annotation///0043547 // positive regulation of GTPase activity // not recorded///0045744 // negative regulation of G-…	0005737 // cytoplasm // not recorded///0005737 // cytoplasm // traceable author statement///0005829 // cytosol // not recorded///0005886 // plasma membrane // not recorded///0016020 // membrane // not recorded///0043234 // protein complex // not recorded	0001965 // G-protein alpha-subunit binding // not recorded///0005096 // GTPase activator activity // not recorded///0005096 // GTPase activator activity // traceable author statement	GO:0007186|GO:0009968|GO:0038032|GO:0043547|GO:0045744|GO:0005737|GO:0005737|GO:0005829|GO:0005886|GO:0016020|GO:0043234|GO:0001965|GO:0005096|GO:0005096	chr1:169741478-169747642 (-) // 91.37 // qH2.3		ENSMUSG00000038530	December 2011 (Mouse Genome Sequencing Consortium and NCBI 38)	IPR000342 // Regulator of G protein signalling // 7.7E-41	108409		Calcium_regulation_in_cardiac_cells // GenMAPP///Smooth_muscle_contraction // GenMAPP	NP_033088	NM_009062	NM_009062	GenBank	Consensus sequence	Q5D078///O08899	gb:NM_009062.1 /DB_XREF=gi:6677742 /GEN=Rgs4 /FEA=FLmRNA /CNT=198 /TID=Mm.41642.1 /TIER=FL /STK=2 /UG=Mm.41642 /LL=19736 /DEF=Mus musculus regulator of G-protein signaling 4 (Rgs4), mRNA. /PROD=regulator of G-protein signaling 4 /FL=gb:AB004315.1 gb:BC003882.1 gb:NM_009062.1	AB004315 // Mus musculus mRNA for RGS4, complete cds. // gb // 10 // ---///AK030536 // Mus musculus adult male pituitary gland cDNA, RIKEN full-length enriched library, clone:5330428J18 product:regulator of G-protein signaling 4, full insert sequence. // gb // 11 // ---///AK039134 // Mus musculus adult male hypothalamus cDNA, RIKEN full-length enriched library, clone:A230101I19 product:regulator …	Mm.41642.1	est///full length	Mm.41642///Mm.470856	Mm.41642
1427202_at	42.6484	506.78	0	3.53029	3.53029	11.5537	P	P	Mettl20	methyltransferase like 20	320204	0006479 // protein methylation // inferred from electronic annotation///0032259 // methylation // inferred from electronic annotation	0005737 // cytoplasm // inferred from electronic annotation	0008168 // methyltransferase activity // inferred from electronic annotation///0008276 // protein methyltransferase activity // inferred from electronic annotation///0016740 // transferase activity // inferred from electronic annotation	GO:0006479|GO:0032259|GO:0005737|GO:0008168|GO:0008276|GO:0016740	chr6:149150346-149151171 (+) // 68.72 // qG3	EC:2.1.1.-	ENSMUSG00000039958	December 2011 (Mouse Genome Sequencing Consortium and NCBI 38)	IPR007848 // Methyltransferase small domain // 5.4E-10///IPR010456 // Ribosomal L11 methyltransferase, PrmA // 9.1E-15///IPR019410 // Nicotinamide N-methyltransferase-like // 1.6E-11	2443575			NP_001239023///NP_001239024///NP_001239025///NP_001239026///NP_796075	NM_001252094///NM_001252095///NM_001252096///NM_001252097///NM_177101	AV002340	GenBank	Consensus sequence	Q80VP4///Q80ZM3///B8JKU4///B8JKU6///E9PY99///Q8BXG9	gb:AV002340 /DB_XREF=gi:4779190 /DB_XREF=AV002340 /CLONE=0610016H05 /FEA=mRNA /CNT=17 /TID=Mm.1043.1 /TIER=Stack /STK=9 /UG=Mm.1043 /UG_TITLE=Mus musculus, clone IMAGE:3500612, mRNA, partial cds	BC046911 // Mus musculus RIKEN cDNA 4833442J19 gene, mRNA (cDNA clone MGC:57103 IMAGE:6491688), complete cds. // gb // 11 // ---///BC048711 // Mus musculus RIKEN cDNA 4833442J19 gene, mRNA (cDNA clone MGC:59481 IMAGE:6328428), complete cds. // gb // 11 // ---///BC065807 // Mus musculus RIKEN cDNA 4833442J19 gene, mRNA (cDNA clone MGC:73840 IMAGE:3373106), complete cds. // gb // 10 // ---///ENSMUS…	Mm.1043.1	full length	Mm.490459///Mm.491191	Mm.1043
1415897_a_at	7.49367	88.2163	0	3.51679	3.51679	11.4462	M	P	Mgst1	microsomal glutathione S-transferase 1	56615	0006749 // glutathione metabolic process // inferred from direct assay///0010243 // response to organic nitrogen // not recorded///0032496 // response to lipopolysaccharide // not recorded///0033327 // Leydig cell differentiation // inferred from electronic annotation///0042493 // response to drug // not recorded///0055114 // oxidation-reduction process // not recorded///0070207 // protein homotr…	0005634 // nucleus // not recorded///0005739 // mitochondrion // inferred from direct assay///0005739 // mitochondrion // not recorded///0005741 // mitochondrial outer membrane // inferred from electronic annotation///0005743 // mitochondrial inner membrane // inferred from direct assay///0005778 // peroxisomal membrane // not recorded///0005783 // endoplasmic reticulum // not recorded///0005789 …	0004364 // glutathione transferase activity // inferred from direct assay///0004364 // glutathione transferase activity // not recorded///0004602 // glutathione peroxidase activity // not recorded///0005515 // protein binding // inferred from electronic annotation///0016740 // transferase activity // inferred from electronic annotation///0042802 // identical protein binding // not recorded///0042…	GO:0006749|GO:0010243|GO:0032496|GO:0033327|GO:0042493|GO:0055114|GO:0070207|GO:0071449|GO:0005634|GO:0005739|GO:0005739|GO:0005741|GO:0005743|GO:0005778|GO:0005783|GO:0005789|GO:0016020|GO:0016021|GO:0043231|GO:0045177|GO:0004364|GO:0004364|GO:0004602|GO:0005515|GO:0016740|GO:0042802|GO:0042803|GO:0043295	chr6:138140315-138157279 (+) // 84.91 // qG1	EC:2.5.1.18	ENSMUSG00000008540	December 2011 (Mouse Genome Sequencing Consortium and NCBI 38)	IPR001129 // Membrane-associated, eicosanoid/glutathione metabolism (MAPEG) protein // 1.2E-26///IPR001129 // Membrane-associated, eicosanoid/glutathione metabolism (MAPEG) protein // 4.3E-26	1913850			NP_064330	NM_019946	BI150149	GenBank	Consensus sequence	Q91VS7///E9QJW0///D3YU60///Q53ZD4	gb:BC009155.1 /DB_XREF=gi:14318724 /FEA=FLmRNA /CNT=448 /TID=Mm.14796.1 /TIER=FL+Stack /STK=177 /UG=Mm.14796 /LL=56615 /UG_GENE=Mgst1 /DEF=Mus musculus, RIKEN cDNA 1500002K10 gene, clone MGC:6549 IMAGE:2655738, mRNA, complete cds. /PROD=RIKEN cDNA 1500002K10 gene /FL=gb:NM_019946.1 gb:BC009155.1 gb:AF159050.1	AK002800 // Mus musculus adult male kidney cDNA, RIKEN full-length enriched library, clone:0610038I09 product:microsomal glutathione S-transferase 1, full insert sequence. // gb // 10 // ---///AK005122 // Mus musculus adult male cerebellum cDNA, RIKEN full-length enriched library, clone:1500002K10 product:microsomal glutathione S-transferase 1, full insert sequence. // gb // 11 // ---///BC009155 …	Mm.14796.1	est///full length	Mm.14796///Mm.426978	Mm.14796
1416645_a_at	16.9199	182.18	0	3.38806	3.38806	10.4691	P	P	Afp	alpha fetoprotein	11576	0001542 // ovulation from ovarian follicle // inferred from mutant phenotype///0001889 // liver development // inferred from electronic annotation///0006810 // transport // inferred from electronic annotation///0010033 // response to organic substance // inferred from electronic annotation///0019953 // sexual reproduction // inferred from mutant phenotype///0031016 // pancreas development // infe…	0005576 // extracellular region // inferred from electronic annotation///0005615 // extracellular space // inferred from direct assay///0005615 // extracellular space // not recorded///0005737 // cytoplasm // inferred from direct assay///0005737 // cytoplasm // not recorded	0004566 // beta-glucuronidase activity // inferred from electronic annotation///0046872 // metal ion binding // inferred from electronic annotation	GO:0001542|GO:0001889|GO:0006810|GO:0010033|GO:0019953|GO:0031016|GO:0031100|GO:0042448|GO:0060395|GO:0005576|GO:0005615|GO:0005615|GO:0005737|GO:0005737|GO:0004566|GO:0046872	chr5:90490736-90508907 (+) // 98.33 // qE1		ENSMUSG00000054932	December 2011 (Mouse Genome Sequencing Consortium and NCBI 38)	IPR014760 // Serum albumin, N-terminal // 2.7E-54///IPR014760 // Serum albumin, N-terminal // 6.6E-54///IPR014760 // Serum albumin, N-terminal // 9.2E-50	87951			NP_031449	NM_007423	NM_007423	GenBank	Consensus sequence	P02772///Q8BK65///Q8BK56///Q3TGA3	gb:NM_007423.1 /DB_XREF=gi:6680667 /GEN=Afp /FEA=FLmRNA /CNT=178 /TID=Mm.80.1 /TIER=FL+Stack /STK=76 /UG=Mm.80 /LL=11576 /DEF=Mus musculus alpha fetoprotein (Afp), mRNA. /PROD=alpha fetoprotein /FL=gb:NM_007423.1	AK010934 // Mus musculus 13 days embryo liver cDNA, RIKEN full-length enriched library, clone:2510008L07 product:ALPHA-FETOPROTEIN PRECURSOR, full insert sequence. // gb // 11 // ---///AK075972 // Mus musculus 13 days embryo liver cDNA, RIKEN full-length enriched library, clone:2510015E23 product:ALPHA-FETOPROTEIN PRECURSOR, full insert sequence. // gb // 11 // ---///AK076053 // Mus musculus 11 d…	Mm.80.1	est///full length	Mm.358570///Mm.398486	Mm.80
1448929_at	46.1525	457.836	0	3.26984	3.26984	9.64541	P	P	F13a1	coagulation factor XIII, A1 subunit	74145	0006418 // tRNA aminoacylation for protein translation // inferred from electronic annotation///0007596 // blood coagulation // inferred from mutant phenotype///0007596 // blood coagulation // not recorded///0007599 // hemostasis // inferred from electronic annotation///0018149 // peptide cross-linking // inferred from mutant phenotype	0005576 // extracellular region // inferred from electronic annotation///0005737 // cytoplasm // inferred from electronic annotation	0003810 // protein-glutamine gamma-glutamyltransferase activity // inferred from mutant phenotype///0004812 // aminoacyl-tRNA ligase activity // inferred from electronic annotation///0005524 // ATP binding // inferred from electronic annotation///0016740 // transferase activity // inferred from electronic annotation///0016746 // transferase activity, transferring acyl groups // inferred from elec…	GO:0006418|GO:0007596|GO:0007596|GO:0007599|GO:0018149|GO:0005576|GO:0005737|GO:0003810|GO:0004812|GO:0005524|GO:0016740|GO:0016746|GO:0046872	chr13:36867177-36906058 (-) // 86.34 // qA3.3	EC:2.3.2.13	ENSMUSG00000039109	December 2011 (Mouse Genome Sequencing Consortium and NCBI 38)	IPR001102 // Transglutaminase, N-terminal // 1.1E-38///IPR002931 // Transglutaminase-like // 6.7E-19///IPR008958 // Transglutaminase, C-terminal // 1.5E-22///IPR008958 // Transglutaminase, C-terminal // 9.4E-23	1921395			NP_001159863///NP_083060	NM_001166391///NM_028784	NM_028784	GenBank	Consensus sequence	Q9DBT1///Q3V3W7///Q8BH61///Q3TQH1///Q3TBF3///Q3TC79///Q3TDG1	gb:NM_028784.1 /DB_XREF=gi:13386349 /GEN=1200014I03Rik /FEA=FLmRNA /CNT=67 /TID=Mm.17403.1 /TIER=FL+Stack /STK=31 /UG=Mm.17403 /LL=74145 /DEF=Mus musculus RIKEN cDNA 1200014I03 gene (1200014I03Rik), mRNA. /PROD=RIKEN cDNA 1200014I03 /FL=gb:NM_028784.1	AK004764 // Mus musculus adult male lung cDNA, RIKEN full-length enriched library, clone:1200014I03 product:similar to BA525O21.1 (COAGULATION FACTOR XIII, A1 POLYPEPTIDE) (FRAGMENT) [Homo sapiens], full insert sequence. // gb // 11 // ---///AK030914 // Mus musculus adult male thymus cDNA, RIKEN full-length enriched library, clone:5830453E21 product:coagulation factor XIII, alpha subunit, full in…	Mm.17403.1	full length	Mm.235105	Mm.17403
1419127_at	62.5083	475.959	0	2.88821	2.88821	7.40351	P	P	Npy	neuropeptide Y	109648	0007218 // neuropeptide signaling pathway // not recorded///0007268 // synaptic transmission // not recorded///0008217 // regulation of blood pressure // inferred from direct assay///0008343 // adult feeding behavior // not recorded///0021954 // central nervous system neuron development // inferred from electronic annotation///0021987 // cerebral cortex development // inferred from electronic ann…	0005576 // extracellular region // inferred from electronic annotation///0005615 // extracellular space // not recorded	0001664 // G-protein coupled receptor binding // inferred from direct assay///0001664 // G-protein coupled receptor binding // inferred from genetic interaction///0005179 // hormone activity // inferred from electronic annotation///0031841 // neuropeptide Y receptor binding // not recorded	GO:0007218|GO:0007268|GO:0008217|GO:0008343|GO:0021954|GO:0021987|GO:0031175|GO:0032100|GO:0045776|GO:0050909|GO:0005576|GO:0005615|GO:0001664|GO:0001664|GO:0005179|GO:0031841	chr6:49822709-49829503 (+) // 97.23 // qB2.3		ENSMUSG00000029819	December 2011 (Mouse Genome Sequencing Consortium and NCBI 38)	IPR001955 // Pancreatic hormone-like // 5.7E-24	97374			NP_075945	NM_023456	NM_023456	GenBank	Consensus sequence	P57774	gb:NM_023456.1 /DB_XREF=gi:12963682 /GEN=0710005A05Rik /FEA=FLmRNA /CNT=20 /TID=Mm.154796.1 /TIER=FL+Stack /STK=13 /UG=Mm.154796 /LL=68398 /DEF=Mus musculus RIKEN cDNA 0710005A05 gene (0710005A05Rik), mRNA. /PROD=preproneuropeptide Y /FL=gb:NM_023456.1 gb:AF273768.1	AF273768 // Mus musculus preproneuropeptide Y (Npy) mRNA, complete cds. // gb // 9 // ---///AK002982 // Mus musculus adult male brain cDNA, RIKEN full-length enriched library, clone:0710005A05 product:NEUROPEPTIDE Y PRECURSOR (NPY), full insert sequence. // gb // 11 // ---///BC043012 // Mus musculus neuropeptide Y, mRNA (cDNA clone MGC:57879 IMAGE:5683102), complete cds. // gb // 11 // ---///ENSM…	Mm.154796.1	full length	Mm.154796	Mm.154796
1431042_at	10.0306	75.5419	0	2.87235	2.87235	7.32259	P	P	Paqr8	progestin and adipoQ receptor family member VIII	74229	0007275 // multicellular organismal development // inferred from electronic annotation///0030154 // cell differentiation // inferred from electronic annotation///0048477 // oogenesis // inferred from electronic annotation	0005886 // plasma membrane // inferred from electronic annotation///0016020 // membrane // inferred from electronic annotation///0016021 // integral to membrane // inferred from electronic annotation	0005496 // steroid binding // inferred from electronic annotation///0008289 // lipid binding // inferred from electronic annotation	GO:0007275|GO:0030154|GO:0048477|GO:0005886|GO:0016020|GO:0016021|GO:0005496|GO:0008289	chr1:20890569-20936502 (+) // 90.96 // qA4		ENSMUSG00000025931	December 2011 (Mouse Genome Sequencing Consortium and NCBI 38)	IPR004254 // Hly-III-related // 2.7E-48	1921479			NP_083105	NM_028829	AI530667	GenBank	Consensus sequence	Q80ZE5	gb:AI530667 /DB_XREF=gi:4444802 /DB_XREF=mp78g12.y1 /CLONE=IMAGE:575398 /FEA=mRNA /CNT=23 /TID=Mm.40780.1 /TIER=ConsEnd /STK=0 /UG=Mm.40780 /LL=74229 /UG_GENE=1700019B16Rik /UG_TITLE=RIKEN cDNA 1700019B16 gene	AK029723 // Mus musculus adult male testis cDNA, RIKEN full-length enriched library, clone:4930510E01 product:RIKEN cDNA 1700019B16 gene, full insert sequence. // gb // 10 // ---///AK147376 // Mus musculus cDNA, RIKEN full-length enriched library, clone:M5C1024I04 product:Progestin and adipoQ receptor family member VIII, full insert sequence. // gb // 9 // ---///AY424297 // Mus musculus progestin…	Mm.40780.1	est///full length	Mm.40780///Mm.411094	Mm.40780
1431844_at	37.464	279.625	0	2.85941	2.85941	7.25716	P	P	Kcnmb2	potassium large conductance calcium-activated channel, subfamily M, beta member 2	72413	0001508 // regulation of action potential // not recorded///0005513 // detection of calcium ion // not recorded///0006810 // transport // inferred from electronic annotation///0006811 // ion transport // inferred from electronic annotation///0006813 // potassium ion transport // not recorded///0019228 // regulation of action potential in neuron // not recorded///0071805 // potassium ion transmemb…	0005887 // integral to plasma membrane // not recorded///0008076 // voltage-gated potassium channel complex // not recorded///0016020 // membrane // inferred from electronic annotation///0016021 // integral to membrane // inferred from electronic annotation	0005267 // potassium channel activity // not recorded///0015269 // calcium-activated potassium channel activity // not recorded	GO:0001508|GO:0005513|GO:0006810|GO:0006811|GO:0006813|GO:0019228|GO:0071805|GO:0005887|GO:0008076|GO:0016020|GO:0016021|GO:0005267|GO:0015269	chr3:31902673-32199765 (+) // 98.73 // qA3		ENSMUSG00000037610	December 2011 (Mouse Genome Sequencing Consortium and NCBI 38)	IPR003930 // Potassium channel, calcium-activated, BK, beta subunit // 9.6E-97///IPR015382 // KCNMB2, ball/chain domain // 3.7E-26	1919663			NP_082507	NM_028231	AK012400	GenBank	Consensus sequence	Q9CZM9///B5BNW1///B5BNW2	gb:AK012400.1 /DB_XREF=gi:12849119 /FEA=mRNA /CNT=1 /TID=Mm.64790.2 /TIER=ConsEnd /STK=0 /UG=Mm.64790 /LL=72413 /UG_GENE=2700049B16Rik /UG_TITLE=RIKEN cDNA 2700049B16 gene /DEF=Mus musculus 11 days embryo whole body cDNA, RIKEN full-length enriched library, clone:2700049B16:homolog to MAXIK CHANNEL BETA 2 SUBUNIT (LARGE CONDUCTANCE CALCIUM-ACTIVATED POTASSIUM CHANNEL BETA2 SUBUNIT), full insert s…	AK012400 // Mus musculus 11 days embryo whole body cDNA, RIKEN full-length enriched library, clone:2700049B16 product:LARGE CONDUCTANCE CALCIUM-ACTIVATED K CHANNEL BETA2 SUBUNIT, full insert sequence. // gb // 11 // ---///BC046227 // Mus musculus potassium large conductance calcium-activated channel, subfamily M, beta member 2, mRNA (cDNA clone MGC:57945 IMAGE:5703879), complete cds. // gb // 11 …	Mm.64790.2	full length	Mm.64790	Mm.64790
1433626_at	31.3236	231.642	0	2.84607	2.84607	7.19039	P	P	Plscr4	phospholipid scramblase 4	235527	0071222 // cellular response to lipopolysaccharide // inferred from expression pattern	0005886 // plasma membrane // not recorded///0016020 // membrane // inferred from electronic annotation///0016021 // integral to membrane // inferred from electronic annotation	0005515 // protein binding // inferred from electronic annotation///0019899 // enzyme binding // not recorded///0042609 // CD4 receptor binding // not recorded	GO:0071222|GO:0005886|GO:0016020|GO:0016021|GO:0005515|GO:0019899|GO:0042609	chr9:92490947-92492522 (+) // 94.71 // qE3.3		ENSMUSG00000032377	December 2011 (Mouse Genome Sequencing Consortium and NCBI 38)	IPR005552 // Scramblase // 1.4E-86	2143267			NP_848826	NM_178711	BB826296	GenBank	Consensus sequence	P58196///Q8BW59///Q8BV91///Q8BZC5	gb:BB826296 /DB_XREF=gi:17004539 /DB_XREF=BB826296 /CLONE=G830042E16 /FEA=EST /CNT=101 /TID=Mm.55289.1 /TIER=Stack /STK=80 /UG=Mm.55289 /LL=102730 /UG_GENE=AV245873 /UG_TITLE=expressed sequence AV245873	AK049004 // Mus musculus 0 day neonate cerebellum cDNA, RIKEN full-length enriched library, clone:C230090L18 product:inferred: PHOSPHOLIPID SCRAMBLASE 4 (PL SCRAMBLASE 4) (CA2+ DEPENDENT PHOSPHOLIPID SCRAMBLASE 4) (FRAGMENT). [, full insert sequence. // gb // 11 // ---///AK082330 // Mus musculus 0 day neonate cerebellum cDNA, RIKEN full-length enriched library, clone:C230038H01 product:similar to…	Mm.55289.1	est///full length	Mm.471346///Mm.55289	Mm.55289
1450857_a_at	42.2743	309.004	0	2.82926	2.82926	7.1071	P	P	Col1a2	collagen, type I, alpha 2	12843	0001501 // skeletal system development // not recorded///0001568 // blood vessel development // not recorded///0007165 // signal transduction // inferred from electronic annotation///0007179 // transforming growth factor beta receptor signaling pathway // not recorded///0007266 // Rho protein signal transduction // not recorded///0008217 // regulation of blood pressure // not recorded///0030199 /…	0005576 // extracellular region // inferred from electronic annotation///0005578 // proteinaceous extracellular matrix // inferred from electronic annotation///0005581 // collagen // inferred from direct assay///0005584 // collagen type I // inferred from direct assay///0005584 // collagen type I // not recorded///0005615 // extracellular space // not recorded///0031012 // extracellular matrix //…	0005102 // receptor binding // inferred from electronic annotation///0005201 // extracellular matrix structural constituent // inferred from electronic annotation///0005515 // protein binding // inferred from physical interaction///0030674 // protein binding, bridging // not recorded///0042802 // identical protein binding // not recorded///0046332 // SMAD binding // inferred from physical interac…	GO:0001501|GO:0001568|GO:0007165|GO:0007179|GO:0007266|GO:0008217|GO:0030199|GO:0043589|GO:0070208|GO:0071230|GO:0005576|GO:0005578|GO:0005581|GO:0005584|GO:0005584|GO:0005615|GO:0031012|GO:0070062|GO:0005102|GO:0005201|GO:0005515|GO:0030674|GO:0042802|GO:0046332|GO:0046872|GO:0048407	chr6:4505713-4541535 (+) // 96.92 // qA1		ENSMUSG00000029661	December 2011 (Mouse Genome Sequencing Consortium and NCBI 38)	IPR000885 // Fibrillar collagen, C-terminal // 1.4E-93///IPR008160 // Collagen triple helix repeat // 2.7E-11///IPR008160 // Collagen triple helix repeat // 4.9E-12///IPR008160 // Collagen triple helix repeat // 3.9E-10///IPR008160 // Collagen triple helix repeat // 1.5E-10///IPR008160 // Collagen triple helix repeat // 2.9E-10///IPR008160 // Collagen triple helix repeat // 2.8E-11	88468		Inflammatory_Response_Pathway // GenMAPP	NP_031769	NM_007743	BF227507	GenBank	Consensus sequence	Q3TX57///Q3TUE2///Q3TU64///Q3TP88///Q01149///Q7TN67///Q91VL4///E0CXI2	gb:BF227507 /DB_XREF=gi:11135486 /DB_XREF=uz25g02.x1 /CLONE=IMAGE:3670130 /FEA=FLmRNA /CNT=461 /TID=Mm.4482.1 /TIER=Stack /STK=15 /UG=Mm.4482 /LL=12843 /UG_GENE=Col1a2 /UG_TITLE=procollagen, type I, alpha 2 /FL=gb:NM_007743.1 gb:BC007158.1	AK075707 // Mus musculus adult male lung cDNA, RIKEN full-length enriched library, clone:1200014H15 product:procollagen, type I, alpha 2, full insert sequence. // gb // 11 // ---///AK132496 // Mus musculus 10 days neonate skin cDNA, RIKEN full-length enriched library, clone:4732467B17 product:procollagen, type I, alpha 2, full insert sequence. // gb // 11 // ---///AK159120 // Mus musculus osteocl…	Mm.4482.1	est///full length	Mm.277792///Mm.469313///Mm.470499///Mm.470502///Mm.488715	Mm.4482
1422798_at	14.7688	107.036	0	2.81696	2.81696	7.04676	P	P	Cntnap2	contactin associated protein-like 2	66797	0007155 // cell adhesion // traceable author statement///0007165 // signal transduction // inferred from electronic annotation///0007610 // behavior // not recorded///0008038 // neuron recognition // traceable author statement///0021756 // striatum development // inferred from electronic annotation///0021761 // limbic system development // inferred from electronic annotation///0021761 // limbic s…	0005769 // early endosome // not recorded///0005794 // Golgi apparatus // not recorded///0008076 // voltage-gated potassium channel complex // inferred from direct assay///0008076 // voltage-gated potassium channel complex // not recorded///0009986 // cell surface // not recorded///0016020 // membrane // not recorded///0016021 // integral to membrane // inferred from electronic annotation///00304…	0005102 // receptor binding // inferred from electronic annotation///0005515 // protein binding // inferred from physical interaction///0019899 // enzyme binding // not recorded	GO:0007155|GO:0007165|GO:0007610|GO:0008038|GO:0021756|GO:0021761|GO:0021761|GO:0021794|GO:0021987|GO:0031175|GO:0034613|GO:0045163|GO:0071109|GO:0071205|GO:0071625|GO:0005769|GO:0005794|GO:0008076|GO:0008076|GO:0009986|GO:0016020|GO:0016021|GO:0030424|GO:0030425|GO:0030673|GO:0043025|GO:0043204|GO:0044224|GO:0005102|GO:0005515|GO:0019899	chr6:47244401-47300278 (+) // 97.56 // qB2.3		ENSMUSG00000039419	December 2011 (Mouse Genome Sequencing Consortium and NCBI 38)	IPR000421 // Coagulation factor 5/8 C-terminal type domain // 2.4E-34///IPR000742 // Epidermal growth factor-like domain // 1.7E-8///IPR001791 // Laminin G domain // 6.0E-32///IPR001791 // Laminin G domain // 2.7E-25///IPR001791 // Laminin G domain // 2.3E-26///IPR001791 // Laminin G domain // 8.7E-26///IPR001791 // Laminin G domain // 3.0E-21///IPR001791 // Laminin G domain // 9.4E-20///IPR00179…	1914047			NP_001004357///NP_080047	NM_001004357///NM_025771	AU079588	GenBank	Consensus sequence	Q9CPW0///Q3SYI6///E9QNF7///A3KMI8	gb:NM_025771.1 /DB_XREF=gi:13385239 /GEN=Cntnap2 /FEA=FLmRNA /CNT=52 /TID=Mm.45210.1 /TIER=FL+Stack /STK=11 /UG=Mm.45210 /LL=66797 /DEF=Mus musculus contactin associated protein-like 2 (Cntnap2), mRNA. /PROD=contactin associated protein-like 2 /FL=gb:NM_025771.1	AK017341 // Mus musculus 6 days neonate head cDNA, RIKEN full-length enriched library, clone:5430425M22 product:contactin associated protein-like 2, full insert sequence. // gb // 9 // ---///BC029826 // Mus musculus contactin associated protein-like 2, mRNA (cDNA clone IMAGE:4456740), complete cds. // gb // 9 // ---///BC064467 // Mus musculus contactin associated protein-like 2, mRNA (cDNA clone …	Mm.45210.1	full length	Mm.440084	Mm.45210
1429032_at	9.38865	66.3538	0	2.78068	2.78068	6.87176	P	P	Micalcl	MICAL C-terminal like	100504195	0007275 // multicellular organismal development // inferred from electronic annotation///0007283 // spermatogenesis // inferred from electronic annotation///0030154 // cell differentiation // inferred from electronic annotation	0005737 // cytoplasm // inferred from direct assay	0051019 // mitogen-activated protein kinase binding // inferred from physical interaction	GO:0007275|GO:0007283|GO:0030154|GO:0005737|GO:0051019	chr7:112381148-112413114 (+) // 98.32 // qF1		ENSMUSG00000030771	December 2011 (Mouse Genome Sequencing Consortium and NCBI 38)	IPR022735 // Domain of unknown function DUF3585 // 7.7E-46///IPR022735 // Domain of unknown function DUF3585 // 1.3E-45	1918127			NP_081863	NM_027587	AK014911	GenBank	Consensus sequence	Q9D5U9///F6VUN6	gb:AK014911.1 /DB_XREF=gi:12853027 /FEA=mRNA /CNT=18 /TID=Mm.37406.1 /TIER=Stack /STK=14 /UG=Mm.37406 /LL=70877 /UG_GENE=4921517J23Rik /UG_TITLE=RIKEN cDNA 4921517J23 gene /DEF=Mus musculus adult male testis cDNA, RIKEN full-length enriched library, clone:4921517J23:unclassifiable, full insert sequence.	AB359922 // Mus musculus Ebitein1 mRNA for EBITEIN1, complete cds. // gb // 11 // ---///ENSMUST00000051308 // cdna:known chromosome:GRCm38:7:112368308:112413104:1 gene:ENSMUSG00000030771 gene_biotype:protein_coding transcript_biotype:protein_coding // ensembl // 11 // ---///ENSMUST00000106645 // cdna:novel chromosome:GRCm38:7:112374868:112413102:1 gene:ENSMUSG00000030771 gene_biotype:protein_codi…	Mm.37406.1	full length	Mm.291129	Mm.37406
1436566_at	17.4698	122.419	0	2.76838	2.76838	6.81344	P	P	Rab40b	Rab40b, member RAS oncogene family	217371	0006184 // GTP catabolic process // inferred from electronic annotation///0006886 // intracellular protein transport // inferred from electronic annotation///0006913 // nucleocytoplasmic transport // inferred from electronic annotation///0007165 // signal transduction // inferred from electronic annotation///0007264 // small GTPase mediated signal transduction // inferred from electronic annotati…	0005622 // intracellular // inferred from electronic annotation///0005886 // plasma membrane // inferred from electronic annotation///0016020 // membrane // inferred from electronic annotation	0000166 // nucleotide binding // inferred from electronic annotation///0003924 // GTPase activity // inferred from electronic annotation///0005525 // GTP binding // inferred from electronic annotation	GO:0006184|GO:0006886|GO:0006913|GO:0007165|GO:0007264|GO:0015031|GO:0016567|GO:0035556|GO:0005622|GO:0005886|GO:0016020|GO:0000166|GO:0003924|GO:0005525	chr11:121356123-121356802 (-) // 100.0 // qE2		ENSMUSG00000025170	December 2011 (Mouse Genome Sequencing Consortium and NCBI 38)	IPR001496 // SOCS protein, C-terminal // 8.2E-13///IPR001806 // Small GTPase superfamily // 3.4E-44///IPR006689 // Small GTPase superfamily, ARF/SAR type // 6.4E-9///IPR013684 // Mitochondrial Rho-like // 6.1E-15	2183451			NP_631886	NM_139147	AV364488	GenBank	Consensus sequence	Q4VA07///B1ATT4///Q8VHP8	gb:AV364488 /DB_XREF=gi:16397612 /DB_XREF=AV364488 /CLONE=8230402D24 /FEA=EST /CNT=12 /TID=Mm.24511.2 /TIER=Stack /STK=8 /UG=Mm.24511 /LL=217371 /UG_GENE=RAB40B /UG_TITLE=RAR SOCS box containing protein	AK078797 // Mus musculus 15 days embryo embryonic body below diaphragm cDNA, RIKEN full-length enriched library, clone:8230402D24 product:unclassifiable, full insert sequence. // gb // 11 // ---///BC096601 // Mus musculus Rab40b, member RAS oncogene family, mRNA (cDNA clone MGC:106328 IMAGE:4974190), complete cds. // gb // 11 // ---///ENSMUST00000106107 // cdna:known chromosome:GRCm38:11:12135612…	Mm.24511.2	full length	Mm.281639	Mm.24511
1459630_at	49.7428	342.879	0	2.74463	2.74463	6.70219	P	P								chr8:125264647-125265136 (+) // 91.82 // qE2			December 2011 (Mouse Genome Sequencing Consortium and NCBI 38)							BM122487	GenBank	Consensus sequence		gb:BM122487 /DB_XREF=gi:17106255 /DB_XREF=L0510F01-3 /CLONE=L0510F01 /FEA=EST /CNT=2 /TID=Mm.216743.1 /TIER=ConsEnd /STK=2 /UG=Mm.216743 /UG_TITLE=ESTs	BM122487 // /DB_XREF=L0510F01-3 /CLONE=L0510F01 // gb // --- // ---///BQ033081 // /DB_XREF=UI-1-CF0-axo-h-06-0-UI.s1 /CLONE=UI-1-CF0-axo-h-06-0-UI // gb // --- // ---	Mm.216743.1	est	Mm.216743	Mm.216743
1427789_s_at	21.0753	140.851	0	2.70004	2.70004	6.49819	P	P	Gnas	GNAS (guanine nucleotide binding protein, alpha stimulating) complex locus	14683	0001501 // skeletal system development // inferred from mutant phenotype///0001894 // tissue homeostasis // inferred from mutant phenotype///0001958 // endochondral ossification // inferred from mutant phenotype///0006112 // energy reserve metabolic process // inferred from mutant phenotype///0006184 // GTP catabolic process // not recorded///0006184 // GTP catabolic process // traceable author s…	0001726 // ruffle // inferred from electronic annotation///0005576 // extracellular region // inferred from electronic annotation///0005834 // heterotrimeric G-protein complex // not recorded///0005834 // heterotrimeric G-protein complex // traceable author statement///0005886 // plasma membrane // inferred from electronic annotation///0016020 // membrane // inferred from direct assay///0016020 /…	0000166 // nucleotide binding // inferred from electronic annotation///0003924 // GTPase activity // not recorded///0003924 // GTPase activity // traceable author statement///0004871 // signal transducer activity // not recorded///0005515 // protein binding // inferred from physical interaction///0005525 // GTP binding // inferred from electronic annotation///0019001 // guanyl nucleotide binding …	GO:0001501|GO:0001894|GO:0001958|GO:0006112|GO:0006184|GO:0006184|GO:0006306|GO:0007165|GO:0007186|GO:0007189|GO:0007189|GO:0007191|GO:0007606|GO:0007610|GO:0009791|GO:0030819|GO:0032320|GO:0035116|GO:0035264|GO:0040032|GO:0042493|GO:0043588|GO:0043950|GO:0045669|GO:0045672|GO:0048701|GO:0051216|GO:0071514|GO:0071880|GO:0001726|GO:0005576|GO:0005834|GO:0005834|GO:0005886|GO:0016020|GO:0016020|GO:…	chr2:174284339-174285479 (+) // 89.69 // qH4		ENSMUSG00000027523	December 2011 (Mouse Genome Sequencing Consortium and NCBI 38)	IPR009434 // Neuroendocrine-specific golgi P55 // 2.4E-158	95777		Calcium_regulation_in_cardiac_cells // GenMAPP///Calcium_regulation_in_cardiac_cells // GenMAPP///G_Protein_Signaling // GenMAPP///G_Protein_Signaling // GenMAPP///Smooth_muscle_contraction // GenMAPP///Smooth_muscle_contraction // GenMAPP	NP_001070975///NP_001070978///NP_034439///NP_062664///NP_068840///NP_963910///NP_963911///NP_963912	NM_001077507///NM_001077510///NM_010309///NM_010310///NM_019690///NM_022000///NM_201616///NM_201617///NM_201618///NR_003258	AI561892	GenBank	Consensus sequence	Q9Z0F1///P63094///A6PW70///A6PW71///Q6R0H6///Q6R0H7///Q9JJ33///Q9WUC0	gb:BB614017 /DB_XREF=gi:16454479 /DB_XREF=BB614017 /CLONE=4832428C24 /FEA=mRNA /CNT=4 /TID=Mm.195455.1 /TIER=ConsEnd /STK=0 /UG=Mm.195455 /LL=56802 /UG_GENE=Nespas /UG_TITLE=neuroendocrine secretory protein antisense	AF107848 // Mus musculus neuroendocrine-specific golgi protein p55 isoform 2 and guanine nucleotide-binding protein (XLalphas) alternatively spliced mRNA, complete cds. // gb // 11 // ---///AF175305 // Mus musculus Nesp mRNA, complete cds. // gb // 11 // ---///AK039035 // Mus musculus adult male hypothalamus cDNA, RIKEN full-length enriched library, clone:A230089C09 product:GNAS (guanine nucleoti…	Mm.195455.1	est///full length	Mm.125770///Mm.394046///Mm.448241	Mm.195455
1439855_at	17.8189	113.419	0	2.62967	2.62967	6.18882	P	P	Tmtc1	transmembrane and tetratricopeptide repeat containing 1	387314	0006396 // RNA processing // inferred from electronic annotation	0005622 // intracellular // inferred from electronic annotation///0005739 // mitochondrion // inferred from direct assay///0016020 // membrane // inferred from electronic annotation///0016021 // integral to membrane // inferred from electronic annotation	0005515 // protein binding // inferred from electronic annotation	GO:0006396|GO:0005622|GO:0005739|GO:0016020|GO:0016021|GO:0005515	chr6:148236596-148237501 (-) // 91.54 // qG3		ENSMUSG00000030306	December 2011 (Mouse Genome Sequencing Consortium and NCBI 38)	IPR001440 // Tetratricopeptide TPR-1 // 4.8E-8///IPR001440 // Tetratricopeptide TPR-1 // 6.5E-8///IPR001440 // Tetratricopeptide TPR-1 // 3.8E-8///IPR001440 // Tetratricopeptide TPR-1 // 5.2E-8///IPR003151 // PIK-related kinase, FAT // 5.1E-9///IPR013105 // Tetratricopeptide TPR2 // 5.0E-9///IPR013105 // Tetratricopeptide TPR2 // 2.5E-8///IPR013105 // Tetratricopeptide TPR2 // 2.0E-8///IPR013618 …	3039590			NP_945318	NM_198967	AV341449	GenBank	Consensus sequence	Q3UV71	gb:AV341449 /DB_XREF=gi:16396949 /DB_XREF=AV341449 /CLONE=6430521H08 /FEA=EST /CNT=9 /TID=Mm.137858.1 /TIER=ConsEnd /STK=6 /UG=Mm.137858 /UG_TITLE=ESTs, Weakly similar to F32D1.3.p (Caenorhabditis elegans) (C.elegans)	AK046396 // Mus musculus adult male corpora quadrigemina cDNA, RIKEN full-length enriched library, clone:B230379O03 product:ARG99 homolog [Homo sapiens], full insert sequence. // gb // 11 // ---///AK137545 // Mus musculus adult male bone cDNA, RIKEN full-length enriched library, clone:9830134N05 product:ARG99 homolog [Mus musculus], full insert sequence. // gb // 11 // ---///ENSMUST00000060095 //…	Mm.137858.1	est///full length	Mm.137858///Mm.402464///Mm.483258	Mm.137858
1423852_at	14.034	87.6893	0	2.60296	2.60296	6.07534	P	P	Shisa2	shisa homolog 2 (Xenopus laevis)	219134	0007275 // multicellular organismal development // inferred from electronic annotation	0005783 // endoplasmic reticulum // inferred from electronic annotation///0005789 // endoplasmic reticulum membrane // inferred from electronic annotation///0016020 // membrane // inferred from electronic annotation///0016021 // integral to membrane // inferred from electronic annotation		GO:0007275|GO:0005783|GO:0005789|GO:0016020|GO:0016021	chr14:59625297-59631660 (+) // 95.85 // qC3		ENSMUSG00000044461	December 2011 (Mouse Genome Sequencing Consortium and NCBI 38)		2444716			NP_663438	NM_145463	BC024118	GenBank	Consensus sequence	Q8QZV2	gb:BC024118.1 /DB_XREF=gi:18848276 /FEA=FLmRNA /CNT=126 /TID=Mm.218843.1 /TIER=FL+Stack /STK=90 /UG=Mm.218843 /DEF=Mus musculus, similar to Unknown (protein for IMAGE:4477067), clone MGC:37759 IMAGE:5068886, mRNA, complete cds. /PROD=similar to Unknown (protein for IMAGE:4477067) /FL=gb:BC024118.1	AB280737 // Mus musculus Shisa mRNA for Shisa, complete cds. // gb // 10 // ---///BC024118 // Mus musculus shisa homolog 2 (Xenopus laevis), mRNA (cDNA clone MGC:37759 IMAGE:5068886), complete cds. // gb // 9 // ---///BC057640 // Mus musculus shisa homolog 2 (Xenopus laevis), mRNA (cDNA clone MGC:67809 IMAGE:4018213), complete cds. // gb // 9 // ---///ENSMUST00000053949 // cdna:known chromosome:G…	Mm.218843.1	est///full length	Mm.275409///Mm.394401	Mm.218843
1434672_at	60.9013	358.974	0	2.51882	2.51882	5.73115	P	P	Gpr22	G protein-coupled receptor 22	73010	0007165 // signal transduction // inferred from electronic annotation///0007186 // G-protein coupled receptor signaling pathway // inferred from electronic annotation	0005886 // plasma membrane // inferred from electronic annotation///0016020 // membrane // inferred from electronic annotation///0016021 // integral to membrane // inferred from electronic annotation	0004871 // signal transducer activity // inferred from electronic annotation///0004930 // G-protein coupled receptor activity // inferred from electronic annotation	GO:0007165|GO:0007186|GO:0005886|GO:0016020|GO:0016021|GO:0004871|GO:0004930	chr12:31706870-31709959 (-) // 99.23 // qA3		ENSMUSG00000044067	December 2011 (Mouse Genome Sequencing Consortium and NCBI 38)	IPR000276 // G protein-coupled receptor, rhodopsin-like // 8.2E-30///IPR000276 // G protein-coupled receptor, rhodopsin-like // 6.4E-30	1920260			NP_780400	NM_175191	BB429977	GenBank	Consensus sequence	Q8BZL4///Q8BXB7///G3X9C3///G3UZX5	gb:BE824968 /DB_XREF=gi:10257202 /DB_XREF=C0507E09-3 /CLONE=C0507E09 /FEA=EST /CNT=57 /TID=Mm.68486.1 /TIER=Stack /STK=27 /UG=Mm.68486 /LL=104996 /UG_GENE=AW061316 /UG_TITLE=expressed sequence AW061316	AK034194 // Mus musculus adult male diencephalon cDNA, RIKEN full-length enriched library, clone:9330162L13 product:PROBABLE G PROTEIN-COUPLED RECEPTOR GPR22, full insert sequence. // gb // 11 // ---///AK048077 // Mus musculus 16 days embryo head cDNA, RIKEN full-length enriched library, clone:C130033E11 product:PROBABLE G PROTEIN-COUPLED RECEPTOR GPR22 homolog [Homo sapiens], full insert sequenc…	Mm.68486.1	full length	Mm.441517	Mm.68486
1456981_at	22.6425	133.237	0	2.51639	2.51639	5.72147	P	P	Tmc7	transmembrane channel-like gene family 7	209760	0006810 // transport // inferred from electronic annotation///0006811 // ion transport // inferred from electronic annotation	0016020 // membrane // inferred from electronic annotation///0016021 // integral to membrane // inferred from electronic annotation		GO:0006810|GO:0006811|GO:0016020|GO:0016021	chr7:118535838-118536523 (-) // 93.58 // qF1		ENSMUSG00000042246	December 2011 (Mouse Genome Sequencing Consortium and NCBI 38)	IPR012496 // TMC // 9.1E-51				NP_766064	NM_172476	BB428982	GenBank	Consensus sequence	Q8C428	gb:BB428982 /DB_XREF=gi:16423964 /DB_XREF=BB428982 /CLONE=C630024K23 /FEA=EST /CNT=6 /TID=Mm.33000.1 /TIER=ConsEnd /STK=6 /UG=Mm.33000 /UG_TITLE=ESTs	ENSMUST00000044195 // cdna:known chromosome:GRCm38:7:118535843:118584736:-1 gene:ENSMUSG00000042246 gene_biotype:protein_coding transcript_biotype:protein_coding // ensembl // 11 // ---///NM_172476 // Mus musculus transmembrane channel-like gene family 7 (Tmc7), mRNA. // refseq // 11 // ---	Mm.33000.1	est///full length	Mm.486926///Mm.69380	Mm.33000
1436794_at	38.9946	226.084	0	2.495	2.495	5.63729	P	P	Nlrp4f	NLR family, pyrin domain containing 4F	97895			0000166 // nucleotide binding // inferred from electronic annotation///0005524 // ATP binding // inferred from electronic annotation	GO:0000166|GO:0005524	chr13:65177113-65183036 (-) // 98.61 // qB3		ENSMUSG00000032999	December 2011 (Mouse Genome Sequencing Consortium and NCBI 38)	IPR004020 // DAPIN domain // 1.0E-23				NP_780499	NM_175290	BG069844	GenBank	Consensus sequence	L7N1W9///Q3UX59///Q4G0D0///Q8BWZ1///F8VQK0///Q66X05	gb:BG069844 /DB_XREF=gi:12552413 /DB_XREF=H3080G03-3 /CLONE=H3080G03 /FEA=EST /CNT=55 /TID=Mm.25394.1 /TIER=Stack /STK=53 /UG=Mm.25394 /LL=97895 /UG_GENE=C86045 /UG_TITLE=expressed sequence C86045	ENSMUST00000037372 // cdna:known chromosome:GRCm38:13:65177111:65205716:-1 gene:ENSMUSG00000032999 gene_biotype:protein_coding transcript_biotype:protein_coding // ensembl // 11 // ---///NM_175290 // Mus musculus NLR family, pyrin domain containing 4F (Nlrp4f), mRNA. // refseq // 11 // ---	Mm.25394.1	est///full length	Mm.315815///Mm.401666///Mm.481978///Mm.481988	Mm.25394
1416368_at	46.0032	252.054	0	2.41342	2.41342	5.32734	P	P	Gsta4	glutathione S-transferase, alpha 4	14860	0006749 // glutathione metabolic process // inferred from sequence or structural similarity///0008152 // metabolic process // traceable author statement	0005737 // cytoplasm // not recorded///0005739 // mitochondrion // not recorded	0004364 // glutathione transferase activity // not recorded///0004364 // glutathione transferase activity // traceable author statement///0005515 // protein binding // inferred from electronic annotation///0008144 // drug binding // not recorded///0016740 // transferase activity // inferred from electronic annotation///0043295 // glutathione binding // not recorded	GO:0006749|GO:0008152|GO:0005737|GO:0005739|GO:0004364|GO:0004364|GO:0005515|GO:0008144|GO:0016740|GO:0043295	chr9:78191989-78209349 (+) // 95.69 // qE1	EC:2.5.1.18	ENSMUSG00000032348	December 2011 (Mouse Genome Sequencing Consortium and NCBI 38)	IPR004045 // Glutathione S-transferase, N-terminal // 1.3E-24///IPR004046 // Glutathione S-transferase, C-terminal // 1.5E-19	1309515			NP_034487	NM_010357	NM_010357	GenBank	Consensus sequence	P24472	gb:NM_010357.1 /DB_XREF=gi:6754081 /GEN=Gsta4 /FEA=FLmRNA /CNT=158 /TID=Mm.2662.1 /TIER=FL+Stack /STK=94 /UG=Mm.2662 /LL=14860 /DEF=Mus musculus glutathione S-transferase, alpha 4 (Gsta4), mRNA. /PROD=glutathione-S-transferase, alpha 4 /FL=gb:NM_010357.1 gb:L06047.1 gb:BC012639.1	AK008189 // Mus musculus adult male small intestine cDNA, RIKEN full-length enriched library, clone:2010011I18 product:glutathione S-transferase, alpha 4, full insert sequence. // gb // 9 // ---///AK008193 // Mus musculus adult male small intestine cDNA, RIKEN full-length enriched library, clone:2010011L06 product:glutathione S-transferase, alpha 4, full insert sequence. // gb // 11 // ---///AK00…	Mm.2662.1	full length	Mm.2662	Mm.2662
1435261_at	70.7652	360.663	0	2.30903	2.30903	4.9555	P	P	Tmtc1	transmembrane and tetratricopeptide repeat containing 1	387314	0006396 // RNA processing // inferred from electronic annotation	0005622 // intracellular // inferred from electronic annotation///0005739 // mitochondrion // inferred from direct assay///0016020 // membrane // inferred from electronic annotation///0016021 // integral to membrane // inferred from electronic annotation	0005515 // protein binding // inferred from electronic annotation	GO:0006396|GO:0005622|GO:0005739|GO:0016020|GO:0016021|GO:0005515	chr6:148232431-148235428 (-) // 95.47 // qG3		ENSMUSG00000030306	December 2011 (Mouse Genome Sequencing Consortium and NCBI 38)	IPR001440 // Tetratricopeptide TPR-1 // 4.8E-8///IPR001440 // Tetratricopeptide TPR-1 // 6.5E-8///IPR001440 // Tetratricopeptide TPR-1 // 3.8E-8///IPR001440 // Tetratricopeptide TPR-1 // 5.2E-8///IPR003151 // PIK-related kinase, FAT // 5.1E-9///IPR013105 // Tetratricopeptide TPR2 // 5.0E-9///IPR013105 // Tetratricopeptide TPR2 // 2.5E-8///IPR013105 // Tetratricopeptide TPR2 // 2.0E-8///IPR013618 …	3039590			NP_945318	NM_198967	BQ174442	GenBank	Consensus sequence	Q3UV71	gb:BQ174442 /DB_XREF=gi:20349933 /DB_XREF=UI-M-DJ2-bvy-i-07-0-UI.s1 /CLONE=UI-M-DJ2-bvy-i-07-0-UI /FEA=EST /CNT=40 /TID=Mm.23956.1 /TIER=Stack /STK=18 /UG=Mm.23956 /UG_TITLE=ESTs, Weakly similar to F32D1.3.p (Caenorhabditis elegans) (C.elegans)	AK135908 // Mus musculus in vitro fertilized eggs cDNA, RIKEN full-length enriched library, clone:7420436A12 product:unclassifiable, full insert sequence. // gb // 11 // ---///ENSMUST00000060095 // cdna:known chromosome:GRCm38:6:148232430:148444389:-1 gene:ENSMUSG00000030306 gene_biotype:protein_coding transcript_biotype:protein_coding // ensembl // 11 // ---///ENSMUST00000100772 // cdna:novel ch…	Mm.23956.1	est///full length	Mm.137858///Mm.402464///Mm.483258	Mm.23956
1427041_at	11.95	57.8107	0	2.23381	2.23381	4.70375	P	P	Themis2	thymocyte selection associated family member 2	230787	0006954 // inflammatory response // inferred from electronic annotation///0050852 // T cell receptor signaling pathway // inferred from mutant phenotype	0005634 // nucleus // inferred from direct assay///0005737 // cytoplasm // inferred from direct assay	0005515 // protein binding // inferred from physical interaction	GO:0006954|GO:0050852|GO:0005634|GO:0005737|GO:0005515	chr4:132781842-132796383 (-) // 85.92 // qD2.3		ENSMUSG00000037731	December 2011 (Mouse Genome Sequencing Consortium and NCBI 38)		2446213			NP_001028480	NM_001033308	BB262491	GenBank	Consensus sequence	Q91YX0	gb:BB262491 /DB_XREF=gi:16400058 /DB_XREF=BB262491 /CLONE=A830006K20 /FEA=mRNA /CNT=44 /TID=Mm.97514.1 /TIER=Stack /STK=22 /UG=Mm.97514 /UG_TITLE=Mus musculus, clone IMAGE:3155889, mRNA, partial cds	AK137465 // Mus musculus adult male bone cDNA, RIKEN full-length enriched library, clone:9830006A17 product:similar to ICB-1 [Homo sapiens], full insert sequence. // gb // 11 // ---///AK149775 // Mus musculus bone marrow macrophage cDNA, RIKEN full-length enriched library, clone:G530015P12 product:similar to ICB-1 [Homo sapiens], full insert sequence. // gb // 11 // ---///AK155536 // Mus musculus…	Mm.97514.1	full length	Mm.290912	Mm.97514
1437885_at	18.8443	90.1211	0	2.21723	2.21723	4.64998	P	P	D030029J20Rik	RIKEN cDNA D030029J20 gene	100502854					chr2:84587098-84588114 (-) // 66.67 // qD			December 2011 (Mouse Genome Sequencing Consortium and NCBI 38)		2139307				XR_104775	BF682730	GenBank	Consensus sequence		gb:BF682730 /DB_XREF=gi:11956625 /DB_XREF=602117090F1 /CLONE=IMAGE:3468239 /FEA=EST /CNT=21 /TID=Mm.168541.1 /TIER=Stack /STK=13 /UG=Mm.168541 /LL=99324 /UG_GENE=AW111866 /UG_TITLE=expressed sequence AW111866	AK050884 // Mus musculus 9 days embryo whole body cDNA, RIKEN full-length enriched library, clone:D030029J20 product:unclassifiable, full insert sequence. // gb // 11 // ---///n272746 // accn=AK050884 class=mRNAlike lncRNA name=Mouse noncoding transcript ref=FANTOM3 transcriptId=D030029J20 cpcScore=1.4874100 cnci=-0.3166811 // noncode // 11 // ---	Mm.168541.1		Mm.168541	Mm.168541
1457693_a_at	21.4381	102.221	0	2.21293	2.21293	4.63615	P	P	Eno4	enolase 4	226265	0006096 // glycolysis // inferred from electronic annotation	0000015 // phosphopyruvate hydratase complex // inferred from electronic annotation	0000287 // magnesium ion binding // inferred from electronic annotation///0004634 // phosphopyruvate hydratase activity // inferred from electronic annotation	GO:0006096|GO:0000015|GO:0000287|GO:0004634	chr19:58953176-58971421 (+) // 98.53 // qD2		ENSMUSG00000048029	December 2011 (Mouse Genome Sequencing Consortium and NCBI 38)	IPR020810 // Enolase, C-terminal // 4.1E-24///IPR020811 // Enolase, N-terminal // 3.2E-10	2441717			NP_848804	NM_178689	AV343405	GenBank	Consensus sequence	Q8C042	gb:AV343405 /DB_XREF=gi:16396996 /DB_XREF=AV343405 /CLONE=6430537H07 /FEA=EST /CNT=13 /TID=Mm.103154.1 /TIER=ConsEnd /STK=3 /UG=Mm.103154 /UG_TITLE=ESTs, Weakly similar to C35E7.9.p (Caenorhabditis elegans) (C.elegans)	BC023285 // Mus musculus RIKEN cDNA 6430537H07 gene, mRNA (cDNA clone MGC:30738 IMAGE:3984456), complete cds. // gb // 11 // ---///ENSMUST00000054280 // cdna:known chromosome:GRCm38:19:58943425:58971419:1 gene:ENSMUSG00000048029 gene_biotype:protein_coding transcript_biotype:protein_coding // ensembl // 11 // ---///NM_178689 // Mus musculus enolase 4 (Eno4), mRNA. // refseq // 11 // ---	Mm.103154.1	est///full length	Mm.103154///Mm.474784	Mm.103154
1428958_at	33.0838	157.288	0	2.2087	2.2087	4.62258	P	P	Paqr8	progestin and adipoQ receptor family member VIII	74229	0007275 // multicellular organismal development // inferred from electronic annotation///0030154 // cell differentiation // inferred from electronic annotation///0048477 // oogenesis // inferred from electronic annotation	0005886 // plasma membrane // inferred from electronic annotation///0016020 // membrane // inferred from electronic annotation///0016021 // integral to membrane // inferred from electronic annotation	0005496 // steroid binding // inferred from electronic annotation///0008289 // lipid binding // inferred from electronic annotation	GO:0007275|GO:0030154|GO:0048477|GO:0005886|GO:0016020|GO:0016021|GO:0005496|GO:0008289	chr1:20938042-20939650 (+) // 84.12 // qA4			December 2011 (Mouse Genome Sequencing Consortium and NCBI 38)		1921479			NP_083105	NM_028829	AV265674	GenBank	Consensus sequence	Q80ZE5	gb:AV265674 /DB_XREF=gi:16389383 /DB_XREF=AV265674 /CLONE=4930510E01 /FEA=mRNA /CNT=37 /TID=Mm.107266.1 /TIER=Stack /STK=16 /UG=Mm.107266 /LL=69262 /UG_GENE=3110001D06Rik /UG_TITLE=RIKEN cDNA 3110001D06 gene	AK013938 // Mus musculus 13 days embryo head cDNA, RIKEN full-length enriched library, clone:3110001D06 product:unclassifiable, full insert sequence. // gb // 10 // ---///AK029723 // Mus musculus adult male testis cDNA, RIKEN full-length enriched library, clone:4930510E01 product:RIKEN cDNA 1700019B16 gene, full insert sequence. // gb // 11 // ---///AK147376 // Mus musculus cDNA, RIKEN full-lengt…	Mm.107266.1	full length	Mm.40780	Mm.107266
1450723_at	224.463	1036.49	0	2.16665	2.16665	4.48981	P	P	Isl1	ISL1 transcription factor, LIM/homeodomain	16392	0000122 // negative regulation of transcription from RNA polymerase II promoter // inferred from mutant phenotype///0001755 // neural crest cell migration // inferred from genetic interaction///0003007 // heart morphogenesis // inferred from genetic interaction///0003139 // secondary heart field specification // not recorded///0003148 // outflow tract septum morphogenesis // inferred from genetic…	0005622 // intracellular // inferred from direct assay///0005634 // nucleus // inferred from direct assay///0005634 // nucleus // not recorded///0044424 // intracellular part // inferred from direct assay	0001102 // RNA polymerase II activating transcription factor binding // not recorded///0001105 // RNA polymerase II transcription coactivator activity // inferred from direct assay///0001105 // RNA polymerase II transcription coactivator activity // not recorded///0001158 // enhancer sequence-specific DNA binding // not recorded///0003677 // DNA binding // inferred from direct assay///0003682 // …	GO:0000122|GO:0001755|GO:0003007|GO:0003139|GO:0003148|GO:0003151|GO:0003203|GO:0003215|GO:0003266|GO:0006355|GO:0006355|GO:0007275|GO:0007507|GO:0008284|GO:0010468|GO:0010575|GO:0021520|GO:0021522|GO:0021524|GO:0021559|GO:0021983|GO:0030182|GO:0030182|GO:0031016|GO:0031103|GO:0031290|GO:0032024|GO:0032725|GO:0032729|GO:0032730|GO:0032731|GO:0032735|GO:0032755|GO:0032760|GO:0033147|GO:0042517|GO:…	chr13:116298268-116309663 (-) // 94.46 // qD2.2		ENSMUSG00000042258	December 2011 (Mouse Genome Sequencing Consortium and NCBI 38)	IPR001356 // Homeodomain // 1.1E-18///IPR001781 // Zinc finger, LIM-type // 6.5E-19///IPR001781 // Zinc finger, LIM-type // 1.5E-17	101791			NP_067434	NM_021459	BQ176915	GenBank	Consensus sequence	Q8BTH7///P61372///A2RSV5///H3BLH8///B2ZUN4	gb:BQ176915 /DB_XREF=gi:20352407 /DB_XREF=UI-M-DJ2-bwa-g-01-0-UI.s1 /CLONE=UI-M-DJ2-bwa-g-01-0-UI /FEA=FLmRNA /CNT=100 /TID=Mm.42242.1 /TIER=Stack /STK=28 /UG=Mm.42242 /LL=16392 /UG_GENE=Isl1 /UG_TITLE=ISL1 transcription factor, LIMhomeodomain, (islet-1) /FL=gb:NM_021459.1	AK090263 // Mus musculus 11 days embryo spinal cord cDNA, RIKEN full-length enriched library, clone:G630030I18 product:ISL1 transcription factor, LIM/homeodomain, (islet-1), full insert sequence. // gb // 11 // ---///ENSMUST00000036060 // cdna:known chromosome:GRCm38:13:116298281:116309688:-1 gene:ENSMUSG00000042258 gene_biotype:protein_coding transcript_biotype:protein_coding // ensembl // 11 //…	Mm.42242.1	est///full length	Mm.405911///Mm.42242	Mm.42242
1423100_at	158.314	727.998	0	2.16064	2.16064	4.47112	P	P	Fos	FBJ osteosarcoma oncogene	14281	0001661 // conditioned taste aversion // inferred from electronic annotation///0006355 // regulation of transcription, DNA-dependent // inferred from direct assay///0006355 // regulation of transcription, DNA-dependent // inferred from mutant phenotype///0006366 // transcription from RNA polymerase II promoter // not recorded///0006950 // response to stress // inferred from electronic annotation/…	0005634 // nucleus // inferred by curator///0005634 // nucleus // inferred from direct assay///0005634 // nucleus // not recorded///0005667 // transcription factor complex // inferred from direct assay///0005737 // cytoplasm // inferred from electronic annotation///0005783 // endoplasmic reticulum // inferred from electronic annotation///0005829 // cytosol // inferred from electronic annotation//…	0003677 // DNA binding // inferred from direct assay///0003677 // DNA binding // not recorded///0003690 // double-stranded DNA binding // not recorded///0003700 // sequence-specific DNA binding transcription factor activity // inferred from direct assay///0003700 // sequence-specific DNA binding transcription factor activity // inferred from mutant phenotype///0003700 // sequence-specific DNA bin…	GO:0001661|GO:0006355|GO:0006355|GO:0006366|GO:0006950|GO:0007155|GO:0007179|GO:0007399|GO:0007565|GO:0007568|GO:0009409|GO:0009416|GO:0009612|GO:0009629|GO:0009636|GO:0014070|GO:0030431|GO:0031668|GO:0032496|GO:0032570|GO:0032870|GO:0034097|GO:0034614|GO:0035914|GO:0042493|GO:0045672|GO:0045893|GO:0045944|GO:0051412|GO:0051591|GO:0060395|GO:0071277|GO:0005634|GO:0005634|GO:0005634|GO:0005667|GO:…	chr12:85473899-85477274 (+) // 92.78 // qD2		ENSMUSG00000021250	December 2011 (Mouse Genome Sequencing Consortium and NCBI 38)	IPR004827 // Basic-leucine zipper domain // 5.0E-13///IPR004827 // Basic-leucine zipper domain // 1.1E-11	95574		Smooth_muscle_contraction // GenMAPP///TGF_Beta_Signaling_Pathway // GenMAPP	NP_034364	NM_010234	AV026617	GenBank	Consensus sequence	Q3U463///Q3TWC7///P01101///Q6TDG4	gb:AV026617 /DB_XREF=gi:4803609 /DB_XREF=AV026617 /CLONE=1210002H07 /FEA=FLmRNA /CNT=101 /TID=Mm.5043.1 /TIER=Stack /STK=55 /UG=Mm.5043 /LL=14281 /UG_GENE=Fos /UG_TITLE=FBJ osteosarcoma oncogene /FL=gb:NM_010234.1	AK154418 // Mus musculus NOD-derived CD11c +ve dendritic cells cDNA, RIKEN full-length enriched library, clone:F630030D18 product:FBJ osteosarcoma oncogene, full insert sequence. // gb // 11 // ---///AK159667 // Mus musculus osteoclast-like cell cDNA, RIKEN full-length enriched library, clone:I420027K14 product:glycoprotein (transmembrane) nmb, full insert sequence. // gb // 11 // ---///AK159688 …	Mm.5043.1	full length	Mm.246513	Mm.5043
1457098_at	4.44477	20.3315	0	2.15302	2.15302	4.44759	P	P	Ttll11	tubulin tyrosine ligase-like family, member 11	74410	0006464 // cellular protein modification process // inferred from electronic annotation///0018095 // protein polyglutamylation // inferred from direct assay///0051013 // microtubule severing // inferred from direct assay///0051013 // microtubule severing // inferred from genetic interaction	0005737 // cytoplasm // inferred from electronic annotation///0005856 // cytoskeleton // inferred from electronic annotation///0005929 // cilium // inferred from electronic annotation///0005932 // microtubule basal body // inferred from electronic annotation///0042995 // cell projection // inferred from electronic annotation	0016874 // ligase activity // inferred from electronic annotation	GO:0006464|GO:0018095|GO:0051013|GO:0051013|GO:0005737|GO:0005856|GO:0005929|GO:0005932|GO:0042995|GO:0016874	chr2:35974436-35975237 (-) // 52.4 // qB			December 2011 (Mouse Genome Sequencing Consortium and NCBI 38)					NP_083197///NP_084050	NM_028921///NM_029774	BG070129	GenBank	Consensus sequence	A4Q9F4	gb:BG070129 /DB_XREF=gi:12552698 /DB_XREF=H3084A04-3 /CLONE=H3084A04 /FEA=EST /CNT=6 /TID=Mm.37820.1 /TIER=ConsEnd /STK=5 /UG=Mm.37820 /LL=51921 /UG_GENE=D2Ertd624e /UG_TITLE=DNA segment, Chr 2, ERATO Doi 624, expressed	AK140253 // Mus musculus adult male corpora quadrigemina cDNA, RIKEN full-length enriched library, clone:B230370N08 product:unclassifiable, full insert sequence. // gb // 11 // ---///n277114 // accn=AK140253 class=mRNAlike lncRNA name=Mouse noncoding transcript ref=FANTOM3 transcriptId=B230370N08 cpcScore=-1.0480900 cnci=-0.2548385 // noncode // 11 // ---	Mm.37820.1			Mm.37820
1421979_at	3.36817	15.2496	0	2.13822	2.13822	4.4022	P	P	Phex	phosphate regulating gene with homologies to endopeptidases on the X chromosome (hypophosphatemia, vitamin D resistant rickets)	18675	0006508 // proteolysis // not recorded///0019637 // organophosphate metabolic process // inferred from mutant phenotype///0030282 // bone mineralization // inferred from mutant phenotype///0031214 // biomineral tissue development // inferred from electronic annotation	0005783 // endoplasmic reticulum // inferred from direct assay///0005794 // Golgi apparatus // inferred from direct assay///0016020 // membrane // inferred from electronic annotation///0016021 // integral to membrane // inferred from electronic annotation///0048471 // perinuclear region of cytoplasm // inferred from direct assay	0004222 // metalloendopeptidase activity // inferred from electronic annotation///0008233 // peptidase activity // inferred from electronic annotation///0008237 // metallopeptidase activity // inferred from electronic annotation///0016787 // hydrolase activity // inferred from electronic annotation///0046872 // metal ion binding // inferred from electronic annotation	GO:0006508|GO:0019637|GO:0030282|GO:0031214|GO:0005783|GO:0005794|GO:0016020|GO:0016021|GO:0048471|GO:0004222|GO:0008233|GO:0008237|GO:0016787|GO:0046872	chrX:157162074-157415286 (-) // 93.0 // qF4		ENSMUSG00000057457	December 2011 (Mouse Genome Sequencing Consortium and NCBI 38)	IPR008753 // Peptidase M13, N-terminal domain // 6.6E-116///IPR018497 // Peptidase M13, C-terminal domain // 6.9E-58	107489			NP_035207	NM_011077	U73910	GenBank	Consensus sequence	P70669///F6S0V7///Q3TYM9///Q9ERK6///A2AC80///A2ICR0	gb:BM214765 /DB_XREF=gi:17773035 /DB_XREF=C0855E09-3 /CLONE=C0855E09 /FEA=FLmRNA /CNT=18 /TID=Mm.2529.1 /TIER=Stack /STK=11 /UG=Mm.2529 /LL=18675 /UG_GENE=Phex /UG_TITLE=phosphate regulating neutral endopeptidases on the X chromosome /FL=gb:U73910.1 gb:NM_011077.1 gb:U49908.1 gb:U75646.1	ENSMUST00000079945 // cdna:known chromosome:GRCm38:X:157162075:157415286:-1 gene:ENSMUSG00000057457 gene_biotype:protein_coding transcript_biotype:protein_coding // ensembl // 11 // ---///ENSMUST00000135713 // cdna:known chromosome:GRCm38:X:157162075:157165662:-1 gene:ENSMUSG00000057457 gene_biotype:protein_coding transcript_biotype:protein_coding // ensembl // 11 // ---///NM_011077 // Mus muscul…	Mm.2529.1	est///full length	Mm.2529///Mm.429046	Mm.2529
1456402_at	8.63789	38.6783	0	2.12226	2.12226	4.35377	P	P	A330076H08Rik	RIKEN cDNA A330076H08 gene	320026					chr7:61943898-61945020 (-) // 41.5 // qC		ENSMUSG00000097225	December 2011 (Mouse Genome Sequencing Consortium and NCBI 38)		2443193				NR_015599	BB130348	GenBank	Consensus sequence		gb:BB130348 /DB_XREF=gi:16266275 /DB_XREF=BB130348 /CLONE=9630044N18 /FEA=EST /CNT=18 /TID=Mm.65419.1 /TIER=Stack /STK=10 /UG=Mm.65419 /UG_TITLE=ESTs	AK036297 // Mus musculus 16 days neonate cerebellum cDNA, RIKEN full-length enriched library, clone:9630054K16 product:unclassifiable, full insert sequence. // gb // 11 // ---///AK039637 // Mus musculus adult male spinal cord cDNA, RIKEN full-length enriched library, clone:A330076H08 product:unclassifiable, full insert sequence. // gb // 11 // ---///AK083195 // Mus musculus adult male hippocampus…	Mm.65419.1		Mm.131850	Mm.65419
1442881_at	6.38992	28.3796	0	2.11048	2.11048	4.31835	P	P	Neat1	nuclear paraspeckle assembly transcript 1 (non-protein coding)						chr19:5830411-5831249 (-) // 37.11 // qA		ENSMUSG00000092274	December 2011 (Mouse Genome Sequencing Consortium and NCBI 38)							BF462648	GenBank	Consensus sequence		gb:BF462648 /DB_XREF=gi:11531831 /DB_XREF=UI-M-CG0p-bng-a-09-0-UI.s1 /CLONE=UI-M-CG0p-bng-a-09-0-UI /FEA=EST /CNT=4 /TID=Mm.59110.1 /TIER=ConsEnd /STK=3 /UG=Mm.59110 /UG_TITLE=ESTs	ENSMUST00000173672 // havana:non_coding chromosome:GRCm38:19:5824708:5845478:-1 gene:ENSMUSG00000092274 gene_biotype:non_coding transcript_biotype:non_coding // ensembl // 11 // ---///GQ859163 // Mus musculus Men beta, complete sequence. // gb // 11 // ---///n424069 // accn=GQ859163 class=mRNAlike lncRNA name=NEAT1 ref=lncRNAdb transcriptId=424069 cpcScore=-1.3349500 cnci=-0.2480610 // noncode //…	Mm.59110.1	est	Mm.281895///Mm.458400///Mm.485702	Mm.59110
1452010_at	165.952	735.601	0	2.10764	2.10764	4.30987	P	P	Chrna3	cholinergic receptor, nicotinic, alpha polypeptide 3	110834	0006810 // transport // inferred from electronic annotation///0006811 // ion transport // inferred from electronic annotation///0006812 // cation transport // inferred from mutant phenotype///0006937 // regulation of muscle contraction // inferred from mutant phenotype///0006940 // regulation of smooth muscle contraction // inferred from mutant phenotype///0007165 // signal transduction // not re…	0005886 // plasma membrane // inferred from electronic annotation///0005892 // acetylcholine-gated channel complex // inferred from physical interaction///0005892 // acetylcholine-gated channel complex // not recorded///0014069 // postsynaptic density // not recorded///0016020 // membrane // not recorded///0016021 // integral to membrane // inferred from electronic annotation///0030054 // cell ju…	0004889 // acetylcholine-activated cation-selective channel activity // inferred from mutant phenotype///0004889 // acetylcholine-activated cation-selective channel activity // not recorded///0005216 // ion channel activity // inferred from electronic annotation///0005230 // extracellular ligand-gated ion channel activity // inferred from electronic annotation///0005515 // protein binding // infe…	GO:0006810|GO:0006811|GO:0006812|GO:0006937|GO:0006940|GO:0007165|GO:0007171|GO:0007271|GO:0007399|GO:0007507|GO:0007626|GO:0010035|GO:0014056|GO:0034220|GO:0035095|GO:0035095|GO:0042391|GO:0042493|GO:0048814|GO:0051291|GO:0060079|GO:0060084|GO:0060084|GO:0005886|GO:0005892|GO:0005892|GO:0014069|GO:0016020|GO:0016021|GO:0030054|GO:0030425|GO:0043025|GO:0045202|GO:0045211|GO:0004889|GO:0004889|GO:…	chr9:55012462-55026560 (-) // 97.46 // qB		ENSMUSG00000032303	December 2011 (Mouse Genome Sequencing Consortium and NCBI 38)	IPR006029 // Neurotransmitter-gated ion-channel transmembrane domain // 1.0E-87///IPR006202 // Neurotransmitter-gated ion-channel ligand-binding // 2.5E-76	87887			NP_660111	NM_145129	AF472588	GenBank	Consensus sequence	Q8R4G9///Q8VHH6///Q0VBK4///Q8VI11	gb:AF472588.1 /DB_XREF=gi:19073314 /FEA=FLmRNA /CNT=30 /TID=Mm.205308.1 /TIER=FL+Stack /STK=15 /UG=Mm.205308 /DEF=Mus musculus nicotinic acetylcholine receptor alpha 3 subunit mRNA, complete cds. /PROD=nicotinic acetylcholine receptor alpha 3subunit /FL=gb:AF472588.1 gb:AF459029.1	AF459029 // Mus musculus neuronal nicotinic acetylcholine receptor alpha 3 subunit (Chrna3) mRNA, complete cds. // gb // 10 // ---///AF472588 // Mus musculus nicotinic acetylcholine receptor alpha 3 subunit mRNA, complete cds. // gb // 9 // ---///AK041217 // Mus musculus adult male aorta and vein cDNA, RIKEN full-length enriched library, clone:A530092D02 product:nicotinic acetylcholine receptor a…	Mm.205308.1	full length	Mm.63569	Mm.205308
1448074_at	11.8881	52.2548	0	2.09553	2.09553	4.27384	P	P	Rln1	relaxin 1	19773	0007188 // adenylate cyclase-modulating G-protein coupled receptor signaling pathway // not recorded///0010749 // regulation of nitric oxide mediated signal transduction // inferred from mutant phenotype///0010749 // regulation of nitric oxide mediated signal transduction // not recorded///0048589 // developmental growth // inferred from mutant phenotype///0060736 // prostate gland growth // infe…	0005576 // extracellular region // inferred from electronic annotation	0005102 // receptor binding // inferred from direct assay///0005179 // hormone activity // inferred from electronic annotation	GO:0007188|GO:0010749|GO:0010749|GO:0048589|GO:0060736|GO:0005576|GO:0005102|GO:0005179	chr19:29331175-29331827 (-) // 83.9 // qC1			December 2011 (Mouse Genome Sequencing Consortium and NCBI 38)				Smooth_muscle_contraction // GenMAPP	NP_035402	NM_011272	AI462038	GenBank	Consensus sequence	Q8BT12///P47932///A2RTV8///A7MAW2///Q2M2Q1	gb:AI462038 /DB_XREF=gi:4316068 /DB_XREF=ub69g03.x1 /CLONE=IMAGE:1383028 /FEA=EST /CNT=4 /TID=Mm.5033.1 /TIER=ConsEnd /STK=0 /UG=Mm.5033 /UG_TITLE=ESTs, Moderately similar to RELX MOUSE PRORELAXIN PRECURSOR (M.musculus)	AK028199 // Mus musculus 10 days embryo whole body cDNA, RIKEN full-length enriched library, clone:2610528L14 product:relaxin, full insert sequence. // gb // 11 // ---	Mm.5033.1	full length	Mm.5033	Mm.5033
1420580_at	16.5603	72.416	0	2.08807	2.08807	4.2518	P	P	4930429B21Rik	RIKEN cDNA 4930429B21 gene	67576					chr3:32365488-32367438 (+) // 84.56 // qA3		ENSMUSG00000049507	December 2011 (Mouse Genome Sequencing Consortium and NCBI 38)		1914826				NR_027966	NM_026249	GenBank	Consensus sequence	Q9CQQ1	gb:NM_026249.1 /DB_XREF=gi:13385757 /GEN=4930429B21Rik /FEA=FLmRNA /CNT=8 /TID=Mm.97822.1 /TIER=FL /STK=4 /UG=Mm.97822 /LL=67576 /DEF=Mus musculus RIKEN cDNA 4930429B21 gene (4930429B21Rik), mRNA. /PROD=RIKEN cDNA 4930429B21 /FL=gb:NM_026249.1	AK018559 // Mus musculus adult male colon cDNA, RIKEN full-length enriched library, clone:9030618L18 product:RIKEN cDNA 4930429B21 gene, full insert sequence. // gb // 11 // ---///ENSMUST00000057768 // cdna:known chromosome:GRCm38:3:32365775:32367436:1 gene:ENSMUSG00000049507 gene_biotype:protein_coding transcript_biotype:protein_coding // ensembl // 11 // ---///n414414 // accn=NR_027966 class=ln…	Mm.97822.1		Mm.435324	Mm.97822
1447342_at	13.3927	58.4785	0	2.08595	2.08595	4.24555	P	P								chr3:118488390-118488835 (+) // 25.39 // qG1			December 2011 (Mouse Genome Sequencing Consortium and NCBI 38)							BB751335	GenBank	Consensus sequence		gb:BB751335 /DB_XREF=gi:16155571 /DB_XREF=BB751335 /CLONE=G130205B07 /FEA=EST /CNT=2 /TID=Mm.207662.1 /TIER=ConsEnd /STK=2 /UG=Mm.207662 /UG_TITLE=ESTs	AK138264 // Mus musculus adult male hypothalamus cDNA, RIKEN full-length enriched library, clone:A230046N17 product:unclassifiable, full insert sequence. // gb // 11 // ---///n283163 // accn=AK138264 class=mRNAlike lncRNA name=Mouse noncoding transcript ref=FANTOM3 transcriptId=A230046N17 cpcScore=-1.5906100 cnci=-0.2771657 // noncode // 11 // ---	Mm.207662.1			Mm.207662
1436210_at	46.4061	201.749	0	2.07966	2.07966	4.22709	P	P	Gk5	glycerol kinase 5 (putative)	235533	0005975 // carbohydrate metabolic process // inferred from electronic annotation///0006071 // glycerol metabolic process // inferred from electronic annotation///0016310 // phosphorylation // inferred from electronic annotation///0019563 // glycerol catabolic process // inferred from electronic annotation		0000166 // nucleotide binding // inferred from electronic annotation///0004370 // glycerol kinase activity // inferred from electronic annotation///0005524 // ATP binding // inferred from electronic annotation///0016301 // kinase activity // inferred from electronic annotation///0016740 // transferase activity // inferred from electronic annotation///0016773 // phosphotransferase activity, alcoho…	GO:0005975|GO:0006071|GO:0016310|GO:0019563|GO:0000166|GO:0004370|GO:0005524|GO:0016301|GO:0016740|GO:0016773	chr9:96183368-96184622 (+) // 69.65 // qE3.3	EC:2.7.1.30	ENSMUSG00000041440	December 2011 (Mouse Genome Sequencing Consortium and NCBI 38)	IPR018484 // Carbohydrate kinase, FGGY, N-terminal // 9.2E-52///IPR018485 // Carbohydrate kinase, FGGY, C-terminal // 1.2E-37	2443336			NP_796326	NM_177352	AV095337	GenBank	Consensus sequence	Q8BX05	gb:AV095337 /DB_XREF=gi:16381678 /DB_XREF=AV095337 /CLONE=2410005N02 /FEA=EST /CNT=15 /TID=Mm.76948.1 /TIER=Stack /STK=10 /UG=Mm.76948 /UG_TITLE=ESTs, Highly similar to POL2 MOUSE RETROVIRUS-RELATED POL POLYPROTEIN (M.musculus)	AK131936 // Mus musculus ES cells cDNA, RIKEN full-length enriched library, clone:2410005N02 product:unclassifiable, full insert sequence. // gb // 11 // ---///ENSMUST00000122383 // cdna:known chromosome:GRCm38:9:96119375:96184627:1 gene:ENSMUSG00000041440 gene_biotype:protein_coding transcript_biotype:protein_coding // ensembl // 11 // ---///n295322 // accn=AK131936 class=mRNAlike lncRNA name=Mo…	Mm.76948.1	est///full length	Mm.213651///Mm.398351	Mm.76948
1435343_at	87.7805	380.714	0	2.07623	2.07623	4.21703	P	P	Dock10	dedicator of cytokinesis 10	210293	0007264 // small GTPase mediated signal transduction // inferred from electronic annotation///0050790 // regulation of catalytic activity // inferred from direct assay		0005085 // guanyl-nucleotide exchange factor activity // inferred from electronic annotation///0005089 // Rho guanyl-nucleotide exchange factor activity // inferred from direct assay///0005488 // binding // inferred from electronic annotation///0005515 // protein binding // inferred from electronic annotation///0005525 // GTP binding // inferred from electronic annotation///0005543 // phospholipi…	GO:0007264|GO:0050790|GO:0005085|GO:0005089|GO:0005488|GO:0005515|GO:0005525|GO:0005543|GO:0017048	chr1:80501069-80515541 (-) // 97.6 // qC5		ENSMUSG00000038608	December 2011 (Mouse Genome Sequencing Consortium and NCBI 38)	IPR001849 // Pleckstrin homology domain // 1.3E-13///IPR010703 // Dedicator of cytokinesis C-terminal // 3.0E-69///IPR021816 // Dedicator of cytokinesis C/D, N-terminal // 8.9E-33	2146320			NP_780500	NM_175291	BF715043	GenBank	Consensus sequence	E9QM99///Q8BZN6///B2RWY0///F1AHI9///Q3T9E0///Q8BLX9	gb:BF715043 /DB_XREF=gi:12014315 /DB_XREF=mab05b07.x1 /CLONE=IMAGE:3825349 /FEA=EST /CNT=43 /TID=Mm.27147.1 /TIER=Stack /STK=17 /UG=Mm.27147 /LL=97996 /UG_GENE=R75174 /UG_TITLE=expressed sequence R75174	AK031880 // Mus musculus adult male medulla oblongata cDNA, RIKEN full-length enriched library, clone:6330439C14 product:weakly similar to KIAA1058 protein {Homo sapiens}, full insert sequence. // gb // 11 // ---///AK041064 // Mus musculus adult male aorta and vein cDNA, RIKEN full-length enriched library, clone:A530077O14 product:inferred: unnamed protein product {Homo sapiens}, full insert sequ…	Mm.27147.1	est///full length	Mm.133473///Mm.398006	Mm.27147
1435386_at	17.9732	77.6454	0	2.07054	2.07054	4.20045	P	P	Vwf	Von Willebrand factor homolog	22371	0001889 // liver development // inferred from mutant phenotype///0001890 // placenta development // inferred from mutant phenotype///0007155 // cell adhesion // not recorded///0007596 // blood coagulation // inferred from mutant phenotype///0007596 // blood coagulation // not recorded///0007599 // hemostasis // inferred from mutant phenotype///0007599 // hemostasis // not recorded///0007599 // he…	0005576 // extracellular region // not recorded///0005578 // proteinaceous extracellular matrix // inferred from electronic annotation///0005783 // endoplasmic reticulum // not recorded///0009897 // external side of plasma membrane // inferred from direct assay///0031012 // extracellular matrix // not recorded///0033093 // Weibel-Palade body // not recorded	0001948 // glycoprotein binding // not recorded///0002020 // protease binding // not recorded///0005178 // integrin binding // not recorded///0005515 // protein binding // inferred from physical interaction///0005518 // collagen binding // not recorded///0019865 // immunoglobulin binding // not recorded///0042803 // protein homodimerization activity // not recorded///0047485 // protein N-terminus…	GO:0001889|GO:0001890|GO:0007155|GO:0007596|GO:0007596|GO:0007599|GO:0007599|GO:0007599|GO:0030168|GO:0031589|GO:0031589|GO:0051260|GO:0005576|GO:0005578|GO:0005783|GO:0009897|GO:0031012|GO:0033093|GO:0001948|GO:0002020|GO:0005178|GO:0005515|GO:0005518|GO:0019865|GO:0042803|GO:0047485|GO:0051087	chr6:125658759-125686679 (+) // 93.46 // qF3		ENSMUSG00000001930	December 2011 (Mouse Genome Sequencing Consortium and NCBI 38)	IPR001007 // von Willebrand factor, type C // 9.0E-13///IPR001007 // von Willebrand factor, type C // 2.6E-10///IPR001007 // von Willebrand factor, type C // 9.0E-13///IPR001007 // von Willebrand factor, type C // 2.6E-10///IPR001846 // von Willebrand factor, type D domain // 1.5E-28///IPR001846 // von Willebrand factor, type D domain // 2.3E-40///IPR001846 // von Willebrand factor, type D domain…	98941		Blood_Clotting_Cascade // GenMAPP	NP_035838	NM_011708	BB667216	GenBank	Consensus sequence	Q8CIZ8///Q2I0J8///Q2I0J7///E9QPU1///Q9WUQ6///A2VCN5///Q3TD35///Q3TPE1///Q3U017	gb:BB667216 /DB_XREF=gi:16398665 /DB_XREF=BB667216 /CLONE=6820430P06 /FEA=EST /CNT=28 /TID=Mm.22339.1 /TIER=Stack /STK=17 /UG=Mm.22339 /LL=101126 /UG_GENE=AI551257 /UG_TITLE=expressed sequence AI551257	AK078523 // Mus musculus 12 days embryo female mullerian duct includes surrounding region cDNA, RIKEN full-length enriched library, clone:6820430P06 product:similar to VON WILLEBRAND FACTOR PRECURSOR (VWF) [Canis familiaris], full insert sequence. // gb // 11 // ---///AY208897 // Mus musculus von Willebrand factor (Vwf) mRNA, complete cds. // gb // 10 // ---///DQ355287 // Mus musculus strain A/J …	Mm.22339.1	full length	Mm.22339	Mm.22339
1455931_at	163.042	697.359	0	2.05615	2.05615	4.15874	P	P	Chrna3	cholinergic receptor, nicotinic, alpha polypeptide 3	110834	0006810 // transport // inferred from electronic annotation///0006811 // ion transport // inferred from electronic annotation///0006812 // cation transport // inferred from mutant phenotype///0006937 // regulation of muscle contraction // inferred from mutant phenotype///0006940 // regulation of smooth muscle contraction // inferred from mutant phenotype///0007165 // signal transduction // not re…	0005886 // plasma membrane // inferred from electronic annotation///0005892 // acetylcholine-gated channel complex // inferred from physical interaction///0005892 // acetylcholine-gated channel complex // not recorded///0014069 // postsynaptic density // not recorded///0016020 // membrane // not recorded///0016021 // integral to membrane // inferred from electronic annotation///0030054 // cell ju…	0004889 // acetylcholine-activated cation-selective channel activity // inferred from mutant phenotype///0004889 // acetylcholine-activated cation-selective channel activity // not recorded///0005216 // ion channel activity // inferred from electronic annotation///0005230 // extracellular ligand-gated ion channel activity // inferred from electronic annotation///0005515 // protein binding // infe…	GO:0006810|GO:0006811|GO:0006812|GO:0006937|GO:0006940|GO:0007165|GO:0007171|GO:0007271|GO:0007399|GO:0007507|GO:0007626|GO:0010035|GO:0014056|GO:0034220|GO:0035095|GO:0035095|GO:0042391|GO:0042493|GO:0048814|GO:0051291|GO:0060079|GO:0060084|GO:0060084|GO:0005886|GO:0005892|GO:0005892|GO:0014069|GO:0016020|GO:0016021|GO:0030054|GO:0030425|GO:0043025|GO:0045202|GO:0045211|GO:0004889|GO:0004889|GO:…	chr9:55011340-55012474 (-) // 64.26 // qB		ENSMUSG00000032303	December 2011 (Mouse Genome Sequencing Consortium and NCBI 38)	IPR006029 // Neurotransmitter-gated ion-channel transmembrane domain // 1.0E-87///IPR006202 // Neurotransmitter-gated ion-channel ligand-binding // 2.5E-76	87887			NP_660111	NM_145129	BB460687	GenBank	Consensus sequence	Q8R4G9///Q0VBK4///Q8VI11///Q8VHH6	gb:BB460687 /DB_XREF=gi:16426561 /DB_XREF=BB460687 /CLONE=D130068A06 /FEA=EST /CNT=40 /TID=Mm.205308.2 /TIER=Stack /STK=24 /UG=Mm.205308 /UG_TITLE=Mus musculus neuronal nicotinic acetylcholine receptor alpha 3 subunit (Chrna3) mRNA, complete cds	AK041217 // Mus musculus adult male aorta and vein cDNA, RIKEN full-length enriched library, clone:A530092D02 product:nicotinic acetylcholine receptor alpha-3 chain, neuronal (fragment) homolog [Gallus gallus], full insert sequence. // gb // 11 // ---///AK051730 // Mus musculus 12 days embryo spinal ganglion cDNA, RIKEN full-length enriched library, clone:D130068A06 product:NEURONAL NICOTINIC ACE…	Mm.205308.2	full length	Mm.63569	Mm.205308
1449528_at	32.8803	136.574	0	2.01388	2.01388	4.03868	M	P	Figf	c-fos induced growth factor	14205	0001525 // angiogenesis // inferred from electronic annotation///0001666 // response to hypoxia // inferred from electronic annotation///0007275 // multicellular organismal development // inferred from electronic annotation///0008283 // cell proliferation // inferred from direct assay///0008284 // positive regulation of cell proliferation // inferred from direct assay///0030154 // cell differenti…	0005576 // extracellular region // inferred from direct assay///0005615 // extracellular space // inferred from direct assay///0016020 // membrane // inferred from electronic annotation	0005172 // vascular endothelial growth factor receptor binding // not recorded///0005515 // protein binding // inferred from physical interaction///0008083 // growth factor activity // inferred from direct assay///0042056 // chemoattractant activity // not recorded///0042803 // protein homodimerization activity // inferred from physical interaction///0043184 // vascular endothelial growth factor …	GO:0001525|GO:0001666|GO:0007275|GO:0008283|GO:0008284|GO:0030154|GO:0030947|GO:0032755|GO:0048010|GO:0048010|GO:0050918|GO:0050930|GO:0051781|GO:0060754|GO:0070555|GO:0005576|GO:0005615|GO:0016020|GO:0005172|GO:0005515|GO:0008083|GO:0042056|GO:0042803|GO:0043184|GO:0043185	chrX:164373300-164402646 (+) // 98.37 // qF5		ENSMUSG00000031380	December 2011 (Mouse Genome Sequencing Consortium and NCBI 38)	IPR000072 // Platelet-derived growth factor (PDGF) // 2.9E-17	108037			NP_034346	NM_010216	NM_010216	GenBank	Consensus sequence	P97946///Q6P5N9	gb:NM_010216.1 /DB_XREF=gi:6753873 /GEN=Figf /FEA=FLmRNA /CNT=19 /TID=Mm.3983.1 /TIER=FL+Stack /STK=8 /UG=Mm.3983 /LL=14205 /DEF=Mus musculus c-fos induced growth factor (Figf), mRNA. /PROD=c-fos induced growth factor /FL=gb:NM_010216.1 gb:D89628.1	BC080770 // Mus musculus c-fos induced growth factor, mRNA (cDNA clone MGC:91248 IMAGE:30286444), complete cds. // gb // 10 // ---///ENSMUST00000033751 // cdna:known chromosome:GRCm38:X:164373378:164402650:1 gene:ENSMUSG00000031380 gene_biotype:protein_coding transcript_biotype:protein_coding // ensembl // 11 // ---///NM_010216 // Mus musculus c-fos induced growth factor (Figf), mRNA. // refseq /…	Mm.3983.1	full length	Mm.297978	Mm.3983
1438953_at	13.2115	54.6459	0	2.0078	2.0078	4.0217	P	P	Figf	c-fos induced growth factor	14205	0001525 // angiogenesis // inferred from electronic annotation///0001666 // response to hypoxia // inferred from electronic annotation///0007275 // multicellular organismal development // inferred from electronic annotation///0008283 // cell proliferation // inferred from direct assay///0008284 // positive regulation of cell proliferation // inferred from direct assay///0030154 // cell differenti…	0005576 // extracellular region // inferred from direct assay///0005615 // extracellular space // inferred from direct assay///0016020 // membrane // inferred from electronic annotation	0005172 // vascular endothelial growth factor receptor binding // not recorded///0005515 // protein binding // inferred from physical interaction///0008083 // growth factor activity // inferred from direct assay///0042056 // chemoattractant activity // not recorded///0042803 // protein homodimerization activity // inferred from physical interaction///0043184 // vascular endothelial growth factor …	GO:0001525|GO:0001666|GO:0007275|GO:0008283|GO:0008284|GO:0030154|GO:0030947|GO:0032755|GO:0048010|GO:0048010|GO:0050918|GO:0050930|GO:0051781|GO:0060754|GO:0070555|GO:0005576|GO:0005615|GO:0016020|GO:0005172|GO:0005515|GO:0008083|GO:0042056|GO:0042803|GO:0043184|GO:0043185	chrX:164400662-164400969 (+) // 99.35 // qF5		ENSMUSG00000031380	December 2011 (Mouse Genome Sequencing Consortium and NCBI 38)	IPR000072 // Platelet-derived growth factor (PDGF) // 2.9E-17	108037			NP_034346	NM_010216	BB359521	GenBank	Consensus sequence	P97946///Q6P5N9	gb:BB359521 /DB_XREF=gi:9071349 /DB_XREF=BB359521 /CLONE=C030039K08 /FEA=EST /CNT=9 /TID=Mm.3983.2 /TIER=Stack /STK=9 /UG=Mm.3983 /LL=14205 /UG_GENE=Figf /UG_TITLE=c-fos induced growth factor	BC080770 // Mus musculus c-fos induced growth factor, mRNA (cDNA clone MGC:91248 IMAGE:30286444), complete cds. // gb // --- // chrX:164373566-164402644(+)///D89628 // Mus musculus mRNA for vascular endothelial growth factor D, complete cds. // gb // --- // chrX:164373738-164402535(+)///ENSMUST00000033751 // cdna:known chromosome:GRCm38:X:164373378:164402650:1 gene:ENSMUSG00000031380 gene_biotype…	Mm.3983.2	full length	Mm.297978	Mm.3983
1436861_at	32.5183	134.016	0	2.00257	2.00257	4.00712	P	P	Il7	interleukin 7	16196	0002360 // T cell lineage commitment // inferred from mutant phenotype///0006955 // immune response // inferred from electronic annotation///0010468 // regulation of gene expression // inferred from direct assay///0010468 // regulation of gene expression // inferred from mutant phenotype///0030308 // negative regulation of cell growth // inferred from electronic annotation///0030890 // positive r…	0005576 // extracellular region // inferred from electronic annotation///0005615 // extracellular space // inferred from direct assay	0005125 // cytokine activity // inferred from direct assay///0005126 // cytokine receptor binding // inferred from electronic annotation///0005139 // interleukin-7 receptor binding // inferred from electronic annotation///0005515 // protein binding // inferred from electronic annotation///0008083 // growth factor activity // inferred from direct assay	GO:0002360|GO:0006955|GO:0010468|GO:0010468|GO:0030308|GO:0030890|GO:0043066|GO:0043086|GO:0045453|GO:0045582|GO:0046622|GO:0046622|GO:0048873|GO:2001237|GO:2001240|GO:0005576|GO:0005615|GO:0005125|GO:0005126|GO:0005139|GO:0005515|GO:0008083	chr3:7572023-7572791 (-) // 97.45 // qA1		ENSMUSG00000040329	December 2011 (Mouse Genome Sequencing Consortium and NCBI 38)	IPR000226 // Interleukin-7/interleukin-9 // 9.0E-58	96561			NP_032397	NM_008371	BG069762	GenBank	Consensus sequence	Q544C8///Q8C9S3///P10168///Q3UT18	gb:BG069762 /DB_XREF=gi:12552331 /DB_XREF=H3079H02-3 /CLONE=H3079H02 /FEA=EST /CNT=48 /TID=Mm.3825.2 /TIER=Stack /STK=42 /UG=Mm.3825 /LL=16196 /UG_GENE=Il7 /UG_TITLE=interleukin 7	AK040399 // Mus musculus 0 day neonate thymus cDNA, RIKEN full-length enriched library, clone:A430091K05 product:interleukin 7, full insert sequence. // gb // 11 // ---///AK041307 // Mus musculus adult male aorta and vein cDNA, RIKEN full-length enriched library, clone:A530098I02 product:interleukin 7, full insert sequence. // gb // 11 // ---///AK041403 // Mus musculus 3 days neonate thymus cDNA,…	Mm.3825.2	full length	Mm.3825	Mm.3825
1456778_at	113.118	462.599	0	1.99142	1.99142	3.97629	P	P								chr1:62798631-62799312 (+) // 99.26 // qC2			December 2011 (Mouse Genome Sequencing Consortium and NCBI 38)							BB409477	GenBank	Consensus sequence		gb:BB409477 /DB_XREF=gi:16423183 /DB_XREF=BB409477 /CLONE=C430014D18 /FEA=EST /CNT=10 /TID=Mm.186992.1 /TIER=ConsEnd /STK=7 /UG=Mm.186992 /UG_TITLE=ESTs	AK049451 // Mus musculus 7 days embryo whole body cDNA, RIKEN full-length enriched library, clone:C430014D18 product:unclassifiable, full insert sequence. // gb // 11 // ---///n273723 // accn=AK049451 class=mRNAlike lncRNA name=Mouse noncoding transcript ref=FANTOM3 transcriptId=C430014D18 cpcScore=-0.8426950 cnci=-0.2484852 // noncode // 11 // ---	Mm.186992.1		Mm.459078	Mm.186992
1417482_at	13.8619	56.2753	0	1.98086	1.98086	3.94729	P	P	Tex19.1	testis expressed gene 19.1	73679	0007129 // synapsis // inferred from mutant phenotype///0007283 // spermatogenesis // inferred from mutant phenotype///0008584 // male gonad development // inferred from mutant phenotype///0010529 // negative regulation of transposition // inferred from mutant phenotype///0019953 // sexual reproduction // inferred from mutant phenotype	0005634 // nucleus // inferred from direct assay///0005737 // cytoplasm // inferred from direct assay	0005515 // protein binding // inferred from physical interaction	GO:0007129|GO:0007283|GO:0008584|GO:0010529|GO:0019953|GO:0005634|GO:0005737|GO:0005515	chr11:121146142-121148319 (+) // 97.38 // qE2		ENSMUSG00000039329	December 2011 (Mouse Genome Sequencing Consortium and NCBI 38)		1920929			NP_082878	NM_028602	NM_028602	GenBank	Consensus sequence	Q99MV2	gb:NM_028602.1 /DB_XREF=gi:13937372 /GEN=Tex19 /FEA=FLmRNA /CNT=50 /TID=Mm.12669.1 /TIER=FL+Stack /STK=44 /UG=Mm.12669 /LL=73679 /DEF=Mus musculus testis expressed gene 19 (Tex19), mRNA. /PROD=testis expressed gene 19 /FL=gb:AF285590.1 gb:NM_028602.1	AF285590 // Mus musculus testis protein TEX19 (Tex19) mRNA, complete cds. // gb // 11 // ---///AK010735 // Mus musculus ES cells cDNA, RIKEN full-length enriched library, clone:2410081M02 product:testis expressed gene 19, full insert sequence. // gb // 11 // ---///ENSMUST00000039088 // cdna:known chromosome:GRCm38:11:121146143:121148319:1 gene:ENSMUSG00000039329 gene_biotype:protein_coding transc…	Mm.12669.1	full length	Mm.390423	Mm.12669
1417929_at	22.9177	91.9038	0	1.96315	1.96315	3.89913	P	P	Slc7a8	solute carrier family 7 (cationic amino acid transporter, y+ system), member 8	50934	0003333 // amino acid transmembrane transport // inferred from direct assay///0006810 // transport // inferred from electronic annotation///0006865 // amino acid transport // not recorded///0015695 // organic cation transport // not recorded///0015807 // L-amino acid transport // inferred from direct assay///0015837 // amine transport // ---///0055085 // transmembrane transport // not recorded///…	0005737 // cytoplasm // inferred from electronic annotation///0005886 // plasma membrane // not recorded///0016020 // membrane // inferred from electronic annotation///0016021 // integral to membrane // inferred from electronic annotation///0016323 // basolateral plasma membrane // inferred from electronic annotation	0005275 // amine transmembrane transporter activity // not recorded///0005515 // protein binding // inferred from electronic annotation///0015101 // organic cation transmembrane transporter activity // not recorded///0015171 // amino acid transmembrane transporter activity // not recorded///0015179 // L-amino acid transmembrane transporter activity // inferred from direct assay///0019534 // toxin…	GO:0003333|GO:0006810|GO:0006865|GO:0015695|GO:0015807|GO:0015837|GO:0055085|GO:1901998|GO:0005737|GO:0005886|GO:0016020|GO:0016021|GO:0016323|GO:0005275|GO:0005515|GO:0015101|GO:0015171|GO:0015179|GO:0019534	chr14:54722167-54781946 (-) // 98.31 // qC2		ENSMUSG00000022180	December 2011 (Mouse Genome Sequencing Consortium and NCBI 38)	IPR004841 // Amino acid permease domain // 3.3E-44	1355323			NP_058668	NM_016972	NM_016972	GenBank	Consensus sequence	Q9QXW9	gb:NM_016972.1 /DB_XREF=gi:8394324 /GEN=Slc7a8 /FEA=FLmRNA /CNT=58 /TID=Mm.27830.1 /TIER=FL+Stack /STK=33 /UG=Mm.27830 /LL=50934 /DEF=Mus musculus solute carrier family 7 (cationic amino acid transporter, y+ system), member 8 (Slc7a8), mRNA. /PROD=solute carrier family 8 (cationic amino acidtransporter, y+ system), member 7 /FL=gb:NM_016972.1 gb:AF171668.1	AF171668 // Mus musculus glycoprotein-associated amino acid transporter LAT2 (Lat2) mRNA, complete cds. // gb // 9 // ---///AK136752 // Mus musculus adult male epididymis cDNA, RIKEN full-length enriched library, clone:9230117C06 product:solute carrier family 7 (cationic amino acid transporter, y+ system), member 8, full insert sequence. // gb // 11 // ---///BC059004 // Mus musculus solute carrie…	Mm.27830.1	full length	Mm.276831	Mm.27830
1444468_at	34.0808	136.095	0	1.95707	1.95707	3.88274	P	P	Paqr8	progestin and adipoQ receptor family member VIII	74229	0007275 // multicellular organismal development // inferred from electronic annotation///0030154 // cell differentiation // inferred from electronic annotation///0048477 // oogenesis // inferred from electronic annotation	0005886 // plasma membrane // inferred from electronic annotation///0016020 // membrane // inferred from electronic annotation///0016021 // integral to membrane // inferred from electronic annotation	0005496 // steroid binding // inferred from electronic annotation///0008289 // lipid binding // inferred from electronic annotation	GO:0007275|GO:0030154|GO:0048477|GO:0005886|GO:0016020|GO:0016021|GO:0005496|GO:0008289	chr1:20937602-20938247 (+) // 69.86 // qA4		ENSMUSG00000025931	December 2011 (Mouse Genome Sequencing Consortium and NCBI 38)	IPR004254 // Hly-III-related // 2.7E-48	1921479			NP_083105	NM_028829	AV328983	GenBank	Consensus sequence	Q80ZE5	gb:AV328983 /DB_XREF=gi:16396007 /DB_XREF=AV328983 /CLONE=6330445L16 /FEA=EST /CNT=4 /TID=Mm.196818.1 /TIER=ConsEnd /STK=2 /UG=Mm.196818 /UG_TITLE=ESTs	AK029723 // Mus musculus adult male testis cDNA, RIKEN full-length enriched library, clone:4930510E01 product:RIKEN cDNA 1700019B16 gene, full insert sequence. // gb // 10 // ---///AK147376 // Mus musculus cDNA, RIKEN full-length enriched library, clone:M5C1024I04 product:Progestin and adipoQ receptor family member VIII, full insert sequence. // gb // 11 // ---///BC059813 // Mus musculus progesti…	Mm.196818.1	est///full length	Mm.40780///Mm.411094	Mm.196818
1418084_at	212.631	847.114	0	1.95369	1.95369	3.87365	P	P	Nrp1	neuropilin 1	18186	0001525 // angiogenesis // inferred from mutant phenotype///0001569 // patterning of blood vessels // inferred from mutant phenotype///0001764 // neuron migration // inferred from mutant phenotype///0007155 // cell adhesion // inferred from electronic annotation///0007275 // multicellular organismal development // inferred from electronic annotation///0007399 // nervous system development // infe…	0005829 // cytosol // not recorded///0005883 // neurofilament // inferred from direct assay///0005886 // plasma membrane // not recorded///0009986 // cell surface // not recorded///0016020 // membrane // inferred from electronic annotation///0016021 // integral to membrane // inferred from electronic annotation///0030424 // axon // inferred from direct assay///0030424 // axon // not recorded///00…	0005021 // vascular endothelial growth factor-activated receptor activity // not recorded///0005515 // protein binding // inferred from physical interaction///0008201 // heparin binding // inferred from electronic annotation///0017154 // semaphorin receptor activity // inferred from genetic interaction///0017154 // semaphorin receptor activity // inferred from physical interaction///0017154 // se…	GO:0001525|GO:0001569|GO:0001764|GO:0007155|GO:0007275|GO:0007399|GO:0007411|GO:0007411|GO:0007411|GO:0007413|GO:0007507|GO:0009611|GO:0009887|GO:0016358|GO:0016477|GO:0021636|GO:0021675|GO:0030154|GO:0030517|GO:0035729|GO:0035767|GO:0038084|GO:0043524|GO:0048008|GO:0048010|GO:0048010|GO:0048012|GO:0048485|GO:0048666|GO:0048841|GO:0048842|GO:0048843|GO:0048843|GO:0048846|GO:0050731|GO:0050918|GO:…	chr8:128359031-128505471 (+) // 96.14 // qE2		ENSMUSG00000025810	December 2011 (Mouse Genome Sequencing Consortium and NCBI 38)	IPR000421 // Coagulation factor 5/8 C-terminal type domain // 5.2E-30///IPR000421 // Coagulation factor 5/8 C-terminal type domain // 5.9E-30///IPR000859 // CUB domain // 1.9E-32///IPR000859 // CUB domain // 7.4E-36///IPR000998 // MAM domain // 3.1E-45///IPR022579 // Neuropilin-1, C-terminal // 8.7E-32	106206			NP_032763	NM_008737	AK011144	GenBank	Consensus sequence	P97333///Q3UQY7///Q7TQ64///Q80X28///Q3UFP7	gb:NM_008737.1 /DB_XREF=gi:6679133 /GEN=Nrp /FEA=FLmRNA /CNT=224 /TID=Mm.27448.1 /TIER=FL+Stack /STK=30 /UG=Mm.27448 /LL=18186 /DEF=Mus musculus neuropilin (Nrp), mRNA. /PROD=neuropilin /FL=gb:D50086.1 gb:NM_008737.1	AK011144 // Mus musculus 10 days embryo whole body cDNA, RIKEN full-length enriched library, clone:2600002F02 product:neuropilin, full insert sequence. // gb // 11 // ---///AK159219 // Mus musculus osteoclast-like cell cDNA, RIKEN full-length enriched library, clone:I420010I11 product:neuropilin, full insert sequence. // gb // 11 // ---///BC060129 // Mus musculus neuropilin 1, mRNA (cDNA clone MG…	Mm.27448.1	est///full length	Mm.271745///Mm.423531///Mm.472123	Mm.27448
1423753_at	211.597	841.29	0	1.95077	1.95077	3.86582	P	P	Bambi	BMP and activin membrane-bound inhibitor	68010	0007179 // transforming growth factor beta receptor signaling pathway // not recorded///0008284 // positive regulation of cell proliferation // not recorded///0008360 // regulation of cell shape // not recorded///0010718 // positive regulation of epithelial to mesenchymal transition // not recorded///0016477 // cell migration // not recorded///0030512 // negative regulation of transforming growth…	0005737 // cytoplasm // not recorded///0005886 // plasma membrane // not recorded///0016020 // membrane // not recorded///0016021 // integral to membrane // inferred from electronic annotation	0004675 // transmembrane receptor protein serine/threonine kinase activity // inferred from electronic annotation///0005024 // transforming growth factor beta-activated receptor activity // inferred from electronic annotation///0005109 // frizzled binding // not recorded	GO:0007179|GO:0008284|GO:0008360|GO:0010718|GO:0016477|GO:0030512|GO:0032092|GO:0035413|GO:0045893|GO:0090263|GO:0005737|GO:0005886|GO:0016020|GO:0016021|GO:0004675|GO:0005024|GO:0005109	chr18:3507930-3512757 (+) // 96.0 // qA1		ENSMUSG00000024232	December 2011 (Mouse Genome Sequencing Consortium and NCBI 38)	IPR000472 // TGF-beta receptor/activin receptor, type I/II // 5.6E-9///IPR009345 // BMP/activin membrane-bound inhibitor // 3.9E-66	1915260		TGF_Beta_Signaling_Pathway // GenMAPP	NP_080781	NM_026505	AF153440	GenBank	Consensus sequence	Q9D0L6	gb:AF153440.1 /DB_XREF=gi:14328906 /GEN=Nma /FEA=FLmRNA /CNT=155 /TID=Mm.31695.1 /TIER=FL+Stack /STK=127 /UG=Mm.31695 /LL=68010 /DEF=Mus musculus Nma (Nma) mRNA, complete cds. /PROD=Nma /FL=gb:BC019378.1 gb:AF153440.1	AF153440 // Mus musculus Nma (Nma) mRNA, complete cds. // gb // 11 // ---///AK011305 // Mus musculus 10 days embryo whole body cDNA, RIKEN full-length enriched library, clone:2610003H06 product:BMP and activin membrane-bound inhibitor, homolog (Xenopus laevis), full insert sequence. // gb // 11 // ---///AK017303 // Mus musculus 6 days neonate head cDNA, RIKEN full-length enriched library, clone:5…	Mm.31695.1	est///full length	Mm.284863///Mm.405056	Mm.31695
1436483_at	27.2596	108.318	0	1.94992	1.94992	3.86353	P	P	Myt1l	myelin transcription factor 1-like	17933	0006351 // transcription, DNA-dependent // inferred from electronic annotation///0006355 // regulation of transcription, DNA-dependent // inferred from electronic annotation///0007275 // multicellular organismal development // inferred from electronic annotation///0007399 // nervous system development // inferred from electronic annotation///0030154 // cell differentiation // inferred from electr…	0005634 // nucleus // inferred from direct assay	0001105 // RNA polymerase II transcription coactivator activity // not recorded///0003677 // DNA binding // inferred from electronic annotation///0003700 // sequence-specific DNA binding transcription factor activity // inferred from electronic annotation///0005515 // protein binding // inferred from physical interaction///0008270 // zinc ion binding // inferred from electronic annotation///00443…	GO:0006351|GO:0006355|GO:0007275|GO:0007399|GO:0030154|GO:0045944|GO:0005634|GO:0001105|GO:0003677|GO:0003700|GO:0005515|GO:0008270|GO:0044323|GO:0046872	chr12:29922781-29923216 (+) // 100.0 // qA2		ENSMUSG00000061911	December 2011 (Mouse Genome Sequencing Consortium and NCBI 38)	IPR002515 // Zinc finger, C2HC-type // 1.2E-19///IPR002515 // Zinc finger, C2HC-type // 1.5E-17///IPR002515 // Zinc finger, C2HC-type // 5.7E-19///IPR002515 // Zinc finger, C2HC-type // 1.2E-20///IPR002515 // Zinc finger, C2HC-type // 1.7E-19///IPR002515 // Zinc finger, C2HC-type // 1.6E-18///IPR002515 // Zinc finger, C2HC-type // 1.5E-17///IPR002515 // Zinc finger, C2HC-type // 5.7E-19///IPR0025…	1100511			NP_001087244///NP_001087245///NP_001087247///NP_032692	NM_001093775///NM_001093776///NM_001093778///NM_008666	BM116113	GenBank	Consensus sequence	E9QLD2///D3Z1P7///P97500///Q0VGN2///Q33DP0///Q3TSN8	gb:BM116113 /DB_XREF=gi:17079131 /DB_XREF=L0830F09-3 /CLONE=L0830F09 /FEA=EST /CNT=9 /TID=Mm.86134.1 /TIER=Stack /STK=9 /UG=Mm.86134 /UG_TITLE=ESTs	AK013654 // Mus musculus adult male hippocampus cDNA, RIKEN full-length enriched library, clone:2900046C06 product:unclassifiable, full insert sequence. // gb // 11 // ---///ENSMUST00000021009 // cdna:known chromosome:GRCm38:12:29534905:29923209:1 gene:ENSMUSG00000061911 gene_biotype:protein_coding transcript_biotype:protein_coding // ensembl // 11 // ---///ENSMUST00000049784 // cdna:known chromo…	Mm.86134.1	est///full length	Mm.253067///Mm.397617	Mm.86134
1435670_at	14.1796	56.1528	0	1.94503	1.94503	3.85046	M	P	Tfap2b	transcription factor AP-2 beta	21419	0000122 // negative regulation of transcription from RNA polymerase II promoter // inferred from direct assay///0000122 // negative regulation of transcription from RNA polymerase II promoter // not recorded///0001822 // kidney development // inferred from mutant phenotype///0003091 // renal water homeostasis // inferred from mutant phenotype///0006006 // glucose metabolic process // not recorded…	0005634 // nucleus // not recorded	0000979 // RNA polymerase II core promoter sequence-specific DNA binding // inferred from direct assay///0000979 // RNA polymerase II core promoter sequence-specific DNA binding // not recorded///0000981 // sequence-specific DNA binding RNA polymerase II transcription factor activity // not recorded///0000983 // RNA polymerase II core promoter sequence-specific DNA binding transcription factor ac…	GO:0000122|GO:0000122|GO:0001822|GO:0003091|GO:0006006|GO:0006351|GO:0006355|GO:0006366|GO:0007423|GO:0008284|GO:0008284|GO:0008285|GO:0010842|GO:0010960|GO:0030510|GO:0035136|GO:0035137|GO:0035810|GO:0035909|GO:0042593|GO:0043066|GO:0043066|GO:0043066|GO:0043154|GO:0043524|GO:0043525|GO:0043588|GO:0045444|GO:0045444|GO:0045595|GO:0045892|GO:0045893|GO:0045944|GO:0045944|GO:0045944|GO:0048485|GO:…	chr1:19236932-19238845 (+) // 93.56 // qA3		ENSMUSG00000025927	December 2011 (Mouse Genome Sequencing Consortium and NCBI 38)	IPR013854 // Transcription factor AP-2, C-terminal // 5.8E-102///IPR013854 // Transcription factor AP-2, C-terminal // 5.2E-102	104672			NP_001020476///NP_033360	NM_001025305///NM_009334	AV237028	GenBank	Consensus sequence	E9Q5N4///Q61313///Q3UVE9///Q8CBL0///Q8CE69///Q8CCV4	gb:AV237028 /DB_XREF=gi:15405117 /DB_XREF=AV237028 /CLONE=4732417M19 /FEA=EST /CNT=30 /TID=Mm.137021.1 /TIER=Stack /STK=14 /UG=Mm.137021 /LL=98405 /UG_GENE=AI606113 /UG_TITLE=expressed sequence AI606113	AK053444 // Mus musculus 0 day neonate eyeball cDNA, RIKEN full-length enriched library, clone:E130018K07 product:inferred: transcription factor AP-2 beta, full insert sequence. // gb // 11 // ---///ENSMUST00000027059 // cdna:known chromosome:GRCm38:1:19208914:19238734:1 gene:ENSMUSG00000025927 gene_biotype:protein_coding transcript_biotype:protein_coding // ensembl // 11 // ---///ENSMUST00000064…	Mm.137021.1	full length	Mm.137021	Mm.137021
1450863_a_at	34.3961	135.993	0	1.9427	1.9427	3.84425	P	P	Dclk1	doublecortin-like kinase 1	13175	0001764 // neuron migration // inferred from genetic interaction///0006468 // protein phosphorylation // inferred from electronic annotation///0007275 // multicellular organismal development // inferred from electronic annotation///0007399 // nervous system development // inferred from electronic annotation///0007409 // axonogenesis // inferred from mutant phenotype///0007420 // brain development…	0005622 // intracellular // inferred from electronic annotation	0000166 // nucleotide binding // inferred from electronic annotation///0004672 // protein kinase activity // inferred from electronic annotation///0004674 // protein serine/threonine kinase activity // inferred from electronic annotation///0004713 // protein tyrosine kinase activity // inferred from electronic annotation///0005524 // ATP binding // inferred from electronic annotation///0016301 //…	GO:0001764|GO:0006468|GO:0007275|GO:0007399|GO:0007409|GO:0007420|GO:0009615|GO:0016310|GO:0021952|GO:0030154|GO:0030900|GO:0035556|GO:0048675|GO:0048813|GO:0005622|GO:0000166|GO:0004672|GO:0004674|GO:0004713|GO:0005524|GO:0016301|GO:0016740|GO:0016772	chr3:55242536-55537351 (+) // 97.24 // qC	EC:2.7.11.1	ENSMUSG00000027797	December 2011 (Mouse Genome Sequencing Consortium and NCBI 38)	IPR000719 // Protein kinase, catalytic domain // 2.0E-76///IPR000719 // Protein kinase, catalytic domain // 3.3E-77///IPR001245 // Serine-threonine/tyrosine-protein kinase catalytic domain // 1.4E-37///IPR001245 // Serine-threonine/tyrosine-protein kinase catalytic domain // 2.4E-38///IPR003533 // Doublecortin domain // 3.1E-27///IPR003533 // Doublecortin domain // 6.3E-22	1330861			NP_001104521///NP_001104522///NP_001104523///NP_001182467///NP_001182468///NP_001182469///NP_064362	NM_001111051///NM_001111052///NM_001111053///NM_001195538///NM_001195539///NM_001195540///NM_019978	BQ174703	GenBank	Consensus sequence	Q8CCN4///Q9JLM8///Q9JLM6///H7BX36///Q1EDH1///A3KN70///A8IP62///Q3UGP0///Q80VB6///Q8CHG1///Q8VDT3///Q9JLM7	gb:BQ174703 /DB_XREF=gi:20350195 /DB_XREF=UI-M-DJ2-bwb-a-18-0-UI.s1 /CLONE=UI-M-DJ2-bwb-a-18-0-UI /FEA=FLmRNA /CNT=110 /TID=Mm.44752.1 /TIER=Stack /STK=47 /UG=Mm.44752 /LL=13175 /UG_GENE=Dcamkl1 /UG_TITLE=double cortin and calciumcalmodulin-dependent protein kinase-like 1 /FL=gb:AF155819.1 gb:NM_019978.1	AF155819 // Mus musculus doublecortin-like kinase (Dclk) mRNA, complete cds. // gb // 11 // ---///AF155821 // Mus musculus CPG16 (Cpg16) mRNA, complete cds. // gb // 11 // ---///AK032424 // Mus musculus adult male olfactory brain cDNA, RIKEN full-length enriched library, clone:6430542M22 product:double cortin and calcium/calmodulin-dependent protein kinase-like 1, full insert sequence. // gb // 1…	Mm.44752.1	est///full length	Mm.393242///Mm.409147///Mm.470413///Mm.472264	Mm.44752
1425458_a_at	68.5492	270.144	0	1.93801	1.93801	3.83177	P	P	Grb10	growth factor receptor bound protein 10	14783	0007165 // signal transduction // traceable author statement///0008286 // insulin receptor signaling pathway // not recorded///0030178 // negative regulation of Wnt receptor signaling pathway // inferred from direct assay///0030178 // negative regulation of Wnt receptor signaling pathway // not recorded///0030949 // positive regulation of vascular endothelial growth factor receptor signaling path…	0005737 // cytoplasm // inferred from electronic annotation///0005829 // cytosol // traceable author statement	0001784 // phosphotyrosine binding // traceable author statement///0005070 // SH3/SH2 adaptor activity // inferred from direct assay///0005070 // SH3/SH2 adaptor activity // inferred from physical interaction///0005158 // insulin receptor binding // inferred from physical interaction///0005158 // insulin receptor binding // not recorded///0005515 // protein binding // inferred from physical inter…	GO:0007165|GO:0008286|GO:0030178|GO:0030178|GO:0030949|GO:0032868|GO:0042326|GO:0042327|GO:0045719|GO:0045719|GO:0046325|GO:0046627|GO:0048009|GO:0005737|GO:0005829|GO:0001784|GO:0005070|GO:0005070|GO:0005158|GO:0005158|GO:0005515|GO:0005543	chr11:11930507-12037394 (-) // 96.55 // qA1		ENSMUSG00000020176	December 2011 (Mouse Genome Sequencing Consortium and NCBI 38)	IPR000159 // Ras-association // 4.0E-15///IPR000159 // Ras-association // 9.4E-16///IPR000980 // SH2 domain // 1.0E-17///IPR000980 // SH2 domain // 8.7E-18///IPR001849 // Pleckstrin homology domain // 1.8E-9///IPR001849 // Pleckstrin homology domain // 1.5E-9///IPR015042 // BPS (Between PH and SH2) domain // 1.3E-33///IPR015042 // BPS (Between PH and SH2) domain // 1.1E-33	103232			NP_001171100///NP_034475	NM_001177629///NM_010345	AF022072	GenBank	Consensus sequence	Q60760///Q3TFU9///Q80Z28///B1ATS7///B1ATS8///Q5SUW0	gb:AK017862.1 /DB_XREF=gi:12857332 /FEA=FLmRNA /CNT=280 /TID=Mm.24640.2 /TIER=Stack /STK=170 /UG=Mm.24640 /LL=14783 /UG_GENE=Grb10 /UG_TITLE=growth factor receptor bound protein 10 /DEF=Mus musculus 8 days embryo whole body cDNA, RIKEN full-length enriched library, clone:5730571D09:unclassifiable transcript, full insert sequence. /FL=gb:AF022072.1	AK017862 // Mus musculus 8 days embryo whole body cDNA, RIKEN full-length enriched library, clone:5730571D09 product:growth factor receptor bound protein 10, full insert sequence. // gb // 11 // ---///AK030727 // Mus musculus 8 days embryo whole body cDNA, RIKEN full-length enriched library, clone:5730419C15 product:growth factor receptor bound protein 10, full insert sequence. // gb // 11 // ---…	Mm.24640.2	est///full length	Mm.273117///Mm.464229///Mm.469950	Mm.24640
1448944_at	217.886	853.093	0	1.92862	1.92862	3.80691	P	P	Nrp1	neuropilin 1	18186	0001525 // angiogenesis // inferred from mutant phenotype///0001569 // patterning of blood vessels // inferred from mutant phenotype///0001764 // neuron migration // inferred from mutant phenotype///0007155 // cell adhesion // inferred from electronic annotation///0007275 // multicellular organismal development // inferred from electronic annotation///0007399 // nervous system development // infe…	0005829 // cytosol // not recorded///0005883 // neurofilament // inferred from direct assay///0005886 // plasma membrane // not recorded///0009986 // cell surface // not recorded///0016020 // membrane // inferred from electronic annotation///0016021 // integral to membrane // inferred from electronic annotation///0030424 // axon // inferred from direct assay///0030424 // axon // not recorded///00…	0005021 // vascular endothelial growth factor-activated receptor activity // not recorded///0005515 // protein binding // inferred from physical interaction///0008201 // heparin binding // inferred from electronic annotation///0017154 // semaphorin receptor activity // inferred from genetic interaction///0017154 // semaphorin receptor activity // inferred from physical interaction///0017154 // se…	GO:0001525|GO:0001569|GO:0001764|GO:0007155|GO:0007275|GO:0007399|GO:0007411|GO:0007411|GO:0007411|GO:0007413|GO:0007507|GO:0009611|GO:0009887|GO:0016358|GO:0016477|GO:0021636|GO:0021675|GO:0030154|GO:0030517|GO:0035729|GO:0035767|GO:0038084|GO:0043524|GO:0048008|GO:0048010|GO:0048010|GO:0048012|GO:0048485|GO:0048666|GO:0048841|GO:0048842|GO:0048843|GO:0048843|GO:0048846|GO:0050731|GO:0050918|GO:…	chr8:128359031-128505471 (+) // 96.14 // qE2		ENSMUSG00000025810	December 2011 (Mouse Genome Sequencing Consortium and NCBI 38)	IPR000421 // Coagulation factor 5/8 C-terminal type domain // 5.2E-30///IPR000421 // Coagulation factor 5/8 C-terminal type domain // 5.9E-30///IPR000859 // CUB domain // 1.9E-32///IPR000859 // CUB domain // 7.4E-36///IPR000998 // MAM domain // 3.1E-45///IPR022579 // Neuropilin-1, C-terminal // 8.7E-32	106206			NP_032763	NM_008737	AK011144	GenBank	Consensus sequence	P97333///Q3UQY7///Q7TQ64///Q80X28///Q3UFP7	gb:AK011144.1 /DB_XREF=gi:12847078 /FEA=FLmRNA /CNT=224 /TID=Mm.27448.1 /TIER=Stack /STK=20 /UG=Mm.27448 /LL=18186 /UG_GENE=Nrp /UG_TITLE=neuropilin /DEF=Mus musculus 10 days embryo whole body cDNA, RIKEN full-length enriched library, clone:2600002F02:neuropilin, full insert sequence. /FL=gb:D50086.1 gb:NM_008737.1	AK011144 // Mus musculus 10 days embryo whole body cDNA, RIKEN full-length enriched library, clone:2600002F02 product:neuropilin, full insert sequence. // gb // 11 // ---///ENSMUST00000026917 // cdna:known chromosome:GRCm38:8:128359073:128505462:1 gene:ENSMUSG00000025810 gene_biotype:protein_coding transcript_biotype:protein_coding // ensembl // 11 // ---///NM_008737 // Mus musculus neuropilin 1 …	Mm.27448.1	est///full length	Mm.271745///Mm.423531///Mm.472123	Mm.27448
1417961_a_at	20.4936	79.3909	0	1.91329	1.91329	3.76668	P	P	Trim30a	tripartite motif-containing 30A	20128	0006351 // transcription, DNA-dependent // inferred from electronic annotation///0006355 // regulation of transcription, DNA-dependent // inferred from electronic annotation///0032715 // negative regulation of interleukin-6 production // inferred from mutant phenotype///0032720 // negative regulation of tumor necrosis factor production // inferred from mutant phenotype///0034122 // negative regul…	0005622 // intracellular // inferred from electronic annotation///0005634 // nucleus // inferred from electronic annotation///0005737 // cytoplasm // inferred from direct assay	0003677 // DNA binding // inferred from electronic annotation///0005515 // protein binding // inferred from electronic annotation///0008270 // zinc ion binding // inferred from electronic annotation///0046872 // metal ion binding // inferred from electronic annotation	GO:0006351|GO:0006355|GO:0032715|GO:0032720|GO:0034122|GO:0045732|GO:0051865|GO:1900226|GO:2000378|GO:0005622|GO:0005634|GO:0005737|GO:0003677|GO:0005515|GO:0008270|GO:0046872	chr7:104409025-104465188 (-) // 92.83 // qE3		ENSMUSG00000030921	December 2011 (Mouse Genome Sequencing Consortium and NCBI 38)	IPR000315 // Zinc finger, B-box // 1.9E-11///IPR003877 // SPla/RYanodine receptor SPRY // 8.9E-16///IPR018957 // Zinc finger, C3HC4 RING-type // 9.7E-11	98178			NP_033125	NM_009099	BM240719	GenBank	Consensus sequence	P15533///Q3UUN0	gb:BM240719 /DB_XREF=gi:17875989 /DB_XREF=K0606D02-3 /CLONE=K0606D02 /FEA=FLmRNA /CNT=122 /TID=Mm.3288.1 /TIER=Stack /STK=26 /UG=Mm.3288 /LL=20128 /UG_GENE=Trim30 /UG_TITLE=tripartite motif protein 30 /FL=gb:BC005447.1 gb:J03776.1 gb:AF220014.1 gb:NM_009099.1	AF220014 // Mus musculus tripartite motif protein TRIM30 isoform alpha (Trim30/Rpt1) mRNA, complete cds; alternatively spliced. // gb // 11 // ---///AF220015 // Mus musculus tripartite motif protein TRIM30 isoform beta (Trim30/Rpt1) mRNA, complete cds; alternatively spliced. // gb // 11 // ---///AK137506 // Mus musculus adult male bone cDNA, RIKEN full-length enriched library, clone:9830121H09 pr…	Mm.3288.1	est///full length	Mm.295578///Mm.413306	Mm.3288
1439006_x_at	6.07957	23.3449	0	1.90056	1.90056	3.73357	P	P	Tmem255a	transmembrane protein 255A	245386		0016020 // membrane // inferred from electronic annotation///0016021 // integral to membrane // inferred from electronic annotation		GO:0016020|GO:0016021	chrX:38197296-38198095 (-) // 97.31 // qA3.3		ENSMUSG00000036502	December 2011 (Mouse Genome Sequencing Consortium and NCBI 38)		3045722			NP_766518	NM_172930	BB093996	GenBank	Consensus sequence	Q8BHW5///Q8BHS0	gb:BB093996 /DB_XREF=gi:8677245 /DB_XREF=BB093996 /CLONE=9430044M03 /FEA=EST /CNT=176 /TID=Mm.72979.2 /TIER=Stack /STK=8 /UG=Mm.72979 /UG_TITLE=ESTs	BC062956 // Mus musculus family with sequence similarity 70, member A, mRNA (cDNA clone MGC:86163 IMAGE:30550174), complete cds. // gb // 11 // ---///ENSMUST00000066498 // cdna:known chromosome:GRCm38:X:38197306:38252439:-1 gene:ENSMUSG00000036502 gene_biotype:protein_coding transcript_biotype:protein_coding // ensembl // 11 // ---///ENSMUST00000089054 // cdna:known chromosome:GRCm38:X:38197306:3…	Mm.72979.2	est///full length	Mm.472221///Mm.72979	Mm.72979
1453770_at	75.9464	290.77	0	1.89631	1.89631	3.72261	P	P	Cpa4	carboxypeptidase A4	71791	0006508 // proteolysis // inferred from electronic annotation	0005576 // extracellular region // inferred from electronic annotation	0004180 // carboxypeptidase activity // inferred from electronic annotation///0004181 // metallocarboxypeptidase activity // inferred from electronic annotation///0008233 // peptidase activity // inferred from electronic annotation///0008237 // metallopeptidase activity // inferred from electronic annotation///0008270 // zinc ion binding // inferred from electronic annotation///0016787 // hydrola…	GO:0006508|GO:0005576|GO:0004180|GO:0004181|GO:0008233|GO:0008237|GO:0008270|GO:0016787|GO:0046872	chr6:30590789-30592418 (+) // 80.11 // qA3.3		ENSMUSG00000039070	December 2011 (Mouse Genome Sequencing Consortium and NCBI 38)	IPR000834 // Peptidase M14, carboxypeptidase A // 2.4E-88///IPR003146 // Proteinase inhibitor, carboxypeptidase propeptide // 6.6E-23	1919041			NP_082202	NM_027926	AV294399	GenBank	Consensus sequence	Q6P8K8	gb:AV294399 /DB_XREF=gi:16392612 /DB_XREF=AV294399 /CLONE=5530600K16 /FEA=mRNA /CNT=16 /TID=Mm.105759.1 /TIER=ConsEnd /STK=0 /UG=Mm.105759 /LL=71791 /UG_GENE=1110019K20Rik /UG_TITLE=RIKEN cDNA 1110019K20 gene	AK003823 // Mus musculus 18-day embryo whole body cDNA, RIKEN full-length enriched library, clone:1110019K20 product:carboxypeptidase A4, full insert sequence. // gb // 10 // ---///ENSMUST00000049251 // cdna:known chromosome:GRCm38:6:30568369:30592418:1 gene:ENSMUSG00000039070 gene_biotype:protein_coding transcript_biotype:protein_coding // ensembl // 10 // ---	Mm.105759.1	est///full length	Mm.105759///Mm.402741	Mm.105759
1422720_at	99.9668	382.363	0	1.89491	1.89491	3.71899	P	P	Isl1	ISL1 transcription factor, LIM/homeodomain	16392	0000122 // negative regulation of transcription from RNA polymerase II promoter // inferred from mutant phenotype///0001755 // neural crest cell migration // inferred from genetic interaction///0003007 // heart morphogenesis // inferred from genetic interaction///0003139 // secondary heart field specification // not recorded///0003148 // outflow tract septum morphogenesis // inferred from genetic…	0005622 // intracellular // inferred from direct assay///0005634 // nucleus // inferred from direct assay///0005634 // nucleus // not recorded///0044424 // intracellular part // inferred from direct assay	0001102 // RNA polymerase II activating transcription factor binding // not recorded///0001105 // RNA polymerase II transcription coactivator activity // inferred from direct assay///0001105 // RNA polymerase II transcription coactivator activity // not recorded///0001158 // enhancer sequence-specific DNA binding // not recorded///0003677 // DNA binding // inferred from direct assay///0003682 // …	GO:0000122|GO:0001755|GO:0003007|GO:0003139|GO:0003148|GO:0003151|GO:0003203|GO:0003215|GO:0003266|GO:0006355|GO:0006355|GO:0007275|GO:0007507|GO:0008284|GO:0010468|GO:0010575|GO:0021520|GO:0021522|GO:0021524|GO:0021559|GO:0021983|GO:0030182|GO:0030182|GO:0031016|GO:0031103|GO:0031290|GO:0032024|GO:0032725|GO:0032729|GO:0032730|GO:0032731|GO:0032735|GO:0032755|GO:0032760|GO:0033147|GO:0042517|GO:…	chr13:116298268-116309663 (-) // 94.46 // qD2.2		ENSMUSG00000042258	December 2011 (Mouse Genome Sequencing Consortium and NCBI 38)	IPR001356 // Homeodomain // 1.1E-18///IPR001356 // Homeodomain // 9.9E-19///IPR001781 // Zinc finger, LIM-type // 6.5E-19///IPR001781 // Zinc finger, LIM-type // 1.5E-17///IPR001781 // Zinc finger, LIM-type // 5.8E-19///IPR001781 // Zinc finger, LIM-type // 1.3E-17	101791			NP_067434	NM_021459	BQ176915	GenBank	Consensus sequence	Q8BTH7///A2RSV5///P61372///H3BLH8///B2ZUN4	gb:NM_021459.1 /DB_XREF=gi:10946847 /GEN=Isl1 /FEA=FLmRNA /CNT=100 /TID=Mm.42242.1 /TIER=FL+Stack /STK=16 /UG=Mm.42242 /LL=16392 /DEF=Mus musculus ISL1 transcription factor, LIMhomeodomain, (islet-1) (Isl1), mRNA. /PROD=insulin related protein /FL=gb:NM_021459.1	AK090263 // Mus musculus 11 days embryo spinal cord cDNA, RIKEN full-length enriched library, clone:G630030I18 product:ISL1 transcription factor, LIM/homeodomain, (islet-1), full insert sequence. // gb // 11 // ---///BC132263 // Mus musculus ISL1 transcription factor, LIM/homeodomain, mRNA (cDNA clone MGC:163894 IMAGE:40130540), complete cds. // gb // 9 // ---///BC132609 // Mus musculus ISL1 tran…	Mm.42242.1	est///full length	Mm.405911///Mm.42242	Mm.42242
1421244_at	11.3105	43.1728	0	1.89195	1.89195	3.71135	P	P	Esr1	estrogen receptor 1 (alpha)	13982	0001547 // antral ovarian follicle growth // inferred from mutant phenotype///0002064 // epithelial cell development // inferred from mutant phenotype///0002076 // osteoblast development // inferred from electronic annotation///0006351 // transcription, DNA-dependent // inferred from electronic annotation///0006355 // regulation of transcription, DNA-dependent // inferred from direct assay///0007…	0005634 // nucleus // inferred from direct assay///0005634 // nucleus // not recorded///0005737 // cytoplasm // inferred from direct assay///0005737 // cytoplasm // not recorded///0005794 // Golgi apparatus // inferred from electronic annotation///0005886 // plasma membrane // not recorded///0016020 // membrane // inferred from electronic annotation///0030315 // T-tubule // not recorded///0043005…	0001046 // core promoter sequence-specific DNA binding // not recorded///0003677 // DNA binding // not recorded///0003682 // chromatin binding // inferred from direct assay///0003700 // sequence-specific DNA binding transcription factor activity // inferred from electronic annotation///0003707 // steroid hormone receptor activity // not recorded///0004879 // ligand-activated sequence-specific DNA…	GO:0001547|GO:0002064|GO:0002076|GO:0006351|GO:0006355|GO:0007200|GO:0007204|GO:0008209|GO:0008584|GO:0010629|GO:0010863|GO:0016049|GO:0030518|GO:0030520|GO:0030522|GO:0032355|GO:0042981|GO:0043124|GO:0043401|GO:0043433|GO:0043523|GO:0043627|GO:0045429|GO:0045742|GO:0045839|GO:0045944|GO:0045944|GO:0048146|GO:0048386|GO:0051000|GO:0051091|GO:0060011|GO:0060065|GO:0060068|GO:0060523|GO:0060527|GO:…	chr10:4710157-5002026 (+) // 98.89 // qA1		ENSMUSG00000019768	December 2011 (Mouse Genome Sequencing Consortium and NCBI 38)	IPR000536 // Nuclear hormone receptor, ligand-binding, core // 7.3E-38///IPR001292 // Oestrogen receptor // 1.2E-57///IPR001628 // Zinc finger, nuclear hormone receptor-type // 4.5E-35	1352467		Nuclear_Receptors // GenMAPP	NP_031982	NM_007956	NM_007956	GenBank	Consensus sequence	P19785///Q3UWN0///E7FJU2///B3VQI7///E7FJU3///E7FJU6///Q3UT58	gb:NM_007956.1 /DB_XREF=gi:6679694 /GEN=Esr1 /FEA=FLmRNA /CNT=16 /TID=Mm.9213.1 /TIER=FL /STK=2 /UG=Mm.9213 /LL=13982 /DEF=Mus musculus estrogen receptor 1 (alpha) (Esr1), mRNA. /PROD=estrogen receptor 1 /FL=gb:NM_007956.1 gb:M38651.1	AB560752 // Mus musculus Esr1 mRNA for estrogen receptor alpha, complete cds. // gb // 11 // ---///AB560757 // Mus musculus Esr1 mRNA for N-terminally truncated estrogen receptor alpha product-1, complete cds. // gb // 11 // ---///AB560758 // Mus musculus Esr1 mRNA for N-terminally truncated estrogen receptor alpha product-2a, complete cds. // gb // 11 // ---///AB560759 // Mus musculus Esr1 mRNA …	Mm.9213.1	est///full length	Mm.393566///Mm.463262///Mm.474824///Mm.9213	Mm.9213
1459622_at	9.36966	35.5753	0	1.8843	1.8843	3.69174	P	P	Gm22	predicted gene 22	195209		0005622 // intracellular // inferred from electronic annotation	0003676 // nucleic acid binding // inferred from electronic annotation///0008270 // zinc ion binding // inferred from electronic annotation///0046872 // metal ion binding // inferred from electronic annotation	GO:0005622|GO:0003676|GO:0008270|GO:0046872	chr8:122272157-122272648 (+) // 94.16 // qE1		ENSMUSG00000043903	December 2011 (Mouse Genome Sequencing Consortium and NCBI 38)		2684868			XP_001001798///XP_111398	XM_001001798///XM_111398	AW493252	GenBank	Consensus sequence	Q80T82///F6U3X3	gb:AW493252 /DB_XREF=gi:7063533 /DB_XREF=UI-M-BH3-aua-b-03-0-UI.s1 /CLONE=UI-M-BH3-aua-b-03-0-UI /FEA=EST /CNT=2 /TID=Mm.102191.1 /TIER=ConsEnd /STK=2 /UG=Mm.102191 /UG_TITLE=ESTs	AK122564 // Mus musculus mRNA for mKIAA1858 protein. // gb // 9 // ---///ENSMUST00000055537 // cdna:known chromosome:GRCm38:8:122269569:122272646:1 gene:ENSMUSG00000043903 gene_biotype:protein_coding transcript_biotype:protein_coding // ensembl // 11 // ---	Mm.102191.1		Mm.102191	Mm.102191
1439373_x_at	10.2028	38.7028	0	1.88297	1.88297	3.68832	P	P	Wnt5b	wingless-related MMTV integration site 5B	22419	0000122 // negative regulation of transcription from RNA polymerase II promoter // ---///0001525 // angiogenesis // ---///0002062 // chondrocyte differentiation // ---///0002062 // chondrocyte differentiation // inferred from electronic annotation///0007165 // signal transduction // traceable author statement///0007223 // Wnt receptor signaling pathway, calcium modulating pathway // ---///0007267…	0005576 // extracellular region // inferred from electronic annotation///0005578 // proteinaceous extracellular matrix // inferred from electronic annotation///0005615 // extracellular space // not recorded///0005788 // endoplasmic reticulum lumen // traceable author statement///0005886 // plasma membrane // ---///0009986 // cell surface // inferred from direct assay///0031012 // extracellular ma…	0005102 // receptor binding // not recorded///0005102 // receptor binding // traceable author statement///0005109 // frizzled binding // not recorded///0005110 // frizzled-2 binding // ---///0005515 // protein binding // inferred from physical interaction	GO:0000122|GO:0001525|GO:0002062|GO:0002062|GO:0007165|GO:0007223|GO:0007267|GO:0007275|GO:0009887|GO:0009950|GO:0009952|GO:0016055|GO:0030182|GO:0030335|GO:0031018|GO:0042060|GO:0042074|GO:0045165|GO:0045600|GO:0060027|GO:0060028|GO:0060541|GO:0090090|GO:0005576|GO:0005578|GO:0005615|GO:0005788|GO:0005886|GO:0009986|GO:0031012|GO:0005102|GO:0005102|GO:0005109|GO:0005110|GO:0005515	chr6:119432533-119432754 (-) // 59.62 // qF1		ENSMUSG00000030170	December 2011 (Mouse Genome Sequencing Consortium and NCBI 38)	IPR005817 // Wnt // 3.0E-124///IPR005817 // Wnt // 2.0E-124///IPR005817 // Wnt // 3.4E-124	98959		Wnt_Signaling // GenMAPP	NP_001258686///NP_001258687///NP_033551	NM_001271757///NM_001271758///NM_009525	AV303043	GenBank	Consensus sequence	P22726///D3YTW9	gb:AV303043 /DB_XREF=gi:6335557 /DB_XREF=AV303043 /CLONE=5730508M05 /FEA=EST /CNT=8 /TID=Mm.22622.3 /TIER=Stack /STK=8 /UG=Mm.22622 /LL=22419 /UG_GENE=Wnt5b /UG_TITLE=wingless-related MMTV integration site 5B	AK013218 // Mus musculus 10, 11 days embryo whole body cDNA, RIKEN full-length enriched library, clone:2810431N12 product:wingless-related MMTV integration site 5B, full insert sequence. // gb // 11 // ---///AK049558 // Mus musculus 7 days embryo whole body cDNA, RIKEN full-length enriched library, clone:C430039I17 product:wingless-related MMTV integration site 5B, full insert sequence. // gb // …	Mm.22622.3	full length	Mm.321818	Mm.22622
1428758_at	90.5074	342.277	0	1.87855	1.87855	3.67705	P	P	Tmem86a	transmembrane protein 86A	67893		0016020 // membrane // inferred from electronic annotation///0016021 // integral to membrane // inferred from electronic annotation		GO:0016020|GO:0016021	chr7:47050600-47054777 (+) // 98.58 // qB3		ENSMUSG00000010307	December 2011 (Mouse Genome Sequencing Consortium and NCBI 38)	IPR012506 // YhhN-like // 7.0E-48	1915143			NP_080712	NM_026436	AK007864	GenBank	Consensus sequence	Q9D8N3	gb:AK007864.1 /DB_XREF=gi:12841693 /FEA=mRNA /CNT=72 /TID=Mm.27338.1 /TIER=Stack /STK=22 /UG=Mm.27338 /LL=67893 /UG_GENE=1810054O13Rik /UG_TITLE=RIKEN cDNA 1810054O13 gene /DEF=Mus musculus 10 day old male pancreas cDNA, RIKEN full-length enriched library, clone:1810054O13:related to CG7582 PROTEIN, full insert sequence.	BC056619 // Mus musculus transmembrane protein 86A, mRNA (cDNA clone MGC:68084 IMAGE:4987281), complete cds. // gb // 11 // ---///ENSMUST00000010451 // cdna:known chromosome:GRCm38:7:47050640:47054776:1 gene:ENSMUSG00000010307 gene_biotype:protein_coding transcript_biotype:protein_coding // ensembl // 11 // ---///NM_026436 // Mus musculus transmembrane protein 86A (Tmem86a), mRNA. // refseq // 11…	Mm.27338.1	full length	Mm.27338	Mm.27338
1426047_a_at	30.5208	115.415	0	1.87846	1.87846	3.67682	M	P	Ptprr	protein tyrosine phosphatase, receptor type, R	19279	0001701 // in utero embryonic development // inferred from sequence or structural similarity///0001701 // in utero embryonic development // inferred from electronic annotation///0006470 // protein dephosphorylation // inferred from direct assay///0016311 // dephosphorylation // inferred from electronic annotation///0030182 // neuron differentiation // inferred from electronic annotation///0035335…	0005634 // nucleus // not recorded///0005737 // cytoplasm // not recorded///0005794 // Golgi apparatus // inferred from electronic annotation///0005886 // plasma membrane // inferred from electronic annotation///0009986 // cell surface // not recorded///0016020 // membrane // inferred from electronic annotation///0016021 // integral to membrane // inferred from electronic annotation	0004721 // phosphoprotein phosphatase activity // inferred from electronic annotation///0004725 // protein tyrosine phosphatase activity // inferred from direct assay///0005515 // protein binding // inferred from physical interaction///0016787 // hydrolase activity // inferred from electronic annotation///0016791 // phosphatase activity // inferred from electronic annotation///0019901 // protein …	GO:0001701|GO:0001701|GO:0006470|GO:0016311|GO:0030182|GO:0035335|GO:0035335|GO:0005634|GO:0005737|GO:0005794|GO:0005886|GO:0009986|GO:0016020|GO:0016021|GO:0004721|GO:0004725|GO:0005515|GO:0016787|GO:0016791|GO:0019901	chr10:116177425-116274331 (+) // 99.26 // qD2	EC:3.1.3.48	ENSMUSG00000020151	December 2011 (Mouse Genome Sequencing Consortium and NCBI 38)	IPR000242 // Protein-tyrosine phosphatase, receptor/non-receptor type // 2.8E-79///IPR000242 // Protein-tyrosine phosphatase, receptor/non-receptor type // 1.9E-79///IPR000242 // Protein-tyrosine phosphatase, receptor/non-receptor type // 9.2E-80	109559			NP_001155309///NP_001155310///NP_001155311///NP_001155312///NP_035347	NM_001161837///NM_001161838///NM_001161839///NM_001161840///NM_011217	AF129509	GenBank	Consensus sequence	Q8CEI8///Q62132///Q5U1U7///Q5U1U8///Q5U1U5///Q5U1U6	gb:AF129509.1 /DB_XREF=gi:4768904 /FEA=FLmRNA /CNT=1 /TID=Mm.3771.3 /TIER=FL /STK=1 /UG=Mm.3771 /LL=19279 /UG_GENE=Ptprr /DEF=Mus musculus protein tyrosine phosphatase PBS gamma mRNA, complete cds. /PROD=protein tyrosine phosphatase PBS gamma /FL=gb:AF129509.1	AF041866 // Mus musculus protein tyrosine phosphatase PC12-PTP1/PTPBR7/PTP-SL gamma isoform mRNA, complete cds. // gb // 11 // ---///AF129509 // Mus musculus protein tyrosine phosphatase PBS gamma mRNA, complete cds. // gb // 11 // ---///AK028054 // Mus musculus adult male cerebellum cDNA, RIKEN full-length enriched library, clone:1500019M22 product:protein tyrosine phosphatase, receptor type, R,…	Mm.3771.3	full length	Mm.336316	Mm.3771
1427482_a_at	10.005	37.82	0	1.87792	1.87792	3.67544	P	P	Car8	carbonic anhydrase 8	12319	0006730 // one-carbon metabolic process // inferred from electronic annotation///0048015 // phosphatidylinositol-mediated signaling // inferred from direct assay	0005737 // cytoplasm // inferred from direct assay	0004089 // carbonate dehydratase activity // inferred from electronic annotation///0005515 // protein binding // inferred from physical interaction///0008270 // zinc ion binding // inferred from electronic annotation///0046872 // metal ion binding // inferred from electronic annotation	GO:0006730|GO:0048015|GO:0005737|GO:0004089|GO:0005515|GO:0008270|GO:0046872	chr4:8145478-8238986 (-) // 81.29 // qA1	EC:4.2.1.1	ENSMUSG00000041261	December 2011 (Mouse Genome Sequencing Consortium and NCBI 38)	IPR001148 // Alpha carbonic anhydrase // 1.2E-104	88253			NP_031618	NM_007592	X61397	GenBank	Consensus sequence	P28651	gb:X61397.1 /DB_XREF=gi:50286 /FEA=mRNA /CNT=10 /TID=Mm.156583.2 /TIER=ConsEnd /STK=0 /UG=Mm.156583 /LL=12319 /UG_GENE=Cals1 /DEF=Mouse mRNA for carbonic anhydrase-related polypeptide. /PROD=carbonic anhydrase-related polypeptide	AK004896 // Mus musculus adult male liver cDNA, RIKEN full-length enriched library, clone:1300004E06 product:carbonic anhydrase-like sequence 1, full insert sequence. // gb // 11 // ---///AK004923 // Mus musculus adult male liver cDNA, RIKEN full-length enriched library, clone:1300007B15 product:carbonic anhydrase-like sequence 1, full insert sequence. // gb // 11 // ---///BC010773 // Mus musculu…	Mm.156583.2	full length	Mm.119320	Mm.156583
1448350_at	311.751	1168.54	0	1.86573	1.86573	3.64452	P	P	Asl	argininosuccinate lyase	109900	0000050 // urea cycle // not recorded///0000053 // argininosuccinate metabolic process // not recorded///0001101 // response to acid // inferred from electronic annotation///0001822 // kidney development // inferred from electronic annotation///0001889 // liver development // not recorded///0006475 // internal protein amino acid acetylation // not recorded///0006520 // cellular amino acid metabol…	0005634 // nucleus // not recorded///0005737 // cytoplasm // not recorded///0005741 // mitochondrial outer membrane // not recorded///0005783 // endoplasmic reticulum // not recorded///0043025 // neuronal cell body // not recorded///0043204 // perikaryon // not recorded///0048471 // perinuclear region of cytoplasm // not recorded///0070852 // cell body fiber // not recorded	0003824 // catalytic activity // inferred from electronic annotation///0004056 // argininosuccinate lyase activity // not recorded///0016829 // lyase activity // inferred from electronic annotation	GO:0000050|GO:0000053|GO:0001101|GO:0001822|GO:0001889|GO:0006475|GO:0006520|GO:0006526|GO:0007494|GO:0007568|GO:0007584|GO:0007626|GO:0008652|GO:0009791|GO:0010043|GO:0014075|GO:0019676|GO:0032496|GO:0042450|GO:0042493|GO:0060416|GO:0060539|GO:0071242|GO:0071320|GO:0071346|GO:0071356|GO:0071377|GO:0071456|GO:0071549|GO:0005634|GO:0005737|GO:0005741|GO:0005783|GO:0043025|GO:0043204|GO:0048471|GO:…	chr5:130011259-130024324 (-) // 94.49 // qG1.3	EC:4.3.2.1	ENSMUSG00000025533	December 2011 (Mouse Genome Sequencing Consortium and NCBI 38)	IPR022761 // Fumarate lyase, N-terminal // 3.4E-110///IPR022761 // Fumarate lyase, N-terminal // 9.3E-56///IPR022761 // Fumarate lyase, N-terminal // 4.3E-42///IPR022761 // Fumarate lyase, N-terminal // 1.5E-36	88084			NP_598529	NM_133768	NM_133768	GenBank	Consensus sequence	Q91YI0///Q3UUH0///F7D439///E0CXM2///E0CY49	gb:NM_133768.1 /DB_XREF=gi:19526985 /GEN=2510006M18Rik /FEA=FLmRNA /CNT=175 /TID=Mm.23869.1 /TIER=FL+Stack /STK=87 /UG=Mm.23869 /LL=76802 /DEF=Mus musculus RIKEN cDNA 2510006M18 gene (2510006M18Rik), mRNA. /PROD=RIKEN cDNA 2510006M18 /FL=gb:BC016670.1 gb:NM_133768.1	AK010922 // Mus musculus 13 days embryo liver cDNA, RIKEN full-length enriched library, clone:2510006M18 product:SIMILAR TO ARGININOSUCCINATE LYASE homolog [Mus musculus], full insert sequence. // gb // 11 // ---///AK076453 // Mus musculus 0 day neonate head cDNA, RIKEN full-length enriched library, clone:4833404O05 product:ARGININOSUCCINATE LYASE homolog [Homo sapiens], full insert sequence. // …	Mm.23869.1	est///full length	Mm.23869///Mm.419412///Mm.461251///Mm.468143///Mm.480857	Mm.23869
1417946_at	53.3853	199.256	0	1.8596	1.8596	3.62907	P	P	Abhd3	abhydrolase domain containing 3	106861		0016020 // membrane // inferred from electronic annotation///0016021 // integral to membrane // inferred from electronic annotation	0004091 // carboxylesterase activity // inferred from electronic annotation///0016787 // hydrolase activity // inferred from electronic annotation	GO:0016020|GO:0016021|GO:0004091|GO:0016787	chr18:10644410-10706771 (-) // 98.84 // qA1		ENSMUSG00000002475	December 2011 (Mouse Genome Sequencing Consortium and NCBI 38)	IPR000073 // Alpha/beta hydrolase fold-1 // 4.6E-15///IPR000073 // Alpha/beta hydrolase fold-1 // 6.0E-14///IPR000073 // Alpha/beta hydrolase fold-1 // 4.7E-15	2147183			NP_598891	NM_134130	NM_134130	GenBank	Consensus sequence	Q91ZH7///D3YU06///F6RSE8///D3Z6Y2	gb:NM_134130.1 /DB_XREF=gi:19527359 /GEN=Labh3-pending /FEA=FLmRNA /CNT=43 /TID=Mm.7100.1 /TIER=FL+Stack /STK=33 /UG=Mm.7100 /LL=106861 /DEF=Mus musculus lung alphabeta hydrolase 3 (Labh3-pending), mRNA. /PROD=lung alphabeta hydrolase 3 /FL=gb:AF429302.1 gb:NM_134130.1 gb:BC026770.1	AF429302 // Mus musculus lung alpha/beta hydrolase fold protein 3 mRNA, complete cds. // gb // 11 // ---///AK134676 // Mus musculus adult male medulla oblongata cDNA, RIKEN full-length enriched library, clone:6330521P13 product:abhydrolase domain containing 3, full insert sequence. // gb // 11 // ---///AK144238 // Mus musculus cDNA, RIKEN full-length enriched library, clone:G430143N22 product:abh…	Mm.7100.1	est///full length	Mm.273108///Mm.394821	Mm.7100
1448886_at	45.9791	171.538	0	1.85897	1.85897	3.62749	P	P	Gata3	GATA binding protein 3	14462	0000122 // negative regulation of transcription from RNA polymerase II promoter // inferred from direct assay///0000902 // cell morphogenesis // inferred from mutant phenotype///0001701 // in utero embryonic development // inferred from mutant phenotype///0001709 // cell fate determination // inferred from direct assay///0001764 // neuron migration // inferred from mutant phenotype///0001775 // c…	0000790 // nuclear chromatin // not recorded///0005634 // nucleus // inferred from direct assay///0005634 // nucleus // not recorded///0005730 // nucleolus // inferred from electronic annotation	0000976 // transcription regulatory region sequence-specific DNA binding // not recorded///0000977 // RNA polymerase II regulatory region sequence-specific DNA binding // inferred from direct assay///0000979 // RNA polymerase II core promoter sequence-specific DNA binding // inferred from direct assay///0000987 // core promoter proximal region sequence-specific DNA binding // not recorded///00010…	GO:0000122|GO:0000902|GO:0001701|GO:0001709|GO:0001764|GO:0001775|GO:0001806|GO:0001819|GO:0001822|GO:0001823|GO:0002088|GO:0002572|GO:0003180|GO:0003215|GO:0003281|GO:0006351|GO:0006355|GO:0006357|GO:0006357|GO:0006357|GO:0006959|GO:0007165|GO:0007399|GO:0007411|GO:0008285|GO:0008584|GO:0009615|GO:0009791|GO:0009967|GO:0010332|GO:0010595|GO:0010629|GO:0014065|GO:0030182|GO:0030217|GO:0030217|GO:…	chr2:9857777-9878590 (-) // 91.13 // qA1		ENSMUSG00000015619	December 2011 (Mouse Genome Sequencing Consortium and NCBI 38)	IPR000679 // Zinc finger, GATA-type // 6.6E-20///IPR000679 // Zinc finger, GATA-type // 9.7E-20	95663			NP_032117	NM_008091	NM_008091	GenBank	Consensus sequence	Q3U223///Q3U0R5///Q3TZS0///Q3TZD6///P23772///F6QTY0	gb:NM_008091.1 /DB_XREF=gi:6679950 /GEN=Gata3 /FEA=FLmRNA /CNT=79 /TID=Mm.606.1 /TIER=FL+Stack /STK=33 /UG=Mm.606 /LL=14462 /DEF=Mus musculus GATA binding protein 3 (Gata3), mRNA. /PROD=GATA binding protein 3 /FL=gb:NM_008091.1	AK090089 // Mus musculus RCB-0545 OHTA cDNA, RIKEN full-length enriched library, clone:G430098E10 product:TRANS-ACTING T-CELL SPECIFIC TRANSCRIPTION FACTOR GATA-3 homolog [Mus musculus], full insert sequence. // gb // 10 // ---///AK155549 // Mus musculus NOD-derived CD11c +ve dendritic cells cDNA, RIKEN full-length enriched library, clone:F630318O18 product:GATA binding protein 3, full insert seq…	Mm.606.1	est///full length	Mm.313866///Mm.410286	Mm.606
1452773_at	27.792	103.094	0	1.85072	1.85072	3.60679	P	P	Tmem230	transmembrane protein 230	70612		0016020 // membrane // inferred from electronic annotation///0016021 // integral to membrane // inferred from electronic annotation		GO:0016020|GO:0016021	chr2:132239493-132247807 (-) // 90.88 // qF2		ENSMUSG00000027341	December 2011 (Mouse Genome Sequencing Consortium and NCBI 38)	IPR008590 // Protein of unknown function DUF872, transmembrane // 4.6E-31	1917862			NP_001135443///NP_081754	NM_001141971///NM_027478	AK017729	GenBank	Consensus sequence	Q8CIB6	gb:AK017729.1 /DB_XREF=gi:12857120 /FEA=mRNA /CNT=87 /TID=Mm.30116.1 /TIER=Stack /STK=45 /UG=Mm.30116 /LL=70612 /UG_GENE=5730494N06Rik /UG_TITLE=RIKEN cDNA 5730494N06 gene /DEF=Mus musculus 8 days embryo whole body cDNA, RIKEN full-length enriched library, clone:5730494N06:homolog to HSPC274, full insert sequence.	AK170062 // Mus musculus NOD-derived CD11c +ve dendritic cells cDNA, RIKEN full-length enriched library, clone:F630014C07 product:weakly similar to DJ746J20.1.1 (HSPC274 (Isoform 1)) (Fragment) [Homo sapiens], full insert sequence. // gb // 11 // ---///BC033429 // Mus musculus RIKEN cDNA 5730494N06 gene, mRNA (cDNA clone MGC:32373 IMAGE:5035633), complete cds. // gb // 11 // ---///BC080755 // Mus…	Mm.30116.1	est///full length	Mm.30116///Mm.404798	Mm.30116
1428332_at	63.9355	236.255	0	1.84515	1.84515	3.5929	P	P	Pik3ip1	phosphoinositide-3-kinase interacting protein 1	216505	0014067 // negative regulation of phosphatidylinositol 3-kinase cascade // inferred from direct assay///0014067 // negative regulation of phosphatidylinositol 3-kinase cascade // not recorded///0043553 // negative regulation of phosphatidylinositol 3-kinase activity // inferred from direct assay///0043553 // negative regulation of phosphatidylinositol 3-kinase activity // not recorded	0016020 // membrane // inferred from electronic annotation///0016021 // integral to membrane // inferred from electronic annotation	0036313 // phosphatidylinositol 3-kinase catalytic subunit binding // not recorded	GO:0014067|GO:0014067|GO:0043553|GO:0043553|GO:0016020|GO:0016021|GO:0036313	chr11:3330378-3342971 (+) // 96.26 // qA1		ENSMUSG00000034614	December 2011 (Mouse Genome Sequencing Consortium and NCBI 38)	IPR000001 // Kringle // 6.6E-15	1917016			NP_835362	NM_178149	AW556858	GenBank	Consensus sequence	Q7TMJ8	gb:AW556858 /DB_XREF=gi:7202287 /DB_XREF=L0274C03-3 /CLONE=L0274C03 /FEA=mRNA /CNT=102 /TID=Mm.46653.1 /TIER=Stack /STK=52 /UG=Mm.46653 /LL=69766 /UG_GENE=1500004A08Rik /UG_TITLE=RIKEN cDNA 1500004A08 gene	AK154842 // Mus musculus NOD-derived CD11c +ve dendritic cells cDNA, RIKEN full-length enriched library, clone:F630109D05 product:HGFL(L) protein, full insert sequence. // gb // 11 // ---///AK161428 // Mus musculus adult male testis cDNA, RIKEN full-length enriched library, clone:4930573E17 product:hypothetical protein, full insert sequence. // gb // 9 // ---///AY522649 // Mus musculus calcineuri…	Mm.46653.1	full length	Mm.390323	Mm.46653
1419524_at	27.6783	102.032	0	1.84168	1.84168	3.58428	P	P	Tph1	tryptophan hydroxylase 1	21990	0006950 // response to stress // inferred from electronic annotation///0007623 // circadian rhythm // inferred from electronic annotation///0008152 // metabolic process // inferred from electronic annotation///0009072 // aromatic amino acid family metabolic process // inferred from electronic annotation///0030279 // negative regulation of ossification // not recorded///0035902 // response to immo…	0043005 // neuron projection // not recorded	0004497 // monooxygenase activity // inferred from electronic annotation///0004510 // tryptophan 5-monooxygenase activity // inferred from direct assay///0004510 // tryptophan 5-monooxygenase activity // not recorded///0005506 // iron ion binding // inferred from electronic annotation///0016491 // oxidoreductase activity // inferred from electronic annotation///0016597 // amino acid binding // in…	GO:0006950|GO:0007623|GO:0008152|GO:0009072|GO:0030279|GO:0035902|GO:0042427|GO:0046849|GO:0055114|GO:0055114|GO:0060749|GO:0043005|GO:0004497|GO:0004510|GO:0004510|GO:0005506|GO:0016491|GO:0016597|GO:0016714|GO:0046872	chr7:46647130-46667348 (-) // 97.3 // qB3	EC:1.14.16.4	ENSMUSG00000040046	December 2011 (Mouse Genome Sequencing Consortium and NCBI 38)	IPR002912 // ACT domain // 1.7E-9///IPR019774 // Aromatic amino acid hydroxylase, C-terminal // 7.3E-189	98796		Biogenic_Amine_Synthesis // GenMAPP	NP_001129556///NP_001263301///NP_033440	NM_001136084///NM_001276372///NM_009414	NM_009414	GenBank	Consensus sequence	Q3UK52///P17532///Q3TZH2///Q9JHZ8	gb:NM_009414.1 /DB_XREF=gi:6678410 /GEN=Tph /FEA=FLmRNA /CNT=25 /TID=Mm.4421.1 /TIER=FL+Stack /STK=9 /UG=Mm.4421 /LL=21990 /DEF=Mus musculus tryptophan hydroxylase (Tph), mRNA. /PROD=tryptophan hydroxylase /FL=gb:NM_009414.1 gb:J04758.1	AK146134 // Mus musculus TIB-55 BB88 cDNA, RIKEN full-length enriched library, clone:I730008K11 product:tryptophan hydroxylase 1, full insert sequence. // gb // 11 // ---///AK146171 // Mus musculus TIB-55 BB88 cDNA, RIKEN full-length enriched library, clone:I730028N07 product:tryptophan hydroxylase 1, full insert sequence. // gb // 10 // ---///BC072582 // Mus musculus tryptophan hydroxylase 1, mR…	Mm.4421.1	full length	Mm.248684	Mm.4421
1457779_at	10.776	39.5731	0	1.83619	1.83619	3.57066	P	P	1110046J04Rik	RIKEN cDNA 1110046J04 gene	68808					chr13:33953313-33960181 (+) // 45.24 // qA3.3		ENSMUSG00000085457	December 2011 (Mouse Genome Sequencing Consortium and NCBI 38)		1916058				NR_040707	AV013305	GenBank	Consensus sequence		gb:AV013305 /DB_XREF=gi:4790297 /DB_XREF=AV013305 /CLONE=1110046J04 /FEA=EST /CNT=5 /TID=Mm.46650.1 /TIER=ConsEnd /STK=3 /UG=Mm.46650 /UG_TITLE=ESTs	AK004186 // Mus musculus 18-day embryo whole body cDNA, RIKEN full-length enriched library, clone:1110046J04 product:unclassifiable, full insert sequence. // gb // 10 // ---///ENSMUST00000181800 // cdna:known chromosome:GRCm38:13:33936032:33960181:1 gene:ENSMUSG00000085457 gene_biotype:antisense transcript_biotype:antisense // ensembl // 11 // ---///n297312 // accn=AK004186 class=mRNAlike lncRNA …	Mm.46650.1	est	Mm.428603///Mm.443347	Mm.46650
1418908_at	19.5734	71.6992	0	1.83255	1.83255	3.56166	P	P	Pam	peptidylglycine alpha-amidating monooxygenase	18484	0001519 // peptide amidation // not recorded///0001666 // response to hypoxia // inferred from electronic annotation///0001676 // long-chain fatty acid metabolic process // not recorded///0006357 // regulation of transcription from RNA polymerase II promoter // not recorded///0006518 // peptide metabolic process // not recorded///0006518 // peptide metabolic process // traceable author statement/…	0005615 // extracellular space // not recorded///0005802 // trans-Golgi network // not recorded///0005829 // cytosol // traceable author statement///0005886 // plasma membrane // not recorded///0005887 // integral to plasma membrane // traceable author statement///0009986 // cell surface // not recorded///0016020 // membrane // inferred from electronic annotation///0016021 // integral to membrane…	0003824 // catalytic activity // inferred from electronic annotation///0004497 // monooxygenase activity // inferred from electronic annotation///0004504 // peptidylglycine monooxygenase activity // not recorded///0004504 // peptidylglycine monooxygenase activity // traceable author statement///0004598 // peptidylamidoglycolate lyase activity // not recorded///0005507 // copper ion binding // not…	GO:0001519|GO:0001666|GO:0001676|GO:0006357|GO:0006518|GO:0006518|GO:0007417|GO:0007507|GO:0008152|GO:0009268|GO:0009404|GO:0018032|GO:0019538|GO:0022602|GO:0032355|GO:0032956|GO:0042476|GO:0042493|GO:0046688|GO:0050708|GO:0051260|GO:0051384|GO:0055114|GO:0055114|GO:0060135|GO:0060173|GO:0005615|GO:0005802|GO:0005829|GO:0005886|GO:0005887|GO:0009986|GO:0016020|GO:0016021|GO:0030141|GO:0030658|GO:…	chr1:97820850-97977476 (-) // 99.07 // qD	EC:1.14.17.3///EC:4.3.2.5	ENSMUSG00000026335	December 2011 (Mouse Genome Sequencing Consortium and NCBI 38)	IPR000323 // Copper type II, ascorbate-dependent monooxygenase, N-terminal // 2.2E-34///IPR000323 // Copper type II, ascorbate-dependent monooxygenase, N-terminal // 1.9E-34///IPR001258 // NHL repeat // 3.8E-10///IPR001258 // NHL repeat // 8.5E-10///IPR001258 // NHL repeat // 1.0E-9///IPR001258 // NHL repeat // 1.7E-9///IPR001258 // NHL repeat // 3.4E-10///IPR001258 // NHL repeat // 7.5E-10///IPR…	97475			NP_038654	NM_013626	NM_013626	GenBank	Consensus sequence	P97467///F8VQA4///E9Q704///A1L331///Q8BQ31///Q3V1A8	gb:NM_013626.1 /DB_XREF=gi:7305366 /GEN=Pam /FEA=FLmRNA /CNT=46 /TID=Mm.5121.1 /TIER=FL+Stack /STK=16 /UG=Mm.5121 /LL=18484 /DEF=Mus musculus peptidylglycine alpha-amidating monooxygenase (Pam), mRNA. /PROD=peptidylglycine alpha-amidating monooxygenase /FL=gb:U79523.1 gb:NM_013626.1	ENSMUST00000058762 // cdna:known chromosome:GRCm38:1:97821094:98095621:-1 gene:ENSMUSG00000026335 gene_biotype:protein_coding transcript_biotype:protein_coding // ensembl // 11 // ---///ENSMUST00000097625 // cdna:known chromosome:GRCm38:1:97821095:98095632:-1 gene:ENSMUSG00000026335 gene_biotype:protein_coding transcript_biotype:protein_coding // ensembl // 11 // ---///ENSMUST00000161567 // cdna:…	Mm.5121.1	full length	Mm.5121	Mm.5121
1422781_at	34.122	124.606	0	1.8281	1.8281	3.55068	P	P	Tlr3	toll-like receptor 3	142980	0001819 // positive regulation of cytokine production // inferred from electronic annotation///0001934 // positive regulation of protein phosphorylation // not recorded///0002224 // toll-like receptor signaling pathway // not recorded///0002282 // microglial cell activation involved in immune response // not recorded///0002756 // MyD88-independent toll-like receptor signaling pathway // inferred …	0005622 // intracellular // not recorded///0005737 // cytoplasm // not recorded///0005768 // endosome // inferred from electronic annotation///0005783 // endoplasmic reticulum // inferred from electronic annotation///0005789 // endoplasmic reticulum membrane // inferred from electronic annotation///0009986 // cell surface // not recorded///0010008 // endosome membrane // inferred from electronic …	0003723 // RNA binding // inferred from electronic annotation///0003725 // double-stranded RNA binding // not recorded///0004872 // receptor activity // not recorded///0004888 // transmembrane signaling receptor activity // inferred from electronic annotation///0005515 // protein binding // inferred from physical interaction	GO:0001819|GO:0001934|GO:0002224|GO:0002282|GO:0002756|GO:0006952|GO:0006954|GO:0007165|GO:0007252|GO:0008584|GO:0009615|GO:0032481|GO:0032722|GO:0032728|GO:0032735|GO:0032755|GO:0032755|GO:0032755|GO:0032757|GO:0032760|GO:0032760|GO:0034123|GO:0034138|GO:0034346|GO:0035458|GO:0035690|GO:0042346|GO:0043065|GO:0043123|GO:0043123|GO:0043123|GO:0043330|GO:0043331|GO:0045078|GO:0045080|GO:0045087|GO:…	chr8:45395667-45410618 (-) // 87.13 // qB1.1		ENSMUSG00000031639	December 2011 (Mouse Genome Sequencing Consortium and NCBI 38)	IPR000157 // Toll/interleukin-1 receptor homology (TIR) domain // 8.0E-30///IPR001611 // Leucine-rich repeat // 1.2E-4///IPR001611 // Leucine-rich repeat // 1.7E-5///IPR001611 // Leucine-rich repeat // 4.4E-5///IPR001611 // Leucine-rich repeat // 7.6E-5///IPR001611 // Leucine-rich repeat // 1.7E-5///IPR001611 // Leucine-rich repeat // 5.4E-5	2156367			NP_569054	NM_126166	NM_126166	GenBank	Consensus sequence	Q99MB1///Q499F3///Q8C2X8///Q3TM31	gb:NM_126166.1 /DB_XREF=gi:18497293 /GEN=Tlr3 /FEA=FLmRNA /CNT=44 /TID=Mm.33874.1 /TIER=FL+Stack /STK=12 /UG=Mm.33874 /LL=142980 /DEF=Mus musculus toll-like receptor 3 (Tlr3), mRNA. /PROD=toll-like receptor 3 /FL=gb:AF355152.1 gb:NM_126166.1	AF355152 // Mus musculus toll-like receptor 3 (Tlr3) mRNA, complete cds. // gb // 10 // ---///AK083977 // Mus musculus 12 days embryo spinal ganglion cDNA, RIKEN full-length enriched library, clone:D130071D16 product:toll-like receptor 3, full insert sequence. // gb // 11 // ---///AK171438 // Mus musculus B6-derived CD11 +ve dendritic cells cDNA, RIKEN full-length enriched library, clone:F730215M…	Mm.33874.1	full length	Mm.33874	Mm.33874
1421811_at	11.8268	42.9445	0	1.8199	1.8199	3.53056	P	P	Pald1///Thbs1	phosphatase domain containing, paladin 1///thrombospondin 1	21825///27355	0000187 // activation of MAPK activity // not recorded///0001937 // negative regulation of endothelial cell proliferation // not recorded///0001953 // negative regulation of cell-matrix adhesion // not recorded///0002040 // sprouting angiogenesis // not recorded///0002544 // chronic inflammatory response // inferred from electronic annotation///0002581 // negative regulation of antigen processing…	0005576 // extracellular region // inferred from electronic annotation///0005577 // fibrinogen complex // not recorded///0005615 // extracellular space // inferred from direct assay///0005615 // extracellular space // not recorded///0005737 // cytoplasm // inferred from electronic annotation///0005783 // endoplasmic reticulum // inferred from direct assay///0005829 // cytosol // inferred from ele…	0001786 // phosphatidylserine binding // not recorded///0001968 // fibronectin binding // not recorded///0005178 // integrin binding // not recorded///0005509 // calcium ion binding // inferred from electronic annotation///0005515 // protein binding // inferred from electronic annotation///0005515 // protein binding // inferred from physical interaction///0008201 // heparin binding // not recorde…	GO:0000187|GO:0001937|GO:0001953|GO:0002040|GO:0002544|GO:0002581|GO:0002605|GO:0003151|GO:0003197|GO:0003417|GO:0003417|GO:0006917|GO:0006954|GO:0006955|GO:0007050|GO:0007155|GO:0009749|GO:0010595|GO:0010596|GO:0010748|GO:0010751|GO:0010754|GO:0010757|GO:0010759|GO:0010763|GO:0010811|GO:0016477|GO:0016525|GO:0016525|GO:0018149|GO:0030194|GO:0030335|GO:0030511|GO:0030511|GO:0032026|GO:0032695|GO:…	chr2:118111892-118127133 (+) // 96.26 // qE5		ENSMUSG00000040152	December 2011 (Mouse Genome Sequencing Consortium and NCBI 38)	IPR000884 // Thrombospondin, type 1 repeat // 3.9E-16///IPR000884 // Thrombospondin, type 1 repeat // 1.3E-20///IPR000884 // Thrombospondin, type 1 repeat // 5.6E-19///IPR001007 // von Willebrand factor, type C // 9.1E-16///IPR001791 // Laminin G domain // 7.2E-8///IPR001881 // EGF-like calcium-binding // 4.7E-9///IPR003367 // Thrombospondin, type 3-like repeat // 3.2E-5///IPR003367 // Thrombospo…	98737///1351623		Inflammatory_Response_Pathway // GenMAPP///TGF_Beta_Signaling_Pathway // GenMAPP	NP_035710///NP_038781	NM_011580///NM_013753	AI385532	GenBank	Consensus sequence	Q8CGB2///Q3TPD3///Q80YQ1///Q3TP59///Q3TR40///P70261///P35441///B2RQ13///B7ZMW4///B7ZMW5	gb:AV026492 /DB_XREF=gi:4803484 /DB_XREF=AV026492 /CLONE=1210001D07 /FEA=FLmRNA /CNT=282 /TID=Mm.4159.1 /TIER=Stack /STK=163 /UG=Mm.4159 /LL=21825 /UG_GENE=Thbs1 /UG_TITLE=thrombospondin 1 /FL=gb:M87276.1 gb:NM_011580.1	AK145202 // Mus musculus mammary gland RCB-0527 Jyg-MC(B) cDNA, RIKEN full-length enriched library, clone:G930018O21 product:thrombospondin 1, full insert sequence. // gb // 11 // ---///AK164480 // Mus musculus 13 days embryo heart cDNA, RIKEN full-length enriched library, clone:D330003C08 product:thrombospondin 1, full insert sequence. // gb // 11 // ---///BC042422 // Mus musculus thrombospondin…	Mm.4159.1	est///full length	Mm.269699///Mm.395886///Mm.4159///Mm.474265	Mm.4159
1430105_at	32.3218	116.424	0	1.8083	1.8083	3.50228	P	P	1700042O10Rik	RIKEN cDNA 1700042O10 gene	73321					chr11:11868122-11885321 (+) // 95.73 // qA1		ENSMUSG00000086391	December 2011 (Mouse Genome Sequencing Consortium and NCBI 38)		1920571				NR_045178	AK006690	GenBank	Consensus sequence		gb:AK006690.1 /DB_XREF=gi:12839908 /FEA=mRNA /CNT=6 /TID=Mm.41309.1 /TIER=ConsEnd /STK=4 /UG=Mm.41309 /LL=73321 /UG_GENE=1700042O10Rik /UG_TITLE=RIKEN cDNA 1700042O10 gene /DEF=Mus musculus adult male testis cDNA, RIKEN full-length enriched library, clone:1700042O10:unclassifiable, full insert sequence.	AK006690 // Mus musculus adult male testis cDNA, RIKEN full-length enriched library, clone:1700042O10 product:unclassifiable, full insert sequence. // gb // 11 // ---///ENSMUST00000151032 // cdna:known chromosome:GRCm38:11:11868123:11885321:1 gene:ENSMUSG00000086391 gene_biotype:antisense transcript_biotype:antisense // ensembl // 11 // ---///n296585 // accn=AK006690 class=mRNAlike lncRNA name=Mo…	Mm.41309.1	est	Mm.443306///Mm.453550	Mm.41309
1428460_at	282.192	1016.26	0	1.80802	1.80802	3.5016	P	P	Syn2	synapsin II	20965	0007269 // neurotransmitter secretion // inferred from genetic interaction///0007269 // neurotransmitter secretion // inferred from mutant phenotype///0008152 // metabolic process // inferred from electronic annotation	0008021 // synaptic vesicle // not recorded///0030054 // cell junction // inferred from electronic annotation///0030672 // synaptic vesicle membrane // inferred from direct assay///0045202 // synapse // inferred from direct assay	0003824 // catalytic activity // inferred from electronic annotation///0005524 // ATP binding // inferred from electronic annotation///0046983 // protein dimerization activity // traceable author statement///0048306 // calcium-dependent protein binding // not recorded	GO:0007269|GO:0007269|GO:0008152|GO:0008021|GO:0030054|GO:0030672|GO:0045202|GO:0003824|GO:0005524|GO:0046983|GO:0048306	chr6:115275105-115276560 (+) // 92.28 // qE3		ENSMUSG00000009394	December 2011 (Mouse Genome Sequencing Consortium and NCBI 38)	IPR013651 // ATP-grasp fold, RimK-type // 7.8E-9///IPR019736 // Synapsin, phosphorylation site // 3.0E-25///IPR020897 // Synapsin, pre-ATP-grasp domain // 3.1E-63///IPR020898 // Synapsin, ATP-binding domain // 6.7E-134	103020			NP_001104485///NP_038709	NM_001111015///NM_013681	AK013810	GenBank	Consensus sequence	Q8CE19///Q64332	gb:AK013810.1 /DB_XREF=gi:12851314 /FEA=mRNA /CNT=50 /TID=Mm.39857.1 /TIER=Stack /STK=41 /UG=Mm.39857 /LL=67274 /UG_GENE=2900074L19Rik /UG_TITLE=RIKEN cDNA 2900074L19 gene /DEF=Mus musculus adult male hippocampus cDNA, RIKEN full-length enriched library, clone:2900082I03:unclassifiable transcript, full insert sequence.	AK013810 // Mus musculus adult male hippocampus cDNA, RIKEN full-length enriched library, clone:2900082I03 product:RIKEN cDNA 2900074L19 gene, full insert sequence. // gb // 11 // ---///AK029181 // Mus musculus 0 day neonate head cDNA, RIKEN full-length enriched library, clone:4831410C22 product:synapsin II, full insert sequence. // gb // 11 // ---///ENSMUST00000169345 // cdna:known chromosome:GR…	Mm.39857.1	est///full length	Mm.408507///Mm.441431///Mm.466323	Mm.39857
1435540_at	50.0695	177.877	0	1.78837	1.78837	3.45424	P	P	Irgq	immunity-related GTPase family, Q	210146					chr7:24535649-24538600 (+) // 65.01 // qA3		ENSMUSG00000041037	December 2011 (Mouse Genome Sequencing Consortium and NCBI 38)		2667176			NP_694774	NM_153134	BM116550	GenBank	Consensus sequence	Q8VIM9	gb:BM116550 /DB_XREF=gi:17079568 /DB_XREF=L0837H11-3 /CLONE=L0837H11 /FEA=EST /CNT=50 /TID=Mm.41108.1 /TIER=Stack /STK=15 /UG=Mm.41108 /UG_TITLE=ESTs	BC056347 // Mus musculus immunity-related GTPase family, Q, mRNA (cDNA clone MGC:73929 IMAGE:5705226), complete cds. // gb // 11 // ---///BC080294 // Mus musculus immunity-related GTPase family, Q, mRNA (cDNA clone MGC:90588 IMAGE:6856174), complete cds. // gb // 11 // ---///ENSMUST00000049020 // cdna:known chromosome:GRCm38:7:24530648:24538599:1 gene:ENSMUSG00000041037 gene_biotype:protein_codin…	Mm.41108.1	est///full length	Mm.396876///Mm.41108	Mm.41108
1454225_s_at	9.49064	33.6173	0	1.78412	1.78412	3.44407	P	P	D3Ertd751e	DNA segment, Chr 3, ERATO Doi 751, expressed	73852					chr3:41742654-41758930 (+) // 86.6 // qB		ENSMUSG00000025766	December 2011 (Mouse Genome Sequencing Consortium and NCBI 38)		1289213			NP_001093255///NP_081547///NP_082943	NM_001099785///NM_027271///NM_028667	AK012700	GenBank	Consensus sequence	Q8BGN2///D6RH74///F8WJL8	gb:AK012700.1 /DB_XREF=gi:12849623 /FEA=mRNA /CNT=1 /TID=Mm.29006.1 /TIER=ConsEnd /STK=0 /UG=Mm.29006 /LL=69946 /UG_GENE=2810009O15Rik /UG_TITLE=RIKEN cDNA 2810009O15 gene /DEF=Mus musculus 10, 11 days embryo whole body cDNA, RIKEN full-length enriched library, clone:2810009O15:hypothetical protein, full insert sequence.	AK012700 // Mus musculus 10, 11 days embryo whole body cDNA, RIKEN full-length enriched library, clone:2810009O15 product:hypothetical protein, full insert sequence. // gb_htc // 11 // ---///BC062244 // Mus musculus DNA segment, Chr 3, ERATO Doi 751, expressed, mRNA (cDNA clone MGC:73539 IMAGE:1345984), complete cds. // gb // 11 // ---///ENSMUST00000026867 // cdna:novel chromosome:GRCm38:3:417426…	Mm.29006.1	est///full length	Mm.29006///Mm.486960	Mm.29006
1440009_at	18.6961	65.7156	0	1.77299	1.77299	3.41761	P	P	Olfr78	olfactory receptor 78	170639	0007165 // signal transduction // not recorded///0007165 // signal transduction // inferred from sequence or structural similarity///0007186 // G-protein coupled receptor signaling pathway // inferred from electronic annotation///0007186 // G-protein coupled receptor signaling pathway // not recorded///0007608 // sensory perception of smell // not recorded///0007608 // sensory perception of smell…	0005886 // plasma membrane // inferred from electronic annotation///0005887 // integral to plasma membrane // inferred from sequence or structural similarity///0016020 // membrane // inferred from electronic annotation///0016021 // integral to membrane // not recorded	0004871 // signal transducer activity // inferred from electronic annotation///0004930 // G-protein coupled receptor activity // inferred from electronic annotation///0004984 // olfactory receptor activity // not recorded///0004984 // olfactory receptor activity // inferred from sequence or structural similarity	GO:0007165|GO:0007165|GO:0007186|GO:0007186|GO:0007608|GO:0007608|GO:0050896|GO:0050911|GO:0050911|GO:0005886|GO:0005887|GO:0016020|GO:0016021|GO:0004871|GO:0004930|GO:0004984|GO:0004984	chr7:102740720-102741620 (-) // 85.54 // qE3		ENSMUSG00000043366	December 2011 (Mouse Genome Sequencing Consortium and NCBI 38)	IPR000276 // G protein-coupled receptor, rhodopsin-like // 2.8E-28///IPR019424 // 7TM GPCR, olfactory receptor/chemoreceptor Srsx // 5.7E-12	2157548			NP_001161975///NP_570936	NM_001168503///NM_130866	AV229538	GenBank	Consensus sequence	Q8VBV9	gb:AV229538 /DB_XREF=gi:15404938 /DB_XREF=AV229538 /CLONE=4631413D08 /FEA=EST /CNT=6 /TID=Mm.54680.1 /TIER=ConsEnd /STK=6 /UG=Mm.54680 /UG_TITLE=ESTs	AK028467 // Mus musculus 0 day neonate skin cDNA, RIKEN full-length enriched library, clone:4631413D08 product:OLFACTORY RECEPTOR MOR18-2, full insert sequence. // gb // 11 // ---///ENSMUST00000060187 // cdna:known chromosome:GRCm38:7:102740721:102759471:-1 gene:ENSMUSG00000043366 gene_biotype:protein_coding transcript_biotype:protein_coding // ensembl // 11 // ---///ENSMUST00000168007 // cdna:kn…	Mm.54680.1	full length	Mm.184372	Mm.54680
1437195_x_at	131.49	459.098	0	1.76334	1.76334	3.39482	P	P	Mapk10	mitogen-activated protein kinase 10	26414	0000165 // MAPK cascade // inferred from electronic annotation///0006468 // protein phosphorylation // inferred from electronic annotation///0006468 // protein phosphorylation // not recorded///0007254 // JNK cascade // inferred from direct assay///0007254 // JNK cascade // not recorded///0007258 // JUN phosphorylation // not recorded///0009103 // lipopolysaccharide biosynthetic process // inferr…	0005634 // nucleus // inferred from electronic annotation///0005737 // cytoplasm // inferred from direct assay///0005739 // mitochondrion // inferred from direct assay///0005886 // plasma membrane // inferred from direct assay///0016020 // membrane // inferred from electronic annotation	0000166 // nucleotide binding // inferred from electronic annotation///0004672 // protein kinase activity // inferred from electronic annotation///0004674 // protein serine/threonine kinase activity // inferred from electronic annotation///0004705 // JUN kinase activity // inferred from direct assay///0004705 // JUN kinase activity // not recorded///0004707 // MAP kinase activity // inferred from…	GO:0000165|GO:0006468|GO:0006468|GO:0007254|GO:0007254|GO:0007258|GO:0009103|GO:0016310|GO:0023014|GO:0005634|GO:0005737|GO:0005739|GO:0005886|GO:0016020|GO:0000166|GO:0004672|GO:0004674|GO:0004705|GO:0004705|GO:0004707|GO:0004713|GO:0005515|GO:0005524|GO:0016301|GO:0016740|GO:0016772|GO:0016773	chr5:102912366-102912617 (-) // 81.91 // qE5	EC:2.7.11.24	ENSMUSG00000046709	December 2011 (Mouse Genome Sequencing Consortium and NCBI 38)	IPR000719 // Protein kinase, catalytic domain // 9.7E-70///IPR000719 // Protein kinase, catalytic domain // 8.1E-70///IPR000719 // Protein kinase, catalytic domain // 9.6E-70///IPR000719 // Protein kinase, catalytic domain // 6.2E-70///IPR000719 // Protein kinase, catalytic domain // 6.1E-70///IPR001245 // Serine-threonine/tyrosine-protein kinase catalytic domain // 2.4E-34///IPR001245 // Serine-…	1346863		Apoptosis // GenMAPP///Apoptosis_GenMAPP // GenMAPP///G13_Signaling_Pathway // GenMAPP///Integrin-mediated_cell_adhesion_KEGG // GenMAPP///MAPK_Cascade // GenMAPP///Wnt_Signaling // GenMAPP	NP_001075036///NP_033184	NM_001081567///NM_009158	BB453775	GenBank	Consensus sequence	Q8C9D4///Q78GB8///Q80W82///Q80W80///E9QN59///Q3TQZ7///Q61831///Q80W81///Q8BQV0	gb:BB453775 /DB_XREF=gi:9349268 /DB_XREF=BB453775 /CLONE=D130026N06 /FEA=EST /CNT=23 /TID=Mm.4936.3 /TIER=Stack /STK=23 /UG=Mm.4936 /LL=26414 /UG_GENE=Mapk10 /UG_TITLE=mitogen activated protein kinase 10	AK036275 // Mus musculus 16 days neonate cerebellum cDNA, RIKEN full-length enriched library, clone:9630051C24 product:mitogen activated protein kinase 10, full insert sequence. // gb // 11 // ---///AK042368 // Mus musculus 3 days neonate thymus cDNA, RIKEN full-length enriched library, clone:A630085G12 product:mitogen activated protein kinase 10, full insert sequence. // gb // 11 // ---///BC0466…	Mm.4936.3	est///full length	Mm.39253///Mm.439081///Mm.472459	Mm.4936
1439380_x_at	32.2922	112.686	0	1.76255	1.76255	3.39296	P	P	Meg3	maternally expressed 3	17263	0001701 // in utero embryonic development // inferred from mutant phenotype///0001889 // liver development // inferred from mutant phenotype///0006306 // DNA methylation // inferred from mutant phenotype///0007411 // axon guidance // inferred from mutant phenotype///0007519 // skeletal muscle tissue development // inferred from mutant phenotype///0008285 // negative regulation of cell proliferati…	0005634 // nucleus // inferred from direct assay///0005737 // cytoplasm // inferred from direct assay	0003713 // transcription coactivator activity // inferred from sequence or structural similarity	GO:0001701|GO:0001889|GO:0006306|GO:0007411|GO:0007519|GO:0008285|GO:0008340|GO:0009790|GO:0009791|GO:0016525|GO:0030154|GO:0030948|GO:0032274|GO:0034337|GO:0035264|GO:0040019|GO:0044029|GO:0045746|GO:0045892|GO:0045892|GO:0045893|GO:0048286|GO:0048743|GO:0060562|GO:0071514|GO:2000279|GO:0005634|GO:0005737|GO:0003713	chr12:109571460-109571723 (+) // 45.88 // qF1		ENSMUSG00000021268	December 2011 (Mouse Genome Sequencing Consortium and NCBI 38)		1202886				NM_144513///NR_003633///NR_027651///NR_027652///NR_046475	BB093563	GenBank	Consensus sequence	Q8CCV7	gb:BB093563 /DB_XREF=gi:8676810 /DB_XREF=BB093563 /CLONE=9430042P15 /FEA=EST /CNT=8 /TID=Mm.154560.3 /TIER=Stack /STK=8 /UG=Mm.154560 /LL=17263 /UG_GENE=Meg3 /UG_TITLE=maternally expressed gene 3	AK141629 // Mus musculus adult male hippocampus cDNA, RIKEN full-length enriched library, clone:C630047F23 product:GTL2, imprinted maternally expressed untranslated mRNA, full insert sequence. // gb // 11 // ---///AK148955 // Mus musculus 2 days neonate sympathetic ganglion cDNA, RIKEN full-length enriched library, clone:7120467M20 product:unclassifiable, full insert sequence. // gb // 11 // ---/…	Mm.154560.3	est	Mm.289645///Mm.397189///Mm.410663///Mm.442513///Mm.486914///Mm.487879	Mm.154560
1427795_s_at	19.4093	67.5175	0	1.75801	1.75801	3.38231	P	P											December 2011 (Mouse Genome Sequencing Consortium and NCBI 38)							BC021394	GenBank	Consensus sequence	Q8VDS5	gb:BI152465 /DB_XREF=gi:14612466 /DB_XREF=602917896F1 /CLONE=IMAGE:5068294 /FEA=mRNA /CNT=2 /TID=Mm.215562.1 /TIER=ConsEnd /STK=0 /UG=Mm.215562 /UG_TITLE=Mus musculus, clone IMAGE:5068294, mRNA, partial cds	BC021394 // Mus musculus, clone IMAGE:5068294, mRNA, partial cds. // gb // 11 // ---	Mm.215562.1		Mm.376472	Mm.215562
1428954_at	15.4796	53.065	0	1.73688	1.73688	3.33315	P	P	Slc9a3r2	solute carrier family 9 (sodium/hydrogen exchanger), member 3 regulator 2	65962	0014067 // negative regulation of phosphatidylinositol 3-kinase cascade // inferred from genetic interaction///0045838 // positive regulation of membrane potential // not recorded///0048839 // inner ear development // inferred from electronic annotation	0005634 // nucleus // inferred from direct assay///0005634 // nucleus // not recorded///0005737 // cytoplasm // inferred from direct assay///0005737 // cytoplasm // not recorded///0005886 // plasma membrane // not recorded///0012505 // endomembrane system // inferred from electronic annotation///0016020 // membrane // inferred from electronic annotation///0016324 // apical plasma membrane // infe…	0005102 // receptor binding // not recorded///0005515 // protein binding // inferred from physical interaction///0008013 // beta-catenin binding // not recorded///0008022 // protein C-terminus binding // not recorded///0016247 // channel regulator activity // not recorded///0019902 // phosphatase binding // inferred from physical interaction///0019902 // phosphatase binding // not recorded///0030…	GO:0014067|GO:0045838|GO:0048839|GO:0005634|GO:0005634|GO:0005737|GO:0005737|GO:0005886|GO:0012505|GO:0016020|GO:0016324|GO:0016324|GO:0043234|GO:0005102|GO:0005515|GO:0008013|GO:0008022|GO:0016247|GO:0019902|GO:0019902|GO:0030165|GO:0032947|GO:0050750	chr17:24639285-24650295 (-) // 91.79 // qA3.3		ENSMUSG00000002504	December 2011 (Mouse Genome Sequencing Consortium and NCBI 38)	IPR001478 // PDZ domain // 3.9E-19///IPR001478 // PDZ domain // 2.9E-19///IPR001478 // PDZ domain // 1.4E-19///IPR015098 // EBP50, C-terminal // 4.9E-27///IPR015098 // EBP50, C-terminal // 2.7E-27	1890662			NP_075542///NP_075938	NM_023055///NM_023449	AK004710	GenBank	Consensus sequence	Q9JHL1///Q6NS54	gb:AK004710.1 /DB_XREF=gi:12836083 /GEN=Slc9a3r2 /FEA=mRNA /CNT=23 /TID=Mm.21587.2 /TIER=Stack /STK=16 /UG=Mm.21587 /LL=65962 /UG_TITLE=solute carrier family 9 (sodiumhydrogen exchanger), isoform 3 regulator 2 /DEF=Mus musculus adult male lung cDNA, RIKEN full-length enriched library, clone:1200011K07:solute carrier family 9 (sodiumhydrogen exchanger), isoform 3 regulator 2, full insert sequence.	AB026489 // Mus musculus mRNA for mSlc9a3r2/E3karp/Sip-1/Tka-1/Octs2, complete cds. // gb // 9 // ---///AK004710 // Mus musculus adult male lung cDNA, RIKEN full-length enriched library, clone:1200011K07 product:solute carrier family 9 (sodium/hydrogen exchanger), isoform 3 regulator 2, full insert sequence. // gb // 11 // ---///AK039491 // Mus musculus adult male spinal cord cDNA, RIKEN full-len…	Mm.21587.2	full length	Mm.21587	Mm.21587
1422121_at	16.7333	56.8824	0	1.72475	1.72475	3.30524	P	P	Oprd1	opioid receptor, delta 1	18386	0000060 // protein import into nucleus, translocation // not recorded///0007165 // signal transduction // inferred from electronic annotation///0007186 // G-protein coupled receptor signaling pathway // not recorded///0007191 // adenylate cyclase-activating dopamine receptor signaling pathway // inferred from direct assay///0007193 // adenylate cyclase-inhibiting G-protein coupled receptor signal…	0005737 // cytoplasm // not recorded///0005886 // plasma membrane // not recorded///0016020 // membrane // inferred from direct assay///0016021 // integral to membrane // inferred from direct assay///0031982 // vesicle // not recorded///0032590 // dendrite membrane // not recorded///0043679 // axon terminus // not recorded///0045121 // membrane raft // not recorded///0045211 // postsynaptic membr…	0004871 // signal transducer activity // inferred from electronic annotation///0004930 // G-protein coupled receptor activity // inferred from electronic annotation///0004985 // opioid receptor activity // inferred from direct assay///0004985 // opioid receptor activity // inferred from mutant phenotype///0005515 // protein binding // inferred from electronic annotation///0038046 // enkephalin re…	GO:0000060|GO:0007165|GO:0007186|GO:0007191|GO:0007193|GO:0007200|GO:0007218|GO:0008344|GO:0038003|GO:0051924|GO:0051930|GO:0071363|GO:0005737|GO:0005886|GO:0016020|GO:0016021|GO:0031982|GO:0032590|GO:0043679|GO:0045121|GO:0045211|GO:0004871|GO:0004930|GO:0004985|GO:0004985|GO:0005515|GO:0038046	chr4:132112370-132144484 (-) // 87.41 // qD2.3		ENSMUSG00000050511	December 2011 (Mouse Genome Sequencing Consortium and NCBI 38)	IPR000276 // G protein-coupled receptor, rhodopsin-like // 2.3E-69///IPR019424 // 7TM GPCR, olfactory receptor/chemoreceptor Srsx // 2.3E-14///IPR019426 // 7TM GPCR, serpentine receptor class v (Srv) // 5.6E-11///IPR019430 // 7TM GPCR, serpentine receptor class x (Srx) // 1.9E-9	97438		GPCRDB_Class_A_Rhodopsin-like // GenMAPP///Peptide_GPCRs // GenMAPP	NP_038650	NM_013622	L06322	GenBank	Consensus sequence	Q8BLP9///A2AD37///P32300///B1ACW5	gb:L06322.1 /DB_XREF=gi:192942 /FEA=FLmRNA /CNT=7 /TID=Mm.5243.1 /TIER=FL /STK=1 /UG=Mm.5243 /LL=18386 /UG_GENE=Oprd1 /DEF=Mus musculus delta-opioid receptor mRNA, complete cds. /PROD=delta-opioid receptor /FL=gb:L06322.1 gb:NM_013622.1 gb:L11064.1	AK043873 // Mus musculus 10 days neonate cortex cDNA, RIKEN full-length enriched library, clone:A830044L10 product:DELTA-TYPE OPIOID RECEPTOR, full insert sequence. // gb // 10 // ---///BC137969 // Mus musculus opioid receptor, delta 1, mRNA (cDNA clone MGC:169593 IMAGE:8860988), complete cds. // gb // 11 // ---///ENSMUST00000056336 // cdna:known chromosome:GRCm38:4:132110726:132144486:-1 gene:EN…	Mm.5243.1	full length	Mm.5243	Mm.5243
1419435_at	28.5668	96.9242	0	1.72201	1.72201	3.29895	P	P	Aox1	aldehyde oxidase 1	11761	0055114 // oxidation-reduction process // inferred from direct assay///0055114 // oxidation-reduction process // not recorded	0005737 // cytoplasm // not recorded	0003824 // catalytic activity // inferred from electronic annotation///0004031 // aldehyde oxidase activity // inferred from direct assay///0004031 // aldehyde oxidase activity // not recorded///0005506 // iron ion binding // inferred from electronic annotation///0008762 // UDP-N-acetylmuramate dehydrogenase activity // inferred from electronic annotation///0009055 // electron carrier activity //…	GO:0055114|GO:0055114|GO:0005737|GO:0003824|GO:0004031|GO:0004031|GO:0005506|GO:0008762|GO:0009055|GO:0016491|GO:0016614|GO:0043546|GO:0046872|GO:0050660|GO:0051287|GO:0051536|GO:0051537	chr1:58029968-58106413 (+) // 98.08 // qC1.3	EC:1.2.3.1	ENSMUSG00000063558	December 2011 (Mouse Genome Sequencing Consortium and NCBI 38)	IPR000674 // Aldehyde oxidase/xanthine dehydrogenase, a/b hammerhead // 1.8E-35///IPR001041 // 2Fe-2S ferredoxin-type domain // 7.7E-12///IPR002346 // Molybdopterin dehydrogenase, FAD-binding // 1.7E-51///IPR002888 // [2Fe-2S]-binding // 2.0E-33///IPR005107 // CO dehydrogenase flavoprotein, C-terminal // 8.4E-31///IPR008274 // Aldehyde oxidase/xanthine dehydrogenase, molybdopterin binding // 5.6E…	88035			NP_033806	NM_009676	NM_009676	GenBank	Consensus sequence	O54754///Q8R387///G3X8P9	gb:NM_009676.1 /DB_XREF=gi:6753067 /GEN=Aox1 /FEA=FLmRNA /CNT=15 /TID=Mm.26787.1 /TIER=FL+Stack /STK=10 /UG=Mm.26787 /LL=11761 /DEF=Mus musculus aldehyde oxidase 1 (Aox1), mRNA. /PROD=aldehyde oxidase 1 /FL=gb:AF076216.1 gb:AB017482.1 gb:BC026132.1 gb:NM_009676.1	AB017482 // Mus musculus mRNA for retinal oxidase/aldehyde oxidase, complete cds. // gb // 10 // ---///AF076216 // Mus musculus aldehyde oxidase mRNA, complete cds. // gb // 11 // ---///BC026132 // Mus musculus aldehyde oxidase 1, mRNA (cDNA clone MGC:13774 IMAGE:4011903), complete cds. // gb // 11 // ---///ENSMUST00000001027 // cdna:known chromosome:GRCm38:1:58029931:58106413:1 gene:ENSMUSG00000…	Mm.26787.1	full length	Mm.26787	Mm.26787
1436212_at	18.4191	62.4216	0	1.72033	1.72033	3.29513	P	P	Tmem71	transmembrane protein 71	213068		0016020 // membrane // inferred from electronic annotation///0016021 // integral to membrane // inferred from electronic annotation		GO:0016020|GO:0016021	chr15:66526310-66526935 (-) // 45.91 // qD2		ENSMUSG00000036944	December 2011 (Mouse Genome Sequencing Consortium and NCBI 38)					NP_766102	NM_172514	AV173260	GenBank	Consensus sequence	Q149F5	gb:AV173260 /DB_XREF=gi:15404660 /DB_XREF=AV173260 /CLONE=5730402K23 /FEA=EST /CNT=15 /TID=Mm.969.1 /TIER=Stack /STK=10 /UG=Mm.969 /UG_TITLE=ESTs	ENSMUST00000048372 // cdna:known chromosome:GRCm38:15:66526212:66561046:-1 gene:ENSMUSG00000036944 gene_biotype:protein_coding transcript_biotype:protein_coding // ensembl // 11 // ---///NM_172514 // Mus musculus transmembrane protein 71 (Tmem71), mRNA. // refseq // 11 // ---	Mm.969.1	est///full length	Mm.132299///Mm.419520	Mm.969
1421507_at	4.33146	14.5514	0	1.70772	1.70772	3.26645	P	P	Olfr78	olfactory receptor 78	170639	0007165 // signal transduction // not recorded///0007165 // signal transduction // inferred from sequence or structural similarity///0007186 // G-protein coupled receptor signaling pathway // inferred from electronic annotation///0007186 // G-protein coupled receptor signaling pathway // not recorded///0007608 // sensory perception of smell // not recorded///0007608 // sensory perception of smell…	0005886 // plasma membrane // inferred from electronic annotation///0005887 // integral to plasma membrane // inferred from sequence or structural similarity///0016020 // membrane // inferred from electronic annotation///0016021 // integral to membrane // not recorded	0004871 // signal transducer activity // inferred from electronic annotation///0004930 // G-protein coupled receptor activity // inferred from electronic annotation///0004984 // olfactory receptor activity // not recorded///0004984 // olfactory receptor activity // inferred from sequence or structural similarity	GO:0007165|GO:0007165|GO:0007186|GO:0007186|GO:0007608|GO:0007608|GO:0050896|GO:0050911|GO:0050911|GO:0005886|GO:0005887|GO:0016020|GO:0016021|GO:0004871|GO:0004930|GO:0004984|GO:0004984	chr7:102741385-102759469 (-) // 100.0 // qE3		ENSMUSG00000043366	December 2011 (Mouse Genome Sequencing Consortium and NCBI 38)	IPR000276 // G protein-coupled receptor, rhodopsin-like // 2.8E-28///IPR019424 // 7TM GPCR, olfactory receptor/chemoreceptor Srsx // 5.7E-12	2157548			NP_001161975///NP_570936	NM_001168503///NM_130866	BB132229	GenBank	Consensus sequence	Q8VBV9	gb:BB132229 /DB_XREF=gi:15408418 /DB_XREF=BB132229 /CLONE=9630060D12 /FEA=FLmRNA /CNT=7 /TID=Mm.184372.1 /TIER=ConsEnd /STK=2 /UG=Mm.184372 /LL=170639 /UG_GENE=Olfr78 /UG_TITLE=olfactory receptor 78 /FL=gb:AF378854.1 gb:NM_130866.1	AK028467 // Mus musculus 0 day neonate skin cDNA, RIKEN full-length enriched library, clone:4631413D08 product:OLFACTORY RECEPTOR MOR18-2, full insert sequence. // gb // 11 // ---///AK036356 // Mus musculus 16 days neonate cerebellum cDNA, RIKEN full-length enriched library, clone:9630060D12 product:OLFACTORY RECEPTOR 51E2, full insert sequence. // gb // 11 // ---///BC120603 // Mus musculus olfac…	Mm.184372.1	full length	Mm.184372	Mm.184372
1453578_at	13.5458	45.4215	0	1.70502	1.70502	3.26033	P	P	Pter	phosphotriesterase related	19212	0009056 // catabolic process // inferred from electronic annotation		0008270 // zinc ion binding // inferred from electronic annotation///0016787 // hydrolase activity // inferred from electronic annotation///0016788 // hydrolase activity, acting on ester bonds // inferred from electronic annotation///0016888 // endodeoxyribonuclease activity, producing 5'-phosphomonoesters // inferred from electronic annotation///0046872 // metal ion binding // inferred from elec…	GO:0009056|GO:0008270|GO:0016787|GO:0016788|GO:0016888|GO:0046872	chr2:13001886-13003640 (+) // 94.8 // qA1		ENSMUSG00000026730	December 2011 (Mouse Genome Sequencing Consortium and NCBI 38)	IPR001130 // TatD family // 8.5E-10///IPR001559 // Aryldialkylphosphatase // 2.9E-150	107372			NP_032987	NM_008961	BM939099	GenBank	Consensus sequence	Q60866///A2AUR3	gb:BM939099 /DB_XREF=gi:19398251 /DB_XREF=UI-M-BZ1-bkc-c-08-0-UI.r1 /CLONE=UI-M-BZ1-bkc-c-08-0-UI /FEA=mRNA /CNT=20 /TID=Mm.81159.2 /TIER=ConsEnd /STK=1 /UG=Mm.81159 /LL=68921 /UG_GENE=1110065A22Rik /UG_TITLE=RIKEN cDNA 1110065A22 gene	AK075604 // Mus musculus adult male kidney cDNA, RIKEN full-length enriched library, clone:0610042L23 product:phosphotriesterase related, full insert sequence. // gb // 11 // ---///ENSMUST00000134794 // cdna:known chromosome:GRCm38:2:12924041:13003453:1 gene:ENSMUSG00000026730 gene_biotype:protein_coding transcript_biotype:protein_coding // ensembl // 11 // ---///NM_008961 // Mus musculus phospho…	Mm.81159.2	full length	Mm.229322	Mm.81159
1434141_at	57.7275	192.177	0	1.69459	1.69459	3.23686	P	P	Gucy1a3	guanylate cyclase 1, soluble, alpha 3	60596	0006182 // cGMP biosynthetic process // inferred from mutant phenotype///0006182 // cGMP biosynthetic process // not recorded///0007263 // nitric oxide mediated signal transduction // not recorded///0008217 // regulation of blood pressure // inferred from mutant phenotype///0009190 // cyclic nucleotide biosynthetic process // inferred from electronic annotation///0009635 // response to herbicide …	0005737 // cytoplasm // inferred from electronic annotation///0008074 // guanylate cyclase complex, soluble // not recorded///0043234 // protein complex // not recorded	0000166 // nucleotide binding // inferred from electronic annotation///0004383 // guanylate cyclase activity // not recorded///0005525 // GTP binding // not recorded///0016829 // lyase activity // inferred from electronic annotation///0016849 // phosphorus-oxygen lyase activity // inferred from electronic annotation///0020037 // heme binding // inferred from electronic annotation///0043167 // ion…	GO:0006182|GO:0006182|GO:0007263|GO:0008217|GO:0009190|GO:0009635|GO:0014070|GO:0030828|GO:0035556|GO:0052565|GO:0060087|GO:0005737|GO:0008074|GO:0043234|GO:0000166|GO:0004383|GO:0005525|GO:0016829|GO:0016849|GO:0020037|GO:0043167|GO:0046982	chr3:82092426-82093661 (-) // 94.66 // qE3	EC:4.6.1.2	ENSMUSG00000033910	December 2011 (Mouse Genome Sequencing Consortium and NCBI 38)	IPR001054 // Adenylyl cyclase class-3/4/guanylyl cyclase // 4.8E-67///IPR011644 // Heme-NO binding // 1.8E-8///IPR011645 // Haem NO binding associated // 6.3E-64	1926562		Smooth_muscle_contraction // GenMAPP	NP_068696	NM_021896	BG072799	GenBank	Consensus sequence	Q9ERL9	gb:BG072799 /DB_XREF=gi:12555368 /DB_XREF=H3115B04-3 /CLONE=H3115B04 /FEA=EST /CNT=53 /TID=Mm.32395.1 /TIER=Stack /STK=41 /UG=Mm.32395 /UG_TITLE=ESTs	BC057327 // Mus musculus guanylate cyclase 1, soluble, alpha 3, mRNA (cDNA clone MGC:66907 IMAGE:6825960), complete cds. // gb // 11 // ---///BC094310 // Mus musculus guanylate cyclase 1, soluble, alpha 3, mRNA (cDNA clone MGC:90653 IMAGE:6838836), complete cds. // gb // 11 // ---///ENSMUST00000048976 // cdna:known chromosome:GRCm38:3:82092428:82145877:-1 gene:ENSMUSG00000033910 gene_biotype:prot…	Mm.32395.1	est///full length	Mm.143831///Mm.395519	Mm.32395
1434572_at	217.19	720.74	0	1.69001	1.69001	3.22659	P	P	Hdac9	histone deacetylase 9	79221	0000122 // negative regulation of transcription from RNA polymerase II promoter // inferred from direct assay///0000122 // negative regulation of transcription from RNA polymerase II promoter // inferred from mutant phenotype///0000122 // negative regulation of transcription from RNA polymerase II promoter // not recorded///0006351 // transcription, DNA-dependent // inferred from electronic annot…	0000118 // histone deacetylase complex // traceable author statement///0005634 // nucleus // traceable author statement///0005667 // transcription factor complex // inferred from electronic annotation///0005737 // cytoplasm // traceable author statement///0035097 // histone methyltransferase complex // inferred from direct assay	0003714 // transcription corepressor activity // inferred from direct assay///0004407 // histone deacetylase activity // traceable author statement///0005080 // protein kinase C binding // inferred from electronic annotation///0005515 // protein binding // inferred from physical interaction///0008134 // transcription factor binding // traceable author statement///0016787 // hydrolase activity // …	GO:0000122|GO:0000122|GO:0000122|GO:0006351|GO:0006355|GO:0006954|GO:0007399|GO:0007507|GO:0016568|GO:0016575|GO:0016575|GO:0030183|GO:0032869|GO:0034983|GO:0042113|GO:0045843|GO:0045892|GO:0045892|GO:0048742|GO:0051153|GO:0070932|GO:0070933|GO:0090050|GO:0000118|GO:0005634|GO:0005667|GO:0005737|GO:0035097|GO:0003714|GO:0004407|GO:0005080|GO:0005515|GO:0008134|GO:0016787|GO:0031078|GO:0032041|GO:…	chr12:34371496-34371972 (-) // 95.74 // qA3	EC:3.5.1.98	ENSMUSG00000004698	December 2011 (Mouse Genome Sequencing Consortium and NCBI 38)	IPR024643 // Histone deacetylase, glutamine rich N-terminal domain // 5.4E-41	1931221			NP_001258315///NP_077038	NM_001271386///NM_024124	BB750646	GenBank	Consensus sequence	Q3UNF4///Q99N13///Q6A001	gb:BB750646 /DB_XREF=gi:16154882 /DB_XREF=BB750646 /CLONE=G130201G13 /FEA=EST /CNT=32 /TID=Mm.33178.1 /TIER=Stack /STK=29 /UG=Mm.33178 /LL=104970 /UG_GENE=AV022454 /UG_TITLE=expressed sequence AV022454	AK144242 // Mus musculus B cells CRL-1702 WEHI 231 cDNA, RIKEN full-length enriched library, clone:G430147D15 product:histone deacetylase 9, full insert sequence. // gb // 11 // ---///BC098187 // Mus musculus histone deacetylase 9, mRNA (cDNA clone MGC:106408 IMAGE:5363624), complete cds. // gb // 11 // ---///ENSMUST00000110819 // cdna:known chromosome:GRCm38:12:34371503:34528889:-1 gene:ENSMUSG0…	Mm.33178.1	full length	Mm.310551	Mm.33178
1418774_a_at	44.5176	146.947	0	1.68234	1.68234	3.20948	P	P	Atp7a	ATPase, Cu++ transporting, alpha polypeptide	11977	0001568 // blood vessel development // inferred from mutant phenotype///0001701 // in utero embryonic development // inferred from electronic annotation///0001836 // release of cytochrome c from mitochondria // inferred from mutant phenotype///0001974 // blood vessel remodeling // inferred from mutant phenotype///0002082 // regulation of oxidative phosphorylation // inferred from mutant phenotype…	0005770 // late endosome // not recorded///0005783 // endoplasmic reticulum // not recorded///0005794 // Golgi apparatus // inferred from direct assay///0005794 // Golgi apparatus // not recorded///0005802 // trans-Golgi network // inferred from direct assay///0005802 // trans-Golgi network // not recorded///0005886 // plasma membrane // inferred from direct assay///0005886 // plasma membrane // …	0000166 // nucleotide binding // inferred from electronic annotation///0003824 // catalytic activity // inferred from electronic annotation///0004008 // copper-exporting ATPase activity // inferred from direct assay///0005375 // copper ion transmembrane transporter activity // inferred from mutant phenotype///0005507 // copper ion binding // not recorded///0005515 // protein binding // inferred f…	GO:0001568|GO:0001701|GO:0001836|GO:0001974|GO:0002082|GO:0006200|GO:0006568|GO:0006570|GO:0006584|GO:0006754|GO:0006810|GO:0006811|GO:0006812|GO:0006825|GO:0006825|GO:0006825|GO:0006878|GO:0006878|GO:0006878|GO:0007005|GO:0007626|GO:0008152|GO:0010041|GO:0010043|GO:0010273|GO:0010468|GO:0015677|GO:0018205|GO:0019430|GO:0021702|GO:0021860|GO:0021954|GO:0030001|GO:0030198|GO:0030199|GO:0031069|GO:…	chrX:106027275-106125469 (+) // 96.55 // qD	EC:3.6.3.4	ENSMUSG00000033792	December 2011 (Mouse Genome Sequencing Consortium and NCBI 38)	IPR006121 // Heavy metal-associated domain, HMA // 6.4E-16///IPR006121 // Heavy metal-associated domain, HMA // 9.2E-15///IPR006121 // Heavy metal-associated domain, HMA // 7.9E-16///IPR006121 // Heavy metal-associated domain, HMA // 2.7E-17///IPR006121 // Heavy metal-associated domain, HMA // 1.1E-13///IPR006121 // Heavy metal-associated domain, HMA // 4.0E-16///IPR006121 // Heavy metal-associat…	99400			NP_001103227///NP_033856	NM_001109757///NM_009726	U03434	GenBank	Consensus sequence	A2AG68///Q64430///Q3T9Y7///Q3TAY6///B9EJ97	gb:U03434.1 /DB_XREF=gi:451486 /FEA=FLmRNA /CNT=41 /TID=Mm.14926.1 /TIER=FL+Stack /STK=18 /UG=Mm.14926 /LL=11977 /UG_GENE=Atp7a /DEF=Mus musculus putative Cu++-transporting P-type ATPase mRNA, complete cds. /PROD=Cu++-transporting P-type ATPase /FL=gb:U71091.1 gb:AB007134.1 gb:U03434.1 gb:NM_009726.1	AK030847 // Mus musculus adult male thymus cDNA, RIKEN full-length enriched library, clone:5830427G23 product:inferred: ATPase, Cu++ transporting, alpha polypeptide, full insert sequence. // gb // 10 // ---///AK040753 // Mus musculus adult male aorta and vein cDNA, RIKEN full-length enriched library, clone:A530023B22 product:inferred: ATPase, Cu++ transporting, alpha polypeptide, full insert sequ…	Mm.14926.1	full length	Mm.254297	Mm.14926
1445532_at	82.5622	272.507	0	1.68223	1.68223	3.20924	P	P	Myo16	myosin XVI	244281	0008285 // negative regulation of cell proliferation // not recorded///0014065 // phosphatidylinositol 3-kinase cascade // inferred from direct assay///0021549 // cerebellum development // inferred from electronic annotation///0021549 // cerebellum development // inferred from sequence or structural similarity///0048812 // neuron projection morphogenesis // inferred from direct assay///2000134 //…	0005634 // nucleus // not recorded///0005654 // nucleoplasm // not recorded///0005730 // nucleolus // not recorded///0005737 // cytoplasm // not recorded///0005829 // cytosol // not recorded///0005886 // plasma membrane // not recorded///0016020 // membrane // not recorded///0016459 // myosin complex // not recorded///0048471 // perinuclear region of cytoplasm // not recorded	0000166 // nucleotide binding // inferred from electronic annotation///0003774 // motor activity // inferred from electronic annotation///0003779 // actin binding // not recorded///0005515 // protein binding // inferred from physical interaction///0005524 // ATP binding // inferred from electronic annotation///0019903 // protein phosphatase binding // not recorded///0032403 // protein complex bin…	GO:0008285|GO:0014065|GO:0021549|GO:0021549|GO:0048812|GO:2000134|GO:0005634|GO:0005654|GO:0005730|GO:0005737|GO:0005829|GO:0005886|GO:0016020|GO:0016459|GO:0048471|GO:0000166|GO:0003774|GO:0003779|GO:0005515|GO:0005524|GO:0019903|GO:0032403|GO:0051015	chr8:10634162-10634741 (+) // 98.44 // qA1.1		ENSMUSG00000039057	December 2011 (Mouse Genome Sequencing Consortium and NCBI 38)	IPR001609 // Myosin head, motor domain // 5.7E-159///IPR002110 // Ankyrin repeat // 4.1E-10///IPR002110 // Ankyrin repeat // 5.9E-11///IPR002110 // Ankyrin repeat // 6.0E-11	2685951			NP_001074866	NM_001081397	BB081552	GenBank	Consensus sequence	Q5DU14///F8WGF8	gb:BB081552 /DB_XREF=gi:16260659 /DB_XREF=BB081552 /CLONE=9330169N05 /FEA=EST /CNT=3 /TID=Mm.39429.1 /TIER=ConsEnd /STK=2 /UG=Mm.39429 /UG_TITLE=ESTs	AB429291 // Mus musculus NYAP3 mRNA for neuronal tyrosine phosphorylated adaptor for phosphoinositide 3-kinase adaptor 3, complete cds. // gb // 11 // ---///AK034257 // Mus musculus adult male diencephalon cDNA, RIKEN full-length enriched library, clone:9330169N05 product:weakly similar to MYOSIN HEAVY CHAIN MYR 8B [Rattus norvegicus], full insert sequence. // gb // 11 // ---///BC082311 // Mus mu…	Mm.39429.1	est///full length	Mm.422761///Mm.429651	Mm.39429
1422120_at	11.2431	37.0063	0	1.67822	1.67822	3.20033	P	P	Eaf2	ELL associated factor 2	106389	0006351 // transcription, DNA-dependent // inferred from electronic annotation///0006355 // regulation of transcription, DNA-dependent // inferred from electronic annotation///0006917 // induction of apoptosis // not recorded///0030308 // negative regulation of cell growth // inferred from mutant phenotype///0045893 // positive regulation of transcription, DNA-dependent // inferred from direct as…	0005634 // nucleus // not recorded///0005654 // nucleoplasm // inferred from direct assay///0016607 // nuclear speck // inferred from electronic annotation///0032783 // ELL-EAF complex // inferred from electronic annotation	0005515 // protein binding // inferred from physical interaction	GO:0006351|GO:0006355|GO:0006917|GO:0030308|GO:0045893|GO:0060770|GO:0097193|GO:0005634|GO:0005654|GO:0016607|GO:0032783|GO:0005515	chr16:36793743-36828259 (-) // 98.0 // qB3		ENSMUSG00000022838	December 2011 (Mouse Genome Sequencing Consortium and NCBI 38)	IPR019194 // Transcription elognation factor Eaf, N-terminal // 8.3E-29///IPR019194 // Transcription elognation factor Eaf, N-terminal // 4.1E-29	2146616			NP_001106872///NP_001106876///NP_598872	NM_001113401///NM_001113405///NM_134111	AY034479	GenBank	Consensus sequence	Q91ZD6///K4DI60	gb:AY034479.1 /DB_XREF=gi:15418808 /FEA=FLmRNA /CNT=8 /TID=Mm.44970.1 /TIER=FL /STK=1 /UG=Mm.44970 /LL=106389 /UG_GENE=AW048865 /DEF=Mus musculus BM040-like protein mRNA, complete cds. /PROD=BM040-like protein /FL=gb:BC004721.1 gb:NM_134111.1 gb:AY034479.1	AB081298 // Mus musculus mRNA for FESTA, partial cds. // gb // 10 // ---///AK076871 // Mus musculus adult male testis cDNA, RIKEN full-length enriched library, clone:4930521O21 product:similar to BM040-LIKE PROTEIN [Mus musculus], full insert sequence. // gb // 10 // ---///AY034479 // Mus musculus BM040-like protein mRNA, complete cds. // gb // 11 // ---///AY049021 // Mus musculus testosterone re…	Mm.44970.1	full length	Mm.432078	Mm.44970
1452070_at	72.5255	237.556	0	1.6712	1.6712	3.18479	P	P	Dedd2	death effector domain-containing DNA binding protein 2	67379	0006351 // transcription, DNA-dependent // inferred from electronic annotation///0006355 // regulation of transcription, DNA-dependent // inferred from electronic annotation///0006915 // apoptotic process // inferred from reviewed computational analysis///0008625 // extrinsic apoptotic signaling pathway via death domain receptors // not recorded///0030262 // apoptotic nuclear changes // not recor…	0005634 // nucleus // not recorded///0005730 // nucleolus // inferred from electronic annotation	0003677 // DNA binding // inferred from electronic annotation///0005515 // protein binding // inferred from electronic annotation	GO:0006351|GO:0006355|GO:0006915|GO:0008625|GO:0030262|GO:0042981|GO:2001238|GO:0005634|GO:0005730|GO:0003677|GO:0005515	chr7:25202837-25219168 (-) // 92.53 // qA3		ENSMUSG00000054499	December 2011 (Mouse Genome Sequencing Consortium and NCBI 38)	IPR001875 // Death effector domain // 1.2E-23	1914629			NP_997560	NM_026117///NM_207677	AK010701	GenBank	Consensus sequence	Q8BRM9///Q8QZV0	gb:AK010701.1 /DB_XREF=gi:12846338 /FEA=FLmRNA /CNT=41 /TID=Mm.46505.1 /TIER=Stack /STK=22 /UG=Mm.46505 /LL=67379 /UG_GENE=2410050E11Rik /UG_TITLE=RIKEN cDNA 2410050E11 gene /DEF=Mus musculus ES cells cDNA, RIKEN full-length enriched library, clone:2410050E11:homolog to human FLDED-1, full insert sequence. /FL=gb:AF457576.1	AK010701 // Mus musculus ES cells cDNA, RIKEN full-length enriched library, clone:2410050E11 product:similar to death effector domain-containing and DNA-binding protein 2, full insert sequence. // gb // 11 // ---///AK043908 // Mus musculus 10 days neonate cortex cDNA, RIKEN full-length enriched library, clone:A830049M19 product:similar to death effector domain-containing and DNA-binding protein 2…	Mm.46505.1	full length	Mm.280594	Mm.46505
1453108_at	38.7663	126.217	0	1.66252	1.66252	3.16569	P	P	Arsk	arylsulfatase K	77041	0008152 // metabolic process // inferred from electronic annotation	0005576 // extracellular region // inferred from electronic annotation	0003824 // catalytic activity // inferred from electronic annotation///0008484 // sulfuric ester hydrolase activity // inferred from electronic annotation///0016787 // hydrolase activity // inferred from electronic annotation///0046872 // metal ion binding // inferred from electronic annotation	GO:0008152|GO:0005576|GO:0003824|GO:0008484|GO:0016787|GO:0046872	chr13:76060419-76098660 (-) // 93.13 // qC1	EC:3.1.6.-	ENSMUSG00000021592	December 2011 (Mouse Genome Sequencing Consortium and NCBI 38)	IPR000917 // Sulfatase // 1.2E-54				NP_084123	NM_029847	AK013194	GenBank	Consensus sequence	Q9D2L1	gb:AK019515.1 /DB_XREF=gi:12859771 /FEA=mRNA /CNT=122 /TID=Mm.196399.1 /TIER=Stack /STK=43 /UG=Mm.196399 /LL=77041 /UG_GENE=2810429K17Rik /UG_TITLE=RIKEN cDNA 2810429K17 gene /DEF=Mus musculus 0 day neonate head cDNA, RIKEN full-length enriched library, clone:4833414G15:related to CHOLINE SULFATASE, full insert sequence.	ENSMUST00000120573 // cdna:known chromosome:GRCm38:13:76060422:76098648:-1 gene:ENSMUSG00000021592 gene_biotype:protein_coding transcript_biotype:protein_coding // ensembl // 11 // ---///NM_029847 // Mus musculus arylsulfatase K (Arsk), mRNA. // refseq // 11 // ---	Mm.196399.1	full length	Mm.196399	Mm.196399
1452592_at	45.6172	147.063	0	1.64827	1.64827	3.13458	P	P	Mgst2	microsomal glutathione S-transferase 2	211666	0006691 // leukotriene metabolic process // ---///0006691 // leukotriene metabolic process // inferred from electronic annotation///0006750 // glutathione biosynthetic process // not recorded///0010243 // response to organic nitrogen // inferred from electronic annotation///0019370 // leukotriene biosynthetic process // not recorded///0032496 // response to lipopolysaccharide // inferred from ele…	0005635 // nuclear envelope // not recorded///0005737 // cytoplasm // not recorded///0005783 // endoplasmic reticulum // not recorded///0005886 // plasma membrane // not recorded///0016021 // integral to membrane // inferred from electronic annotation///0043231 // intracellular membrane-bounded organelle // not recorded	0004364 // glutathione transferase activity // not recorded///0004464 // leukotriene-C4 synthase activity // not recorded///0004602 // glutathione peroxidase activity // not recorded///0008047 // enzyme activator activity // inferred from electronic annotation///0016740 // transferase activity // inferred from electronic annotation	GO:0006691|GO:0006691|GO:0006750|GO:0010243|GO:0019370|GO:0032496|GO:0043085|GO:0055114|GO:0005635|GO:0005737|GO:0005783|GO:0005886|GO:0016021|GO:0043231|GO:0004364|GO:0004464|GO:0004602|GO:0008047|GO:0016740	chr3:51661236-51682674 (+) // 76.54 // qC	EC:2.5.1.18	ENSMUSG00000074604	December 2011 (Mouse Genome Sequencing Consortium and NCBI 38)	IPR001129 // Membrane-associated, eicosanoid/glutathione metabolism (MAPEG) protein // 9.5E-22	2448481			NP_778160	NM_174995	AV066880	GenBank	Consensus sequence	A2RST1///E0CZ62	gb:AV066880 /DB_XREF=gi:5186708 /DB_XREF=AV066880 /CLONE=2010200A11 /FEA=mRNA /CNT=29 /TID=Mm.24679.1 /TIER=Stack /STK=25 /UG=Mm.24679 /UG_TITLE=Mus musculus, Similar to microsomal glutathione S-transferase 2, clone MGC:41409 IMAGE:1511631, mRNA, complete cds	BC028535 // Mus musculus cDNA clone IMAGE:1511631. // gb // 11 // ---///BC132234 // Mus musculus microsomal glutathione S-transferase 2, mRNA (cDNA clone MGC:163865 IMAGE:40130511), complete cds. // gb // 9 // ---///BC132260 // Mus musculus microsomal glutathione S-transferase 2, mRNA (cDNA clone MGC:163891 IMAGE:40130537), complete cds. // gb // 9 // ---///ENSMUST00000099106 // cdna:known chromo…	Mm.24679.1	full length	Mm.24679	Mm.24679
1433819_s_at	63.8599	205.27	0	1.64403	1.64403	3.12539	P	P	Agpat3	1-acylglycerol-3-phosphate O-acyltransferase 3	28169	0006629 // lipid metabolic process // inferred from electronic annotation///0008152 // metabolic process // inferred from electronic annotation///0008654 // phospholipid biosynthetic process // inferred from electronic annotation///0016024 // CDP-diacylglycerol biosynthetic process // inferred from electronic annotation	0005634 // nucleus // inferred from electronic annotation///0005635 // nuclear envelope // inferred from electronic annotation///0005783 // endoplasmic reticulum // not recorded///0005789 // endoplasmic reticulum membrane // inferred from electronic annotation///0005886 // plasma membrane // not recorded///0016020 // membrane // inferred from electronic annotation///0016021 // integral to membran…	0003841 // 1-acylglycerol-3-phosphate O-acyltransferase activity // inferred from electronic annotation///0016740 // transferase activity // inferred from electronic annotation///0016746 // transferase activity, transferring acyl groups // inferred from electronic annotation	GO:0006629|GO:0008152|GO:0008654|GO:0016024|GO:0005634|GO:0005635|GO:0005783|GO:0005789|GO:0005886|GO:0016020|GO:0016021|GO:0003841|GO:0016740|GO:0016746	chr10:78269730-78273053 (-) // 99.79 // qC1	EC:2.3.1.51	ENSMUSG00000001211	December 2011 (Mouse Genome Sequencing Consortium and NCBI 38)	IPR002123 // Phospholipid/glycerol acyltransferase // 1.3E-19				NP_443747	NM_053014	AV296997	GenBank	Consensus sequence	Q9D517///C4B4E7///D3YTN7///D3YUW0///D3YV65///D3Z1M6///Q3TXT9	gb:AV296997 /DB_XREF=gi:15405860 /DB_XREF=AV296997 /CLONE=5730446A02 /FEA=EST /CNT=117 /TID=Mm.86311.1 /TIER=Stack /STK=18 /UG=Mm.86311 /LL=103456 /UG_GENE=AW493985 /UG_TITLE=expressed sequence AW493985	ENSMUST00000001240 // cdna:known chromosome:GRCm38:10:78269178:78352442:-1 gene:ENSMUSG00000001211 gene_biotype:protein_coding transcript_biotype:protein_coding // ensembl // 11 // ---	Mm.86311.1	est///full length	Mm.141230///Mm.408551///Mm.418597///Mm.487872	Mm.86311
1424932_at	9.04967	29.0686	0	1.64302	1.64302	3.12318	M	P	Egfr	epidermal growth factor receptor	13649	0000186 // activation of MAPKK activity // not recorded///0000902 // cell morphogenesis // inferred from genetic interaction///0001892 // embryonic placenta development // inferred from mutant phenotype///0001934 // positive regulation of protein phosphorylation // inferred from sequence or structural similarity///0001942 // hair follicle development // inferred from mutant phenotype///0006412 //…	0000139 // Golgi membrane // inferred from electronic annotation///0005622 // intracellular // inferred from direct assay///0005634 // nucleus // inferred from direct assay///0005634 // nucleus // not recorded///0005737 // cytoplasm // not recorded///0005768 // endosome // not recorded///0005783 // endoplasmic reticulum // inferred from electronic annotation///0005789 // endoplasmic reticulum mem…	0000166 // nucleotide binding // inferred from electronic annotation///0001948 // glycoprotein binding // not recorded///0003682 // chromatin binding // inferred from sequence or structural similarity///0004672 // protein kinase activity // inferred from electronic annotation///0004713 // protein tyrosine kinase activity // not recorded///0004714 // transmembrane receptor protein tyrosine kinase …	GO:0000186|GO:0000902|GO:0001892|GO:0001934|GO:0001942|GO:0006412|GO:0006468|GO:0007165|GO:0007165|GO:0007166|GO:0007169|GO:0007173|GO:0007173|GO:0007173|GO:0007173|GO:0007243|GO:0007275|GO:0007435|GO:0008283|GO:0008284|GO:0008284|GO:0008284|GO:0008544|GO:0010960|GO:0016310|GO:0016337|GO:0021795|GO:0023014|GO:0030335|GO:0031659|GO:0032930|GO:0035413|GO:0042127|GO:0042177|GO:0042327|GO:0042698|GO:…	chr11:16752267-16913904 (+) // 95.96 // qA2	EC:2.7.10.1	ENSMUSG00000020122	December 2011 (Mouse Genome Sequencing Consortium and NCBI 38)	IPR000494 // EGF receptor, L domain // 6.0E-34///IPR000494 // EGF receptor, L domain // 4.3E-30///IPR000719 // Protein kinase, catalytic domain // 1.9E-45///IPR001245 // Serine-threonine/tyrosine-protein kinase catalytic domain // 9.7E-91///IPR006211 // Furin-like cysteine-rich domain // 1.4E-32	95294			NP_031938///NP_997538	NM_007912///NM_207655	U03425	GenBank	Consensus sequence	Q3TQS6///Q9EP98///Q01279///Q8VHI0///Q9EQR1///Q99PK1///Q9WVF5	gb:AF275367.1 /DB_XREF=gi:10880775 /GEN=Egfr /FEA=FLmRNA /CNT=41 /TID=Mm.8534.2 /TIER=FL+Stack /STK=11 /UG=Mm.8534 /LL=13649 /DEF=Mus musculus epidermal growth factor receptor (Egfr) mRNA, complete cds. /PROD=epidermal growth factor receptor /FL=gb:U03425.1 gb:AF275367.1	AF275367 // Mus musculus epidermal growth factor receptor (Egfr) mRNA, complete cds. // gb // 11 // ---///AK163338 // Mus musculus 2 cells egg cDNA, RIKEN full-length enriched library, clone:B020015L02 product:epidermal growth factor receptor, full insert sequence. // gb // 11 // ---///ENSMUST00000020329 // cdna:known chromosome:GRCm38:11:16752211:16918158:1 gene:ENSMUSG00000020122 gene_biotype:p…	Mm.8534.2	est///full length	Mm.395186///Mm.439882///Mm.8534	Mm.8534
1421935_at	11.7004	37.1553	0	1.6265	1.6265	3.08763	P	P	Rps20	ribosomal protein S20	67427	0006412 // translation // inferred from electronic annotation	0005622 // intracellular // inferred from electronic annotation///0005737 // cytoplasm // inferred from electronic annotation///0005840 // ribosome // inferred from electronic annotation///0015935 // small ribosomal subunit // inferred from electronic annotation///0022627 // cytosolic small ribosomal subunit // not recorded///0030529 // ribonucleoprotein complex // inferred from electronic annota…	0003723 // RNA binding // inferred from electronic annotation///0003735 // structural constituent of ribosome // inferred from electronic annotation	GO:0006412|GO:0005622|GO:0005737|GO:0005840|GO:0015935|GO:0022627|GO:0030529|GO:0003723|GO:0003735	chr4:3831584-3835601 (-) // 76.73 // qA1		ENSMUSG00000028234	December 2011 (Mouse Genome Sequencing Consortium and NCBI 38)	IPR001848 // Ribosomal protein S10 // 4.6E-38				NP_080423	NM_026147	BG070206	GenBank	Consensus sequence	P60867///Q5BLK2	gb:NM_026147.1 /DB_XREF=gi:13385651 /GEN=Rps20 /FEA=FLmRNA /CNT=26 /TID=Mm.21938.1 /TIER=FL /STK=1 /UG=Mm.21938 /LL=67427 /DEF=Mus musculus ribosomal protein S20 (Rps20), mRNA. /PROD=ribosomal protein S20 /FL=gb:NM_026147.1	AK014594 // Mus musculus 0 day neonate skin cDNA, RIKEN full-length enriched library, clone:4632426K06 product:ribosomal protein S20, full insert sequence. // gb // 11 // ---///AK079435 // Mus musculus adult female vagina cDNA, RIKEN full-length enriched library, clone:9930019G18 product:ribosomal protein S20, full insert sequence. // gb // 9 // ---///ENSMUST00000138502 // cdna:known chromosome:G…	Mm.21938.1	est	Mm.416110///Mm.473992	Mm.21938
1451451_at	19.9363	63.2587	0	1.62536	1.62536	3.08519	P	P	Gca	grancalcin	227960		0005737 // cytoplasm // not recorded///0005829 // cytosol // traceable author statement///0005886 // plasma membrane // not recorded///0016020 // membrane // inferred from electronic annotation	0005509 // calcium ion binding // not recorded///0042803 // protein homodimerization activity // not recorded///0046872 // metal ion binding // inferred from electronic annotation///0046982 // protein heterodimerization activity // not recorded	GO:0005737|GO:0005829|GO:0005886|GO:0016020|GO:0005509|GO:0042803|GO:0046872|GO:0046982	chr2:62664287-62694105 (+) // 90.65 // qC1.3		ENSMUSG00000026893	December 2011 (Mouse Genome Sequencing Consortium and NCBI 38)		1918521			NP_663498	NM_145523	BC021450	GenBank	Consensus sequence	Q8VC88	gb:BC021450.1 /DB_XREF=gi:18203988 /FEA=FLmRNA /CNT=58 /TID=Mm.187368.1 /TIER=FL+Stack /STK=19 /UG=Mm.187368 /DEF=Mus musculus, Similar to grancalcin, EF-hand calcium binding protein, clone MGC:29240 IMAGE:5044040, mRNA, complete cds. /PROD=Similar to grancalcin, EF-hand calcium bindingprotein /FL=gb:BC021450.1	AK033740 // Mus musculus adult male cecum cDNA, RIKEN full-length enriched library, clone:9130605B21 product:SIMILAR TO GRANCALCIN, EF-HAND CALCIUM BINDING PROTEIN homolog [Mus musculus], full insert sequence. // gb // 11 // ---///AK050540 // Mus musculus adult pancreas islet cells cDNA, RIKEN full-length enriched library, clone:C820012N19 product:SIMILAR TO GRANCALCIN, EF-HAND CALCIUM BINDING PR…	Mm.187368.1	est///full length	Mm.219877///Mm.395919	Mm.187368
1427298_at	49.7983	157.917	0	1.62449	1.62449	3.08333	P	P	Dnm3os	dynamin 3, opposite strand	474332	0001501 // skeletal system development // inferred from mutant phenotype///0030282 // bone mineralization // inferred from mutant phenotype			GO:0001501|GO:0030282	chr1:162221010-162223705 (+) // 98.22 // qH2.1		ENSMUSG00000078190	December 2011 (Mouse Genome Sequencing Consortium and NCBI 38)		3052332				NR_002870	BB542096	GenBank	Consensus sequence	Q3UYS8///Q68BG2	gb:AV241189 /DB_XREF=gi:15405184 /DB_XREF=AV241189 /CLONE=4732446L13 /FEA=mRNA /CNT=47 /TID=Mm.130425.1 /TIER=ConsEnd /STK=5 /UG=Mm.130425 /LL=18152 /UG_GENE=Npn1 /UG_TITLE=neoplastic progression 1	AK051872 // Mus musculus 12 days embryo eyeball cDNA, RIKEN full-length enriched library, clone:D230012O04 product:unclassifiable, full insert sequence. // gb // 11 // ---///ENSMUST00000139662 // cdna:known chromosome:GRCm38:1:162217623:162225550:1 gene:ENSMUSG00000078190 gene_biotype:antisense transcript_biotype:antisense // ensembl // 11 // ---///ENSMUST00000178978 // cdna:known chromosome:GRCm…	Mm.130425.1	est///full length	Mm.479755///Mm.485249///Mm.485366	Mm.130425
1422782_s_at	37.1279	117.712	0	1.62418	1.62418	3.08266	P	P	Tlr3	toll-like receptor 3	142980	0001819 // positive regulation of cytokine production // inferred from electronic annotation///0001934 // positive regulation of protein phosphorylation // not recorded///0002224 // toll-like receptor signaling pathway // not recorded///0002282 // microglial cell activation involved in immune response // not recorded///0002756 // MyD88-independent toll-like receptor signaling pathway // inferred …	0005622 // intracellular // not recorded///0005737 // cytoplasm // not recorded///0005768 // endosome // inferred from electronic annotation///0005783 // endoplasmic reticulum // inferred from electronic annotation///0005789 // endoplasmic reticulum membrane // inferred from electronic annotation///0009986 // cell surface // not recorded///0010008 // endosome membrane // inferred from electronic …	0003723 // RNA binding // inferred from electronic annotation///0003725 // double-stranded RNA binding // not recorded///0004872 // receptor activity // not recorded///0004888 // transmembrane signaling receptor activity // inferred from electronic annotation///0005515 // protein binding // inferred from physical interaction	GO:0001819|GO:0001934|GO:0002224|GO:0002282|GO:0002756|GO:0006952|GO:0006954|GO:0007165|GO:0007252|GO:0008584|GO:0009615|GO:0032481|GO:0032722|GO:0032728|GO:0032735|GO:0032755|GO:0032755|GO:0032755|GO:0032757|GO:0032760|GO:0032760|GO:0034123|GO:0034138|GO:0034346|GO:0035458|GO:0035690|GO:0042346|GO:0043065|GO:0043123|GO:0043123|GO:0043123|GO:0043330|GO:0043331|GO:0045078|GO:0045080|GO:0045087|GO:…	chr8:45395667-45410618 (-) // 87.13 // qB1.1		ENSMUSG00000031639	December 2011 (Mouse Genome Sequencing Consortium and NCBI 38)	IPR000157 // Toll/interleukin-1 receptor homology (TIR) domain // 8.0E-30///IPR001611 // Leucine-rich repeat // 1.2E-4///IPR001611 // Leucine-rich repeat // 1.7E-5///IPR001611 // Leucine-rich repeat // 4.4E-5///IPR001611 // Leucine-rich repeat // 7.6E-5///IPR001611 // Leucine-rich repeat // 1.7E-5///IPR001611 // Leucine-rich repeat // 5.4E-5	2156367			NP_569054	NM_126166	NM_126166	GenBank	Consensus sequence	Q3TM31///Q499F3///Q99MB1///Q8C2X8	gb:NM_126166.1 /DB_XREF=gi:18497293 /GEN=Tlr3 /FEA=FLmRNA /CNT=44 /TID=Mm.33874.1 /TIER=FL+Stack /STK=12 /UG=Mm.33874 /LL=142980 /DEF=Mus musculus toll-like receptor 3 (Tlr3), mRNA. /PROD=toll-like receptor 3 /FL=gb:AF355152.1 gb:NM_126166.1	AK166177 // Mus musculus mammary gland RCB-0526 Jyg-MC(A) cDNA, RIKEN full-length enriched library, clone:G830005K06 product:toll-like receptor 3, full insert sequence. // gb // 9 // ---///AK171438 // Mus musculus B6-derived CD11 +ve dendritic cells cDNA, RIKEN full-length enriched library, clone:F730215M24 product:toll-like receptor 3, full insert sequence. // gb // 11 // ---///BC023850 // Mus m…	Mm.33874.1	full length	Mm.33874	Mm.33874
1426322_a_at	41.9246	132.479	0	1.61938	1.61938	3.07243	P	P	Kcnmb2	potassium large conductance calcium-activated channel, subfamily M, beta member 2	72413	0001508 // regulation of action potential // not recorded///0005513 // detection of calcium ion // not recorded///0006810 // transport // inferred from electronic annotation///0006811 // ion transport // inferred from electronic annotation///0006813 // potassium ion transport // not recorded///0019228 // regulation of action potential in neuron // not recorded///0071805 // potassium ion transmemb…	0005887 // integral to plasma membrane // not recorded///0008076 // voltage-gated potassium channel complex // not recorded///0016020 // membrane // inferred from electronic annotation///0016021 // integral to membrane // inferred from electronic annotation	0005267 // potassium channel activity // not recorded///0015269 // calcium-activated potassium channel activity // not recorded	GO:0001508|GO:0005513|GO:0006810|GO:0006811|GO:0006813|GO:0019228|GO:0071805|GO:0005887|GO:0008076|GO:0016020|GO:0016021|GO:0005267|GO:0015269	chr3:31902506-32198762 (+) // 99.81 // qA3		ENSMUSG00000037610	December 2011 (Mouse Genome Sequencing Consortium and NCBI 38)	IPR003930 // Potassium channel, calcium-activated, BK, beta subunit // 9.6E-97///IPR015382 // KCNMB2, ball/chain domain // 3.7E-26	1919663			NP_082507	NM_028231	AY062429	GenBank	Consensus sequence	Q9CZM9///B5BNW1///B5BNW2	gb:AY062429.1 /DB_XREF=gi:17644138 /FEA=FLmRNA /CNT=3 /TID=Mm.64790.1 /TIER=FL /STK=1 /UG=Mm.64790 /LL=72413 /UG_GENE=2700049B16Rik /DEF=Mus musculus large conductance calcium-activated K channel beta2 subunit mRNA, complete cds. /PROD=large conductance calcium-activated K channelbeta2 subunit /FL=gb:AY062429.1	AK012400 // Mus musculus 11 days embryo whole body cDNA, RIKEN full-length enriched library, clone:2700049B16 product:LARGE CONDUCTANCE CALCIUM-ACTIVATED K CHANNEL BETA2 SUBUNIT, full insert sequence. // gb // 11 // ---///AK014106 // Mus musculus 13 days embryo head cDNA, RIKEN full-length enriched library, clone:3110031N04 product:LARGE CONDUCTANCE CALCIUM-ACTIVATED K CHANNEL BETA2 SUBUNIT homol…	Mm.64790.1	full length	Mm.64790	Mm.64790
1439821_at	18.7231	59.0148	0	1.61575	1.61575	3.06471	P	P	Lrp2bp	Lrp2 binding protein	67620		0005737 // cytoplasm // not recorded	0005515 // protein binding // inferred from physical interaction	GO:0005737|GO:0005515	chr8:46028754-46029476 (+) // 44.34 // qB1.1		ENSMUSG00000031637	December 2011 (Mouse Genome Sequencing Consortium and NCBI 38)	IPR006597 // Sel1-like // 5.2E-7///IPR006597 // Sel1-like // 8.6E-11///IPR006597 // Sel1-like // 0.0016///IPR006597 // Sel1-like // 5.1E-10///IPR006597 // Sel1-like // 3.8E-7///IPR013105 // Tetratricopeptide TPR2 // 9.8E-9	1914870			NP_080554	NM_026278	BB075157	GenBank	Consensus sequence	Q9D4C6	gb:BB075157 /DB_XREF=gi:16260267 /DB_XREF=BB075157 /CLONE=9330102C18 /FEA=EST /CNT=9 /TID=Mm.115430.1 /TIER=ConsEnd /STK=6 /UG=Mm.115430 /UG_TITLE=ESTs	AK137605 // Mus musculus adult male bone cDNA, RIKEN full-length enriched library, clone:9830165K17 product:hypothetical Sel1-like repeat containing protein, full insert sequence. // gb // 11 // ---///ENSMUST00000110381 // cdna:known chromosome:GRCm38:8:46010602:46029477:1 gene:ENSMUSG00000031637 gene_biotype:protein_coding transcript_biotype:protein_coding // ensembl // 11 // ---///ENSMUST000001…	Mm.115430.1	full length	Mm.383914	Mm.115430
1442434_at	375.079	1182.22	0	1.61572	1.61572	3.06465	P	P	D8Ertd82e	DNA segment, Chr 8, ERATO Doi 82, expressed	244418	0006468 // protein phosphorylation // inferred from electronic annotation///0016310 // phosphorylation // inferred from electronic annotation		0000166 // nucleotide binding // inferred from electronic annotation///0004672 // protein kinase activity // inferred from electronic annotation///0004713 // protein tyrosine kinase activity // inferred from electronic annotation///0004715 // non-membrane spanning protein tyrosine kinase activity // inferred from electronic annotation///0005524 // ATP binding // inferred from electronic annotatio…	GO:0006468|GO:0016310|GO:0000166|GO:0004672|GO:0004713|GO:0004715|GO:0005524|GO:0016301|GO:0016740|GO:0016772	chr8:36147121-36147784 (+) // 93.58 // qA4	EC:2.7.10.2	ENSMUSG00000050271	December 2011 (Mouse Genome Sequencing Consortium and NCBI 38)	IPR000719 // Protein kinase, catalytic domain // 5.9E-16///IPR001245 // Serine-threonine/tyrosine-protein kinase catalytic domain // 1.1E-9	1196223			NP_766499	NM_172911	BM195829	GenBank	Consensus sequence	Q571I4///E9QLH9	gb:BM195829 /DB_XREF=gi:17747449 /DB_XREF=C0317E11-3 /CLONE=C0317E11 /FEA=EST /CNT=5 /TID=Mm.74659.1 /TIER=ConsEnd /STK=3 /UG=Mm.74659 /UG_TITLE=ESTs	BC089024 // Mus musculus DNA segment, Chr 8, ERATO Doi 82, expressed, mRNA (cDNA clone MGC:100334 IMAGE:30615630), complete cds. // gb // 11 // ---///ENSMUST00000110492 // cdna:novel chromosome:GRCm38:8:36094828:36147787:1 gene:ENSMUSG00000050271 gene_biotype:protein_coding transcript_biotype:protein_coding // ensembl // 11 // ---///NM_172911 // Mus musculus DNA segment, Chr 8, ERATO Doi 82, expr…	Mm.74659.1	full length	Mm.244971	Mm.74659
AFFX-MUR_b2_at	473.641	1489.73	0	1.61267	1.61267	3.05818	P	P											December 2011 (Mouse Genome Sequencing Consortium and NCBI 38)							AFFX-MUR_b2	Affymetrix Proprietary Database	Control sequence		M. musculus /GEN=b2 /DB_XREF=gb:X63136.1 /DEF=M.musculus DNA for intragenic sequence including B2 element (pMm2K).	AFFX-MUR_b2 // M. musculus /GEN=b2 /DB_XREF=gb:X63136.1 /DEF=M.musculus DNA for intragenic sequence including B2 element (pMm2K). // affx // --- // ---///AFFX-MUR_b2 // --- // unknown // --- // ---///X63136 // Mus musculus /REF=X63136 /DEF=M.musculus DNA for intragenic sequence including B2 element /LEN=196 // gb // --- // ---///X63136 // X63136 M.musculus DNA for intragenic sequence including B2…	AFFX-MUR_b2
1450839_at	88.5273	276.412	0	1.60212	1.60212	3.03589	P	P	Nrep	neuronal regeneration related protein	27528	0017015 // regulation of transforming growth factor beta receptor signaling pathway // inferred from direct assay///0031103 // axon regeneration // inferred from electronic annotation///0045664 // regulation of neuron differentiation // not recorded	0005634 // nucleus // not recorded///0005737 // cytoplasm // not recorded	0005515 // protein binding // inferred from physical interaction	GO:0017015|GO:0031103|GO:0045664|GO:0005634|GO:0005737|GO:0005515	chr18:33437018-33463421 (-) // 88.06 // qB1		ENSMUSG00000042834	December 2011 (Mouse Genome Sequencing Consortium and NCBI 38)	IPR024417 // Neuronal protein 3.1 // 4.4E-42	99444			NP_001103458///NP_001103459///NP_001254646///NP_444308	NM_001109988///NM_001109989///NM_001267717///NM_053078	D45203	GenBank	Consensus sequence	Q07475///Q542Q5	gb:D45203.1 /DB_XREF=gi:757508 /FEA=FLmRNA /CNT=377 /TID=Mm.4919.1 /TIER=Stack /STK=198 /UG=Mm.4919 /LL=27528 /UG_GENE=D0H4S114 /UG_TITLE=DNA segment, human D4S114 /DEF=Mouse pentylenetetrazol-related mRNA PTZ-17 (3UTR of E3.1). /FL=gb:NM_053078.1	AK048361 // Mus musculus 16 days embryo head cDNA, RIKEN full-length enriched library, clone:C130052N24 product:DNA segment, human D4S114, full insert sequence. // gb // 11 // ---///BC054762 // Mus musculus DNA segment, human D4S114, mRNA (cDNA clone MGC:65708 IMAGE:6414312), complete cds. // gb // 11 // ---///ENSMUST00000051087 // cdna:known chromosome:GRCm38:18:33437019:33463634:-1 gene:ENSMUSG…	Mm.4919.1	est///full length	Mm.407415///Mm.470341///Mm.471084	Mm.4919
1451860_a_at	41.3543	129.002	0	1.60077	1.60077	3.03306	P	P	Trim30a	tripartite motif-containing 30A	20128	0006351 // transcription, DNA-dependent // inferred from electronic annotation///0006355 // regulation of transcription, DNA-dependent // inferred from electronic annotation///0032715 // negative regulation of interleukin-6 production // inferred from mutant phenotype///0032720 // negative regulation of tumor necrosis factor production // inferred from mutant phenotype///0034122 // negative regul…	0005622 // intracellular // inferred from electronic annotation///0005634 // nucleus // inferred from electronic annotation///0005737 // cytoplasm // inferred from direct assay	0003677 // DNA binding // inferred from electronic annotation///0005515 // protein binding // inferred from electronic annotation///0008270 // zinc ion binding // inferred from electronic annotation///0046872 // metal ion binding // inferred from electronic annotation	GO:0006351|GO:0006355|GO:0032715|GO:0032720|GO:0034122|GO:0045732|GO:0051865|GO:1900226|GO:2000378|GO:0005622|GO:0005634|GO:0005737|GO:0003677|GO:0005515|GO:0008270|GO:0046872	chr7:104409027-104507772 (-) // 90.81 // qE3		ENSMUSG00000030921	December 2011 (Mouse Genome Sequencing Consortium and NCBI 38)	IPR000315 // Zinc finger, B-box // 1.9E-11///IPR003877 // SPla/RYanodine receptor SPRY // 8.9E-16///IPR018957 // Zinc finger, C3HC4 RING-type // 9.7E-11	98178			NP_033125	NM_009099	AF220015	GenBank	Consensus sequence	P15533///Q3UUN0	gb:AF220015.1 /DB_XREF=gi:12407360 /GEN=Trim30Rpt1 /FEA=FLmRNA /CNT=3 /TID=Mm.3288.2 /TIER=FL /STK=1 /UG=Mm.3288 /LL=20128 /DEF=Mus musculus tripartite motif protein TRIM30 isoform beta (Trim30Rpt1) mRNA, complete cds; alternatively spliced. /PROD=tripartite motif protein TRIM30 isoform beta /FL=gb:AF220015.1	AF220014 // Mus musculus tripartite motif protein TRIM30 isoform alpha (Trim30/Rpt1) mRNA, complete cds; alternatively spliced. // gb // 11 // ---///AF220015 // Mus musculus tripartite motif protein TRIM30 isoform beta (Trim30/Rpt1) mRNA, complete cds; alternatively spliced. // gb // 11 // ---///AK137592 // Mus musculus adult male bone cDNA, RIKEN full-length enriched library, clone:9830162I16 pr…	Mm.3288.2	est///full length	Mm.295578///Mm.413306	Mm.3288
1436243_at	67.3876	210.019	0	1.59945	1.59945	3.03028	M	P	Frmd5	FERM domain containing 5	228564		0005737 // cytoplasm // inferred from electronic annotation///0005856 // cytoskeleton // inferred from electronic annotation///0019898 // extrinsic to membrane // inferred from electronic annotation	0008092 // cytoskeletal protein binding // inferred from electronic annotation	GO:0005737|GO:0005856|GO:0019898|GO:0008092	chr2:121545079-121546147 (-) // 74.61 // qE5		ENSMUSG00000027238	December 2011 (Mouse Genome Sequencing Consortium and NCBI 38)	IPR014847 // FERM adjacent (FA) // 1.8E-19///IPR014847 // FERM adjacent (FA) // 1.7E-19///IPR014847 // FERM adjacent (FA) // 1.1E-19///IPR018979 // FERM, N-terminal // 2.0E-25///IPR018979 // FERM, N-terminal // 6.1E-20///IPR018980 // FERM, C-terminal PH-like domain // 9.4E-18///IPR018980 // FERM, C-terminal PH-like domain // 9.2E-18///IPR018980 // FERM, C-terminal PH-like domain // 5.5E-18///IPR0…	2442557			NP_766261	NM_172673	AW046024	GenBank	Consensus sequence	Q6P5H6///F6XM46///B0R0D4///Q8BW31///Q8BX61///Q8BXT6	gb:AW046024 /DB_XREF=gi:5906553 /DB_XREF=UI-M-BH1-alc-g-11-0-UI.s1 /CLONE=UI-M-BH1-alc-g-11-0-UI /FEA=EST /CNT=12 /TID=Mm.5263.1 /TIER=Stack /STK=10 /UG=Mm.5263 /LL=69026 /UG_GENE=1500032A09Rik /UG_TITLE=RIKEN cDNA 1500032A09 gene	BC057549 // Mus musculus FERM domain containing 5, mRNA (cDNA clone MGC:66559 IMAGE:6416914), complete cds. // gb // 11 // ---///BC062889 // Mus musculus FERM domain containing 5, mRNA (cDNA clone MGC:86085 IMAGE:5698263), complete cds. // gb // 11 // ---///ENSMUST00000110593 // cdna:putative chromosome:GRCm38:2:121545529:121765108:-1 gene:ENSMUSG00000027238 gene_biotype:protein_coding transcript…	Mm.5263.1	est///full length	Mm.121514///Mm.408492	Mm.5263
1433818_at	15.6078	48.3734	0	1.59144	1.59144	3.0135	P	P	Agpat3	1-acylglycerol-3-phosphate O-acyltransferase 3	28169	0006629 // lipid metabolic process // inferred from electronic annotation///0008152 // metabolic process // inferred from electronic annotation///0008654 // phospholipid biosynthetic process // inferred from electronic annotation///0016024 // CDP-diacylglycerol biosynthetic process // inferred from electronic annotation	0005634 // nucleus // inferred from electronic annotation///0005635 // nuclear envelope // inferred from electronic annotation///0005783 // endoplasmic reticulum // not recorded///0005789 // endoplasmic reticulum membrane // inferred from electronic annotation///0005886 // plasma membrane // not recorded///0016020 // membrane // inferred from electronic annotation///0016021 // integral to membran…	0003841 // 1-acylglycerol-3-phosphate O-acyltransferase activity // inferred from electronic annotation///0016740 // transferase activity // inferred from electronic annotation///0016746 // transferase activity, transferring acyl groups // inferred from electronic annotation	GO:0006629|GO:0008152|GO:0008654|GO:0016024|GO:0005634|GO:0005635|GO:0005783|GO:0005789|GO:0005886|GO:0016020|GO:0016021|GO:0003841|GO:0016740|GO:0016746	chr10:78269730-78273053 (-) // 99.79 // qC1	EC:2.3.1.51	ENSMUSG00000001211	December 2011 (Mouse Genome Sequencing Consortium and NCBI 38)	IPR002123 // Phospholipid/glycerol acyltransferase // 1.3E-19				NP_443747	NM_053014	AV296997	GenBank	Consensus sequence	Q9D517///C4B4E7///D3YTN7///D3YUW0///D3YV65///D3Z1M6///Q3TXT9	gb:AV296997 /DB_XREF=gi:15405860 /DB_XREF=AV296997 /CLONE=5730446A02 /FEA=EST /CNT=117 /TID=Mm.86311.1 /TIER=Stack /STK=18 /UG=Mm.86311 /LL=103456 /UG_GENE=AW493985 /UG_TITLE=expressed sequence AW493985	ENSMUST00000001240 // cdna:known chromosome:GRCm38:10:78269178:78352442:-1 gene:ENSMUSG00000001211 gene_biotype:protein_coding transcript_biotype:protein_coding // ensembl // 11 // ---	Mm.86311.1	est///full length	Mm.141230///Mm.408551///Mm.418597///Mm.487872	Mm.86311
1429273_at	9.98555	30.7893	0	1.58401	1.58401	2.99801	P	P	Bmper	BMP-binding endothelial regulator	73230	0001657 // ureteric bud development // inferred from expression pattern///0002043 // blood vessel endothelial cell proliferation involved in sprouting angiogenesis // not recorded///0010594 // regulation of endothelial cell migration // not recorded///0030514 // negative regulation of BMP signaling pathway // inferred from direct assay///0042118 // endothelial cell activation // not recorded///00…	0005576 // extracellular region // inferred from direct assay///0005615 // extracellular space // not recorded	0005515 // protein binding // inferred from physical interaction	GO:0001657|GO:0002043|GO:0010594|GO:0030514|GO:0042118|GO:0048839|GO:0060393|GO:0070374|GO:0005576|GO:0005615|GO:0005515	chr9:23223589-23485215 (+) // 98.45 // qA3		ENSMUSG00000031963	December 2011 (Mouse Genome Sequencing Consortium and NCBI 38)	IPR001007 // von Willebrand factor, type C // 9.9E-14///IPR001007 // von Willebrand factor, type C // 2.4E-12///IPR001846 // von Willebrand factor, type D domain // 2.6E-40///IPR002919 // Trypsin Inhibitor-like, cysteine rich domain // 1.6E-13///IPR014853 // Uncharacterised domain, cysteine-rich // 5.6E-23	1920480			NP_082748	NM_028472	AK014221	GenBank	Consensus sequence	Q8CJ69	gb:AK014221.1 /DB_XREF=gi:12851934 /FEA=mRNA /CNT=17 /TID=Mm.127046.1 /TIER=Stack /STK=8 /UG=Mm.127046 /LL=73230 /UG_GENE=3110056H04Rik /UG_TITLE=RIKEN cDNA 3110056H04 gene /DEF=Mus musculus 13 days embryo head cDNA, RIKEN full-length enriched library, clone:3110056H04:von Willebrand factor type C domain containing protein, full insert sequence.	AF454954 // Mus musculus crossveinless-2 (Cv2) mRNA, complete cds. // gb // 11 // ---///AY263358 // Mus musculus BMP-binding endothelial regulator precursor protein (BMPER) mRNA, complete cds. // gb // 11 // ---///BC066153 // Mus musculus BMP-binding endothelial regulator, mRNA (cDNA clone MGC:76491 IMAGE:30098453), complete cds. // gb // 11 // ---///ENSMUST00000071982 // cdna:known chromosome:GR…	Mm.127046.1	est///full length	Mm.335020///Mm.407956	Mm.127046
1437588_at	24.2688	74.8134	0	1.58369	1.58369	2.99735	P	P	Pou4f2	POU domain, class 4, transcription factor 2	18997	0000122 // negative regulation of transcription from RNA polymerase II promoter // inferred from direct assay///0000122 // negative regulation of transcription from RNA polymerase II promoter // inferred from mutant phenotype///0000165 // MAPK cascade // not recorded///0006351 // transcription, DNA-dependent // inferred from electronic annotation///0006355 // regulation of transcription, DNA-depe…	0005634 // nucleus // inferred from direct assay///0016607 // nuclear speck // inferred from electronic annotation	0000978 // RNA polymerase II core promoter proximal region sequence-specific DNA binding // not recorded///0001077 // RNA polymerase II core promoter proximal region sequence-specific DNA binding transcription factor activity involved in positive regulation of transcription // inferred from direct assay///0001077 // RNA polymerase II core promoter proximal region sequence-specific DNA binding tra…	GO:0000122|GO:0000122|GO:0000165|GO:0006351|GO:0006355|GO:0006355|GO:0007399|GO:0007409|GO:0007411|GO:0007605|GO:0030182|GO:0030182|GO:0030520|GO:0031290|GO:0031290|GO:0045597|GO:0045944|GO:0045944|GO:0045944|GO:0048675|GO:0050885|GO:0060041|GO:0005634|GO:0016607|GO:0000978|GO:0001077|GO:0001077|GO:0001078|GO:0003677|GO:0003682|GO:0003700|GO:0003700|GO:0043565	chr8:78433008-78433894 (-) // 100.0 // qC1		ENSMUSG00000031688	December 2011 (Mouse Genome Sequencing Consortium and NCBI 38)	IPR000327 // POU-specific // 3.4E-35///IPR001356 // Homeodomain // 1.7E-20	102524			NP_620394	NM_138944	BB547375	GenBank	Consensus sequence	Q63934///Q62091	gb:BB547375 /DB_XREF=gi:16447560 /DB_XREF=BB547375 /CLONE=E130318E11 /FEA=EST /CNT=19 /TID=Mm.168942.1 /TIER=Stack /STK=16 /UG=Mm.168942 /UG_TITLE=ESTs, Highly similar to BR3B MOUSE BRAIN-SPECIFIC HOMEOBOXPOU DOMAIN PROTEIN 3B (M.musculus)	AK084240 // Mus musculus 12 days embryo eyeball cDNA, RIKEN full-length enriched library, clone:D230012K19 product:POU domain, class 4, transcription factor 2, full insert sequence. // gb // 11 // ---///AK087546 // Mus musculus 0 day neonate eyeball cDNA, RIKEN full-length enriched library, clone:E130318E11 product:POU domain, class 4, transcription factor 2, full insert sequence. // gb // 11 // …	Mm.168942.1	full length	Mm.234261	Mm.168942
1455192_at	46.9005	144.377	0	1.58165	1.58165	2.99312	P	P	Tmem198	transmembrane protein 198	319998	0007275 // multicellular organismal development // inferred from electronic annotation///0016055 // Wnt receptor signaling pathway // inferred from electronic annotation///0090263 // positive regulation of canonical Wnt receptor signaling pathway // not recorded	0005886 // plasma membrane // not recorded///0016020 // membrane // inferred from electronic annotation///0016021 // integral to membrane // inferred from electronic annotation///0016023 // cytoplasmic membrane-bounded vesicle // not recorded///0031410 // cytoplasmic vesicle // inferred from electronic annotation		GO:0007275|GO:0016055|GO:0090263|GO:0005886|GO:0016020|GO:0016021|GO:0016023|GO:0031410	chr1:75483112-75485692 (+) // 92.59 // qC4		ENSMUSG00000051703	December 2011 (Mouse Genome Sequencing Consortium and NCBI 38)		2443133			NP_796030	NM_177056	BB385366	GenBank	Consensus sequence	Q8BG75	gb:BB385366 /DB_XREF=gi:16408331 /DB_XREF=BB385366 /CLONE=C230038N12 /FEA=EST /CNT=25 /TID=Mm.44401.1 /TIER=Stack /STK=21 /UG=Mm.44401 /UG_TITLE=ESTs	AK158863 // Mus musculus visual cortex cDNA, RIKEN full-length enriched library, clone:K430347I15 product:hypothetical Proline-rich region profile/Leucine-rich region profile/Arginine-rich region profile containing protein, full insert sequence. // gb_htc // 11 // ---///BC059868 // Mus musculus transmembrane protein 198, mRNA (cDNA clone MGC:69730 IMAGE:6809137), complete cds. // gb // 11 // ---/…	Mm.44401.1	full length	Mm.44401	Mm.44401
1440456_at	13.3061	40.9517	0	1.58132	1.58132	2.99244	P	P	Dnah7a	dynein, axonemal, heavy chain 7A	627872		0005929 // cilium // not recorded	0000166 // nucleotide binding // inferred from electronic annotation///0005524 // ATP binding // inferred from electronic annotation	GO:0005929|GO:0000166|GO:0005524	chr1:53698026-53698695 (-) // 31.8 // qC1.1			December 2011 (Mouse Genome Sequencing Consortium and NCBI 38)		2685838			NP_001238999	NM_001252070	BB169396	GenBank	Consensus sequence		gb:BB169396 /DB_XREF=gi:16269243 /DB_XREF=BB169396 /CLONE=A230008D12 /FEA=EST /CNT=6 /TID=Mm.184692.1 /TIER=ConsEnd /STK=5 /UG=Mm.184692 /UG_TITLE=ESTs	AK038423 // Mus musculus adult male hypothalamus cDNA, RIKEN full-length enriched library, clone:A230008D12 product:unclassifiable, full insert sequence. // gb // 11 // ---///n283315 // accn=AK038423 class=mRNAlike lncRNA name=Mouse noncoding transcript ref=FANTOM3 transcriptId=A230008D12 cpcScore=0.2362850 cnci=-0.2057774 // noncode // 11 // ---	Mm.184692.1	full length	Mm.184692	Mm.184692
1447640_s_at	514.188	1578.09	0	1.5773	1.5773	2.9841	P	P	Pbx3	pre B cell leukemia homeobox 3	18516	0002087 // regulation of respiratory gaseous exchange by neurological system process // inferred from mutant phenotype///0006351 // transcription, DNA-dependent // inferred from electronic annotation///0006355 // regulation of transcription, DNA-dependent // inferred from electronic annotation///0007585 // respiratory gaseous exchange // inferred from mutant phenotype///0008344 // adult locomotor…	0005634 // nucleus // inferred from direct assay///0005667 // transcription factor complex // inferred from direct assay	0003677 // DNA binding // inferred from electronic annotation///0003700 // sequence-specific DNA binding transcription factor activity // inferred from electronic annotation///0005515 // protein binding // inferred from physical interaction///0043565 // sequence-specific DNA binding // inferred from direct assay	GO:0002087|GO:0006351|GO:0006355|GO:0007585|GO:0008344|GO:0021516|GO:0048666|GO:0005634|GO:0005667|GO:0003677|GO:0003700|GO:0005515|GO:0043565	chr2:34171752-34172044 (-) // 97.6 // qB		ENSMUSG00000038718	December 2011 (Mouse Genome Sequencing Consortium and NCBI 38)	IPR001356 // Homeodomain // 5.1E-23///IPR005542 // PBX // 1.2E-106	97496			NP_058048	NM_016768	BB554874	GenBank	Consensus sequence	O35317///B2FDH2///B2FDH3///H3BLL9	gb:BB554874 /DB_XREF=gi:9641240 /DB_XREF=BB554874 /CLONE=E330015M24 /FEA=EST /CNT=2 /TID=Mm.137604.1 /TIER=ConsEnd /STK=2 /UG=Mm.137604 /UG_TITLE=ESTs	AF020200 // Mus musculus transcription factor PBX3b (PBX3b) mRNA, complete cds. // gb // 11 // ---///AK144363 // Mus musculus 0 day neonate cortex cDNA, RIKEN full-length enriched library, clone:G630038B01 product:pre B-cell leukemia transcription factor 3, full insert sequence. // gb // 11 // ---///BC057879 // Mus musculus pre B-cell leukemia transcription factor 3, mRNA (cDNA clone MGC:68014 IM…	Mm.137604.1	est///full length	Mm.239941///Mm.415763///Mm.486956	Mm.137604
1436490_x_at	7.23665	22.1064	0	1.57056	1.57056	2.9702	M	P	LOC100045999///Ran	GTP-binding nuclear protein Ran-like///RAN, member RAS oncogene family	19384///100045999	0006184 // GTP catabolic process // inferred from electronic annotation///0006606 // protein import into nucleus // inferred from direct assay///0006611 // protein export from nucleus // not recorded///0006810 // transport // inferred from electronic annotation///0006886 // intracellular protein transport // inferred from electronic annotation///0006913 // nucleocytoplasmic transport // inferred …	0000785 // chromatin // not recorded///0005622 // intracellular // inferred from electronic annotation///0005634 // nucleus // inferred from direct assay///0005634 // nucleus // not recorded///0005737 // cytoplasm // inferred from direct assay///0005737 // cytoplasm // not recorded///0016020 // membrane // inferred from electronic annotation///0042470 // melanosome // inferred from electronic ann…	0000166 // nucleotide binding // inferred from electronic annotation///0003924 // GTPase activity // inferred from electronic annotation///0005515 // protein binding // inferred from physical interaction///0005525 // GTP binding // not recorded///0019003 // GDP binding // not recorded///0019904 // protein domain specific binding // not recorded	GO:0006184|GO:0006606|GO:0006611|GO:0006810|GO:0006886|GO:0006913|GO:0007049|GO:0007067|GO:0007165|GO:0007264|GO:0015031|GO:0030036|GO:0032092|GO:0034613|GO:0034629|GO:0051301|GO:0000785|GO:0005622|GO:0005634|GO:0005634|GO:0005737|GO:0005737|GO:0016020|GO:0042470|GO:0043234|GO:0000166|GO:0003924|GO:0005515|GO:0005525|GO:0019003|GO:0019904	chr5:129022894-129023159 (+) // 61.62 // qG1.3	EC:3.6.5.1///EC:3.6.5.2///EC:3.6.5.3///EC:3.6.5.4	ENSMUSG00000029430	December 2011 (Mouse Genome Sequencing Consortium and NCBI 38)	IPR001806 // Small GTPase superfamily // 1.3E-53///IPR006689 // Small GTPase superfamily, ARF/SAR type // 3.9E-15///IPR013684 // Mitochondrial Rho-like // 6.8E-21	1333112			NP_033417///XP_001475472	NM_009391///XM_001475422	AV216875	GenBank	Consensus sequence	P62827///Q3ULW0	gb:AV216875 /DB_XREF=gi:6157719 /DB_XREF=AV216875 /CLONE=2410168G02 /FEA=EST /CNT=9 /TID=Mm.214975.5 /TIER=Stack /STK=9 /UG=Mm.214975 /LL=50754 /UG_GENE=Fbxw7 /UG_TITLE=F-box and WD-40 domain protein 7, archipelago homolog (Drosophila)	AF159256 // Mus musculus Lps/Ran GTPase (lps(d)) mRNA, complete cds. // gb // --- // chr5:129020538-129023165(+)///AK002436 // Mus musculus adult male kidney cDNA, RIKEN full-length enriched library, clone:0610009O11 product:RAN, member RAS oncogene family, full insert sequence. // gb // --- // chr5:129020068-129023154(+)///AK010569 // Mus musculus ES cells cDNA, RIKEN full-length enriched librar…	Mm.214975.5	est///full length	Mm.297440///Mm.397873///Mm.407490///Mm.468040	Mm.214975
1455947_at	306.673	924.963	0	1.55218	1.55218	2.93261	P	P	March11	membrane-associated ring finger (C3HC4) 11	211147	0016567 // protein ubiquitination // inferred from electronic annotation	0016020 // membrane // inferred from electronic annotation///0016021 // integral to membrane // inferred from electronic annotation///0030659 // cytoplasmic vesicle membrane // inferred from electronic annotation///0031410 // cytoplasmic vesicle // inferred from electronic annotation	0008270 // zinc ion binding // inferred from electronic annotation///0016874 // ligase activity // inferred from electronic annotation///0046872 // metal ion binding // inferred from electronic annotation	GO:0016567|GO:0016020|GO:0016021|GO:0030659|GO:0031410|GO:0008270|GO:0016874|GO:0046872	chr15:26309583-26409573 (+) // 87.67 // qB1	EC:6.3.2.-	ENSMUSG00000022269	December 2011 (Mouse Genome Sequencing Consortium and NCBI 38)	IPR018957 // Zinc finger, C3HC4 RING-type // 4.0E-14///IPR018957 // Zinc finger, C3HC4 RING-type // 2.0E-14				NP_808265	NM_177597	BB667208	GenBank	Consensus sequence	D3YXE6///Q8CBH7	gb:BB667208 /DB_XREF=gi:16398657 /DB_XREF=BB667208 /CLONE=6820429G08 /FEA=EST /CNT=26 /TID=Mm.54257.1 /TIER=Stack /STK=23 /UG=Mm.54257 /UG_TITLE=ESTs, Weakly similar to T00268 hypothetical protein KIAA0597 (H.sapiens)	ENSMUST00000140840 // cdna:novel chromosome:GRCm38:15:26309064:26409576:1 gene:ENSMUSG00000022269 gene_biotype:protein_coding transcript_biotype:protein_coding // ensembl // 11 // ---///ENSMUST00000152841 // cdna:putative chromosome:GRCm38:15:26309064:26409576:1 gene:ENSMUSG00000022269 gene_biotype:protein_coding transcript_biotype:protein_coding // ensembl // 11 // ---///NM_177597 // Mus musculu…	Mm.54257.1	est///full length	Mm.399242///Mm.54257	Mm.54257
1451991_at	16.4147	49.412	0	1.54936	1.54936	2.92688	P	P	Epha7	Eph receptor A7	13841	0006468 // protein phosphorylation // inferred from electronic annotation///0006915 // apoptotic process // inferred from electronic annotation///0007169 // transmembrane receptor protein tyrosine kinase signaling pathway // inferred from electronic annotation///0007275 // multicellular organismal development // inferred from electronic annotation///0007399 // nervous system development // inferr…	0005886 // plasma membrane // inferred from electronic annotation///0005887 // integral to plasma membrane // inferred by curator///0016020 // membrane // inferred from electronic annotation///0016021 // integral to membrane // inferred from electronic annotation///0030425 // dendrite // not recorded///0031594 // neuromuscular junction // not recorded///0043025 // neuronal cell body // not record…	0000166 // nucleotide binding // inferred from electronic annotation///0004672 // protein kinase activity // inferred from electronic annotation///0004713 // protein tyrosine kinase activity // not recorded///0004714 // transmembrane receptor protein tyrosine kinase activity // inferred from electronic annotation///0005003 // ephrin receptor activity // inferred from electronic annotation///00050…	GO:0006468|GO:0006915|GO:0007169|GO:0007275|GO:0007399|GO:0007420|GO:0016310|GO:0022407|GO:0031290|GO:0031952|GO:0043065|GO:0043281|GO:0043525|GO:0048013|GO:0048013|GO:0048755|GO:0050730|GO:0050730|GO:0050919|GO:0070372|GO:0005886|GO:0005887|GO:0016020|GO:0016021|GO:0030425|GO:0031594|GO:0043025|GO:0045211|GO:0000166|GO:0004672|GO:0004713|GO:0004714|GO:0005003|GO:0005004|GO:0005515|GO:0005524|GO:…	chr4:28813151-28965296 (+) // 97.33 // qA4	EC:2.7.10.1	ENSMUSG00000028289	December 2011 (Mouse Genome Sequencing Consortium and NCBI 38)	IPR000719 // Protein kinase, catalytic domain // 3.3E-50///IPR000719 // Protein kinase, catalytic domain // 3.3E-50///IPR001090 // Ephrin receptor ligand binding domain // 1.4E-81///IPR001245 // Serine-threonine/tyrosine-protein kinase catalytic domain // 2.4E-98///IPR001245 // Serine-threonine/tyrosine-protein kinase catalytic domain // 2.4E-98///IPR003961 // Fibronectin, type III // 2.8E-16///I…	95276			NP_001116361///NP_034271	NM_001122889///NM_010141	BC026153	GenBank	Consensus sequence	Q61772///Q8CCF9///A2BDQ4///Q3V3T7///Q8CC52///Q8R381	gb:BC026153.1 /DB_XREF=gi:20070701 /FEA=FLmRNA /CNT=48 /TID=Mm.4806.1 /TIER=FL+Stack /STK=26 /UG=Mm.4806 /LL=13841 /UG_GENE=Epha7 /DEF=Mus musculus, clone MGC:14056 IMAGE:3991628, mRNA, complete cds. /PROD=Unknown (protein for MGC:14056) /FL=gb:BC026153.1	AK030480 // Mus musculus adult male pituitary gland cDNA, RIKEN full-length enriched library, clone:5330417H08 product:Eph receptor A7, full insert sequence. // gb // 11 // ---///AK033224 // Mus musculus 15 days embryo male testis cDNA, RIKEN full-length enriched library, clone:8030468B22 product:Eph receptor A7, full insert sequence. // gb // 11 // ---///ENSMUST00000029964 // cdna:known chromoso…	Mm.4806.1	est///full length	Mm.257266///Mm.405374	Mm.4806
1454000_s_at	31.5184	94.4299	0	1.54254	1.54254	2.91306	P	P	Ccdc173	coiled-coil domain containing 173	75051					chr2:69771931-69789529 (-) // 98.35 // qC2		ENSMUSG00000070883	December 2011 (Mouse Genome Sequencing Consortium and NCBI 38)		1923100			NP_001071152	NM_001077684	BE282424	GenBank	Consensus sequence	Q4KKZ3///A0JLY1///B7ZN54	gb:BE282424 /DB_XREF=gi:9157983 /DB_XREF=601102661F1 /CLONE=IMAGE:3494894 /FEA=mRNA /CNT=2 /TID=Mm.195726.1 /TIER=ConsEnd /STK=0 /UG=Mm.195726 /LL=75051 /UG_GENE=4930525K21Rik /UG_TITLE=RIKEN cDNA 4930525K21 gene	AK015894 // Mus musculus adult male testis cDNA, RIKEN full-length enriched library, clone:4930525K21 product:hypothetical protein, full insert sequence. // gb // 11 // ---///BC099565 // Mus musculus RIKEN cDNA 4930578N16 gene, mRNA (cDNA clone IMAGE:30916894), partial cds. // gb // 9 // ---///BC125570 // Mus musculus RIKEN cDNA 4930578N16 gene, mRNA (cDNA clone MGC:159273 IMAGE:40130085), comple…	Mm.195726.1	full length	Mm.195726	Mm.195726
1421840_at	138.888	415.912	0	1.54185	1.54185	2.91168	P	P	Abca1	ATP-binding cassette, sub-family A (ABC1), member 1	11303	0002790 // peptide secretion // inferred from mutant phenotype///0006200 // ATP catabolic process // inferred from electronic annotation///0006497 // protein lipidation // inferred from mutant phenotype///0006810 // transport // inferred from electronic annotation///0006820 // anion transport // inferred from direct assay///0006911 // phagocytosis, engulfment // inferred from mutant phenotype///0…	0005794 // Golgi apparatus // inferred from direct assay///0005886 // plasma membrane // inferred from direct assay///0005887 // integral to plasma membrane // inferred from direct assay///0005887 // integral to plasma membrane // not recorded///0009986 // cell surface // not recorded///0016020 // membrane // inferred from electronic annotation///0016021 // integral to membrane // inferred from e…	0000166 // nucleotide binding // inferred from electronic annotation///0005515 // protein binding // inferred from physical interaction///0005524 // ATP binding // not recorded///0005548 // phospholipid transporter activity // inferred from direct assay///0005548 // phospholipid transporter activity // inferred from mutant phenotype///0005548 // phospholipid transporter activity // not recorded//…	GO:0002790|GO:0006200|GO:0006497|GO:0006810|GO:0006820|GO:0006911|GO:0007040|GO:0007186|GO:0008203|GO:0008203|GO:0010875|GO:0015914|GO:0016197|GO:0030301|GO:0030819|GO:0032367|GO:0032488|GO:0032489|GO:0033344|GO:0033344|GO:0033344|GO:0033700|GO:0033700|GO:0033700|GO:0034380|GO:0034616|GO:0038027|GO:0042157|GO:0042158|GO:0042158|GO:0042632|GO:0043691|GO:0043691|GO:0045332|GO:0050702|GO:0055091|GO:…	chr4:53030784-53159895 (-) // 99.34 // qB2		ENSMUSG00000015243	December 2011 (Mouse Genome Sequencing Consortium and NCBI 38)	IPR003439 // ABC transporter-like // 8.9E-24///IPR003439 // ABC transporter-like // 5.6E-14	99607		Statin_Pathway_PharmGKB // GenMAPP	NP_038482	NM_013454	BB144704	GenBank	Consensus sequence	P41233///Q8BPY1	gb:BB305534 /DB_XREF=gi:15411280 /DB_XREF=BB305534 /CLONE=B230120E19 /FEA=FLmRNA /CNT=126 /TID=Mm.369.1 /TIER=Stack /STK=28 /UG=Mm.369 /LL=11303 /UG_GENE=Abca1 /UG_TITLE=ATP-binding cassette, sub-family A (ABC1), member 1 /FL=gb:NM_013454.1	AK019548 // Mus musculus adult male testis cDNA, RIKEN full-length enriched library, clone:4921533G24 product:ATP-binding cassette, sub-family A (ABC1), member 1, full insert sequence. // gb // 11 // ---///AK045442 // Mus musculus adult male corpora quadrigemina cDNA, RIKEN full-length enriched library, clone:B230120E19 product:ATP-binding cassette, sub-family A (ABC1), member 1, full insert sequ…	Mm.369.1	full length	Mm.277376	Mm.369
1416383_a_at	121.215	362.142	0	1.53847	1.53847	2.90487	P	P	Pcx	pyruvate carboxylase	18563	0006090 // pyruvate metabolic process // not recorded///0006094 // gluconeogenesis // not recorded///0006107 // oxaloacetate metabolic process // not recorded///0006629 // lipid metabolic process // inferred from electronic annotation///0008152 // metabolic process // inferred from electronic annotation///0009252 // peptidoglycan biosynthetic process // inferred from electronic annotation	0005739 // mitochondrion // inferred from direct assay///0005739 // mitochondrion // not recorded///0005743 // mitochondrial inner membrane // inferred from direct assay///0005759 // mitochondrial matrix // inferred from electronic annotation	0000166 // nucleotide binding // inferred from electronic annotation///0003677 // DNA binding // inferred from electronic annotation///0003824 // catalytic activity // inferred from electronic annotation///0004075 // biotin carboxylase activity // inferred from electronic annotation///0004736 // pyruvate carboxylase activity // not recorded///0005524 // ATP binding // not recorded///0008716 // D-…	GO:0006090|GO:0006094|GO:0006107|GO:0006629|GO:0008152|GO:0009252|GO:0005739|GO:0005739|GO:0005743|GO:0005759|GO:0000166|GO:0003677|GO:0003824|GO:0004075|GO:0004736|GO:0005524|GO:0008716|GO:0009374|GO:0016874|GO:0031406|GO:0046872	chr19:4594321-4621753 (+) // 99.13 // qA	EC:6.4.1.1	ENSMUSG00000024892	December 2011 (Mouse Genome Sequencing Consortium and NCBI 38)	IPR000089 // Biotin/lipoyl attachment // 2.7E-22///IPR000089 // Biotin/lipoyl attachment // 2.7E-22///IPR000891 // Pyruvate carboxyltransferase // 1.1E-28///IPR000891 // Pyruvate carboxyltransferase // 1.1E-28///IPR003379 // Carboxylase, conserved domain // 4.0E-69///IPR003379 // Carboxylase, conserved domain // 4.0E-69///IPR005479 // Carbamoyl-phosphate synthetase large subunit-like, ATP-binding…	97520		Fatty_Acid_Synthesis // GenMAPP///Glycolysis_and_Gluconeogenesis // GenMAPP///Krebs-TCA_Cycle // GenMAPP	NP_001156418///NP_032823	NM_001162946///NM_008797	NM_008797	GenBank	Consensus sequence	Q8BP54///Q3UFS6///Q3T9S7///Q05920///G5E8R3///E9QPD7///Q3TCQ3///Q62043	gb:NM_008797.1 /DB_XREF=gi:6679236 /GEN=Pcx /FEA=FLmRNA /CNT=164 /TID=Mm.1845.1 /TIER=FL+Stack /STK=93 /UG=Mm.1845 /LL=18563 /DEF=Mus musculus pyruvate decarboxylase (Pcx), mRNA. /PROD=pyruvate decarboxylase /FL=gb:L09192.1 gb:NM_008797.1	AK077665 // Mus musculus 8 days embryo whole body cDNA, RIKEN full-length enriched library, clone:5730513C12 product:pyruvate decarboxylase, full insert sequence. // gb // 11 // ---///AK148328 // Mus musculus B16 F10Y cells cDNA, RIKEN full-length enriched library, clone:G370093C05 product:pyruvate carboxylase, full insert sequence. // gb // 11 // ---///AK170871 // Mus musculus NOD-derived CD11c …	Mm.1845.1	est///full length	Mm.1845///Mm.466963///Mm.488807	Mm.1845
1418649_at	9.42803	28.1478	0	1.53749	1.53749	2.90288	P	P	Egln3	EGL nine homolog 3 (C. elegans)	112407	0001666 // response to hypoxia // not recorded///0006915 // apoptotic process // inferred from electronic annotation///0006919 // activation of cysteine-type endopeptidase activity involved in apoptotic process // inferred from sequence or structural similarity///0006919 // activation of cysteine-type endopeptidase activity involved in apoptotic process // inferred from electronic annotation///00…	0005634 // nucleus // not recorded///0005737 // cytoplasm // not recorded///0005829 // cytosol // not recorded	0005506 // iron ion binding // inferred from electronic annotation///0005515 // protein binding // inferred from electronic annotation///0016491 // oxidoreductase activity // inferred from electronic annotation///0016702 // oxidoreductase activity, acting on single donors with incorporation of molecular oxygen, incorporation of two atoms of oxygen // inferred from electronic annotation///0016705 …	GO:0001666|GO:0006915|GO:0006919|GO:0006919|GO:0006974|GO:0018126|GO:0018401|GO:0042127|GO:0042127|GO:0043523|GO:0055114|GO:0005634|GO:0005737|GO:0005829|GO:0005506|GO:0005515|GO:0016491|GO:0016702|GO:0016705|GO:0016706|GO:0031418|GO:0031543|GO:0031545|GO:0046872|GO:0051213	chr12:54178980-54203860 (-) // 87.12 // qC1	EC:1.14.11.29	ENSMUSG00000035105	December 2011 (Mouse Genome Sequencing Consortium and NCBI 38)	IPR005123 // Oxoglutarate/iron-dependent dioxygenase // 2.0E-15	1932288			NP_082409	NM_028133	BB284358	GenBank	Consensus sequence	Q91UZ4	gb:BB284358 /DB_XREF=gi:16401425 /DB_XREF=BB284358 /CLONE=A930105J21 /FEA=FLmRNA /CNT=122 /TID=Mm.33484.1 /TIER=Stack /STK=16 /UG=Mm.33484 /LL=112407 /UG_GENE=Egln3 /UG_TITLE=EGL nine homolog 3 (C. elegans) /FL=gb:AF421882.1 gb:NM_028133.1	AF421882 // Mus musculus SM-20 mRNA, complete cds. // gb // 10 // ---///AK011502 // Mus musculus 10 days embryo whole body cDNA, RIKEN full-length enriched library, clone:2610021G09 product:EGL nine homolog 3 (C. elegans), full insert sequence. // gb // 11 // ---///AK044787 // Mus musculus adult retina cDNA, RIKEN full-length enriched library, clone:A930105J21 product:EGL nine homolog 3 (C. elega…	Mm.33484.1	est///full length	Mm.133037///Mm.472562	Mm.33484
1443299_at	20.4934	61.0392	0	1.53407	1.53407	2.89601	P	P								chr8:45903023-45903673 (+) // 99.85 // qB1.1			December 2011 (Mouse Genome Sequencing Consortium and NCBI 38)							BB480432	GenBank	Consensus sequence		gb:BB480432 /DB_XREF=gi:16440686 /DB_XREF=BB480432 /CLONE=D330046H21 /FEA=EST /CNT=3 /TID=Mm.207235.1 /TIER=ConsEnd /STK=3 /UG=Mm.207235 /UG_TITLE=ESTs	AK164564 // Mus musculus 13 days embryo heart cDNA, RIKEN full-length enriched library, clone:D330046H21 product:hypothetical protein, full insert sequence. // gb_htc // 11 // ---	Mm.207235.1			Mm.207235
1435499_at	38.4952	114.513	0	1.53225	1.53225	2.89237	P	P	Letm2	leucine zipper-EF-hand containing transmembrane protein 2	270035		0005739 // mitochondrion // inferred from electronic annotation///0005743 // mitochondrial inner membrane // inferred from electronic annotation///0016020 // membrane // inferred from electronic annotation///0016021 // integral to membrane // inferred from electronic annotation		GO:0005739|GO:0005743|GO:0016020|GO:0016021	chr8:25578489-25586809 (-) // 99.89 // qA2		ENSMUSG00000037363	December 2011 (Mouse Genome Sequencing Consortium and NCBI 38)	IPR011685 // LETM1-like // 6.4E-114	2444979			NP_766600	NM_173012	AW060955	GenBank	Consensus sequence	Q7TNU7///Q8C3H4///Q8C6N2///Q8CC29	gb:AW060955 /DB_XREF=gi:6008706 /DB_XREF=UI-M-BH1-anv-g-01-0-UI.s1 /CLONE=UI-M-BH1-anv-g-01-0-UI /FEA=EST /CNT=20 /TID=Mm.87055.1 /TIER=Stack /STK=16 /UG=Mm.87055 /UG_TITLE=ESTs, Weakly similar to T22939 hypothetical protein F58G11.1a - Caenorhabditis elegans (C.elegans)	BC055685 // Mus musculus leucine zipper-EF-hand containing transmembrane protein 2, mRNA (cDNA clone MGC:66524 IMAGE:6403034), complete cds. // gb // 11 // ---///ENSMUST00000079160 // cdna:known chromosome:GRCm38:8:25578492:25597487:-1 gene:ENSMUSG00000037363 gene_biotype:protein_coding transcript_biotype:protein_coding // ensembl // 11 // ---///NM_173012 // Mus musculus leucine zipper-EF-hand co…	Mm.87055.1	full length	Mm.268349	Mm.87055
1417182_at	150.491	447.638	0	1.53214	1.53214	2.89215	P	P	Dnaja2	DnaJ (Hsp40) homolog, subfamily A, member 2	56445	0006457 // protein folding // inferred from electronic annotation///0009408 // response to heat // inferred from electronic annotation	0005634 // nucleus // not recorded///0005829 // cytosol // not recorded///0016020 // membrane // inferred from electronic annotation	0001948 // glycoprotein binding // not recorded///0005524 // ATP binding // inferred from electronic annotation///0031072 // heat shock protein binding // inferred from electronic annotation///0046872 // metal ion binding // inferred from electronic annotation///0051082 // unfolded protein binding // inferred from electronic annotation	GO:0006457|GO:0009408|GO:0005634|GO:0005829|GO:0016020|GO:0001948|GO:0005524|GO:0031072|GO:0046872|GO:0051082	chr8:85537631-85555345 (-) // 93.14 // qC3		ENSMUSG00000031701	December 2011 (Mouse Genome Sequencing Consortium and NCBI 38)	IPR001305 // Heat shock protein DnaJ, cysteine-rich domain // 6.9E-23///IPR001623 // DnaJ domain // 4.2E-31///IPR002939 // Chaperone DnaJ, C-terminal // 9.2E-32	1931882			NP_062768	NM_019794	C77509	GenBank	Consensus sequence	Q9QYJ0///Q3TFF0///Q3V472	gb:NM_019794.1 /DB_XREF=gi:9789936 /GEN=Dnaja2 /FEA=FLmRNA /CNT=332 /TID=Mm.29186.1 /TIER=FL+Stack /STK=53 /UG=Mm.29186 /LL=56445 /DEF=Mus musculus DnaJ (Hsp40) homolog, subfamily A, member 2 (Dnaja2), mRNA. /PROD=DnaJ (Hsp40) homolog, subfamily A, member 2 /FL=gb:NM_019794.1 gb:BC003420.1 gb:AB028853.1	AB028853 // Mus musculus mRNA for mDj3, complete cds. // gb // 11 // ---///ENSMUST00000034138 // cdna:known chromosome:GRCm38:8:85537640:85555271:-1 gene:ENSMUSG00000031701 gene_biotype:protein_coding transcript_biotype:protein_coding // ensembl // 11 // ---///NM_019794 // Mus musculus DnaJ (Hsp40) homolog, subfamily A, member 2 (Dnaja2), mRNA. // refseq // 11 // ---	Mm.29186.1	est///full length	Mm.279692///Mm.475573	Mm.29186
1439112_at	33.4647	98.8695	0	1.52238	1.52238	2.87264	P	P	2810442I21Rik	RIKEN cDNA 2810442I21 gene	72735					chr11:16935153-16936039 (-) // 76.21 // qA2		ENSMUSG00000087060	December 2011 (Mouse Genome Sequencing Consortium and NCBI 38)		1919985				NR_015469	BE456545	GenBank	Consensus sequence		gb:BE456545 /DB_XREF=gi:9477726 /DB_XREF=ut10d12.x1 /CLONE=IMAGE:3327479 /FEA=EST /CNT=14 /TID=Mm.111813.1 /TIER=Stack /STK=8 /UG=Mm.111813 /UG_TITLE=ESTs	AK013290 // Mus musculus 10, 11 days embryo whole body cDNA, RIKEN full-length enriched library, clone:2810442I21 product:unclassifiable, full insert sequence. // gb // 11 // ---///BC037766 // Mus musculus RIKEN cDNA 2810442I21 gene, mRNA (cDNA clone IMAGE:3327479), partial cds. // gb // 11 // ---///ENSMUST00000130392 // ensembl_havana_lincrna:lincRNA chromosome:GRCm38:11:16935154:16951099:-1 gen…	Mm.111813.1	est	Mm.268598///Mm.488948	Mm.111813
1435792_at	10.1196	29.8918	0	1.52209	1.52209	2.87206	P	P	Csprs///Gm15433///Gm2666///Gm7609///LOC100041903///LOC100503923	component of Sp100-rs///predicted pseudogene 15433///predicted gene 2666///predicted pseudogene 7609///uncharacterized LOC100041903///uncharacterized LOC100503923	114564///665378///100040213///100041903///100503433///100503923	0007186 // G-protein coupled receptor signaling pathway // inferred from electronic annotation	0005634 // nucleus // inferred from electronic annotation///0016021 // integral to membrane // inferred from electronic annotation	0004930 // G-protein coupled receptor activity // inferred from electronic annotation	GO:0007186|GO:0005634|GO:0016021|GO:0004930	chr1:85026563-85027982 (-) // 38.34 // qC5		ENSMUSG00000062783///ENSMUSG00000090186	December 2011 (Mouse Genome Sequencing Consortium and NCBI 38)	IPR000276 // G protein-coupled receptor, rhodopsin-like // 3.9E-10	1891441			NP_001075215///NP_291094///XP_001474281///XP_001477761///XP_003084503///XP_003085582	NM_001081746///NM_033616///XM_001474231///XM_001477711///XM_003084455///XM_003085534	BB148221	GenBank	Consensus sequence	Q8BYZ8///Q3U0D6///Q6IR24	gb:BB148221 /DB_XREF=gi:16267748 /DB_XREF=BB148221 /CLONE=9930106M03 /FEA=EST /CNT=28 /TID=Mm.99965.2 /TIER=Stack /STK=13 /UG=Mm.99965 /LL=110955 /UG_GENE=D1Lub1 /UG_TITLE=DNA segment, Chr 1, Lubeck 1	AK037063 // Mus musculus adult female vagina cDNA, RIKEN full-length enriched library, clone:9930106M03 product:PUTATIVE G-PROTEIN COUPLED RECEPTOR CSPRS, full insert sequence. // gb // 9 // ---///BC021350 // Mus musculus component of Sp100-rs, mRNA (cDNA clone IMAGE:3967800), **** WARNING: chimeric clone ****. // gb // 10 // ---///BC108342 // Mus musculus cDNA clone IMAGE:5012103, **** WARNING: …	Mm.99965.2	est///full length	Mm.362080///Mm.362644///Mm.424019///Mm.424587///Mm.440912///Mm.446205///Mm.484057	Mm.99965
1449353_at	173.782	510.768	0	1.51488	1.51488	2.85775	P	P	Zmat3	zinc finger matrin type 3	22401	0006810 // transport // inferred from electronic annotation///0006915 // apoptotic process // inferred from electronic annotation///0006917 // induction of apoptosis // not recorded///0006974 // response to DNA damage stimulus // inferred from electronic annotation///0015031 // protein transport // inferred from electronic annotation///0030308 // negative regulation of cell growth // traceable au…	0005622 // intracellular // inferred from electronic annotation///0005634 // nucleus // inferred from electronic annotation///0005730 // nucleolus // not recorded	0003676 // nucleic acid binding // inferred from electronic annotation///0003723 // RNA binding // inferred from electronic annotation///0008270 // zinc ion binding // inferred from electronic annotation///0046872 // metal ion binding // inferred from electronic annotation	GO:0006810|GO:0006915|GO:0006917|GO:0006974|GO:0015031|GO:0030308|GO:0040008|GO:0005622|GO:0005634|GO:0005730|GO:0003676|GO:0003723|GO:0008270|GO:0046872	chr3:32334795-32365620 (-) // 93.29 // qA3		ENSMUSG00000027663	December 2011 (Mouse Genome Sequencing Consortium and NCBI 38)	IPR022755 // Zinc finger, double-stranded RNA binding // 2.6E-10///IPR022755 // Zinc finger, double-stranded RNA binding // 5.7E-11///IPR022755 // Zinc finger, double-stranded RNA binding // 8.7E-9	1195270			NP_033543	NM_009517	NM_009517	GenBank	Consensus sequence	O54836///B9EI21	gb:NM_009517.1 /DB_XREF=gi:6678584 /GEN=Wig1 /FEA=FLmRNA /CNT=40 /TID=Mm.35705.1 /TIER=FL+Stack /STK=13 /UG=Mm.35705 /LL=22401 /DEF=Mus musculus wild-type p53-induced gene 1 (Wig1), mRNA. /PROD=wild-type p53-induced gene 1 /FL=gb:AF012923.1 gb:NM_009517.1	AF012923 // Mus musculus p53-inducible zinc finger protein (Wig-1) mRNA, complete cds. // gb // 10 // ---///AK043009 // Mus musculus 7 days neonate cerebellum cDNA, RIKEN full-length enriched library, clone:A730047J09 product:wild-type p53-induced gene 1, full insert sequence. // gb // 11 // ---///ENSMUST00000029199 // cdna:known chromosome:GRCm38:3:32334798:32365678:-1 gene:ENSMUSG00000027663 ge…	Mm.35705.1	full length	Mm.35705	Mm.35705
1433909_at	116.921	342.623	0	1.51058	1.51058	2.84925	P	P	Syt17	synaptotagmin XVII	110058	0006810 // transport // inferred from electronic annotation	0005802 // trans-Golgi network // inferred from direct assay///0008021 // synaptic vesicle // inferred from electronic annotation///0016020 // membrane // inferred from electronic annotation	0005215 // transporter activity // inferred from electronic annotation	GO:0006810|GO:0005802|GO:0008021|GO:0016020|GO:0005215	chr7:118380712-118381176 (-) // 94.07 // qF1			December 2011 (Mouse Genome Sequencing Consortium and NCBI 38)		104966			NP_619590	NM_138649	AW048713	GenBank	Consensus sequence	Q920M7	gb:AW048713 /DB_XREF=gi:5909242 /DB_XREF=UI-M-BH1-amy-c-05-0-UI.s1 /CLONE=UI-M-BH1-amy-c-05-0-UI /FEA=EST /CNT=54 /TID=Mm.6083.1 /TIER=Stack /STK=53 /UG=Mm.6083 /UG_TITLE=ESTs	AK135098 // Mus musculus adult male olfactory brain cDNA, RIKEN full-length enriched library, clone:6430587F14 product:brain and kidney protein, full insert sequence. // gb // 11 // ---	Mm.6083.1	full length	Mm.156558	Mm.6083
1444524_at	56.6035	165.751	0	1.50955	1.50955	2.84721	P	P	Gm14005	predicted gene 14005	100043424					chr2:128372109-128429350 (-) // 92.92 // qF1		ENSMUSG00000074813	December 2011 (Mouse Genome Sequencing Consortium and NCBI 38)						NR_028589///NR_028590///NR_028591	BE943672	GenBank	Consensus sequence	Q3U050	gb:BE943672 /DB_XREF=gi:10521431 /DB_XREF=UI-M-BH3-avm-a-04-0-UI.s1 /CLONE=UI-M-BH3-avm-a-04-0-UI /FEA=EST /CNT=4 /TID=Mm.135655.1 /TIER=ConsEnd /STK=2 /UG=Mm.135655 /UG_TITLE=ESTs	ENSMUST00000138486 // ensembl_havana_lincrna:lincRNA chromosome:GRCm38:2:128372106:128429186:-1 gene:ENSMUSG00000074813 gene_biotype:lincRNA transcript_biotype:processed_transcript // ensembl // 10 // ---///n343775 // accn=NULL class=lincRNA name=mouse lincRNA ref=Scripture Reconstruction LincRNAs transcriptId=linc694 cpcScore=-1.3420800 cnci=-0.1882129 // noncode // 9 // ---///n412478 // accn=NU…	Mm.135655.1		Mm.297222	Mm.135655
1449030_at	304.199	890.034	0	1.50834	1.50834	2.84482	P	P	Syn2	synapsin II	20965	0007269 // neurotransmitter secretion // inferred from genetic interaction///0007269 // neurotransmitter secretion // inferred from mutant phenotype///0008152 // metabolic process // inferred from electronic annotation	0008021 // synaptic vesicle // not recorded///0030054 // cell junction // inferred from electronic annotation///0030672 // synaptic vesicle membrane // inferred from direct assay///0045202 // synapse // inferred from direct assay	0003824 // catalytic activity // inferred from electronic annotation///0005524 // ATP binding // inferred from electronic annotation///0046983 // protein dimerization activity // traceable author statement///0048306 // calcium-dependent protein binding // not recorded	GO:0007269|GO:0007269|GO:0008152|GO:0008021|GO:0030054|GO:0030672|GO:0045202|GO:0003824|GO:0005524|GO:0046983|GO:0048306	chr6:115134901-115275257 (+) // 89.66 // qE3		ENSMUSG00000009394	December 2011 (Mouse Genome Sequencing Consortium and NCBI 38)	IPR013651 // ATP-grasp fold, RimK-type // 1.1E-8///IPR013651 // ATP-grasp fold, RimK-type // 7.8E-9///IPR019736 // Synapsin, phosphorylation site // 3.8E-25///IPR019736 // Synapsin, phosphorylation site // 3.0E-25///IPR020897 // Synapsin, pre-ATP-grasp domain // 4.3E-63///IPR020897 // Synapsin, pre-ATP-grasp domain // 3.1E-63///IPR020898 // Synapsin, ATP-binding domain // 1.0E-133///IPR020898 // …	103020			NP_001104485///NP_038709	NM_001111015///NM_013681	NM_013681	GenBank	Consensus sequence	Q8CE19///Q64332	gb:BM936504 /DB_XREF=gi:19395656 /DB_XREF=UI-M-BH3-arg-a-06-0-UI.r1 /CLONE=UI-M-BH3-arg-a-06-0-UI /FEA=FLmRNA /CNT=67 /TID=Mm.20892.1 /TIER=Stack /STK=25 /UG=Mm.20892 /LL=20965 /UG_GENE=Syn2 /UG_TITLE=synapsin II /FL=gb:NM_013681.1 gb:AF096867.1	AF096867 // Mus musculus synapsin IIb mRNA, complete cds. // gb // 11 // ---///AK029181 // Mus musculus 0 day neonate head cDNA, RIKEN full-length enriched library, clone:4831410C22 product:synapsin II, full insert sequence. // gb // 11 // ---///AK043584 // Mus musculus 10 days neonate cortex cDNA, RIKEN full-length enriched library, clone:A830010H21 product:synapsin II, full insert sequence. // …	Mm.20892.1	est///full length	Mm.408507///Mm.441431///Mm.466323	Mm.20892
1419021_at	23.7564	69.4878	0	1.50793	1.50793	2.84403	P	P	Mcf2	mcf.2 transforming sequence	109904	0016358 // dendrite development // inferred from mutant phenotype///0035023 // regulation of Rho protein signal transduction // inferred from electronic annotation///0035556 // intracellular signal transduction // inferred from electronic annotation///0050790 // regulation of catalytic activity // inferred from direct assay///0050790 // regulation of catalytic activity // traceable author stateme…	0005622 // intracellular // inferred from electronic annotation	0005085 // guanyl-nucleotide exchange factor activity // inferred from direct assay///0005085 // guanyl-nucleotide exchange factor activity // traceable author statement///0005089 // Rho guanyl-nucleotide exchange factor activity // inferred from electronic annotation///0005515 // protein binding // inferred from physical interaction///0005543 // phospholipid binding // inferred from electronic a…	GO:0016358|GO:0035023|GO:0035556|GO:0050790|GO:0050790|GO:0005622|GO:0005085|GO:0005085|GO:0005089|GO:0005515|GO:0005543	chrX:60055958-60147700 (-) // 99.02 // qA6		ENSMUSG00000031139	December 2011 (Mouse Genome Sequencing Consortium and NCBI 38)	IPR000219 // Dbl homology (DH) domain // 1.2E-44///IPR000219 // Dbl homology (DH) domain // 8.9E-45///IPR000219 // Dbl homology (DH) domain // 9.2E-45	96932			NP_573460	NM_133197	NM_133197	GenBank	Consensus sequence	Q8C067///Q8BLE2///Q99N72///Q7TNJ5///Q2L4X0///A2AET8///A2AEU1	gb:NM_133197.1 /DB_XREF=gi:18875339 /GEN=Mcf2 /FEA=FLmRNA /CNT=17 /TID=Mm.93796.1 /TIER=FL+Stack /STK=15 /UG=Mm.93796 /LL=109904 /DEF=Mus musculus mcf.2 transforming sequence (Mcf2), mRNA. /PROD=mcf.2 transforming /FL=gb:AB052945.1 gb:NM_133197.1	AB052945 // Mus musculus mRNA for Mcf2 proto-oncogene protein, complete cds. // gb // 11 // ---///AB101616 // Mus musculus mRNA for Mcf2 proto-oncogene protein, complete cds. // gb // 11 // ---///AB244989 // Mus musculus molossinus Dbl mRNA, complete cds. // gb // 9 // ---///AK032122 // Mus musculus adult male medulla oblongata cDNA, RIKEN full-length enriched library, clone:6332404B18 product:MC…	Mm.93796.1	full length	Mm.93796	Mm.93796
1424698_s_at	19.8932	58.1634	0	1.50733	1.50733	2.84283	P	P	Gca	grancalcin	227960		0005737 // cytoplasm // not recorded///0005829 // cytosol // traceable author statement///0005886 // plasma membrane // not recorded///0016020 // membrane // inferred from electronic annotation	0005509 // calcium ion binding // not recorded///0042803 // protein homodimerization activity // not recorded///0046872 // metal ion binding // inferred from electronic annotation///0046982 // protein heterodimerization activity // not recorded	GO:0005737|GO:0005829|GO:0005886|GO:0016020|GO:0005509|GO:0042803|GO:0046872|GO:0046982	chr2:62664287-62694105 (+) // 90.65 // qC1.3		ENSMUSG00000026893	December 2011 (Mouse Genome Sequencing Consortium and NCBI 38)		1918521			NP_663498	NM_145523	BC021450	GenBank	Consensus sequence	Q8VC88	gb:AV374959 /DB_XREF=gi:15412272 /DB_XREF=AV374959 /CLONE=9130019G03 /FEA=FLmRNA /CNT=58 /TID=Mm.187368.1 /TIER=ConsEnd /STK=1 /UG=Mm.187368 /UG_TITLE=Mus musculus, Similar to grancalcin, EF-hand calcium binding protein, clone MGC:29240 IMAGE:5044040, mRNA, complete cds /FL=gb:BC021450.1	AK050540 // Mus musculus adult pancreas islet cells cDNA, RIKEN full-length enriched library, clone:C820012N19 product:SIMILAR TO GRANCALCIN, EF-HAND CALCIUM BINDING PROTEIN homolog [Mus musculus], full insert sequence. // gb // 10 // ---///AK078915 // Mus musculus adult male cecum cDNA, RIKEN full-length enriched library, clone:9130019G03 product:similar to GRANCALCIN [Homo sapiens], full insert…	Mm.187368.1	est///full length	Mm.219877///Mm.395919	Mm.187368
1458299_s_at	35.3787	103.343	0	1.50598	1.50598	2.84017	P	P	Nfkbie	nuclear factor of kappa light polypeptide gene enhancer in B cells inhibitor, epsilon	18037	0042942 // D-serine transport // not recorded///0045892 // negative regulation of transcription, DNA-dependent // inferred from reviewed computational analysis	0005737 // cytoplasm // inferred from electronic annotation///0005794 // Golgi apparatus // not recorded///0048471 // perinuclear region of cytoplasm // not recorded	0005515 // protein binding // inferred from electronic annotation///0005515 // protein binding // inferred from physical interaction	GO:0042942|GO:0045892|GO:0005737|GO:0005794|GO:0048471|GO:0005515|GO:0005515	chr17:45562720-45563166 (+) // 94.56 // qB3		ENSMUSG00000023947	December 2011 (Mouse Genome Sequencing Consortium and NCBI 38)	IPR002110 // Ankyrin repeat // 1.7E-9///IPR002110 // Ankyrin repeat // 7.9E-9///IPR002110 // Ankyrin repeat // 4.8E-10///IPR002110 // Ankyrin repeat // 5.2E-9	1194908		Apoptosis // GenMAPP	NP_032716	NM_008690	BB820441	GenBank	Consensus sequence	O54910///Q3U9Q0	gb:BB820441 /DB_XREF=gi:16993070 /DB_XREF=BB820441 /CLONE=G830005J05 /FEA=EST /CNT=3 /TID=Mm.214145.1 /TIER=ConsEnd /STK=3 /UG=Mm.214145 /UG_TITLE=ESTs	AK011965 // Mus musculus 10 days embryo whole body cDNA, RIKEN full-length enriched library, clone:2610302G18 product:nuclear factor of kappa light polypeptide gene enhancer in B-cells inhibitor, epsilon, full insert sequence. // gb // 11 // ---///AK151450 // Mus musculus bone marrow macrophage cDNA, RIKEN full-length enriched library, clone:I830030D24 product:nuclear factor of kappa light polype…	Mm.214145.1	est///full length	Mm.416100///Mm.57043	Mm.214145
1448647_at	387.467	1128.75	0	1.50207	1.50207	2.8325	P	P	Man2a1	mannosidase 2, alpha 1	17158	0001701 // in utero embryonic development // inferred from genetic interaction///0001889 // liver development // inferred from genetic interaction///0005975 // carbohydrate metabolic process // inferred from electronic annotation///0006013 // mannose metabolic process // inferred from electronic annotation///0006486 // protein glycosylation // inferred from electronic annotation///0006491 // N-gl…	0000139 // Golgi membrane // inferred from direct assay///0005794 // Golgi apparatus // inferred from direct assay///0016020 // membrane // inferred from electronic annotation///0016021 // integral to membrane // inferred from electronic annotation	0003824 // catalytic activity // inferred from electronic annotation///0004553 // hydrolase activity, hydrolyzing O-glycosyl compounds // inferred from electronic annotation///0004559 // alpha-mannosidase activity // inferred from electronic annotation///0004572 // mannosyl-oligosaccharide 1,3-1,6-alpha-mannosidase activity // inferred from electronic annotation///0008270 // zinc ion binding // i…	GO:0001701|GO:0001889|GO:0005975|GO:0006013|GO:0006486|GO:0006491|GO:0007005|GO:0007033|GO:0007585|GO:0008152|GO:0048286|GO:0050769|GO:0060042|GO:0000139|GO:0005794|GO:0016020|GO:0016021|GO:0003824|GO:0004553|GO:0004559|GO:0004572|GO:0008270|GO:0015923|GO:0016787|GO:0016798|GO:0016799|GO:0030246|GO:0046872	chr17:64601648-64755110 (+) // 98.71 // qE1.1	EC:3.2.1.114	ENSMUSG00000024085	December 2011 (Mouse Genome Sequencing Consortium and NCBI 38)	IPR000602 // Glycoside hydrolase family 38, N-terminal domain // 6.4E-105///IPR011682 // Glycosyl hydrolase family 38, C-terminal // 7.4E-95///IPR015341 // Glycoside hydrolase, family 38, central domain // 7.3E-27	104669			NP_032575	NM_008549	NM_008549	GenBank	Consensus sequence	Q8C4L1///P27046	gb:NM_008549.1 /DB_XREF=gi:6678789 /GEN=Man2a1 /FEA=FLmRNA /CNT=125 /TID=Mm.2433.1 /TIER=FL+Stack /STK=50 /UG=Mm.2433 /LL=17158 /DEF=Mus musculus mannosidase 2, alpha 1 (Man2a1), mRNA. /PROD=mannosidase 2, alpha 1 /FL=gb:NM_008549.1	AK081775 // Mus musculus 16 days embryo head cDNA, RIKEN full-length enriched library, clone:C130075O19 product:mannosidase 2, alpha 1, full insert sequence. // gb // 11 // ---///ENSMUST00000086723 // cdna:known chromosome:GRCm38:17:64600736:64755110:1 gene:ENSMUSG00000024085 gene_biotype:protein_coding transcript_biotype:protein_coding // ensembl // 11 // ---///NM_008549 // Mus musculus mannosid…	Mm.2433.1	full length	Mm.2433	Mm.2433
1449131_s_at	46.621	135.249	0	1.49606	1.49606	2.8207	P	P	Cd1d1	CD1d1 antigen	12479	0001916 // positive regulation of T cell mediated cytotoxicity // inferred from direct assay///0006955 // immune response // inferred from electronic annotation///0019882 // antigen processing and presentation // inferred from direct assay///0042102 // positive regulation of T cell proliferation // not recorded///0043032 // positive regulation of macrophage activation // inferred from direct assa…	0005737 // cytoplasm // not recorded///0005764 // lysosome // inferred from direct assay///0005765 // lysosomal membrane // inferred from electronic annotation///0005768 // endosome // inferred from electronic annotation///0005769 // early endosome // inferred from direct assay///0005770 // late endosome // inferred from direct assay///0005886 // plasma membrane // inferred from electronic annota…	0005515 // protein binding // inferred from physical interaction///0030882 // lipid antigen binding // not recorded///0030883 // endogenous lipid antigen binding // inferred from direct assay///0030884 // exogenous lipid antigen binding // not recorded///0042393 // histone binding // not recorded///0042608 // T cell receptor binding // inferred from direct assay///0050839 // cell adhesion molecul…	GO:0001916|GO:0006955|GO:0019882|GO:0042102|GO:0043032|GO:0045059|GO:0045078|GO:0045086|GO:0045087|GO:0045404|GO:0045404|GO:0048006|GO:0048007|GO:0050776|GO:0051135|GO:0051138|GO:0005737|GO:0005764|GO:0005765|GO:0005768|GO:0005769|GO:0005770|GO:0005886|GO:0009897|GO:0009986|GO:0010008|GO:0016020|GO:0016021|GO:0005515|GO:0030882|GO:0030883|GO:0030884|GO:0042393|GO:0042608|GO:0050839	chr3:86995837-86999441 (-) // 96.79 // qF1		ENSMUSG00000028076	December 2011 (Mouse Genome Sequencing Consortium and NCBI 38)	IPR003597 // Immunoglobulin C1-set // 1.1E-18///IPR003597 // Immunoglobulin C1-set // 8.7E-19	107674			NP_031665	NM_007639	NM_007639	GenBank	Consensus sequence	P11609///Q7TMK5///E9Q395///B9VQY2	gb:NM_007639.1 /DB_XREF=gi:6671705 /GEN=Cd1d1 /FEA=FLmRNA /CNT=52 /TID=Mm.1894.1 /TIER=FL+Stack /STK=22 /UG=Mm.1894 /LL=12479 /DEF=Mus musculus CD1d1 antigen (Cd1d1), mRNA. /PROD=CD1d1 antigen /FL=gb:NM_007639.1 gb:M63695.1	AK002582 // Mus musculus adult male kidney cDNA, RIKEN full-length enriched library, clone:0610012C04 product:CD1d1 antigen, full insert sequence. // gb // 11 // ---///BC055902 // Mus musculus CD1d1 antigen, mRNA (cDNA clone MGC:68265 IMAGE:4917095), complete cds. // gb // 11 // ---///ENSMUST00000029717 // cdna:known chromosome:GRCm38:3:86995834:86999441:-1 gene:ENSMUSG00000028076 gene_biotype:pr…	Mm.1894.1	full length	Mm.1894	Mm.1894
1417061_at	22.9509	66.562	0	1.49564	1.49564	2.81989	P	P	Slc40a1	solute carrier family 40 (iron-regulated transporter), member 1	53945	0002260 // lymphocyte homeostasis // inferred from mutant phenotype///0003158 // endothelium development // inferred from mutant phenotype///0006810 // transport // inferred from electronic annotation///0006811 // ion transport // inferred from electronic annotation///0006826 // iron ion transport // inferred from direct assay///0006879 // cellular iron ion homeostasis // not recorded///0006915 /…	0005771 // multivesicular body // inferred from direct assay///0005886 // plasma membrane // inferred from direct assay///0005886 // plasma membrane // not recorded///0008021 // synaptic vesicle // inferred from direct assay///0016020 // membrane // inferred from electronic annotation///0016021 // integral to membrane // inferred from electronic annotation	0005381 // iron ion transmembrane transporter activity // inferred from direct assay///0005381 // iron ion transmembrane transporter activity // not recorded///0005515 // protein binding // inferred from physical interaction	GO:0002260|GO:0003158|GO:0006810|GO:0006811|GO:0006826|GO:0006879|GO:0006915|GO:0034755|GO:0034755|GO:0043066|GO:0048536|GO:0055072|GO:0060345|GO:0060586|GO:0005771|GO:0005886|GO:0005886|GO:0008021|GO:0016020|GO:0016021|GO:0005381|GO:0005381|GO:0005515	chr1:45908069-45925891 (-) // 98.51 // qC1.1		ENSMUSG00000025993	December 2011 (Mouse Genome Sequencing Consortium and NCBI 38)	IPR009716 // Ferroporti-1 // 3.0E-188	1315204			NP_058613	NM_016917	AF226613	GenBank	Consensus sequence	Q9JHI9///Q3TJ33///C5H8V4	gb:BC003438.1 /DB_XREF=gi:13097389 /FEA=FLmRNA /CNT=139 /TID=Mm.28756.1 /TIER=FL+Stack /STK=58 /UG=Mm.28756 /LL=53945 /UG_GENE=Slc39a1 /DEF=Mus musculus, solute carrier family 39 (iron-regulated transporter), member 1, clone MGC:6489 IMAGE:2647365, mRNA, complete cds. /PROD=solute carrier family 39 (iron-regulatedtransporter), member 1 /FL=gb:BC003438.1 gb:AF226613.1 gb:NM_016917.1 gb:AF215637.1 …	AF231120 // Mus musculus iron-regulated transporter IREG1 (Ireg1) mRNA, complete cds. // gb // 9 // ---///AK008700 // Mus musculus adult male stomach cDNA, RIKEN full-length enriched library, clone:2210010L24 product:solute carrier family 39 (iron-regulated transporter), member 1, full insert sequence. // gb // 11 // ---///AK032732 // Mus musculus 12 days embryo male wolffian duct includes surrou…	Mm.28756.1	full length	Mm.28756	Mm.28756
1448669_at	382.468	1107.27	0	1.49308	1.49308	2.8149	P	P	Dkk3	dickkopf homolog 3 (Xenopus laevis)	50781	0007275 // multicellular organismal development // inferred from electronic annotation///0016055 // Wnt receptor signaling pathway // inferred from electronic annotation///0030178 // negative regulation of Wnt receptor signaling pathway // inferred from electronic annotation///0030325 // adrenal gland development // inferred from electronic annotation///0032348 // negative regulation of aldostero…	0005576 // extracellular region // inferred from sequence or structural similarity///0005615 // extracellular space // not recorded		GO:0007275|GO:0016055|GO:0030178|GO:0030325|GO:0032348|GO:0045892|GO:0090090|GO:2000065|GO:0005576|GO:0005615	chr7:112116017-112159089 (-) // 78.2 // qF1		ENSMUSG00000030772	December 2011 (Mouse Genome Sequencing Consortium and NCBI 38)	IPR006796 // Dickkopf, N-terminal cysteine-rich // 1.9E-21	1354952			NP_056629	NM_015814	AK004853	GenBank	Consensus sequence	Q9QUN9	gb:AK004853.1 /DB_XREF=gi:12836349 /GEN=Dkk3 /FEA=FLmRNA /CNT=202 /TID=Mm.55143.1 /TIER=Stack /STK=83 /UG=Mm.55143 /LL=50781 /UG_TITLE=dickkopf homolog 3 (Xenopus laevis) /DEF=Mus musculus adult male liver cDNA, RIKEN full-length enriched library, clone:1300002I07:dickkopf homolog 3 (Xenopus laevis), full insert sequence. /FL=gb:AF177400.1 gb:NM_015814.1	AK004853 // Mus musculus adult male liver cDNA, RIKEN full-length enriched library, clone:1300002I07 product:dickkopf homolog 3 (Xenopus laevis), full insert sequence. // gb // 11 // ---///BC046304 // Mus musculus dickkopf homolog 3 (Xenopus laevis), mRNA (cDNA clone MGC:54590 IMAGE:6493718), complete cds. // gb // 11 // ---///BC050934 // Mus musculus dickkopf homolog 3 (Xenopus laevis), mRNA (cD…	Mm.55143.1	full length	Mm.472196///Mm.55143	Mm.55143
1420575_at	273.651	789.753	0	1.48856	1.48856	2.80608	P	P	Mt3	metallothionein 3	17751	0000060 // protein import into nucleus, translocation // not recorded///0001666 // response to hypoxia // not recorded///0001934 // positive regulation of protein phosphorylation // not recorded///0006112 // energy reserve metabolic process // inferred from mutant phenotype///0006707 // cholesterol catabolic process // inferred from mutant phenotype///0006829 // zinc ion transport // inferred fro…	0005622 // intracellular // not recorded///0005634 // nucleus // inferred from sequence or structural similarity///0005737 // cytoplasm // not recorded///0008021 // synaptic vesicle // inferred from direct assay///0016234 // inclusion body // not recorded///0048471 // perinuclear region of cytoplasm // not recorded	0005507 // copper ion binding // not recorded///0005515 // protein binding // inferred from electronic annotation///0008144 // drug binding // not recorded///0008270 // zinc ion binding // inferred by curator///0008270 // zinc ion binding // inferred from direct assay///0008270 // zinc ion binding // not recorded///0030295 // protein kinase activator activity // not recorded///0043027 // cysteine…	GO:0000060|GO:0001666|GO:0001934|GO:0006112|GO:0006707|GO:0006829|GO:0006875|GO:0006882|GO:0006882|GO:0006979|GO:0010507|GO:0010628|GO:0010628|GO:0010940|GO:0010942|GO:0010942|GO:0014002|GO:0016570|GO:0019430|GO:0030308|GO:0030517|GO:0030949|GO:0032095|GO:0032148|GO:0033210|GO:0034599|GO:0035690|GO:0036091|GO:0043066|GO:0043066|GO:0043085|GO:0043154|GO:0043491|GO:0043524|GO:0044242|GO:0045892|GO:…	chr8:94152743-94154146 (+) // 93.77 // qC5		ENSMUSG00000031760	December 2011 (Mouse Genome Sequencing Consortium and NCBI 38)	IPR003019 // Metallothionein superfamily, eukaryotic // 1.4E-18	97173			NP_038631	NM_013603	NM_013603	GenBank	Consensus sequence	Q3USP9///P28184	gb:NM_013603.1 /DB_XREF=gi:7305286 /GEN=Mt3 /FEA=FLmRNA /CNT=6 /TID=Mm.2064.1 /TIER=FL /STK=4 /UG=Mm.2064 /LL=17751 /DEF=Mus musculus metallothionein 3 (Mt3), mRNA. /PROD=metallothionein 3 /FL=gb:NM_013603.1	AK140209 // Mus musculus adult male corpora quadrigemina cDNA, RIKEN full-length enriched library, clone:B230345J20 product:metallothionein 3, full insert sequence. // gb // 11 // ---///BC059725 // Mus musculus metallothionein 3, mRNA (cDNA clone MGC:74256 IMAGE:6600430), complete cds. // gb // 11 // ---///ENSMUST00000034211 // cdna:known chromosome:GRCm38:8:94152607:94154148:1 gene:ENSMUSG000000…	Mm.2064.1	full length	Mm.2064	Mm.2064
1423284_at	18.6315	53.658	0	1.48554	1.48554	2.80023	P	P	Mansc1	MANSC domain containing 1	67729		0016020 // membrane // inferred from electronic annotation///0016021 // integral to membrane // inferred from electronic annotation		GO:0016020|GO:0016021	chr6:134609202-134632488 (-) // 88.26 // qG1	EC:3.2.1.14	ENSMUSG00000032718	December 2011 (Mouse Genome Sequencing Consortium and NCBI 38)	IPR011106 // Seven cysteines, N-terminal // 1.0E-29	1914979			NP_080621	NM_026345	AK002644	GenBank	Consensus sequence	Q9CR33///Q3TAH6///Q8K0I0	gb:AK002644.1 /DB_XREF=gi:12832780 /FEA=FLmRNA /CNT=66 /TID=Mm.57648.1 /TIER=Stack /STK=18 /UG=Mm.57648 /LL=67729 /UG_GENE=9130403P13Rik /UG_TITLE=RIKEN cDNA 9130403P13 gene /DEF=Mus musculus adult male kidney cDNA, RIKEN full-length enriched library, clone:0610017A09:homolog to CDNA FLJ10298 FIS, CLONE NT2RM1001115, WEAKLY SIMILAR TO ENDOCHITINASE 2 PRECURSOR (EC 3.2.1.14), full insert sequence.…	AK002644 // Mus musculus adult male kidney cDNA, RIKEN full-length enriched library, clone:0610017A09 product:weakly similar to NT2RM1001115 PROTEIN [Homo sapiens], full insert sequence. // gb // 11 // ---///AK018635 // Mus musculus adult male cecum cDNA, RIKEN full-length enriched library, clone:9130017N16 product:weakly similar to NT2RM1001115 PROTEIN [Homo sapiens], full insert sequence. // gb…	Mm.57648.1	full length	Mm.57648	Mm.57648
1450684_at	190.978	549.604	0	1.48447	1.48447	2.79815	P	P	Etv1///Gm5454	ets variant gene 1///predicted gene 5454	14009///432800	0006351 // transcription, DNA-dependent // inferred from electronic annotation///0006355 // regulation of transcription, DNA-dependent // traceable author statement///0007411 // axon guidance // inferred from mutant phenotype///0007517 // muscle organ development // inferred from mutant phenotype///0007638 // mechanosensory behavior // inferred from mutant phenotype///0045893 // positive regulati…	0005634 // nucleus // inferred from electronic annotation	0003677 // DNA binding // inferred from electronic annotation///0003700 // sequence-specific DNA binding transcription factor activity // traceable author statement///0005515 // protein binding // inferred from electronic annotation///0043565 // sequence-specific DNA binding // inferred from electronic annotation	GO:0006351|GO:0006355|GO:0007411|GO:0007517|GO:0007638|GO:0045893|GO:0005634|GO:0003677|GO:0003700|GO:0005515|GO:0043565	chr12:38780239-38867838 (+) // 99.42 // qA3		ENSMUSG00000004151	December 2011 (Mouse Genome Sequencing Consortium and NCBI 38)	IPR000418 // Ets domain // 1.6E-41///IPR000418 // Ets domain // 1.4E-41///IPR006715 // PEA3-type ETS-domain transcription factor, N-terminal // 7.8E-154///IPR006715 // PEA3-type ETS-domain transcription factor, N-terminal // 5.0E-117	99254			NP_001156626///NP_031986///XP_484312	NM_001163154///NM_007960///XM_484312	NM_007960	GenBank	Consensus sequence	Q8CCR6///Q549J8///P41164///E0CXX3	gb:NM_007960.1 /DB_XREF=gi:6679700 /GEN=Etv1 /FEA=FLmRNA /CNT=157 /TID=Mm.4866.1 /TIER=FL+Stack /STK=27 /UG=Mm.4866 /LL=14009 /DEF=Mus musculus ets variant gene 1 (Etv1), mRNA. /PROD=ets variant gene 1 /FL=gb:BC005645.1 gb:L10426.1 gb:NM_007960.1	AK032224 // Mus musculus adult male olfactory brain cDNA, RIKEN full-length enriched library, clone:6430505L09 product:ets variant gene 1, full insert sequence. // gb // 10 // ---///AK035914 // Mus musculus 16 days neonate cerebellum cDNA, RIKEN full-length enriched library, clone:9630017N10 product:ets variant gene 1, full insert sequence. // gb // 10 // ---///AK144713 // Mus musculus lung RCB-0…	Mm.4866.1	est///full length	Mm.472994///Mm.473557///Mm.484256///Mm.4866	Mm.4866
1458338_x_at	13.2048	37.9866	0	1.48392	1.48392	2.79708	P	P	Nr2c1	nuclear receptor subfamily 2, group C, member 1	22025	0000122 // negative regulation of transcription from RNA polymerase II promoter // inferred from direct assay///0006351 // transcription, DNA-dependent // inferred from electronic annotation///0006355 // regulation of transcription, DNA-dependent // inferred from electronic annotation///0043401 // steroid hormone mediated signaling pathway // inferred from electronic annotation///0045892 // negat…	0005634 // nucleus // inferred from direct assay///0016605 // PML body // inferred from direct assay	0003677 // DNA binding // inferred from direct assay///0003700 // sequence-specific DNA binding transcription factor activity // inferred from electronic annotation///0003707 // steroid hormone receptor activity // inferred from electronic annotation///0005515 // protein binding // inferred from physical interaction///0008270 // zinc ion binding // inferred from electronic annotation///0042803 //…	GO:0000122|GO:0006351|GO:0006355|GO:0043401|GO:0045892|GO:0048386|GO:0005634|GO:0016605|GO:0003677|GO:0003700|GO:0003707|GO:0005515|GO:0008270|GO:0042803|GO:0042826|GO:0043565|GO:0046872	chr10:94196924-94197214 (+) // 97.59 // qC2		ENSMUSG00000005897	December 2011 (Mouse Genome Sequencing Consortium and NCBI 38)	IPR000536 // Nuclear hormone receptor, ligand-binding, core // 1.2E-37///IPR001628 // Zinc finger, nuclear hormone receptor-type // 2.9E-35	1352465			NP_035759	NM_011629	AV118678	GenBank	Consensus sequence	Q505F1	gb:AV118678 /DB_XREF=gi:5300829 /DB_XREF=AV118678 /CLONE=2610209K14 /FEA=EST /CNT=3 /TID=Mm.212631.1 /TIER=ConsEnd /STK=3 /UG=Mm.212631 /UG_TITLE=ESTs	AK149374 // Mus musculus adult male liver tumor cDNA, RIKEN full-length enriched library, clone:C730002E21 product:nuclear receptor subfamily 2, group C, member 1, full insert sequence. // gb // --- // chr10:94148022-94197211(+)///ENSMUST00000105290 // cdna:known chromosome:GRCm38:10:94148023:94197211:1 gene:ENSMUSG00000005897 gene_biotype:protein_coding transcript_biotype:protein_coding // ensem…	Mm.212631.1	est///full length	Mm.107483///Mm.472116	Mm.212631
1418900_at	17.8705	51.3262	0	1.4816	1.4816	2.79259	P	P	Ufm1	ubiquitin-fold modifier 1	67890	0071569 // protein ufmylation // inferred from direct assay///0071569 // protein ufmylation // not recorded	0005634 // nucleus // not recorded///0005737 // cytoplasm // not recorded		GO:0071569|GO:0071569|GO:0005634|GO:0005737	chr3:53855009-53863803 (-) // 89.31 // qC			December 2011 (Mouse Genome Sequencing Consortium and NCBI 38)					NP_080711	NM_026435	NM_026435	GenBank	Consensus sequence	P61961///Q3UXG4	gb:BB764242 /DB_XREF=gi:16192648 /DB_XREF=BB764242 /CLONE=G370034A05 /FEA=FLmRNA /CNT=111 /TID=Mm.28917.1 /TIER=ConsEnd /STK=1 /UG=Mm.28917 /LL=67890 /UG_GENE=1810045K17Rik /UG_TITLE=RIKEN cDNA 1810045K17 gene /FL=gb:NM_026435.1	NM_026435 // Mus musculus ubiquitin-fold modifier 1 (Ufm1), mRNA. // refseq // 9 // ---	Mm.28917.1	full length	Mm.23067	Mm.28917
1424713_at	136.119	390.419	0	1.47964	1.47964	2.7888	P	P	Calml4	calmodulin-like 4	75600			0005509 // calcium ion binding // inferred from electronic annotation	GO:0005509	chr9:62858094-62875921 (+) // 93.46 // qB		ENSMUSG00000032246	December 2011 (Mouse Genome Sequencing Consortium and NCBI 38)		1922850			NP_001095938///NP_612177	NM_001102468///NM_138304	AY061807	GenBank	Consensus sequence	Q91WQ9///E9Q1L1	gb:AY061807.1 /DB_XREF=gi:17426417 /FEA=FLmRNA /CNT=50 /TID=Mm.28623.1 /TIER=FL+Stack /STK=18 /UG=Mm.28623 /LL=75600 /UG_GENE=Calml4 /DEF=Mus musculus calmodulin-related protein mRNA, complete cds. /PROD=calmodulin-related protein /FL=gb:AY061807.1 gb:BC023475.1	AY061807 // Mus musculus calmodulin-related protein mRNA, complete cds. // gb // 11 // ---///BC013541 // Mus musculus calmodulin-like 4, mRNA (cDNA clone MGC:19226 IMAGE:4241711), complete cds. // gb // 11 // ---///BC023475 // Mus musculus calmodulin-like 4, mRNA (cDNA clone MGC:31046 IMAGE:5042406), complete cds. // gb // 11 // ---///ENSMUST00000034777 // cdna:known chromosome:GRCm38:9:62858104:…	Mm.28623.1	full length	Mm.440576	Mm.28623
1434736_at	49.1049	140.655	0	1.47771	1.47771	2.78506	P	P	Hlf	hepatic leukemia factor	217082	0006351 // transcription, DNA-dependent // inferred from electronic annotation///0006355 // regulation of transcription, DNA-dependent // inferred from electronic annotation///0035914 // skeletal muscle cell differentiation // inferred from mutant phenotype///0048511 // rhythmic process // inferred from electronic annotation	0005634 // nucleus // inferred from electronic annotation	0003677 // DNA binding // inferred from electronic annotation///0003700 // sequence-specific DNA binding transcription factor activity // inferred from electronic annotation///0043565 // sequence-specific DNA binding // inferred from electronic annotation///0046983 // protein dimerization activity // inferred from electronic annotation	GO:0006351|GO:0006355|GO:0035914|GO:0048511|GO:0005634|GO:0003677|GO:0003700|GO:0043565|GO:0046983	chr11:90336534-90390841 (-) // 95.36 // qC		ENSMUSG00000003949	December 2011 (Mouse Genome Sequencing Consortium and NCBI 38)	IPR004827 // Basic-leucine zipper domain // 3.5E-21	96108			NP_766151	NM_172563	BB744589	GenBank	Consensus sequence	Q8BW74///Q8BVB2	gb:BB744589 /DB_XREF=gi:16147528 /DB_XREF=BB744589 /CLONE=F530003O12 /FEA=EST /CNT=131 /TID=Mm.45146.2 /TIER=Stack /STK=9 /UG=Mm.45146 /LL=19027 /UG_GENE=Pphn /UG_TITLE=pantophysin	AK054062 // Mus musculus 2 days pregnant adult female oviduct cDNA, RIKEN full-length enriched library, clone:E230015K02 product:HEPATIC LEUKEMIA FACTOR homolog [Rattus norvegicus], full insert sequence. // gb // 11 // ---///AK079068 // Mus musculus adult male diencephalon cDNA, RIKEN full-length enriched library, clone:9330137N20 product:similar to HEPATIC LEUKEMIA FACTOR [Homo sapiens], full in…	Mm.45146.2	full length	Mm.158903	Mm.45146
1429841_at	116.394	332.725	0	1.4748	1.4748	2.77946	P	P	Megf10	multiple EGF-like-domains 10	70417	0006909 // phagocytosis // inferred from electronic annotation///0007155 // cell adhesion // inferred from electronic annotation///0007517 // muscle organ development // inferred from electronic annotation///0014719 // satellite cell activation // inferred from mutant phenotype///0014816 // satellite cell differentiation // inferred from mutant phenotype///0014816 // satellite cell differentiatio…	0001891 // phagocytic cup // inferred from direct assay///0005886 // plasma membrane // inferred from electronic annotation///0016020 // membrane // inferred from electronic annotation///0016021 // integral to membrane // inferred from electronic annotation///0016323 // basolateral plasma membrane // inferred from electronic annotation///0042995 // cell projection // inferred from electronic anno…	0004866 // endopeptidase inhibitor activity // inferred from electronic annotation///0005515 // protein binding // inferred from electronic annotation	GO:0006909|GO:0007155|GO:0007517|GO:0014719|GO:0014816|GO:0014816|GO:0014841|GO:0034109|GO:0043654|GO:0043654|GO:0048641|GO:0051147|GO:0055001|GO:0001891|GO:0005886|GO:0016020|GO:0016021|GO:0016323|GO:0042995|GO:0004866|GO:0005515	chr18:57295760-57297467 (+) // 99.18 // qD3		ENSMUSG00000024593	December 2011 (Mouse Genome Sequencing Consortium and NCBI 38)	IPR002049 // EGF-like, laminin // 6.8E-8///IPR002049 // EGF-like, laminin // 3.6E-7///IPR002049 // EGF-like, laminin // 2.5E-7///IPR002049 // EGF-like, laminin // 6.4E-6///IPR002049 // EGF-like, laminin // 8.0E-8///IPR002049 // EGF-like, laminin // 1.3E-6///IPR013111 // EGF, extracellular // 2.2E-7///IPR013111 // EGF, extracellular // 1.3E-6	2685177			NP_001001979	NM_001001979	AK013855	GenBank	Consensus sequence	Q6DIB5	gb:AK013855.1 /DB_XREF=gi:12851377 /FEA=mRNA /CNT=16 /TID=Mm.37725.1 /TIER=ConsEnd /STK=7 /UG=Mm.37725 /LL=70417 /UG_GENE=3000002B06Rik /UG_TITLE=RIKEN cDNA 3000002B06 gene /DEF=Mus musculus 12 days embryo head cDNA, RIKEN full-length enriched library, clone:3000002B06:unclassifiable transcript, full insert sequence.	AK013855 // Mus musculus 12 days embryo head cDNA, RIKEN full-length enriched library, clone:3000002B06 product:unclassifiable, full insert sequence. // gb // 11 // ---///BC075647 // Mus musculus multiple EGF-like-domains 10, mRNA (cDNA clone MGC:100091 IMAGE:30620548), complete cds. // gb // 11 // ---///ENSMUST00000075770 // cdna:known chromosome:GRCm38:18:57133090:57297467:1 gene:ENSMUSG0000002…	Mm.37725.1	full length	Mm.297863	Mm.37725
1444201_at	14.5247	41.4342	0	1.47181	1.47181	2.77369	P	P	Cep135	centrosomal protein 135	381644	0007099 // centriole replication // not recorded///0010457 // centriole-centriole cohesion // not recorded	0005737 // cytoplasm // inferred from electronic annotation///0005813 // centrosome // not recorded///0005814 // centriole // not recorded///0005856 // cytoskeleton // inferred from electronic annotation	0008022 // protein C-terminus binding // not recorded	GO:0007099|GO:0010457|GO:0005737|GO:0005813|GO:0005814|GO:0005856|GO:0008022	chr5:76630660-76633780 (+) // 99.67 // qC3.3		ENSMUSG00000036403	December 2011 (Mouse Genome Sequencing Consortium and NCBI 38)		2681869			NP_950197	NM_199032	AV299234	GenBank	Consensus sequence	Q6P5D4///Q3UVI6	gb:AV299234 /DB_XREF=gi:15405885 /DB_XREF=AV299234 /CLONE=5730466J08 /FEA=EST /CNT=5 /TID=Mm.209146.1 /TIER=ConsEnd /STK=2 /UG=Mm.209146 /UG_TITLE=ESTs, Weakly similar to A60776 230k bullous pemphigoid antigen BPM1 - mouse (M.musculus)	AK172988 // Mus musculus mRNA for mKIAA0635 protein. // gb // 11 // ---///BC062951 // Mus musculus centrosomal protein 135, mRNA (cDNA clone MGC:86039 IMAGE:6852711), complete cds. // gb // 11 // ---///ENSMUST00000049060 // cdna:known chromosome:GRCm38:5:76591714:76646465:1 gene:ENSMUSG00000036403 gene_biotype:protein_coding transcript_biotype:protein_coding // ensembl // 11 // ---///ENSMUST00000…	Mm.209146.1	full length	Mm.332452	Mm.209146
1420362_a_at	8.84015	25.0495	0	1.46213	1.46213	2.75515	M	P	Bik	BCL2-interacting killer	12124	0006915 // apoptotic process // inferred from electronic annotation///0006917 // induction of apoptosis // inferred from direct assay///0007283 // spermatogenesis // inferred from genetic interaction///0008584 // male gonad development // inferred from genetic interaction///0008637 // apoptotic mitochondrial changes // inferred from direct assay///0032464 // positive regulation of protein homooli…	0005739 // mitochondrion // inferred from electronic annotation///0005740 // mitochondrial envelope // inferred from direct assay///0012505 // endomembrane system // inferred from electronic annotation///0016020 // membrane // inferred from electronic annotation///0016021 // integral to membrane // inferred from electronic annotation///0031966 // mitochondrial membrane // inferred from electronic…	0005515 // protein binding // inferred from physical interaction///0046982 // protein heterodimerization activity // not recorded///0051400 // BH domain binding // not recorded	GO:0006915|GO:0006917|GO:0007283|GO:0008584|GO:0008637|GO:0032464|GO:0090200|GO:0005739|GO:0005740|GO:0012505|GO:0016020|GO:0016021|GO:0031966|GO:0005515|GO:0046982|GO:0051400	chr15:83526910-83544635 (+) // 92.55 // qE1		ENSMUSG00000016758	December 2011 (Mouse Genome Sequencing Consortium and NCBI 38)	IPR024579 // Bcl-2-interacting killer // 1.9E-85	1206591			NP_031572	NM_007546	NM_007546	GenBank	Consensus sequence	O70337///Q99L97	gb:NM_007546.1 /DB_XREF=gi:6671637 /GEN=Biklk /FEA=FLmRNA /CNT=7 /TID=Mm.17912.1 /TIER=FL /STK=6 /UG=Mm.17912 /LL=12124 /DEF=Mus musculus Bcl2-interacting killer-like (Biklk), mRNA. /PROD=Bcl2-interacting killer-like /FL=gb:NM_007546.1 gb:AF048838.1	AF048838 // Mus musculus Bik-like killer protein (Blk) mRNA, complete cds. // gb // 11 // ---///ENSMUST00000016902 // cdna:known chromosome:GRCm38:15:83526862:83544635:1 gene:ENSMUSG00000016758 gene_biotype:protein_coding transcript_biotype:protein_coding // ensembl // 11 // ---///NM_007546 // Mus musculus BCL2-interacting killer (Bik), mRNA. // refseq // 11 // ---	Mm.17912.1	full length	Mm.267006	Mm.17912
1435106_at	198.85	562.553	0	1.4598	1.4598	2.75071	P	P	Limch1	LIM and calponin homology domains 1	77569	0031032 // actomyosin structure organization // inferred from electronic annotation		0003779 // actin binding // inferred from electronic annotation///0008270 // zinc ion binding // inferred from electronic annotation///0046872 // metal ion binding // inferred from electronic annotation	GO:0031032|GO:0003779|GO:0008270|GO:0046872	chr5:67056139-67057158 (+) // 94.79 // qC3.1		ENSMUSG00000037736	December 2011 (Mouse Genome Sequencing Consortium and NCBI 38)	IPR001781 // Zinc finger, LIM-type // 8.4E-11				NP_001001980///NP_001243051	NM_001001980///NM_001256122	AV024662	GenBank	Consensus sequence	Q3UH68///F6W1Y9///Q8CGB7	gb:AV024662 /DB_XREF=gi:15431416 /DB_XREF=AV024662 /CLONE=1200006A12 /FEA=EST /CNT=25 /TID=Mm.24441.1 /TIER=Stack /STK=20 /UG=Mm.24441 /UG_TITLE=ESTs	ENSMUST00000038188 // cdna:known chromosome:GRCm38:5:66968416:67057159:1 gene:ENSMUSG00000037736 gene_biotype:protein_coding transcript_biotype:protein_coding // ensembl // 11 // ---///NM_001001980 // Mus musculus LIM and calponin homology domains 1 (Limch1), transcript variant 1, mRNA. // refseq // 11 // ---///NM_001256122 // Mus musculus LIM and calponin homology domains 1 (Limch1), transcript …	Mm.24441.1	est///full length	Mm.374778///Mm.422133///Mm.481371///Mm.490692	Mm.24441
1428429_at	28.5314	80.6193	0	1.45807	1.45807	2.7474	P	P	Rgmb	RGM domain family, member B	68799	0007155 // cell adhesion // inferred from direct assay///0007165 // signal transduction // inferred from direct assay///0030509 // BMP signaling pathway // inferred from direct assay///0045893 // positive regulation of transcription, DNA-dependent // inferred from direct assay	0005793 // endoplasmic reticulum-Golgi intermediate compartment // inferred from direct assay///0005886 // plasma membrane // inferred from electronic annotation///0016020 // membrane // inferred from electronic annotation///0031225 // anchored to membrane // inferred from electronic annotation///0045121 // membrane raft // inferred from electronic annotation///0046658 // anchored to plasma membr…	0042802 // identical protein binding // inferred from direct assay	GO:0007155|GO:0007165|GO:0030509|GO:0045893|GO:0005793|GO:0005886|GO:0016020|GO:0031225|GO:0045121|GO:0046658|GO:0042802	chr17:15806129-15826586 (-) // 93.07 // qA2		ENSMUSG00000048027	December 2011 (Mouse Genome Sequencing Consortium and NCBI 38)	IPR009496 // Repulsive guidance molecule, C-terminal // 1.0E-100///IPR010536 // Repulsive guidance molecule, N-terminal // 6.2E-99	1916049			NP_848730	NM_178615	AK004310	GenBank	Consensus sequence	Q7TQ33///Q8BSW1///Q8K2P0	gb:AK004310.1 /DB_XREF=gi:12835447 /FEA=mRNA /CNT=74 /TID=Mm.68556.1 /TIER=Stack /STK=43 /UG=Mm.68556 /LL=68799 /UG_GENE=1110059F19Rik /UG_TITLE=RIKEN cDNA 1110059F19 gene /DEF=Mus musculus 18 days embryo whole body cDNA, RIKEN full-length enriched library, clone:1110059F19:homolog to HYPOTHETICAL 49.4 KDA PROTEIN, full insert sequence.	AK035713 // Mus musculus adult male urinary bladder cDNA, RIKEN full-length enriched library, clone:9530095A15 product:RIKEN cDNA 1110059F19 gene, full insert sequence. // gb // 11 // ---///AK080819 // Mus musculus adult male corpora quadrigemina cDNA, RIKEN full-length enriched library, clone:B230312P06 product:RIKEN cDNA 1110059F19 gene, full insert sequence. // gb // 10 // ---///BC096024 // Mu…	Mm.68556.1	est///full length	Mm.293466///Mm.397987	Mm.68556
1460230_at	403.617	1139.81	0	1.45723	1.45723	2.7458	P	P	Syn2	synapsin II	20965	0007269 // neurotransmitter secretion // inferred from genetic interaction///0007269 // neurotransmitter secretion // inferred from mutant phenotype///0008152 // metabolic process // inferred from electronic annotation	0008021 // synaptic vesicle // not recorded///0030054 // cell junction // inferred from electronic annotation///0030672 // synaptic vesicle membrane // inferred from direct assay///0045202 // synapse // inferred from direct assay	0003824 // catalytic activity // inferred from electronic annotation///0005524 // ATP binding // inferred from electronic annotation///0046983 // protein dimerization activity // traceable author statement///0048306 // calcium-dependent protein binding // not recorded	GO:0007269|GO:0007269|GO:0008152|GO:0008021|GO:0030054|GO:0030672|GO:0045202|GO:0003824|GO:0005524|GO:0046983|GO:0048306	chr6:115134901-115275257 (+) // 89.66 // qE3		ENSMUSG00000009394	December 2011 (Mouse Genome Sequencing Consortium and NCBI 38)	IPR013651 // ATP-grasp fold, RimK-type // 7.8E-9///IPR019736 // Synapsin, phosphorylation site // 3.0E-25///IPR020897 // Synapsin, pre-ATP-grasp domain // 3.1E-63///IPR020898 // Synapsin, ATP-binding domain // 6.7E-134	103020			NP_001104485///NP_038709	NM_001111015///NM_013681	NM_013681	GenBank	Consensus sequence	Q8CE19///Q64332	gb:NM_013681.1 /DB_XREF=gi:8567409 /GEN=Syn2 /FEA=FLmRNA /CNT=67 /TID=Mm.20892.1 /TIER=FL+Stack /STK=26 /UG=Mm.20892 /LL=20965 /DEF=Mus musculus synapsin II (Syn2), mRNA. /PROD=synapsin II /FL=gb:NM_013681.1 gb:AF096867.1	AF096867 // Mus musculus synapsin IIb mRNA, complete cds. // gb // 11 // ---///AK029181 // Mus musculus 0 day neonate head cDNA, RIKEN full-length enriched library, clone:4831410C22 product:synapsin II, full insert sequence. // gb // 11 // ---///ENSMUST00000169345 // cdna:known chromosome:GRCm38:6:115134902:115276559:1 gene:ENSMUSG00000009394 gene_biotype:protein_coding transcript_biotype:protein…	Mm.20892.1	est///full length	Mm.408507///Mm.441431///Mm.466323	Mm.20892
1451560_at	16.5723	46.7746	0	1.45644	1.45644	2.74431	P	P	Prr12	proline rich 12	233210			0003677 // DNA binding // inferred from electronic annotation	GO:0003677	chr7:45027562-45034394 (-) // 96.72 // qB3		ENSMUSG00000046574	December 2011 (Mouse Genome Sequencing Consortium and NCBI 38)		2679002			NP_778187	NM_175022	AW045856	GenBank	Consensus sequence	Q8R3A6///E9PYL2///Q69ZN8///Q6PDJ2	gb:BC025846.1 /DB_XREF=gi:19484125 /FEA=FLmRNA /CNT=36 /TID=Mm.219137.1 /TIER=FL+Stack /STK=9 /UG=Mm.219137 /DEF=Mus musculus, clone MGC:32383 IMAGE:5036822, mRNA, complete cds. /PROD=Unknown (protein for MGC:32383) /FL=gb:BC025846.1	BC025846 // Mus musculus proline rich 12, mRNA (cDNA clone IMAGE:5036822), complete cds. // gb // 10 // ---///ENSMUST00000057293 // cdna:known chromosome:GRCm38:7:45027707:45052881:-1 gene:ENSMUSG00000046574 gene_biotype:protein_coding transcript_biotype:protein_coding // ensembl // 11 // ---///GENSCAN00000008119 // cdna:genscan chromosome:GRCm38:7:45028478:45060825:-1 transcript_biotype:protein_…	Mm.219137.1	full length	Mm.219137	Mm.219137
1431749_a_at	8.70219	24.4362	0	1.44906	1.44906	2.7303	M	P	Rasgrp1	RAS guanyl releasing protein 1	19419	0001816 // cytokine production // inferred from mutant phenotype///0002437 // inflammatory response to antigenic stimulus // inferred from mutant phenotype///0007264 // small GTPase mediated signal transduction // inferred from electronic annotation///0014066 // regulation of phosphatidylinositol 3-kinase cascade // inferred from mutant phenotype///0030154 // cell differentiation // inferred from…	0000139 // Golgi membrane // inferred from electronic annotation///0005622 // intracellular // inferred from electronic annotation///0005737 // cytoplasm // inferred from electronic annotation///0005783 // endoplasmic reticulum // inferred from electronic annotation///0005789 // endoplasmic reticulum membrane // inferred from electronic annotation///0005794 // Golgi apparatus // inferred from ele…	0005085 // guanyl-nucleotide exchange factor activity // inferred from electronic annotation///0005509 // calcium ion binding // inferred from electronic annotation///0046872 // metal ion binding // inferred from electronic annotation	GO:0001816|GO:0002437|GO:0007264|GO:0014066|GO:0030154|GO:0032252|GO:0032856|GO:0032862|GO:0035556|GO:0043303|GO:0047496|GO:0051056|GO:0000139|GO:0005622|GO:0005737|GO:0005783|GO:0005789|GO:0005794|GO:0005829|GO:0005829|GO:0005886|GO:0016020|GO:0005085|GO:0005509|GO:0046872	chr2:117298092-117342921 (-) // 99.52 // qE5		ENSMUSG00000027347	December 2011 (Mouse Genome Sequencing Consortium and NCBI 38)	IPR000651 // Ras-like guanine nucleotide exchange factor, N-terminal // 1.4E-10///IPR000651 // Ras-like guanine nucleotide exchange factor, N-terminal // 2.7E-10///IPR000651 // Ras-like guanine nucleotide exchange factor, N-terminal // 2.4E-10///IPR001895 // Guanine-nucleotide dissociation stimulator CDC25 // 5.5E-50///IPR001895 // Guanine-nucleotide dissociation stimulator CDC25 // 1.6E-50///IPR…	1314635			NP_035376	NM_011246	AK013548	GenBank	Consensus sequence	Q9Z1S3///G3UZQ7///G3UWW4///G3UYC3///G3UYP5	gb:AK013548.1 /DB_XREF=gi:12850951 /GEN=Rasgrp1 /FEA=mRNA /CNT=2 /TID=Mm.42150.2 /TIER=ConsEnd /STK=0 /UG=Mm.42150 /LL=19419 /UG_TITLE=RAS guanyl releasing protein 1 /DEF=Mus musculus adult male hippocampus cDNA, RIKEN full-length enriched library, clone:2900018E03:RAS guanyl releasing protein 1, full insert sequence.	AF106070 // Mus musculus ras activator RasGRP (Rasgrp) mRNA, complete cds. // gb // 11 // ---///AK013548 // Mus musculus adult male hippocampus cDNA, RIKEN full-length enriched library, clone:2900018E03 product:RAS guanyl releasing protein 1, full insert sequence. // gb // 11 // ---///AK134005 // Mus musculus adult male thymus cDNA, RIKEN full-length enriched library, clone:5830404F19 product:RAS…	Mm.42150.2	est///full length	Mm.397540///Mm.42150	Mm.42150
1453802_at	22.03	61.86	0	1.44903	1.44903	2.73024	P	P	Limch1	LIM and calponin homology domains 1	77569	0031032 // actomyosin structure organization // inferred from electronic annotation		0003779 // actin binding // inferred from electronic annotation///0005515 // protein binding // inferred from electronic annotation///0008270 // zinc ion binding // inferred from electronic annotation///0046872 // metal ion binding // inferred from electronic annotation	GO:0031032|GO:0003779|GO:0005515|GO:0008270|GO:0046872	chr5:66968565-67044450 (+) // 95.8 // qC3.1		ENSMUSG00000037736	December 2011 (Mouse Genome Sequencing Consortium and NCBI 38)	IPR001715 // Calponin homology domain // 1.0E-11///IPR001715 // Calponin homology domain // 9.1E-12///IPR001781 // Zinc finger, LIM-type // 2.1E-10///IPR001781 // Zinc finger, LIM-type // 2.1E-10///IPR001781 // Zinc finger, LIM-type // 2.1E-10///IPR001781 // Zinc finger, LIM-type // 1.9E-10///IPR001781 // Zinc finger, LIM-type // 8.4E-11				NP_001001980///NP_001243051	NM_001001980///NM_001256122	BB609888	GenBank	Consensus sequence	Q3UH68///D3Z589///D3YU59///D3YU22///F6W1Y9///Q8CGB7	gb:BB609888 /DB_XREF=gi:15390486 /DB_XREF=BB609888 /CLONE=1200006A12 /FEA=mRNA /CNT=9 /TID=Mm.113705.1 /TIER=ConsEnd /STK=0 /UG=Mm.113705 /LL=77569 /UG_GENE=3732412D22Rik /UG_TITLE=RIKEN cDNA 3732412D22 gene	BC075634 // Mus musculus LIM and calponin homology domains 1, mRNA (cDNA clone MGC:100029 IMAGE:30544497), complete cds. // gb // 10 // ---///ENSMUST00000038188 // cdna:known chromosome:GRCm38:5:66968416:67057159:1 gene:ENSMUSG00000037736 gene_biotype:protein_coding transcript_biotype:protein_coding // ensembl // 10 // ---///ENSMUST00000101164 // cdna:novel chromosome:GRCm38:5:66745835:67056073:1…	Mm.113705.1	est///full length	Mm.374778///Mm.422133///Mm.481371///Mm.490692	Mm.113705
1423585_at	7.27502	20.4145	0	1.44807	1.44807	2.72842	P	P	Igfbp7	insulin-like growth factor binding protein 7	29817	0001558 // regulation of cell growth // inferred from electronic annotation///0007155 // cell adhesion // not recorded///0009451 // RNA modification // inferred from electronic annotation///0048839 // inner ear development // inferred from direct assay///0050810 // regulation of steroid biosynthetic process // not recorded	0005576 // extracellular region // inferred from electronic annotation///0005615 // extracellular space // not recorded///0031012 // extracellular matrix // not recorded	0005515 // protein binding // inferred from electronic annotation///0005520 // insulin-like growth factor binding // inferred from electronic annotation///0019838 // growth factor binding // inferred from electronic annotation	GO:0001558|GO:0007155|GO:0009451|GO:0048839|GO:0050810|GO:0005576|GO:0005615|GO:0031012|GO:0005515|GO:0005520|GO:0019838	chr5:77348318-77408045 (-) // 90.25 // qC3.3		ENSMUSG00000036256	December 2011 (Mouse Genome Sequencing Consortium and NCBI 38)	IPR000867 // Insulin-like growth factor-binding protein, IGFBP // 1.7E-8///IPR000867 // Insulin-like growth factor-binding protein, IGFBP // 1.4E-8///IPR002350 // Kazal domain // 1.9E-9///IPR002350 // Kazal domain // 1.6E-9///IPR013098 // Immunoglobulin I-set // 3.0E-14///IPR013098 // Immunoglobulin I-set // 2.5E-14	1352480			NP_001152990///NP_032074	NM_001159518///NM_008048	AI481026	GenBank	Consensus sequence	Q3UFA6///Q3U131///Q61581///A0A5E1///F8WH23///E9Q5D9///Q811C8	gb:AI481026 /DB_XREF=gi:4374252 /DB_XREF=vf89a01.x1 /CLONE=IMAGE:850920 /FEA=FLmRNA /CNT=273 /TID=Mm.534.1 /TIER=ConsEnd /STK=3 /UG=Mm.534 /LL=29817 /UG_GENE=Igfbp7 /UG_TITLE=insulin-like growth factor binding protein 7 /FL=gb:L75822.2 gb:AB012886.1 gb:NM_008048.1	AB012886 // Mus musculus mRNA for mac25, complete cds. // gb // --- // chr5:77349245-77408045(-)///AK002277 // Mus musculus adult male kidney cDNA, RIKEN full-length enriched library, clone:0610007D03 product:MAC25 homolog [Mus musculus], full insert sequence. // gb // --- // chr5:77349248-77408027(-)///AK148749 // Mus musculus 2 days neonate sympathetic ganglion cDNA, RIKEN full-length enriched …	Mm.534.1	full length	Mm.233470	Mm.534
1451515_s_at	5.1852	14.5445	0	1.4475	1.4475	2.72734	P	P	Glyat	glycine-N-acyltransferase	107146	0006544 // glycine metabolic process // inferred from sequence or structural similarity///0009636 // response to toxic substance // inferred from electronic annotation///0032787 // monocarboxylic acid metabolic process // inferred from sequence or structural similarity	0005739 // mitochondrion // inferred from direct assay	0016740 // transferase activity // inferred from electronic annotation///0016746 // transferase activity, transferring acyl groups // inferred from electronic annotation///0047961 // glycine N-acyltransferase activity // inferred from electronic annotation///0047962 // glycine N-benzoyltransferase activity // inferred from electronic annotation	GO:0006544|GO:0009636|GO:0032787|GO:0005739|GO:0016740|GO:0016746|GO:0047961|GO:0047962	chr19:12633506-12653910 (+) // 74.91 // qA	EC:2.3.1.13///EC:2.3.1.71	ENSMUSG00000063683	December 2011 (Mouse Genome Sequencing Consortium and NCBI 38)	IPR013652 // Glycine N-acyltransferase, C-terminal // 5.1E-47///IPR013652 // Glycine N-acyltransferase, C-terminal // 4.0E-47///IPR015938 // Glycine N-acyltransferase, N-terminal // 4.9E-113///IPR015938 // Glycine N-acyltransferase, N-terminal // 1.7E-92	2147502			NP_666047	NM_145935	BC010799	GenBank	Consensus sequence	Q91XE0	gb:BC010799.1 /DB_XREF=gi:14789822 /FEA=FLmRNA /CNT=36 /TID=Mm.39974.1 /TIER=FL+Stack /STK=13 /UG=Mm.39974 /DEF=Mus musculus, clone MGC:18871 IMAGE:4234793, mRNA, complete cds. /PROD=Unknown (protein for MGC:18871) /FL=gb:BC010799.1	AK039262 // Mus musculus adult male spinal cord cDNA, RIKEN full-length enriched library, clone:A330009E03 product:similar to ARALKYL ACYL-COA:AMINO ACID N-ACYLTRANSFERASE (EC 2.3.1.13) (GLYCINE N-ACYLTRANSFERASE) [Bos taurus], full insert sequence. // gb // 11 // ---///AK143803 // Mus musculus 6 days neonate spleen cDNA, RIKEN full-length enriched library, clone:F430110M01 product:glycine-N-acyl…	Mm.39974.1	full length	Mm.39974	Mm.39974
1457766_at	28.4131	79.6641	0	1.44686	1.44686	2.72615	P	P	Wfdc6a	WAP four-disulfide core domain 6A	209351	0010466 // negative regulation of peptidase activity // inferred from electronic annotation	0005576 // extracellular region // inferred from electronic annotation	0004867 // serine-type endopeptidase inhibitor activity // inferred from electronic annotation///0030414 // peptidase inhibitor activity // inferred from electronic annotation	GO:0010466|GO:0005576|GO:0004867|GO:0030414	chr2:164579518-164585110 (-) // 91.68 // qH3		ENSMUSG00000074595	December 2011 (Mouse Genome Sequencing Consortium and NCBI 38)	IPR002223 // Proteinase inhibitor I2, Kunitz metazoa // 8.0E-24///IPR008197 // Whey acidic protein-type 4-disulphide core // 7.5E-10	2684968			NP_001028412///NP_001171319	NM_001033240///NM_001177848	AV378987	GenBank	Consensus sequence	Q3UW55	gb:AV378987 /DB_XREF=gi:16398204 /DB_XREF=AV378987 /CLONE=9230001F10 /FEA=EST /CNT=5 /TID=Mm.190439.1 /TIER=ConsEnd /STK=3 /UG=Mm.190439 /UG_TITLE=ESTs, Weakly similar to EPPI_MOUSE Eppin precursor (M.musculus)	AK136589 // Mus musculus adult male epididymis cDNA, RIKEN full-length enriched library, clone:9230001F10 product:weakly similar to Eppin [Oryctolagus cuniculus], full insert sequence. // gb // 9 // ---///ENSMUST00000099096 // cdna:known chromosome:GRCm38:2:164579519:164585177:-1 gene:ENSMUSG00000074595 gene_biotype:protein_coding transcript_biotype:protein_coding // ensembl // 11 // ---///ENSMUS…	Mm.190439.1	full length	Mm.293365	Mm.190439
1435321_at	292.155	817.637	0	1.44422	1.44422	2.72116	P	P	Limch1	LIM and calponin homology domains 1	77569	0031032 // actomyosin structure organization // inferred from electronic annotation		0003779 // actin binding // inferred from electronic annotation///0005515 // protein binding // inferred from electronic annotation///0008270 // zinc ion binding // inferred from electronic annotation///0046872 // metal ion binding // inferred from electronic annotation	GO:0031032|GO:0003779|GO:0005515|GO:0008270|GO:0046872	chr5:67034210-67056219 (+) // 96.08 // qC3.1		ENSMUSG00000037736	December 2011 (Mouse Genome Sequencing Consortium and NCBI 38)	IPR001715 // Calponin homology domain // 1.0E-11///IPR001715 // Calponin homology domain // 9.1E-12///IPR001781 // Zinc finger, LIM-type // 2.1E-10///IPR001781 // Zinc finger, LIM-type // 2.1E-10///IPR001781 // Zinc finger, LIM-type // 2.1E-10///IPR001781 // Zinc finger, LIM-type // 1.9E-10///IPR001781 // Zinc finger, LIM-type // 8.4E-11				NP_001001980///NP_001243051	NM_001001980///NM_001256122	BM117827	GenBank	Consensus sequence	Q3UH68///D3Z589///D3YU59///D3YU22///F6W1Y9///Q8CGB7	gb:BM117827 /DB_XREF=gi:17080845 /DB_XREF=L0856H05-3 /CLONE=L0856H05 /FEA=EST /CNT=58 /TID=Mm.18830.1 /TIER=Stack /STK=17 /UG=Mm.18830 /UG_TITLE=ESTs, Weakly similar to LIM domain only 7 isoform a (Homo sapiens) (H.sapiens)	BC075634 // Mus musculus LIM and calponin homology domains 1, mRNA (cDNA clone MGC:100029 IMAGE:30544497), complete cds. // gb // 11 // ---///ENSMUST00000038188 // cdna:known chromosome:GRCm38:5:66968416:67057159:1 gene:ENSMUSG00000037736 gene_biotype:protein_coding transcript_biotype:protein_coding // ensembl // 11 // ---///ENSMUST00000101164 // cdna:novel chromosome:GRCm38:5:66745835:67056073:1…	Mm.18830.1	est///full length	Mm.374778///Mm.422133///Mm.481371///Mm.490692	Mm.18830
1435663_at	58.9046	164.842	0	1.44412	1.44412	2.72097	P	P	Esr1	estrogen receptor 1 (alpha)	13982	0001547 // antral ovarian follicle growth // inferred from mutant phenotype///0002064 // epithelial cell development // inferred from mutant phenotype///0002076 // osteoblast development // inferred from electronic annotation///0006351 // transcription, DNA-dependent // inferred from electronic annotation///0006355 // regulation of transcription, DNA-dependent // inferred from direct assay///0007…	0005634 // nucleus // inferred from direct assay///0005634 // nucleus // not recorded///0005737 // cytoplasm // inferred from direct assay///0005737 // cytoplasm // not recorded///0005794 // Golgi apparatus // inferred from electronic annotation///0005886 // plasma membrane // not recorded///0016020 // membrane // inferred from electronic annotation///0030315 // T-tubule // not recorded///0043005…	0001046 // core promoter sequence-specific DNA binding // not recorded///0003677 // DNA binding // not recorded///0003682 // chromatin binding // inferred from direct assay///0003700 // sequence-specific DNA binding transcription factor activity // inferred from electronic annotation///0003707 // steroid hormone receptor activity // not recorded///0004879 // ligand-activated sequence-specific DNA…	GO:0001547|GO:0002064|GO:0002076|GO:0006351|GO:0006355|GO:0007200|GO:0007204|GO:0008209|GO:0008584|GO:0010629|GO:0010863|GO:0016049|GO:0030518|GO:0030520|GO:0030522|GO:0032355|GO:0042981|GO:0043124|GO:0043401|GO:0043433|GO:0043523|GO:0043627|GO:0045429|GO:0045742|GO:0045839|GO:0045944|GO:0045944|GO:0048146|GO:0048386|GO:0051000|GO:0051091|GO:0060011|GO:0060065|GO:0060068|GO:0060523|GO:0060527|GO:…	chr10:5002864-5005632 (+) // 97.44 // qA1		ENSMUSG00000019768	December 2011 (Mouse Genome Sequencing Consortium and NCBI 38)	IPR000536 // Nuclear hormone receptor, ligand-binding, core // 7.3E-38///IPR001292 // Oestrogen receptor // 1.2E-57///IPR001628 // Zinc finger, nuclear hormone receptor-type // 4.5E-35	1352467		Nuclear_Receptors // GenMAPP	NP_031982	NM_007956	AI646838	GenBank	Consensus sequence	P19785///B3VQI7///E7FJU2///Q3UWN0///E7FJU3///E7FJU6///Q3UT58	gb:BB551764 /DB_XREF=gi:16448081 /DB_XREF=BB551764 /CLONE=E230030D02 /FEA=EST /CNT=54 /TID=Mm.18981.1 /TIER=Stack /STK=14 /UG=Mm.18981 /LL=103092 /UG_GENE=AA420328 /UG_TITLE=expressed sequence AA420328	AK036627 // Mus musculus adult male bone cDNA, RIKEN full-length enriched library, clone:9830143G19 product:estrogen receptor 1 (alpha), full insert sequence. // gb // 10 // ---///AK087638 // Mus musculus 2 days pregnant adult female oviduct cDNA, RIKEN full-length enriched library, clone:E230030D02 product:estrogen receptor 1 (alpha), full insert sequence. // gb // 11 // ---///ENSMUST00000067086…	Mm.18981.1	est///full length	Mm.393566///Mm.463262///Mm.474824///Mm.9213	Mm.18981
1453197_at	82.0856	229.256	0	1.44125	1.44125	2.71556	P	P	Med25	mediator of RNA polymerase II transcription, subunit 25 homolog (yeast)	75613	0000122 // negative regulation of transcription from RNA polymerase II promoter // not recorded///0006351 // transcription, DNA-dependent // inferred from electronic annotation///0006355 // regulation of transcription, DNA-dependent // inferred from electronic annotation///0035563 // positive regulation of chromatin binding // not recorded///0045944 // positive regulation of transcription from RN…	0005634 // nucleus // inferred from electronic annotation///0005654 // nucleoplasm // traceable author statement	0008134 // transcription factor binding // not recorded///0042974 // retinoic acid receptor binding // inferred from physical interaction///0042974 // retinoic acid receptor binding // not recorded///0046965 // retinoid X receptor binding // inferred from physical interaction///0046965 // retinoid X receptor binding // not recorded	GO:0000122|GO:0006351|GO:0006355|GO:0035563|GO:0045944|GO:0048147|GO:0071158|GO:2001178|GO:0005634|GO:0005654|GO:0008134|GO:0042974|GO:0042974|GO:0046965|GO:0046965	chr7:44876764-44880036 (-) // 23.2 // qB3			December 2011 (Mouse Genome Sequencing Consortium and NCBI 38)		1922863			NP_083641	NM_029365	AK012187	GenBank	Consensus sequence	Q8VCB2	gb:AK012187.1 /DB_XREF=gi:12848778 /FEA=mRNA /CNT=65 /TID=Mm.41664.1 /TIER=Stack /STK=14 /UG=Mm.41664 /LL=13937 /UG_GENE=X83308 /UG_TITLE=EST X83308 /DEF=Mus musculus 10 days embryo whole body cDNA, RIKEN full-length enriched library, clone:2610529E18:EST X83308, full insert sequence.	AK012187 // Mus musculus 10 days embryo whole body cDNA, RIKEN full-length enriched library, clone:2610529E18 product:similar to UNKNOWN PROTEIN [Homo sapiens], full insert sequence. // gb // 11 // ---///AK080608 // Mus musculus 10 days neonate cortex cDNA, RIKEN full-length enriched library, clone:A830021G06 product:unclassifiable, full insert sequence. // gb // 11 // ---///AK158238 // Mus muscu…	Mm.41664.1	full length	Mm.157778	Mm.41664
1452646_at	240.693	672.011	0	1.44078	1.44078	2.71468	P	P	Trp53inp2	transformation related protein 53 inducible nuclear protein 2	68728	0000045 // autophagic vacuole assembly // not recorded///0001649 // osteoblast differentiation // inferred from mutant phenotype///0006351 // transcription, DNA-dependent // inferred from electronic annotation///0006355 // regulation of transcription, DNA-dependent // inferred from electronic annotation///0006914 // autophagy // inferred from electronic annotation///0010508 // positive regulation…	0005634 // nucleus // not recorded///0005737 // cytoplasm // inferred from electronic annotation///0005776 // autophagic vacuole // not recorded///0005829 // cytosol // not recorded///0016605 // PML body // inferred from electronic annotation///0031410 // cytoplasmic vesicle // inferred from electronic annotation	0005515 // protein binding // inferred from electronic annotation	GO:0000045|GO:0001649|GO:0006351|GO:0006355|GO:0006914|GO:0010508|GO:0045893|GO:0005634|GO:0005737|GO:0005776|GO:0005829|GO:0016605|GO:0031410|GO:0005515	chr2:155381821-155389850 (+) // 98.5 // qH1		ENSMUSG00000038375	December 2011 (Mouse Genome Sequencing Consortium and NCBI 38)		1915978			NP_835212	NM_178111	AK003956	GenBank	Consensus sequence	Q8CFU8///A2ARD0///A2ARD1///Q3TXH1///Q3UEJ3	gb:AK003956.1 /DB_XREF=gi:12834929 /FEA=mRNA /CNT=372 /TID=Mm.30000.1 /TIER=Stack /STK=254 /UG=Mm.30000 /LL=68728 /UG_GENE=1110029F20Rik /UG_TITLE=RIKEN cDNA 1110029F20 gene /DEF=Mus musculus 18 days embryo whole body cDNA, RIKEN full-length enriched library, clone:1110029F20:unclassifiable transcript, full insert sequence.	BC036958 // Mus musculus transformation related protein 53 inducible nuclear protein 2, mRNA (cDNA clone MGC:47430 IMAGE:4504446), complete cds. // gb // 11 // ---///BC043086 // Mus musculus transformation related protein 53 inducible nuclear protein 2, mRNA (cDNA clone MGC:58002 IMAGE:6417598), complete cds. // gb // 11 // ---///ENSMUST00000043237 // cdna:known chromosome:GRCm38:2:155381814:1553…	Mm.30000.1	est///full length	Mm.293605///Mm.408627///Mm.474909	Mm.30000
1448943_at	611.286	1703.23	0	1.43784	1.43784	2.70915	P	P	Nrp1	neuropilin 1	18186	0001525 // angiogenesis // inferred from mutant phenotype///0001569 // patterning of blood vessels // inferred from mutant phenotype///0001764 // neuron migration // inferred from mutant phenotype///0007155 // cell adhesion // inferred from electronic annotation///0007275 // multicellular organismal development // inferred from electronic annotation///0007399 // nervous system development // infe…	0005829 // cytosol // not recorded///0005883 // neurofilament // inferred from direct assay///0005886 // plasma membrane // not recorded///0009986 // cell surface // not recorded///0016020 // membrane // inferred from electronic annotation///0016021 // integral to membrane // inferred from electronic annotation///0030424 // axon // inferred from direct assay///0030424 // axon // not recorded///00…	0005021 // vascular endothelial growth factor-activated receptor activity // not recorded///0005515 // protein binding // inferred from physical interaction///0008201 // heparin binding // inferred from electronic annotation///0017154 // semaphorin receptor activity // inferred from genetic interaction///0017154 // semaphorin receptor activity // inferred from physical interaction///0017154 // se…	GO:0001525|GO:0001569|GO:0001764|GO:0007155|GO:0007275|GO:0007399|GO:0007411|GO:0007411|GO:0007411|GO:0007413|GO:0007507|GO:0009611|GO:0009887|GO:0016358|GO:0016477|GO:0021636|GO:0021675|GO:0030154|GO:0030517|GO:0035729|GO:0035767|GO:0038084|GO:0043524|GO:0048008|GO:0048010|GO:0048010|GO:0048012|GO:0048485|GO:0048666|GO:0048841|GO:0048842|GO:0048843|GO:0048843|GO:0048846|GO:0050731|GO:0050918|GO:…	chr8:128359031-128505471 (+) // 96.14 // qE2		ENSMUSG00000025810	December 2011 (Mouse Genome Sequencing Consortium and NCBI 38)	IPR000421 // Coagulation factor 5/8 C-terminal type domain // 5.2E-30///IPR000421 // Coagulation factor 5/8 C-terminal type domain // 5.9E-30///IPR000859 // CUB domain // 1.9E-32///IPR000859 // CUB domain // 7.4E-36///IPR000998 // MAM domain // 3.1E-45///IPR022579 // Neuropilin-1, C-terminal // 8.7E-32	106206			NP_032763	NM_008737	AK011144	GenBank	Consensus sequence	P97333///Q3UQY7///Q7TQ64///Q80X28///Q3UFP7	gb:AK002673.1 /DB_XREF=gi:12832830 /FEA=FLmRNA /CNT=224 /TID=Mm.27448.1 /TIER=Stack /STK=21 /UG=Mm.27448 /LL=18186 /UG_GENE=Nrp /UG_TITLE=neuropilin /DEF=Mus musculus adult male kidney cDNA, RIKEN full-length enriched library, clone:0610025N19:neuropilin, full insert sequence. /FL=gb:D50086.1 gb:NM_008737.1	AK002673 // Mus musculus adult male kidney cDNA, RIKEN full-length enriched library, clone:0610025N19 product:neuropilin, full insert sequence. // gb // 11 // ---///ENSMUST00000026917 // cdna:known chromosome:GRCm38:8:128359073:128505462:1 gene:ENSMUSG00000025810 gene_biotype:protein_coding transcript_biotype:protein_coding // ensembl // 11 // ---///n263765 // accn=NULL class=mRNAlike lncRNA name…	Mm.27448.1	est///full length	Mm.271745///Mm.423531///Mm.472123	Mm.27448
1427164_at	18.8728	52.5625	0	1.43721	1.43721	2.70797	P	P	Il13ra1	interleukin 13 receptor, alpha 1	16164	0019221 // cytokine-mediated signaling pathway // inferred from electronic annotation	0016020 // membrane // inferred from electronic annotation///0016021 // integral to membrane // inferred from electronic annotation	0004896 // cytokine receptor activity // inferred from electronic annotation///0005515 // protein binding // inferred from electronic annotation///0016515 // interleukin-13 receptor activity // not recorded	GO:0019221|GO:0016020|GO:0016021|GO:0004896|GO:0005515|GO:0016515	chrX:36141255-36170380 (+) // 97.17 // qA3.3		ENSMUSG00000017057	December 2011 (Mouse Genome Sequencing Consortium and NCBI 38)	IPR015321 // Interleukin-6 receptor alpha chain, binding // 5.3E-31	105052			NP_598751	NM_133990	BB730912	GenBank	Consensus sequence	Q8BNM4///Q8C1Z3///Q3UPQ9///Q8VDP7///O09030	gb:BB730912 /DB_XREF=gi:16114187 /DB_XREF=BB730912 /CLONE=E970001K05 /FEA=mRNA /CNT=24 /TID=Mm.220960.1 /TIER=Stack /STK=12 /UG=Mm.220960 /LL=102960 /UG_GENE=AI882074 /UG_TITLE=expressed sequence AI882074	AK082889 // Mus musculus 7 days embryo whole body cDNA, RIKEN full-length enriched library, clone:C430004G12 product:interleukin 13 receptor, alpha 1, full insert sequence. // gb // 11 // ---///AK089984 // Mus musculus colon RCB-0549 Cle-H3 cDNA, RIKEN full-length enriched library, clone:G430044I06 product:interleukin 13 receptor, alpha 1, full insert sequence. // gb // 11 // ---///AK143292 // Mu…	Mm.220960.1	est///full length	Mm.24208///Mm.404224	Mm.220960
1456786_at	15.9685	44.4269	0	1.4357	1.4357	2.70513	P	P	Ldb2	LIM domain binding 2	16826	0001942 // hair follicle development // inferred from genetic interaction///0010669 // epithelial structure maintenance // inferred from genetic interaction///0035019 // somatic stem cell maintenance // inferred from genetic interaction///0044089 // positive regulation of cellular component biogenesis // inferred from genetic interaction///0045944 // positive regulation of transcription from RNA …	0005634 // nucleus // not recorded///0005667 // transcription factor complex // inferred from direct assay	0000989 // transcription factor binding transcription factor activity // inferred from physical interaction///0003712 // transcription cofactor activity // inferred from electronic annotation///0005515 // protein binding // inferred from physical interaction///0019899 // enzyme binding // inferred from physical interaction///0030274 // LIM domain binding // inferred from electronic annotation	GO:0001942|GO:0010669|GO:0035019|GO:0044089|GO:0045944|GO:0005634|GO:0005667|GO:0000989|GO:0003712|GO:0005515|GO:0019899|GO:0030274	chr5:44472142-44472672 (-) // 99.81 // qB3		ENSMUSG00000039706	December 2011 (Mouse Genome Sequencing Consortium and NCBI 38)		894670			NP_001070866///NP_034828	NM_001077398///NM_010698	BB097063	GenBank	Consensus sequence	O55203	gb:BB097063 /DB_XREF=gi:8742097 /DB_XREF=BB097063 /CLONE=9430058A09 /FEA=EST /CNT=9 /TID=Mm.200482.1 /TIER=ConsEnd /STK=7 /UG=Mm.200482 /LL=100934 /UG_GENE=AW146358 /UG_TITLE=expressed sequence AW146358	AK146860 // Mus musculus 16 days embryo kidney cDNA, RIKEN full-length enriched library, clone:I920066K03 product:LIM domain binding 2, full insert sequence. // gb // 11 // ---///AK147160 // Mus musculus 16 days embryo kidney cDNA, RIKEN full-length enriched library, clone:I920192B16 product:LIM domain binding 2, full insert sequence. // gb // 11 // ---///ENSMUST00000070748 // cdna:known chromoso…	Mm.200482.1	est///full length	Mm.25785///Mm.402732///Mm.466356	Mm.200482
1435207_at	182.293	506.415	0	1.43356	1.43356	2.70112	P	P	Dixdc1	DIX domain containing 1	330938	0007049 // cell cycle // inferred from mutant phenotype///0007275 // multicellular organismal development // inferred from electronic annotation///0016055 // Wnt receptor signaling pathway // inferred from electronic annotation///0021695 // cerebellar cortex development // not recorded///0021795 // cerebral cortex cell migration // inferred from mutant phenotype///0021799 // cerebral cortex radia…	0005622 // intracellular // inferred from electronic annotation///0005737 // cytoplasm // not recorded///0005829 // cytosol // not recorded///0005925 // focal adhesion // inferred from electronic annotation///0005938 // cell cortex // not recorded///0030054 // cell junction // inferred from electronic annotation///0043025 // neuronal cell body // not recorded///0043234 // protein complex // not r…	0003779 // actin binding // inferred from electronic annotation///0004871 // signal transducer activity // inferred from electronic annotation///0005515 // protein binding // inferred from physical interaction///0019904 // protein domain specific binding // inferred from physical interaction///0031435 // mitogen-activated protein kinase kinase kinase binding // not recorded///0043015 // gamma-tub…	GO:0007049|GO:0007275|GO:0016055|GO:0021695|GO:0021795|GO:0021799|GO:0021846|GO:0021869|GO:0030177|GO:0030900|GO:0032956|GO:0043010|GO:0045665|GO:0046328|GO:0046330|GO:0050772|GO:0060070|GO:0060070|GO:0070507|GO:0090263|GO:0005622|GO:0005737|GO:0005829|GO:0005925|GO:0005938|GO:0030054|GO:0043025|GO:0043234|GO:0043679|GO:0003779|GO:0004871|GO:0005515|GO:0019904|GO:0031435|GO:0043015	chr9:50662754-50664599 (-) // 75.37 // qA5.3		ENSMUSG00000032064	December 2011 (Mouse Genome Sequencing Consortium and NCBI 38)	IPR001158 // DIX domain // 3.8E-38///IPR001158 // DIX domain // 3.6E-38///IPR001715 // Calponin homology domain // 2.6E-16///IPR001715 // Calponin homology domain // 7.0E-20///IPR022613 // Calmodulin-regulated spectrin-associated protein, CH domain // 1.5E-8	2679721			NP_835219	NM_178118	BB758432	GenBank	Consensus sequence	Q80Y83	gb:BB758432 /DB_XREF=gi:16189905 /DB_XREF=BB758432 /CLONE=G270098A02 /FEA=EST /CNT=32 /TID=Mm.41644.1 /TIER=Stack /STK=19 /UG=Mm.41644 /UG_TITLE=ESTs	AK147565 // Mus musculus adult male brain UNDEFINED_CELL_LINE cDNA, RIKEN full-length enriched library, clone:M5C1080C07 product:DIX domain containing 1, full insert sequence. // gb // 11 // ---///BC048182 // Mus musculus DIX domain containing 1, mRNA (cDNA clone MGC:61302 IMAGE:6826299), complete cds. // gb // 11 // ---///BC063085 // Mus musculus DIX domain containing 1, mRNA (cDNA clone MGC:699…	Mm.41644.1	est///full length	Mm.400353///Mm.82598	Mm.41644
1417312_at	489.612	1359.18	0	1.43252	1.43252	2.69917	P	P	Dkk3	dickkopf homolog 3 (Xenopus laevis)	50781	0007275 // multicellular organismal development // inferred from electronic annotation///0016055 // Wnt receptor signaling pathway // inferred from electronic annotation///0030178 // negative regulation of Wnt receptor signaling pathway // inferred from electronic annotation///0030325 // adrenal gland development // inferred from electronic annotation///0032348 // negative regulation of aldostero…	0005576 // extracellular region // inferred from sequence or structural similarity///0005615 // extracellular space // not recorded		GO:0007275|GO:0016055|GO:0030178|GO:0030325|GO:0032348|GO:0045892|GO:0090090|GO:2000065|GO:0005576|GO:0005615	chr7:112116017-112159089 (-) // 78.2 // qF1		ENSMUSG00000030772	December 2011 (Mouse Genome Sequencing Consortium and NCBI 38)	IPR006796 // Dickkopf, N-terminal cysteine-rich // 1.9E-21	1354952			NP_056629	NM_015814	AK004853	GenBank	Consensus sequence	Q9QUN9	gb:NM_015814.1 /DB_XREF=gi:7657026 /GEN=Dkk3 /FEA=FLmRNA /CNT=202 /TID=Mm.55143.1 /TIER=FL+Stack /STK=48 /UG=Mm.55143 /LL=50781 /DEF=Mus musculus dickkopf homolog 3 (Xenopus laevis) (Dkk3), mRNA. /PROD=dickkopf homolog 3 (Xenopus laevis) /FL=gb:AF177400.1 gb:NM_015814.1	AF177400 // Mus musculus Dkk-3 protein (Dkk-3) mRNA, complete cds. // gb // 10 // ---///AK004853 // Mus musculus adult male liver cDNA, RIKEN full-length enriched library, clone:1300002I07 product:dickkopf homolog 3 (Xenopus laevis), full insert sequence. // gb // 11 // ---///AK013054 // Mus musculus 10, 11 days embryo whole body cDNA, RIKEN full-length enriched library, clone:2810409E22 product:…	Mm.55143.1	full length	Mm.472196///Mm.55143	Mm.55143
1457092_at	23.2765	64.583	0	1.43177	1.43177	2.69778	P	P	Fam19a1	family with sequence similarity 19, member A1	320265		0005576 // extracellular region // inferred from electronic annotation///0005783 // endoplasmic reticulum // not recorded		GO:0005576|GO:0005783	chr6:96655221-96655890 (+) // 100.0 // qD3		ENSMUSG00000059187	December 2011 (Mouse Genome Sequencing Consortium and NCBI 38)	IPR020350 // Chemokine-like protein, FAM19A2 // 3.2E-61	2443695			NP_877960	NM_182808	AW121549	GenBank	Consensus sequence	Q7TPG8	gb:AW121549 /DB_XREF=gi:6096882 /DB_XREF=UI-M-BH2.2-aop-e-11-0-UI.s1 /CLONE=UI-M-BH2.2-aop-e-11-0-UI /FEA=EST /CNT=7 /TID=Mm.54173.1 /TIER=ConsEnd /STK=5 /UG=Mm.54173 /UG_TITLE=ESTs	AK049880 // Mus musculus adult male hippocampus cDNA, RIKEN full-length enriched library, clone:C630007B19 product:unclassifiable, full insert sequence. // gb // 11 // ---///AK050001 // Mus musculus adult male hippocampus cDNA, RIKEN full-length enriched library, clone:C630045F22 product:weakly similar to CDNA FLJ25161 FIS, CLONE CBR08081 [Homo sapiens], full insert sequence. // gb // 11 // ---//…	Mm.54173.1	est///full length	Mm.333278///Mm.489890	Mm.54173
1458438_at	24.029	66.4804	0	1.42764	1.42764	2.69006	P	P	Ccdc122	coiled-coil domain containing 122	108811					chr14:77036647-77112263 (+) // 96.64 // qD3		ENSMUSG00000034795	December 2011 (Mouse Genome Sequencing Consortium and NCBI 38)		1918358			NP_780578	NM_175369	AW554226	GenBank	Consensus sequence	Q8BVN0///Q4VA24	gb:AW554226 /DB_XREF=gi:7199649 /DB_XREF=L0237E10-3 /CLONE=L0237E10 /FEA=EST /CNT=11 /TID=Mm.78069.1 /TIER=ConsEnd /STK=2 /UG=Mm.78069 /UG_TITLE=ESTs	AK077161 // Mus musculus adult male testis cDNA, RIKEN full-length enriched library, clone:4933415L06 product:weakly similar to CDNA FLJ31846 FIS, CLONE NT2RP7000425, WEAKLY SIMILAR TO MYOSIN HEAVY CHAIN, NONMUSCLE TYPE B [Homo sapiens], full insert sequence. // gb // 10 // ---///AK136053 // Mus musculus in vitro fertilized eggs cDNA, RIKEN full-length enriched library, clone:7420451A16 product:h…	Mm.78069.1	full length	Mm.102168	Mm.78069
1434673_at	25.8037	71.3777	0	1.42738	1.42738	2.68959	P	P	Gpr22	G protein-coupled receptor 22	73010	0007165 // signal transduction // inferred from electronic annotation///0007186 // G-protein coupled receptor signaling pathway // inferred from electronic annotation	0005886 // plasma membrane // inferred from electronic annotation///0016020 // membrane // inferred from electronic annotation///0016021 // integral to membrane // inferred from electronic annotation	0004871 // signal transducer activity // inferred from electronic annotation///0004930 // G-protein coupled receptor activity // inferred from electronic annotation	GO:0007165|GO:0007186|GO:0005886|GO:0016020|GO:0016021|GO:0004871|GO:0004930	chr12:31706870-31709959 (-) // 99.23 // qA3		ENSMUSG00000044067	December 2011 (Mouse Genome Sequencing Consortium and NCBI 38)	IPR000276 // G protein-coupled receptor, rhodopsin-like // 8.2E-30	1920260			NP_780400	NM_175191	BB429977	GenBank	Consensus sequence	Q8BZL4///G3X9C3///Q8BXB7///G3UZX5	gb:BB429977 /DB_XREF=gi:16424039 /DB_XREF=BB429977 /CLONE=C630031C05 /FEA=EST /CNT=57 /TID=Mm.68486.1 /TIER=Stack /STK=14 /UG=Mm.68486 /LL=104996 /UG_GENE=AW061316 /UG_TITLE=expressed sequence AW061316	AK034194 // Mus musculus adult male diencephalon cDNA, RIKEN full-length enriched library, clone:9330162L13 product:PROBABLE G PROTEIN-COUPLED RECEPTOR GPR22, full insert sequence. // gb // 11 // ---///AK141569 // Mus musculus adult male hippocampus cDNA, RIKEN full-length enriched library, clone:C630031C05 product:G protein-coupled receptor 22, full insert sequence. // gb // 11 // ---///BC089509…	Mm.68486.1	full length	Mm.441517	Mm.68486
1460589_at	48.6402	134.478	0	1.42664	1.42664	2.6882	P	P	Zfp597	zinc finger protein 597	71063	0006355 // regulation of transcription, DNA-dependent // inferred from electronic annotation	0005622 // intracellular // inferred from electronic annotation	0003676 // nucleic acid binding // inferred from electronic annotation///0008270 // zinc ion binding // inferred from electronic annotation///0046872 // metal ion binding // inferred from electronic annotation	GO:0006355|GO:0005622|GO:0003676|GO:0008270|GO:0046872	chr16:3861527-3863854 (-) // 91.98 // qA1		ENSMUSG00000039789	December 2011 (Mouse Genome Sequencing Consortium and NCBI 38)	IPR001909 // Krueppel-associated box // 6.9E-12///IPR007087 // Zinc finger, C2H2 // 2.6E-9///IPR007087 // Zinc finger, C2H2 // 2.4E-8	1918313			NP_001028331	NM_001033159	AV270881	GenBank	Consensus sequence	E9Q6S0///Q2VPQ3///Q3TA97	gb:AV270881 /DB_XREF=gi:15405441 /DB_XREF=AV270881 /CLONE=4931402G12 /FEA=EST /CNT=42 /TID=Mm.97531.1 /TIER=Stack /STK=8 /UG=Mm.97531 /LL=106211 /UG_GENE=AI462383 /UG_TITLE=expressed sequence AI462383	AK042695 // Mus musculus 7 days neonate cerebellum cDNA, RIKEN full-length enriched library, clone:A730016I15 product:unclassifiable, full insert sequence. // gb // 11 // ---///ENSMUST00000090522 // cdna:known chromosome:GRCm38:16:3861528:3872396:-1 gene:ENSMUSG00000039789 gene_biotype:protein_coding transcript_biotype:protein_coding // ensembl // 11 // ---///n279842 // accn=AK042695 class=mRNAli…	Mm.97531.1	est///full length	Mm.379190///Mm.401298///Mm.448611	Mm.97531
1447944_at	28.2281	77.9533	0	1.42497	1.42497	2.68509	P	P	Zkscan1	zinc finger with KRAB and SCAN domains 1	74570	0006351 // transcription, DNA-dependent // inferred from electronic annotation///0006355 // regulation of transcription, DNA-dependent // inferred from electronic annotation///0016032 // viral reproduction // inferred from electronic annotation	0005622 // intracellular // inferred from electronic annotation///0005634 // nucleus // not recorded///0005739 // mitochondrion // not recorded	0003676 // nucleic acid binding // inferred from electronic annotation///0003677 // DNA binding // inferred from electronic annotation///0003700 // sequence-specific DNA binding transcription factor activity // inferred from electronic annotation///0008270 // zinc ion binding // inferred from electronic annotation///0046872 // metal ion binding // inferred from electronic annotation	GO:0006351|GO:0006355|GO:0016032|GO:0005622|GO:0005634|GO:0005739|GO:0003676|GO:0003677|GO:0003700|GO:0008270|GO:0046872	chr5:138101299-138102772 (+) // 94.16 // qG2		ENSMUSG00000029729	December 2011 (Mouse Genome Sequencing Consortium and NCBI 38)	IPR001909 // Krueppel-associated box // 1.8E-9///IPR003309 // Transcription regulator SCAN // 2.2E-45///IPR003309 // Transcription regulator SCAN // 1.7E-45///IPR007087 // Zinc finger, C2H2 // 2.3E-9///IPR007087 // Zinc finger, C2H2 // 5.5E-9///IPR007087 // Zinc finger, C2H2 // 2.4E-10///IPR007087 // Zinc finger, C2H2 // 1.1E-8///IPR007087 // Zinc finger, C2H2 // 1.6E-8///IPR007087 // Zinc finger…	1921820			NP_084145///NP_598667	NM_029869///NM_133906	BB006473	GenBank	Consensus sequence	Q8BGS3///Q8BUH6///Q8BZY7	gb:BB006473 /DB_XREF=gi:15390042 /DB_XREF=BB006473 /CLONE=4732471K18 /FEA=EST /CNT=16 /TID=Mm.25477.2 /TIER=ConsEnd /STK=1 /UG=Mm.25477 /LL=97269 /UG_GENE=C87323 /UG_TITLE=expressed sequence C87323	AK028932 // Mus musculus 10 days neonate skin cDNA, RIKEN full-length enriched library, clone:4732471K18 product:ZINC FINGER PROTEIN 36 (ZINC FINGER PROTEIN KOX18) (FRAGMENT) homolog [Homo sapiens], full insert sequence. // gb // 11 // ---///AK031759 // Mus musculus 11 days embryo head cDNA, RIKEN full-length enriched library, clone:6230408M13 product:ZINC FINGER PROTEIN 36 (ZINC FINGER PROTEIN K…	Mm.25477.2	est///full length	Mm.213114///Mm.399654	Mm.25477
1422147_a_at	263.745	727.456	0	1.42321	1.42321	2.68181	P	P	Pla2g6	phospholipase A2, group VI	53357	0001934 // positive regulation of protein phosphorylation // not recorded///0006629 // lipid metabolic process // inferred from electronic annotation///0006935 // chemotaxis // inferred from electronic annotation///0007204 // elevation of cytosolic calcium ion concentration // not recorded///0007613 // memory // not recorded///0008152 // metabolic process // inferred from electronic annotation///…	0005737 // cytoplasm // not recorded///0005739 // mitochondrion // not recorded///0005813 // centrosome // not recorded///0005829 // cytosol // not recorded///0016020 // membrane // inferred from electronic annotation	0004623 // phospholipase A2 activity // inferred from electronic annotation///0005515 // protein binding // inferred from electronic annotation///0005516 // calmodulin binding // inferred from electronic annotation///0016787 // hydrolase activity // inferred from electronic annotation///0043008 // ATP-dependent protein binding // not recorded///0047499 // calcium-independent phospholipase A2 acti…	GO:0001934|GO:0006629|GO:0006935|GO:0007204|GO:0007613|GO:0008152|GO:0014832|GO:0016042|GO:0032049|GO:0034976|GO:0035774|GO:0045909|GO:0045921|GO:0051967|GO:0060135|GO:0090037|GO:0090200|GO:0090238|GO:1901339|GO:2000304|GO:0005737|GO:0005739|GO:0005813|GO:0005829|GO:0016020|GO:0004623|GO:0005515|GO:0005516|GO:0016787|GO:0043008|GO:0047499	chr15:79286229-79328153 (-) // 98.8 // qE1	EC:3.1.1.4	ENSMUSG00000042632	December 2011 (Mouse Genome Sequencing Consortium and NCBI 38)	IPR002110 // Ankyrin repeat // 2.1E-9///IPR002110 // Ankyrin repeat // 5.4E-10///IPR002110 // Ankyrin repeat // 1.1E-10///IPR002110 // Ankyrin repeat // 3.1E-11///IPR002110 // Ankyrin repeat // 1.9E-9///IPR002110 // Ankyrin repeat // 5.0E-10///IPR002110 // Ankyrin repeat // 1.0E-10///IPR002110 // Ankyrin repeat // 2.9E-11///IPR002641 // Patatin/Phospholipase A2-related // 5.6E-22///IPR002641 // P…	1859152		Eicosanoid_Synthesis // GenMAPP	NP_001185952///NP_001185953///NP_001185954///NP_058611	NM_001199023///NM_001199024///NM_001199025///NM_016915	BC003487	GenBank	Consensus sequence	Q3UN31///Q3U613///P97819///Q7TPX2///G3UX52///G3UX73///G3UY97	gb:BC003487.1 /DB_XREF=gi:13097518 /FEA=FLmRNA /CNT=5 /TID=Mm.155620.1 /TIER=FL /STK=1 /UG=Mm.155620 /LL=53357 /UG_GENE=Pla2g6 /DEF=Mus musculus, phospholipase A2, group VI, clone MGC:6311 IMAGE:2811357, mRNA, complete cds. /PROD=phospholipase A2, group VI /FL=gb:NM_016915.1 gb:BC003487.1 gb:U88624.2	AF259401 // Mus musculus Ca2+-independent phospholipase A2 long form mRNA, complete cds. // gb // 11 // ---///AK144495 // Mus musculus 11 days embryo spinal cord cDNA, RIKEN full-length enriched library, clone:G630079G12 product:phospholipase A2, group VI, full insert sequence. // gb // 10 // ---///AK153333 // Mus musculus bone marrow macrophage cDNA, RIKEN full-length enriched library, clone:I83…	Mm.155620.1	full length	Mm.155620	Mm.155620
1452127_a_at	42.674	117.512	0	1.42087	1.42087	2.67747	P	P	Ptpn13	protein tyrosine phosphatase, non-receptor type 13	19249	0006470 // protein dephosphorylation // inferred from electronic annotation///0016311 // dephosphorylation // inferred from electronic annotation///0035335 // peptidyl-tyrosine dephosphorylation // not recorded	0005634 // nucleus // inferred from direct assay///0005634 // nucleus // not recorded///0005737 // cytoplasm // inferred from direct assay///0005737 // cytoplasm // not recorded///0005856 // cytoskeleton // inferred from electronic annotation///0005886 // plasma membrane // not recorded///0030027 // lamellipodium // not recorded///0042995 // cell projection // inferred from electronic annotation/…	0004721 // phosphoprotein phosphatase activity // inferred from electronic annotation///0004725 // protein tyrosine phosphatase activity // not recorded///0005515 // protein binding // inferred from physical interaction///0016787 // hydrolase activity // inferred from electronic annotation///0016791 // phosphatase activity // inferred from electronic annotation	GO:0006470|GO:0016311|GO:0035335|GO:0005634|GO:0005634|GO:0005737|GO:0005737|GO:0005856|GO:0005886|GO:0030027|GO:0042995|GO:0043005|GO:0044297|GO:0004721|GO:0004725|GO:0005515|GO:0016787|GO:0016791	chr5:103549776-103598351 (+) // 95.87 // qE5	EC:3.1.3.48	ENSMUSG00000034573	December 2011 (Mouse Genome Sequencing Consortium and NCBI 38)	IPR000242 // Protein-tyrosine phosphatase, receptor/non-receptor type // 2.3E-75///IPR001478 // PDZ domain // 9.6E-21///IPR001478 // PDZ domain // 9.9E-22///IPR001478 // PDZ domain // 2.4E-14///IPR001478 // PDZ domain // 6.1E-19///IPR001478 // PDZ domain // 2.8E-12///IPR018979 // FERM, N-terminal // 2.7E-20///IPR018980 // FERM, C-terminal PH-like domain // 3.3E-22///IPR019748 // FERM central doma…	103293		Apoptosis_KEGG // GenMAPP	NP_035334	NM_011204	BM236743	GenBank	Consensus sequence	Q3TTT8///Q3TPD6///Q64512///G5E8B1///Q62370///Q6PG62///Q78EG4///Q8BV52///Q8CGJ2	gb:BM236743 /DB_XREF=gi:17872013 /DB_XREF=K0440E08-3 /CLONE=K0440E08 /FEA=FLmRNA /CNT=67 /TID=Mm.3414.2 /TIER=Stack /STK=10 /UG=Mm.3414 /LL=19249 /UG_GENE=Ptpn13 /UG_TITLE=protein tyrosine phosphatase, non-receptor type 13 /FL=gb:D28529.1	AK161200 // Mus musculus 0 day neonate head cDNA, RIKEN full-length enriched library, clone:4832432D15 product:protein tyrosine phosphatase, non-receptor type 13, full insert sequence. // gb // 11 // ---///AK164471 // Mus musculus 12 days embryo eyeball cDNA, RIKEN full-length enriched library, clone:D230049P22 product:protein tyrosine phosphatase, non-receptor type 13, full insert sequence. // g…	Mm.3414.2	est///full length	Mm.3414///Mm.399415	Mm.3414
1447923_at	358.006	984.394	0	1.41874	1.41874	2.67352	P	P	1810026B05Rik	RIKEN cDNA 1810026B05 gene	69170					chr7:73543909-73558397 (-) // 99.32 // qD1			December 2011 (Mouse Genome Sequencing Consortium and NCBI 38)		1916420				NR_037569	BB327381	GenBank	Consensus sequence		gb:BB327381 /DB_XREF=gi:16403748 /DB_XREF=BB327381 /CLONE=B430217H04 /FEA=EST /CNT=55 /TID=Mm.34539.1 /TIER=ConsEnd /STK=1 /UG=Mm.34539 /UG_TITLE=ESTs, Moderately similar to S39543 GTP-binding protein - mouse (M.musculus)	AK007604 // Mus musculus 10 day old male pancreas cDNA, RIKEN full-length enriched library, clone:1810026B05 product:unclassifiable, full insert sequence. // gb // 9 // ---///AK140938 // Mus musculus 16 days embryo head cDNA, RIKEN full-length enriched library, clone:C130076G01 product:unclassifiable, full insert sequence. // gb // 11 // ---///n274884 // accn=AK140938 class=mRNAlike lncRNA name=M…	Mm.34539.1		Mm.34539	Mm.34539
1449471_at	60.5853	166.211	0	1.41547	1.41547	2.66746	P	P	Kcnmb4	potassium large conductance calcium-activated channel, subfamily M, beta member 4	58802	0001508 // regulation of action potential // not recorded///0005513 // detection of calcium ion // not recorded///0006810 // transport // inferred from electronic annotation///0006811 // ion transport // inferred from electronic annotation///0006813 // potassium ion transport // not recorded///0019228 // regulation of action potential in neuron // not recorded///0071805 // potassium ion transmemb…	0005887 // integral to plasma membrane // not recorded///0005887 // integral to plasma membrane // inferred from sequence or structural similarity///0008076 // voltage-gated potassium channel complex // inferred from genetic interaction///0008076 // voltage-gated potassium channel complex // not recorded///0016020 // membrane // inferred from electronic annotation///0016021 // integral to membran…	0005267 // potassium channel activity // inferred from sequence or structural similarity///0005515 // protein binding // inferred from electronic annotation///0015269 // calcium-activated potassium channel activity // inferred from genetic interaction///0015269 // calcium-activated potassium channel activity // not recorded	GO:0001508|GO:0005513|GO:0006810|GO:0006811|GO:0006813|GO:0019228|GO:0071805|GO:0005887|GO:0005887|GO:0008076|GO:0008076|GO:0016020|GO:0016021|GO:0005267|GO:0005515|GO:0015269|GO:0015269	chr10:116417866-116474067 (-) // 85.37 // qD2		ENSMUSG00000054934	December 2011 (Mouse Genome Sequencing Consortium and NCBI 38)	IPR003930 // Potassium channel, calcium-activated, BK, beta subunit // 9.0E-91	1913272			NP_067427	NM_021452	NM_021452	GenBank	Consensus sequence	Q9JIN6	gb:NM_021452.1 /DB_XREF=gi:10946833 /GEN=Kcnmb4 /FEA=FLmRNA /CNT=15 /TID=Mm.34036.1 /TIER=FL+Stack /STK=10 /UG=Mm.34036 /LL=58802 /DEF=Mus musculus potassium large conductance calcium-activated channel, subfamily M, beta member 4 (Kcnmb4), mRNA. /PROD=potassium large conductance calcium-activatedchannel, subfamily M, beta member 4 /FL=gb:AF215892.1 gb:NM_021452.1	AF215892 // Mus musculus large conductance calcium-dependent potassium ion channel beta 4 subunit mRNA, complete cds. // gb // 11 // ---///AK013647 // Mus musculus adult male hippocampus cDNA, RIKEN full-length enriched library, clone:2900045G12 product:potassium large conductance calcium-activated channel, subfamily M, beta member 4, full insert sequence. // gb // 11 // ---///BC048471 // Mus mus…	Mm.34036.1	est///full length	Mm.440652///Mm.442757	Mm.34036
1455663_at	148.297	406.798	0	1.41531	1.41531	2.66717	P	P	Olfml1	olfactomedin-like 1	244198			0005515 // protein binding // inferred from electronic annotation	GO:0005515	chr7:107590404-107591365 (+) // 99.79 // qE3		ENSMUSG00000051041	December 2011 (Mouse Genome Sequencing Consortium and NCBI 38)	IPR003112 // Olfactomedin-like // 5.3E-19	2679264			NP_766495	NM_172907	BB055163	GenBank	Consensus sequence	Q8BSH2	gb:BB055163 /DB_XREF=gi:16259757 /DB_XREF=BB055163 /CLONE=6720478C22 /FEA=EST /CNT=19 /TID=Mm.45745.1 /TIER=Stack /STK=9 /UG=Mm.45745 /UG_TITLE=ESTs, Weakly similar to JE0096 myocilin - mouse (M.musculus)	BC047207 // Mus musculus olfactomedin-like 1, mRNA (cDNA clone MGC:56882 IMAGE:6310165), complete cds. // gb // 11 // ---///ENSMUST00000120990 // cdna:known chromosome:GRCm38:7:107567446:107591094:1 gene:ENSMUSG00000051041 gene_biotype:protein_coding transcript_biotype:protein_coding // ensembl // 11 // ---///GENSCAN00000030415 // cdna:genscan chromosome:GRCm38:7:107590148:107590939:1 transcript_…	Mm.45745.1	full length	Mm.77425	Mm.45745
1449424_at	27.9327	76.6015	0	1.41491	1.41491	2.66643	P	P	Plek2	pleckstrin 2	27260	0035556 // intracellular signal transduction // inferred from electronic annotation	0005737 // cytoplasm // inferred from electronic annotation///0005856 // cytoskeleton // inferred from electronic annotation///0005886 // plasma membrane // inferred from electronic annotation///0016020 // membrane // inferred from electronic annotation///0031258 // lamellipodium membrane // inferred from electronic annotation///0042995 // cell projection // inferred from electronic annotation	0005515 // protein binding // inferred from electronic annotation///0005543 // phospholipid binding // inferred from electronic annotation	GO:0035556|GO:0005737|GO:0005856|GO:0005886|GO:0016020|GO:0031258|GO:0042995|GO:0005515|GO:0005543	chr12:78888693-78906951 (-) // 91.88 // qC3		ENSMUSG00000021118	December 2011 (Mouse Genome Sequencing Consortium and NCBI 38)	IPR000591 // DEP domain // 7.5E-19///IPR001849 // Pleckstrin homology domain // 8.3E-17///IPR001849 // Pleckstrin homology domain // 4.9E-20	1351466			NP_038766	NM_013738	NM_013738	GenBank	Consensus sequence	Q9WV52	gb:NM_013738.1 /DB_XREF=gi:7305392 /GEN=Plek2 /FEA=FLmRNA /CNT=27 /TID=Mm.103380.1 /TIER=FL+Stack /STK=11 /UG=Mm.103380 /LL=27260 /DEF=Mus musculus pleckstrin 2 (Plek2), mRNA. /PROD=pleckstrin 2 /FL=gb:AF170564.1 gb:NM_013738.1 gb:AF157600.1	AF170564 // Mus musculus pleckstrin 2 mRNA, complete cds. // gb // 9 // ---///BC028902 // Mus musculus pleckstrin 2, mRNA (cDNA clone MGC:18708 IMAGE:4208341), complete cds. // gb // 11 // ---///ENSMUST00000021544 // cdna:known chromosome:GRCm38:12:78888691:78906964:-1 gene:ENSMUSG00000021118 gene_biotype:protein_coding transcript_biotype:protein_coding // ensembl // 11 // ---///NM_013738 // Mus …	Mm.103380.1	full length	Mm.103380	Mm.103380
1439967_at	10.2032	27.9646	0	1.41407	1.41407	2.66488	P	P	1700071A11Rik	RIKEN cDNA 1700071A11 gene	76611					chr9:55148481-55148781 (-) // 94.94 // qB			December 2011 (Mouse Genome Sequencing Consortium and NCBI 38)		1923861			XP_978453	XM_973359	AW457219	GenBank	Consensus sequence		gb:AW457219 /DB_XREF=gi:7027436 /DB_XREF=UI-M-BH3-aqx-g-08-0-UI.s1 /CLONE=UI-M-BH3-aqx-g-08-0-UI /FEA=EST /CNT=7 /TID=Mm.101158.1 /TIER=ConsEnd /STK=6 /UG=Mm.101158 /UG_TITLE=ESTs	AK006928 // Mus musculus adult male testis cDNA, RIKEN full-length enriched library, clone:1700071A11 product:unclassifiable, full insert sequence. // gb // 11 // ---///n296423 // accn=AK006928 class=mRNAlike lncRNA name=Mouse noncoding transcript ref=FANTOM3 transcriptId=1700071A11 cpcScore=4.1863300 cnci=-0.1610494 // noncode // 11 // ---	Mm.101158.1		Mm.358776	Mm.101158
1452170_at	42.9668	117.557	0	1.41156	1.41156	2.66024	P	P	Chpf2	chondroitin polymerizing factor 2	100910		0016020 // membrane // inferred from electronic annotation///0032580 // Golgi cisterna membrane // inferred from electronic annotation	0016757 // transferase activity, transferring glycosyl groups // inferred from electronic annotation///0016758 // transferase activity, transferring hexosyl groups // inferred from electronic annotation	GO:0016020|GO:0032580|GO:0016757|GO:0016758	chr5:24588175-24592487 (+) // 96.67 // qA3	EC:2.4.1.226	ENSMUSG00000038181	December 2011 (Mouse Genome Sequencing Consortium and NCBI 38)	IPR003378 // Fringe-like // 1.5E-12///IPR008428 // Chondroitin N-acetylgalactosaminyltransferase // 1.0E-177	1917522			NP_598674	NM_133913	BC019714	GenBank	Consensus sequence	Q80TE1///Q80VD4///Q3UU43///Q6P9Z1///Q8C228///Q8VCJ5	gb:BC019714.1 /DB_XREF=gi:18043970 /FEA=mRNA /CNT=101 /TID=Mm.35580.1 /TIER=Stack /STK=81 /UG=Mm.35580 /LL=100910 /UG_GENE=2010209O12Rik /DEF=Mus musculus, clone IMAGE:3987018, mRNA, partial cds. /PROD=Unknown (protein for IMAGE:3987018)	AK008483 // Mus musculus adult male small intestine cDNA, RIKEN full-length enriched library, clone:2010209O12 product:unclassifiable, full insert sequence. // gb // 9 // ---///AK122504 // Mus musculus premature mRNA for mKIAA1402 protein. // gb // 11 // ---///BC047275 // Mus musculus RIKEN cDNA 2010209O12 gene, mRNA (cDNA clone MGC:54971 IMAGE:6441739), complete cds. // gb // 11 // ---///ENSMUST…	Mm.35580.1	est///full length	Mm.140672///Mm.436539///Mm.466942	Mm.35580
1439247_at	14.2019	38.8526	0	1.41141	1.41141	2.65998	P	P	Dock10	dedicator of cytokinesis 10	210293	0007264 // small GTPase mediated signal transduction // inferred from electronic annotation///0050790 // regulation of catalytic activity // inferred from direct assay		0005085 // guanyl-nucleotide exchange factor activity // inferred from electronic annotation///0005089 // Rho guanyl-nucleotide exchange factor activity // inferred from direct assay///0005488 // binding // inferred from electronic annotation///0005515 // protein binding // inferred from electronic annotation///0005525 // GTP binding // inferred from electronic annotation///0005543 // phospholipi…	GO:0007264|GO:0050790|GO:0005085|GO:0005089|GO:0005488|GO:0005515|GO:0005525|GO:0005543|GO:0017048	chr1:80567994-80572550 (-) // 92.41 // qC5		ENSMUSG00000038608	December 2011 (Mouse Genome Sequencing Consortium and NCBI 38)	IPR001849 // Pleckstrin homology domain // 1.3E-13///IPR010703 // Dedicator of cytokinesis C-terminal // 3.0E-69///IPR021816 // Dedicator of cytokinesis C/D, N-terminal // 8.9E-33	2146320			NP_780500	NM_175291	BB763030	GenBank	Consensus sequence	B2RWY0///F1AHI9///E9QM99///Q8BZN6///Q3T9E0///Q8BLX9	gb:BB763030 /DB_XREF=gi:16207943 /DB_XREF=BB763030 /CLONE=G370018M23 /FEA=EST /CNT=9 /TID=Mm.133473.1 /TIER=Stack /STK=8 /UG=Mm.133473 /UG_TITLE=ESTs, Weakly similar to KIAA1058 protein (H.sapiens)	AK138722 // Mus musculus 0 day neonate thymus cDNA, RIKEN full-length enriched library, clone:A430025O09 product:dedicator of cytokinesis 10, full insert sequence. // gb // 11 // ---///BC150753 // Mus musculus dedicator of cytokinesis 10, mRNA (cDNA clone MGC:183664 IMAGE:9087664), complete cds. // gb // 11 // ---///ENSMUST00000077946 // cdna:known chromosome:GRCm38:1:80501073:80758553:-1 gene:EN…	Mm.133473.1	est///full length	Mm.133473///Mm.398006	Mm.133473
1453371_at	7.55121	20.6574	0	1.41137	1.41137	2.6599	P	P	Rprd2	regulation of nuclear pre-mRNA domain containing 2	75137		0016591 // DNA-directed RNA polymerase II, holoenzyme // not recorded		GO:0016591	chr3:95786143-95818950 (-) // 95.95 // qF2.1			December 2011 (Mouse Genome Sequencing Consortium and NCBI 38)		1922387			NP_001074762	NM_001081293///NM_028328///NM_029180	AK012860	GenBank	Consensus sequence	Q6NXI6///Q3UY82///Q9D4Z4	gb:AK012860.1 /DB_XREF=gi:12849881 /FEA=mRNA /CNT=12 /TID=Mm.196275.1 /TIER=ConsEnd /STK=4 /UG=Mm.196275 /LL=75137 /UG_GENE=4930535B03Rik /UG_TITLE=RIKEN cDNA 4930535B03 gene /DEF=Mus musculus 10, 11 days embryo whole body cDNA, RIKEN full-length enriched library, clone:2810036A19:homolog to HSPC099 (FRAGMENT), full insert sequence.	AK012860 // Mus musculus 10, 11 days embryo whole body cDNA, RIKEN full-length enriched library, clone:2810036A19 product:HSPC099 (FRAGMENT) homolog [Homo sapiens], full insert sequence. // gb // 10 // ---	Mm.196275.1	full length	Mm.196275	Mm.196275
1442586_at	13.257	36.1779	0	1.40784	1.40784	2.6534	P	P	Socs2	suppressor of cytokine signaling 2	216233	0007595 // lactation // inferred from genetic interaction///0007595 // lactation // inferred from mutant phenotype///0009968 // negative regulation of signal transduction // inferred from electronic annotation///0016567 // protein ubiquitination // inferred from electronic annotation///0032355 // response to estradiol stimulus // not recorded///0032870 // cellular response to hormone stimulus // …		0005131 // growth hormone receptor binding // inferred from physical interaction///0005159 // insulin-like growth factor receptor binding // not recorded	GO:0007595|GO:0007595|GO:0009968|GO:0016567|GO:0032355|GO:0032870|GO:0035556|GO:0040008|GO:0040014|GO:0040015|GO:0040015|GO:0045666|GO:0046426|GO:0060396|GO:0060749|GO:0060749|GO:0005131|GO:0005159	chr10:95408352-95409024 (-) // 86.09 // qC2			December 2011 (Mouse Genome Sequencing Consortium and NCBI 38)		1201787			NP_001162126///NP_001162127///NP_001162128///NP_031732	NM_001168655///NM_001168656///NM_001168657///NM_007706	BB456057	GenBank	Consensus sequence	O35717///Q548Q7///Q8CCG3	gb:BB456057 /DB_XREF=gi:16426009 /DB_XREF=BB456057 /CLONE=D130043N08 /FEA=EST /CNT=4 /TID=Mm.205391.1 /TIER=ConsEnd /STK=3 /UG=Mm.205391 /UG_TITLE=ESTs	AK083884 // Mus musculus 12 days embryo spinal ganglion cDNA, RIKEN full-length enriched library, clone:D130043N08 product:unclassifiable, full insert sequence. // gb // 10 // ---///n272187 // accn=AK083884 class=mRNAlike lncRNA name=Mouse noncoding transcript ref=FANTOM3 transcriptId=D130043N08 cpcScore=-1.1317800 cnci=-0.2575681 // noncode // 10 // ---	Mm.205391.1	full length	Mm.490329	Mm.205391
1428221_at	87.5622	238.873	0	1.40735	1.40735	2.6525	P	P	Klhdc8b	kelch domain containing 8B	78267		0005737 // cytoplasm // not recorded	0005515 // protein binding // inferred from electronic annotation	GO:0005737|GO:0005515	chr9:108447631-108463383 (-) // 85.42 // qF2		ENSMUSG00000032609	December 2011 (Mouse Genome Sequencing Consortium and NCBI 38)	IPR006652 // Kelch repeat type 1 // 1.4E-8///IPR006652 // Kelch repeat type 1 // 3.7E-9///IPR006652 // Kelch repeat type 1 // 1.6E-11///IPR006652 // Kelch repeat type 1 // 1.3E-8///IPR006652 // Kelch repeat type 1 // 3.6E-10	1925517			NP_084351	NM_030075	AK019849	GenBank	Consensus sequence	Q9D2D9	gb:AK019849.1 /DB_XREF=gi:12860212 /FEA=mRNA /CNT=98 /TID=Mm.153340.1 /TIER=Stack /STK=70 /UG=Mm.153340 /LL=78267 /UG_GENE=4931406O17Rik /UG_TITLE=RIKEN cDNA 4931406O17 gene /DEF=Mus musculus adult male testis cDNA, RIKEN full-length enriched library, clone:4931406O17:homolog to CDNA FLJ10748 FIS, CLONE NT2RP3001819, WEAKLY SIMILAR TO RING CANAL PROTEIN, full insert sequence.	BC048918 // Mus musculus kelch domain containing 8B, mRNA (cDNA clone MGC:56870 IMAGE:6309434), complete cds. // gb // 11 // ---///BC060089 // Mus musculus kelch domain containing 8B, mRNA (cDNA clone IMAGE:6401045). // gb // 11 // ---///ENSMUST00000035232 // cdna:known chromosome:GRCm38:9:108447658:108452377:-1 gene:ENSMUSG00000032609 gene_biotype:protein_coding transcript_biotype:protein_coding…	Mm.153340.1	full length	Mm.283194	Mm.153340
1439775_at	54.5055	148.633	0	1.40678	1.40678	2.65144	P	P	Brwd3///Gm10452	bromodomain and WD repeat domain containing 3///predicted gene 10452	382236///100038641	0007010 // cytoskeleton organization // not recorded///0008360 // regulation of cell shape // not recorded		0005515 // protein binding // inferred from electronic annotation	GO:0007010|GO:0008360|GO:0005515	chrX:108738083-108741612 (-) // 98.08 // qD		ENSMUSG00000063663	December 2011 (Mouse Genome Sequencing Consortium and NCBI 38)	IPR001487 // Bromodomain // 1.7E-20///IPR001487 // Bromodomain // 3.5E-15///IPR001680 // WD40 repeat // 8.1E-12///IPR001680 // WD40 repeat // 2.9E-10///IPR001680 // WD40 repeat // 4.4E-11///IPR001680 // WD40 repeat // 5.7E-5///IPR001680 // WD40 repeat // 2.8E-10///IPR001680 // WD40 repeat // 4.8E-9///IPR001680 // WD40 repeat // 1.6E-5				NP_001074946	NM_001081477///XR_142417	AW987520	GenBank	Consensus sequence	A2AHJ4///G3UXF9///Q3UVZ7	gb:AW987520 /DB_XREF=gi:8182435 /DB_XREF=uf25e02.x1 /CLONE=IMAGE:1512410 /FEA=EST /CNT=35 /TID=Mm.100112.1 /TIER=ConsEnd /STK=6 /UG=Mm.100112 /UG_TITLE=ESTs	ENSMUST00000150434 // cdna:novel chromosome:GRCm38:X:108737016:108834348:-1 gene:ENSMUSG00000063663 gene_biotype:protein_coding transcript_biotype:protein_coding // ensembl // 11 // ---///XR_142417 // PREDICTED: Mus musculus predicted gene 10452 (Gm10452), misc_RNA. // refseq // 11 // ---	Mm.100112.1	est///full length	Mm.100112///Mm.404226///Mm.404234///Mm.413432///Mm.426127	Mm.100112
1417300_at	208.102	566.448	0	1.40414	1.40414	2.6466	P	P	Smpdl3b	sphingomyelin phosphodiesterase, acid-like 3B	100340	0006685 // sphingomyelin catabolic process // inferred from electronic annotation///0008152 // metabolic process // inferred from electronic annotation	0005576 // extracellular region // inferred from electronic annotation///0005615 // extracellular space // inferred from electronic annotation	0004767 // sphingomyelin phosphodiesterase activity // inferred from electronic annotation///0016787 // hydrolase activity // inferred from electronic annotation///0016798 // hydrolase activity, acting on glycosyl bonds // inferred from electronic annotation	GO:0006685|GO:0008152|GO:0005576|GO:0005615|GO:0004767|GO:0016787|GO:0016798	chr4:132732965-132757171 (-) // 86.95 // qD2.3		ENSMUSG00000028885	December 2011 (Mouse Genome Sequencing Consortium and NCBI 38)	IPR004843 // Metallophosphoesterase domain // 2.8E-24	1916022			NP_598649	NM_133888	NM_133888	GenBank	Consensus sequence	Q8BTC9///Q3TLX9///P58242	gb:NM_133888.1 /DB_XREF=gi:19527103 /GEN=1110054A24Rik /FEA=FLmRNA /CNT=75 /TID=Mm.17794.1 /TIER=FL+Stack /STK=49 /UG=Mm.17794 /LL=100340 /DEF=Mus musculus RIKEN cDNA 1110054A24 gene (1110054A24Rik), mRNA. /PROD=RIKEN cDNA 1110054A24 /FL=gb:BC009087.1 gb:NM_133888.1	AK004242 // Mus musculus 18-day embryo whole body cDNA, RIKEN full-length enriched library, clone:1110054A24 product:sphingomyelin phosphodiesterase, acid-like 3B, full insert sequence. // gb // 11 // ---///AK136602 // Mus musculus adult male epididymis cDNA, RIKEN full-length enriched library, clone:9230004J03 product:sphingomyelin phosphodiesterase, acid-like 3B, full insert sequence. // gb // …	Mm.17794.1	full length	Mm.287187	Mm.17794
1446119_at	40.6721	110.547	0	1.40205	1.40205	2.64276	P	P	Gm17733	predicted gene, 17733	100503783					chr6:115127599-115128307 (-) // 79.74 // qE3		ENSMUSG00000097486	December 2011 (Mouse Genome Sequencing Consortium and NCBI 38)						XR_105011///XR_107813	BB176004	GenBank	Consensus sequence		gb:BB176004 /DB_XREF=gi:16269720 /DB_XREF=BB176004 /CLONE=A230059N19 /FEA=EST /CNT=2 /TID=Mm.102390.1 /TIER=ConsEnd /STK=2 /UG=Mm.102390 /UG_TITLE=ESTs	AK038749 // Mus musculus adult male hypothalamus cDNA, RIKEN full-length enriched library, clone:A230059N19 product:unclassifiable, full insert sequence. // gb // 9 // ---///ENSMUST00000181883 // ensembl_lincrna:lincRNA chromosome:GRCm38:6:115127602:115134772:-1 gene:ENSMUSG00000097486 gene_biotype:lincRNA transcript_biotype:lincRNA // ensembl // 9 // ---///n283066 // accn=AK038749 class=mRNAlike…	Mm.102390.1		Mm.102390	Mm.102390
1453328_at	80.2972	218.169	0	1.40152	1.40152	2.64179	P	P	2700008G24Rik///Xkr6	RIKEN cDNA 2700008G24 gene///X Kell blood group precursor related family member 6 homolog	72545///219149		0016020 // membrane // inferred from electronic annotation///0016021 // integral to membrane // inferred from electronic annotation		GO:0016020|GO:0016021	chr14:63664377-63666180 (+) // 98.41 // qD1		ENSMUSG00000035067	December 2011 (Mouse Genome Sequencing Consortium and NCBI 38)	IPR018629 // Transport protein XK // 2.8E-31	1919795			NP_775569	NM_173393	AW495672	GenBank	Consensus sequence	H3BJG3///E9Q6C8	gb:AW495672 /DB_XREF=gi:7065953 /DB_XREF=UI-M-BH3-avd-b-02-0-UI.s1 /CLONE=UI-M-BH3-avd-b-02-0-UI /FEA=mRNA /CNT=10 /TID=Mm.32071.1 /TIER=ConsEnd /STK=6 /UG=Mm.32071 /LL=72545 /UG_GENE=2700008G24Rik /UG_TITLE=RIKEN cDNA 2700008G24 gene	AK012221 // Mus musculus 11 days embryo whole body cDNA, RIKEN full-length enriched library, clone:2700008G24 product:unclassifiable, full insert sequence. // gb // 11 // ---///BC038474 // Mus musculus RIKEN cDNA 2700008G24 gene, mRNA (cDNA clone IMAGE:4242390), partial cds. // gb // 11 // ---///ENSMUST00000176510 // cdna:known chromosome:GRCm38:14:63606675:63666182:1 gene:ENSMUSG00000035067 gene…	Mm.32071.1	full length	Mm.32071///Mm.450437	Mm.32071
1429722_at	47.3043	128.49	0	1.4011	1.4011	2.64104	P	P	Zbtb4	zinc finger and BTB domain containing 4	75580		0005622 // intracellular // inferred from electronic annotation///0005634 // nucleus // inferred from electronic annotation	0003676 // nucleic acid binding // inferred from electronic annotation///0005515 // protein binding // inferred from electronic annotation///0008270 // zinc ion binding // inferred from electronic annotation///0046872 // metal ion binding // inferred from electronic annotation	GO:0005622|GO:0005634|GO:0003676|GO:0005515|GO:0008270|GO:0046872	chr11:69779466-69781955 (+) // 96.23 // qB3		ENSMUSG00000018750	December 2011 (Mouse Genome Sequencing Consortium and NCBI 38)	IPR013069 // BTB/POZ // 1.7E-17	1922830			NP_083624	NM_029348	BB767069	GenBank	Consensus sequence	Q3UHT8///Q69ZH0///Q5F293///Q5F295///Q5F296///Q14DI5///Q9D774	gb:AK020335.1 /DB_XREF=gi:12860894 /FEA=mRNA /CNT=48 /TID=Mm.33277.1 /TIER=Stack /STK=9 /UG=Mm.33277 /LL=77757 /UG_GENE=9230111I22Rik /UG_TITLE=RIKEN cDNA 9230111I22 gene /DEF=Mus musculus adult male epididymis cDNA, RIKEN full-length enriched library, clone:9230111I22:unclassifiable transcript, full insert sequence.	AK020335 // Mus musculus adult male epididymis cDNA, RIKEN full-length enriched library, clone:9230111I22 product:RIKEN cDNA 9230111I22 gene, full insert sequence. // gb // 11 // ---///AK034066 // Mus musculus adult male diencephalon cDNA, RIKEN full-length enriched library, clone:9330153E02 product:unclassifiable, full insert sequence. // gb // 11 // ---///AK147212 // Mus musculus 16 days embryo…	Mm.33277.1	est///full length	Mm.398158///Mm.426361	Mm.33277
1418003_at	16.1178	43.6886	0	1.39809	1.39809	2.63553	P	P	Rgcc	regulator of cell cycle	66214	0000082 // G1/S transition of mitotic cell cycle // not recorded///0001100 // negative regulation of exit from mitosis // not recorded///0001937 // negative regulation of endothelial cell proliferation // not recorded///0003331 // positive regulation of extracellular matrix constituent secretion // not recorded///0006956 // complement activation // not recorded///0007049 // cell cycle // inferred…	0005634 // nucleus // not recorded///0005730 // nucleolus // not recorded///0005737 // cytoplasm // not recorded///0005813 // centrosome // not recorded///0005815 // microtubule organizing center // inferred from electronic annotation///0005856 // cytoskeleton // inferred from electronic annotation	0005515 // protein binding // inferred from physical interaction///0019901 // protein kinase binding // not recorded///0030295 // protein kinase activator activity // not recorded///0070412 // R-SMAD binding // not recorded	GO:0000082|GO:0001100|GO:0001937|GO:0003331|GO:0006956|GO:0007049|GO:0008285|GO:0010718|GO:0016525|GO:0031659|GO:0032967|GO:0043537|GO:0045840|GO:0045860|GO:0050710|GO:0050715|GO:0051091|GO:0051496|GO:0071158|GO:0071456|GO:0071850|GO:0072537|GO:0090272|GO:1901313|GO:1901991|GO:2000048|GO:2000353|GO:2000573|GO:0005634|GO:0005730|GO:0005737|GO:0005813|GO:0005815|GO:0005856|GO:0005515|GO:0019901|GO:…	chr14:79288749-79301833 (-) // 94.62 // qD3		ENSMUSG00000022018	December 2011 (Mouse Genome Sequencing Consortium and NCBI 38)		1913464			NP_079703	NM_025427	NM_025427	GenBank	Consensus sequence	Q9DBX1	gb:NM_025427.1 /DB_XREF=gi:13384823 /GEN=1190002H23Rik /FEA=FLmRNA /CNT=94 /TID=Mm.29811.1 /TIER=FL+Stack /STK=31 /UG=Mm.29811 /LL=66214 /DEF=Mus musculus RIKEN cDNA 1190002H23 gene (1190002H23Rik), mRNA. /PROD=RIKEN cDNA 1190002H23 /FL=gb:AF276981.1 gb:NM_025427.1	AF276981 // Mus musculus response gene to complement 32 mRNA, complete cds. // gb // 11 // ---///AK004451 // Mus musculus 18-day embryo whole body cDNA, RIKEN full-length enriched library, clone:1190002H23 product:1190002H23Rik protein (Response gene to complement 32), full insert sequence. // gb // 10 // ---///AK004705 // Mus musculus adult male lung cDNA, RIKEN full-length enriched library, clo…	Mm.29811.1	full length	Mm.29811	Mm.29811
1439609_at	46.7443	126.594	0	1.39684	1.39684	2.63324	P	P								chr1:78214964-78215596 (-) // 96.03 // qC4			December 2011 (Mouse Genome Sequencing Consortium and NCBI 38)							BB536410	GenBank	Consensus sequence		gb:BB536410 /DB_XREF=gi:16446658 /DB_XREF=BB536410 /CLONE=E030049N16 /FEA=EST /CNT=8 /TID=Mm.187855.1 /TIER=ConsEnd /STK=7 /UG=Mm.187855 /UG_TITLE=ESTs	BB074503 // /DB_XREF=BB074503 /CLONE=9330017H21 // gb // --- // ---///BB234638 // /DB_XREF=BB234638 /CLONE=A630050H14 // gb // --- // ---///BB332676 // /DB_XREF=BB332676 /CLONE=B730050M05 // gb // --- // ---///BB536410 // /DB_XREF=BB536410 /CLONE=E030049N16 // gb // --- // ---///BE862889 // /DB_XREF=UI-M-BG1-aie-f-09-0-UI.r1 /CLONE=UI-M-BG1-aie-f-09-0-UI // gb // --- // ---	Mm.187855.1	est	Mm.44130	Mm.187855
1449831_at	33.0394	89.4707	0	1.39672	1.39672	2.63303	P	P	Tctex1d1	Tctex1 domain containing 1	67344					chr4:102986381-103004570 (+) // 83.32 // qC6		ENSMUSG00000028523	December 2011 (Mouse Genome Sequencing Consortium and NCBI 38)	IPR005334 // Tctex-1 // 2.7E-29///IPR005334 // Tctex-1 // 7.5E-30	1914594			NP_001157239///NP_001157240///NP_080376	NM_001163767///NM_001163768///NM_026100	NM_026100	GenBank	Consensus sequence	Q9D5I4///B7ZNE0///G3UW44///A2AIZ3///A2AIZ4	gb:NM_026100.1 /DB_XREF=gi:13385603 /GEN=1700055O19Rik /FEA=FLmRNA /CNT=8 /TID=Mm.111346.1 /TIER=FL /STK=6 /UG=Mm.111346 /LL=67344 /DEF=Mus musculus RIKEN cDNA 1700055O19 gene (1700055O19Rik), mRNA. /PROD=RIKEN cDNA 1700055O19 /FL=gb:NM_026100.1	AK015315 // Mus musculus adult male testis cDNA, RIKEN full-length enriched library, clone:4930434I17 product:weakly similar to OUTER ARM DYNEIN LIGHT CHAIN 1 [Anthocidaris crassispina], full insert sequence. // gb // 11 // ---///BC099549 // Mus musculus Tctex1 domain containing 1, mRNA (cDNA clone MGC:118261 IMAGE:30919464), complete cds. // gb // 11 // ---///BC132398 // Mus musculus Tctex1 doma…	Mm.111346.1	full length	Mm.111346	Mm.111346
AFFX-PyruCarbMur/L09192_MA_at	30.232	81.8586	0	1.39655	1.39655	2.63271	M	P	Pcx	pyruvate carboxylase	18563	0006090 // pyruvate metabolic process // not recorded///0006094 // gluconeogenesis // not recorded///0006107 // oxaloacetate metabolic process // not recorded///0006629 // lipid metabolic process // inferred from electronic annotation///0008152 // metabolic process // inferred from electronic annotation	0005739 // mitochondrion // inferred from direct assay///0005739 // mitochondrion // not recorded///0005743 // mitochondrial inner membrane // inferred from direct assay///0005759 // mitochondrial matrix // inferred from electronic annotation	0000166 // nucleotide binding // inferred from electronic annotation///0003677 // DNA binding // inferred from electronic annotation///0003824 // catalytic activity // inferred from electronic annotation///0004075 // biotin carboxylase activity // inferred from electronic annotation///0004736 // pyruvate carboxylase activity // not recorded///0005524 // ATP binding // not recorded///0009374 // bi…	GO:0006090|GO:0006094|GO:0006107|GO:0006629|GO:0008152|GO:0005739|GO:0005739|GO:0005743|GO:0005759|GO:0000166|GO:0003677|GO:0003824|GO:0004075|GO:0004736|GO:0005524|GO:0009374|GO:0016874|GO:0031406|GO:0046872		EC:6.4.1.1		December 2011 (Mouse Genome Sequencing Consortium and NCBI 38)		97520		Fatty_Acid_Synthesis // GenMAPP///Glycolysis_and_Gluconeogenesis // GenMAPP///Krebs-TCA_Cycle // GenMAPP	NP_001156418///NP_032823	NM_001162946///NM_008797	AFFX-PyruCarbMur/L09192_MA	Affymetrix Proprietary Database	Control sequence	Q05920///Q3T9S7///Q3TCQ3///Q3UFS6///Q62043///Q8BP54	M. musculus /GEN=pyruvate carboxylase /DB_XREF=gb:L09192.1 /DEF=Mus musculus pyruvate carboxylase mRNA, complete cds.	AFFX-PyruCarbMur/L09192_MA // M. musculus /GEN=pyruvate carboxylase /DB_XREF=gb:L09192.1 /DEF=Mus musculus pyruvate carboxylase mRNA, complete cds. // affx // --- // ---///AFFX-PyruCarbMur/L09192_MA // --- // unknown // --- // ---///L09192 // L09192 Mus musculus pyruvate carboxylase mRNA, complete cds (_5, _MA, MB, _3 represent transcript regions 5 prime, MiddleA, MiddleB, and 3 prime respectivel…	AFFX-PyruCarbMur/L09192_MA		Mm.1845
1428615_at	99.7945	269.012	0	1.39013	1.39013	2.62102	P	P	Lpar6	lysophosphatidic acid receptor 6	67168	0007165 // signal transduction // inferred from electronic annotation///0007186 // G-protein coupled receptor signaling pathway // inferred from electronic annotation///0035589 // G-protein coupled purinergic nucleotide receptor signaling pathway // inferred from electronic annotation	0005886 // plasma membrane // not recorded///0016020 // membrane // inferred from electronic annotation///0016021 // integral to membrane // inferred from electronic annotation	0004871 // signal transducer activity // inferred from electronic annotation///0004930 // G-protein coupled receptor activity // inferred from electronic annotation///0045028 // G-protein coupled purinergic nucleotide receptor activity // inferred from electronic annotation	GO:0007165|GO:0007186|GO:0035589|GO:0005886|GO:0016020|GO:0016021|GO:0004871|GO:0004930|GO:0045028	chr14:73237890-73240358 (+) // 99.76 // qD3		ENSMUSG00000033446	December 2011 (Mouse Genome Sequencing Consortium and NCBI 38)	IPR000276 // G protein-coupled receptor, rhodopsin-like // 1.6E-60	1914418		Nucleotide_GPCRs // GenMAPP	NP_780325	NM_175116	AK008952	GenBank	Consensus sequence	Q8BMC0	gb:AK008952.1 /DB_XREF=gi:12843450 /FEA=mRNA /CNT=91 /TID=Mm.28294.1 /TIER=Stack /STK=29 /UG=Mm.28294 /LL=67168 /UG_GENE=2610302I02Rik /UG_TITLE=RIKEN cDNA 2610302I02 gene /DEF=Mus musculus adult male stomach cDNA, RIKEN full-length enriched library, clone:2210416I02:homolog to P2Y PURINOCEPTOR 5 (P2Y5) (PURINERGIC RECEPTOR 5) (RB INTRON ENCODED G-PROTEIN COUPLED RECEPTOR), full insert sequence.	AK008952 // Mus musculus adult male stomach cDNA, RIKEN full-length enriched library, clone:2210416I02 product:P2Y PURINOCEPTOR 5, full insert sequence. // gb // 11 // ---///AK011967 // Mus musculus 10 days embryo whole body cDNA, RIKEN full-length enriched library, clone:2610302I02 product:P2Y PURINOCEPTOR 5, full insert sequence. // gb // 11 // ---///AK032901 // Mus musculus 12 days embryo male…	Mm.28294.1	full length	Mm.390681	Mm.28294
1455687_at	15.9809	43.0307	0	1.38851	1.38851	2.61808	P	P	Ick	intestinal cell kinase	56542	0006468 // protein phosphorylation // inferred from direct assay///0006468 // protein phosphorylation // inferred from electronic annotation///0006468 // protein phosphorylation // not recorded///0007165 // signal transduction // traceable author statement///0007243 // intracellular protein kinase cascade // not recorded///0007275 // multicellular organismal development // inferred from electroni…	0005737 // cytoplasm // not recorded///0005829 // cytosol // inferred from electronic annotation///0043231 // intracellular membrane-bounded organelle // not recorded	0000166 // nucleotide binding // inferred from electronic annotation///0000287 // magnesium ion binding // not recorded///0004672 // protein kinase activity // inferred from electronic annotation///0004674 // protein serine/threonine kinase activity // inferred from direct assay///0004674 // protein serine/threonine kinase activity // not recorded///0004693 // cyclin-dependent protein serine/thre…	GO:0006468|GO:0006468|GO:0006468|GO:0007165|GO:0007243|GO:0007275|GO:0016310|GO:0005737|GO:0005829|GO:0043231|GO:0000166|GO:0000287|GO:0004672|GO:0004674|GO:0004674|GO:0004693|GO:0004713|GO:0005515|GO:0005524|GO:0016301|GO:0016740|GO:0016772|GO:0046872	chr9:78171195-78172110 (+) // 99.89 // qE1	EC:2.7.11.22	ENSMUSG00000009828	December 2011 (Mouse Genome Sequencing Consortium and NCBI 38)	IPR000719 // Protein kinase, catalytic domain // 1.2E-79///IPR001245 // Serine-threonine/tyrosine-protein kinase catalytic domain // 1.6E-40				NP_001157252///NP_064371	NM_001163780///NM_019987	BB376918	GenBank	Consensus sequence	Q9JKV2///Q69ZV0///Q3U4K6///Q3V314///Q9D7Q7	gb:BB376918 /DB_XREF=gi:16407555 /DB_XREF=BB376918 /CLONE=C130087E09 /FEA=EST /CNT=12 /TID=Mm.101016.1 /TIER=Stack /STK=9 /UG=Mm.101016 /UG_TITLE=ESTs	ENSMUST00000044551 // cdna:known chromosome:GRCm38:9:78113315:78172107:1 gene:ENSMUSG00000009828 gene_biotype:protein_coding transcript_biotype:protein_coding // ensembl // 11 // ---///NM_001163780 // Mus musculus intestinal cell kinase (Ick), transcript variant 1, mRNA. // refseq // 11 // ---///NM_019987 // Mus musculus intestinal cell kinase (Ick), transcript variant 2, mRNA. // refseq // 11 //…	Mm.101016.1	est///full length	Mm.288719///Mm.400866///Mm.414452///Mm.483232	Mm.101016
AFFX-PyruCarbMur/L09192_3_at	95.2843	256.541	0	1.38837	1.38837	2.61782	P	P	Pcx	pyruvate carboxylase	18563	0006090 // pyruvate metabolic process // not recorded///0006094 // gluconeogenesis // not recorded///0006107 // oxaloacetate metabolic process // not recorded///0006629 // lipid metabolic process // inferred from electronic annotation///0008152 // metabolic process // inferred from electronic annotation	0005739 // mitochondrion // inferred from direct assay///0005739 // mitochondrion // not recorded///0005743 // mitochondrial inner membrane // inferred from direct assay///0005759 // mitochondrial matrix // inferred from electronic annotation	0000166 // nucleotide binding // inferred from electronic annotation///0003677 // DNA binding // inferred from electronic annotation///0003824 // catalytic activity // inferred from electronic annotation///0004075 // biotin carboxylase activity // inferred from electronic annotation///0004736 // pyruvate carboxylase activity // not recorded///0005524 // ATP binding // not recorded///0009374 // bi…	GO:0006090|GO:0006094|GO:0006107|GO:0006629|GO:0008152|GO:0005739|GO:0005739|GO:0005743|GO:0005759|GO:0000166|GO:0003677|GO:0003824|GO:0004075|GO:0004736|GO:0005524|GO:0009374|GO:0016874|GO:0031406|GO:0046872		EC:6.4.1.1		December 2011 (Mouse Genome Sequencing Consortium and NCBI 38)		97520		Fatty_Acid_Synthesis // GenMAPP///Glycolysis_and_Gluconeogenesis // GenMAPP///Krebs-TCA_Cycle // GenMAPP	NP_001156418///NP_032823	NM_001162946///NM_008797	AFFX-PyruCarbMur/L09192_3	Affymetrix Proprietary Database	Control sequence	Q05920///Q3T9S7///Q3TCQ3///Q3UFS6///Q62043///Q8BP54	M. musculus /GEN=pyruvate carboxylase /DB_XREF=gb:L09192.1 /DEF=Mus musculus pyruvate carboxylase mRNA, complete cds.	AFFX-PyruCarbMur/L09192_3 // M. musculus /GEN=pyruvate carboxylase /DB_XREF=gb:L09192.1 /DEF=Mus musculus pyruvate carboxylase mRNA, complete cds. // affx // --- // ---///AFFX-PyruCarbMur/L09192_3 // --- // unknown // --- // ---///L09192 // L09192 Mus musculus pyruvate carboxylase mRNA, complete cds (_5, _MA, MB, _3 represent transcript regions 5 prime, MiddleA, MiddleB, and 3 prime respectively)…	AFFX-PyruCarbMur/L09192_3		Mm.1845
1453053_at	146.814	394.805	0	1.38664	1.38664	2.6147	P	P	Cenpw	centromere protein W	66311	0000278 // mitotic cell cycle // not recorded///0007049 // cell cycle // inferred from electronic annotation///0007059 // chromosome segregation // not recorded///0007067 // mitosis // inferred from electronic annotation///0051276 // chromosome organization // not recorded///0051301 // cell division // inferred from electronic annotation///0051382 // kinetochore assembly // not recorded	0000775 // chromosome, centromeric region // not recorded///0000776 // kinetochore // not recorded///0000777 // condensed chromosome kinetochore // inferred from electronic annotation///0005634 // nucleus // inferred from electronic annotation///0005694 // chromosome // inferred from electronic annotation	0003677 // DNA binding // inferred from electronic annotation///0005515 // protein binding // inferred from electronic annotation///0046982 // protein heterodimerization activity // inferred from electronic annotation	GO:0000278|GO:0007049|GO:0007059|GO:0007067|GO:0051276|GO:0051301|GO:0051382|GO:0000775|GO:0000776|GO:0000777|GO:0005634|GO:0005694|GO:0003677|GO:0005515|GO:0046982	chr10:30196010-30200540 (-) // 74.82 // qA4		ENSMUSG00000075266	December 2011 (Mouse Genome Sequencing Consortium and NCBI 38)		1913561			NP_001103217	NM_001109747	BF453953	GenBank	Consensus sequence	Q3URR0///B2RVH1	gb:BF453953 /DB_XREF=gi:11520122 /DB_XREF=maa56b02.x1 /CLONE=IMAGE:3820731 /FEA=mRNA /CNT=26 /TID=Mm.53902.1 /TIER=ConsEnd /STK=0 /UG=Mm.53902 /LL=66311 /UG_GENE=2610036L11Rik /UG_TITLE=RIKEN cDNA 2610036L11 gene	AK011700 // Mus musculus 10 days embryo whole body cDNA, RIKEN full-length enriched library, clone:2610036L11 product:unclassifiable, full insert sequence. // gb // 10 // ---///BC050071 // Mus musculus RIKEN cDNA 2610036L11 gene, mRNA (cDNA clone IMAGE:30021627), partial cds. // gb // 11 // ---///ENSMUST00000099985 // cdna:known chromosome:GRCm38:10:30196011:30200540:-1 gene:ENSMUSG00000075266 ge…	Mm.53902.1	full length	Mm.251779	Mm.53902
1432773_at	5.85912	15.7437	0	1.38551	1.38551	2.61264	P	P	2610105M22Rik	RIKEN cDNA 2610105M22 gene	70453					chr9:35361960-35363113 (-) // 90.21 // qA4			December 2011 (Mouse Genome Sequencing Consortium and NCBI 38)		1917703					AK011823	GenBank	Consensus sequence		gb:AV116398 /DB_XREF=gi:5298549 /DB_XREF=AV116398 /CLONE=2610105M22 /FEA=mRNA /CNT=2 /TID=Mm.158378.1 /TIER=ConsEnd /STK=1 /UG=Mm.158378 /LL=70453 /UG_GENE=2610105M22Rik /UG_TITLE=RIKEN cDNA 2610105M22 gene	AK011823 // Mus musculus 10 days embryo whole body cDNA, RIKEN full-length enriched library, clone:2610105M22 product:unclassifiable, full insert sequence. // gb // 11 // ---///n295059 // accn=AK011823 class=mRNAlike lncRNA name=Mouse noncoding transcript ref=FANTOM3 transcriptId=2610105M22 cpcScore=-1.0870000 cnci=-0.2919573 // noncode // 11 // ---	Mm.158378.1			Mm.158378
1448409_at	37.1544	99.7875	0	1.38482	1.38482	2.61139	P	P	Lrmp	lymphoid-restricted membrane protein	16970		0005737 // cytoplasm // inferred from electronic annotation///0005783 // endoplasmic reticulum // inferred from direct assay///0005789 // endoplasmic reticulum membrane // inferred from electronic annotation///0016020 // membrane // inferred from electronic annotation///0016021 // integral to membrane // inferred from electronic annotation///0030176 // integral to endoplasmic reticulum membrane /…		GO:0005737|GO:0005783|GO:0005789|GO:0016020|GO:0016021|GO:0030176	chr6:145137459-145174928 (+) // 95.47 // qG3		ENSMUSG00000030263	December 2011 (Mouse Genome Sequencing Consortium and NCBI 38)	IPR008677 // MRVI1 // 4.8E-287///IPR008677 // MRVI1 // 1.0E-267	108424			NP_032537	NM_008511	NM_008511	GenBank	Consensus sequence	Q3U560///Q3TVR1///Q3TGD7///Q60664///F6WLY0///G5E880///D6RIN0///Q3TL84///Q3V325///Q3U583///Q3V3H7///Q8BNX8	gb:NM_008511.1 /DB_XREF=gi:6678713 /GEN=Lrmp /FEA=FLmRNA /CNT=93 /TID=Mm.843.1 /TIER=FL+Stack /STK=78 /UG=Mm.843 /LL=16970 /DEF=Mus musculus lymphoid-restricted membrane protein (Lrmp), mRNA. /PROD=lymphoid-restricted membrane protein /FL=gb:U10484.1 gb:NM_008511.1	AK153865 // Mus musculus 2 days neonate thymus thymic cells cDNA, RIKEN full-length enriched library, clone:E430001H03 product:lymphoid-restricted membrane protein, full insert sequence. // gb // 10 // ---///AK160009 // Mus musculus osteoclast-like cell cDNA, RIKEN full-length enriched library, clone:I420043P14 product:lymphoid-restricted membrane protein, full insert sequence. // gb // 11 // ---…	Mm.843.1	full length	Mm.843	Mm.843
1446226_at	15.4103	41.3831	0	1.38464	1.38464	2.61107	P	P	Fancb	Fanconi anemia, complementation group B	237211	0006281 // DNA repair // inferred from electronic annotation///0006974 // response to DNA damage stimulus // inferred from electronic annotation	0005634 // nucleus // inferred from electronic annotation///0043240 // Fanconi anaemia nuclear complex // not recorded		GO:0006281|GO:0006974|GO:0005634|GO:0043240	chrX:164992700-164993384 (+) // 66.13 // qF5			December 2011 (Mouse Genome Sequencing Consortium and NCBI 38)		2448558			NP_001139553///NP_778192	NM_001146081///NM_175027	BB201105	GenBank	Consensus sequence	Q5XJY6///Q3TEX6///Q497Q5///Q8K3C9	gb:BB201105 /DB_XREF=gi:16271527 /DB_XREF=BB201105 /CLONE=A430034G08 /FEA=EST /CNT=2 /TID=Mm.208038.1 /TIER=ConsEnd /STK=2 /UG=Mm.208038 /UG_TITLE=ESTs	AK040957 // Mus musculus adult male aorta and vein cDNA, RIKEN full-length enriched library, clone:A530051I08 product:unclassifiable, full insert sequence. // gb // 11 // ---///n281130 // accn=AK040957 class=mRNAlike lncRNA name=Mouse noncoding transcript ref=FANTOM3 transcriptId=A530051I08 cpcScore=1.9512700 cnci=-0.3798111 // noncode // 11 // ---	Mm.208038.1			Mm.208038
1439204_at	33.5144	89.8137	0	1.38164	1.38164	2.60565	P	P	Scn3a	sodium channel, voltage-gated, type III, alpha	20269	0006810 // transport // inferred from electronic annotation///0006811 // ion transport // inferred from electronic annotation///0006813 // potassium ion transport // inferred from electronic annotation///0006814 // sodium ion transport // inferred from electronic annotation///0034220 // ion transmembrane transport // inferred from electronic annotation///0034765 // regulation of ion transmembrane…	0001518 // voltage-gated sodium channel complex // inferred from electronic annotation///0005737 // cytoplasm // inferred from direct assay///0008076 // voltage-gated potassium channel complex // inferred from electronic annotation///0016020 // membrane // inferred from direct assay///0016021 // integral to membrane // inferred from electronic annotation	0005216 // ion channel activity // inferred from electronic annotation///0005244 // voltage-gated ion channel activity // inferred from electronic annotation///0005248 // voltage-gated sodium channel activity // inferred from electronic annotation///0005249 // voltage-gated potassium channel activity // inferred from electronic annotation///0005267 // potassium channel activity // inferred from e…	GO:0006810|GO:0006811|GO:0006813|GO:0006814|GO:0034220|GO:0034765|GO:0035725|GO:0035725|GO:0055085|GO:0071805|GO:0001518|GO:0005737|GO:0008076|GO:0016020|GO:0016021|GO:0005216|GO:0005244|GO:0005248|GO:0005249|GO:0005267|GO:0005272	chr2:65458263-65458853 (-) // 99.66 // qC1.3		ENSMUSG00000057182	December 2011 (Mouse Genome Sequencing Consortium and NCBI 38)	IPR005821 // Ion transport domain // 1.6E-79///IPR005821 // Ion transport domain // 1.7E-50///IPR005821 // Ion transport domain // 2.4E-58///IPR005821 // Ion transport domain // 8.9E-52///IPR010526 // Sodium ion transport-associated // 1.3E-76///IPR013122 // Polycystin cation channel, PKD1/PKD2 // 1.0E-8///IPR024583 // Domain of unknown function DUF3451 // 5.9E-47	98249			NP_061202	NM_018732	BB096886	GenBank	Consensus sequence	A2ASI5///Q3UF73///Q68V26///A9JQD4///A9JQD5	gb:BB096886 /DB_XREF=gi:8741920 /DB_XREF=BB096886 /CLONE=9430057D05 /FEA=EST /CNT=10 /TID=Mm.33983.1 /TIER=Stack /STK=8 /UG=Mm.33983 /UG_TITLE=ESTs	AK048407 // Mus musculus 16 days embryo head cDNA, RIKEN full-length enriched library, clone:C130058B11 product:unclassifiable, full insert sequence. // gb // 11 // ---///ENSMUST00000066432 // cdna:known chromosome:GRCm38:2:65457118:65567492:-1 gene:ENSMUSG00000057182 gene_biotype:protein_coding transcript_biotype:protein_coding // ensembl // 11 // ---///ENSMUST00000100069 // cdna:known chromosom…	Mm.33983.1	est///full length	Mm.330256///Mm.395627	Mm.33983
1432615_at	7.29609	19.5455	0	1.38113	1.38113	2.60473	P	P	Wdr37	WD repeat domain 37	207615			0005515 // protein binding // inferred from electronic annotation	GO:0005515	chr13:8870340-8872105 (-) // 99.77 // qA1		ENSMUSG00000021147	December 2011 (Mouse Genome Sequencing Consortium and NCBI 38)	IPR001680 // WD40 repeat // 4.3E-7///IPR001680 // WD40 repeat // 2.0E-12///IPR001680 // WD40 repeat // 5.6E-9///IPR001680 // WD40 repeat // 1.1E-11///IPR001680 // WD40 repeat // 4.7E-12///IPR001680 // WD40 repeat // 3.5E-5				NP_001034477///NP_001034478///NP_766033	NM_001039388///NM_001039389///NM_172445	BB597421	GenBank	Consensus sequence	Q8CBE3///H3BJZ0///H3BJR7///H3BLH1///Q05BF4///Q3UK24///Q8C8P3	gb:BB597421 /DB_XREF=gi:11506022 /DB_XREF=BB597421 /CLONE=C530001K03 /FEA=mRNA /CNT=3 /TID=Mm.84958.1 /TIER=ConsEnd /STK=0 /UG=Mm.84958 /LL=71167 /UG_GENE=4933417A01Rik /UG_TITLE=RIKEN cDNA 4933417A01 gene	ENSMUST00000054251 // cdna:known chromosome:GRCm38:13:8802968:8871730:-1 gene:ENSMUSG00000021147 gene_biotype:protein_coding transcript_biotype:protein_coding // ensembl // --- // chr13:8802967-8871730(-)///ENSMUST00000175958 // cdna:known chromosome:GRCm38:13:8856918:8871909:-1 gene:ENSMUSG00000021147 gene_biotype:protein_coding transcript_biotype:protein_coding // ensembl // --- // chr13:886108…	Mm.84958.1	est///full length	Mm.284654///Mm.427445///Mm.428482///Mm.429289	Mm.84958
1449062_at	26.5665	71.1687	0	1.38113	1.38113	2.60472	P	P	Khk	ketohexokinase	16548	0005975 // carbohydrate metabolic process // inferred from electronic annotation///0006000 // fructose metabolic process // not recorded///0009744 // response to sucrose stimulus // not recorded///0009749 // response to glucose stimulus // not recorded///0009750 // response to fructose stimulus // inferred from electronic annotation///0010043 // response to zinc ion // not recorded///0016310 // p…	0005737 // cytoplasm // not recorded	0000166 // nucleotide binding // inferred from electronic annotation///0004454 // ketohexokinase activity // not recorded///0005524 // ATP binding // inferred from electronic annotation///0016301 // kinase activity // inferred from electronic annotation///0016740 // transferase activity // inferred from electronic annotation	GO:0005975|GO:0006000|GO:0009744|GO:0009749|GO:0009750|GO:0010043|GO:0016310|GO:0032868|GO:0005737|GO:0000166|GO:0004454|GO:0005524|GO:0016301|GO:0016740	chr5:30921564-30931246 (+) // 96.96 // qB1	EC:2.7.1.3	ENSMUSG00000029162	December 2011 (Mouse Genome Sequencing Consortium and NCBI 38)	IPR011611 // Carbohydrate kinase PfkB // 5.8E-37///IPR011611 // Carbohydrate kinase PfkB // 3.7E-17///IPR011611 // Carbohydrate kinase PfkB // 2.9E-25	1096353			NP_032465	NM_008439	BC013464	GenBank	Consensus sequence	Q9CPP1///P97328///E9Q1Q9	gb:BC013464.1 /DB_XREF=gi:15488637 /FEA=FLmRNA /CNT=98 /TID=Mm.22451.1 /TIER=FL+Stack /STK=24 /UG=Mm.22451 /LL=16548 /UG_GENE=Khk /DEF=Mus musculus, ketohexokinase, clone MGC:18722 IMAGE:4235560, mRNA, complete cds. /PROD=ketohexokinase /FL=gb:BC013464.1 gb:NM_008439.1	AK002716 // Mus musculus adult male kidney cDNA, RIKEN full-length enriched library, clone:0610030P12 product:ketohexokinase, full insert sequence. // gb // 9 // ---///AK008326 // Mus musculus adult male small intestine cDNA, RIKEN full-length enriched library, clone:2010106K19 product:ketohexokinase, full insert sequence. // gb // 11 // ---///AK008503 // Mus musculus adult male small intestine c…	Mm.22451.1	full length	Mm.22451	Mm.22451
1422779_at	71.6344	191.756	0	1.38003	1.38003	2.60275	P	P	Smpd3	sphingomyelin phosphodiesterase 3, neutral	58994	0006629 // lipid metabolic process // inferred from electronic annotation///0006665 // sphingolipid metabolic process // inferred from electronic annotation///0006684 // sphingomyelin metabolic process // inferred from direct assay///0006950 // response to stress // traceable author statement///0007049 // cell cycle // inferred from electronic annotation///0007165 // signal transduction // tracea…	0000137 // Golgi cis cisterna // inferred from direct assay///0000139 // Golgi membrane // inferred from electronic annotation///0005794 // Golgi apparatus // inferred from direct assay///0005886 // plasma membrane // inferred from electronic annotation///0016020 // membrane // inferred from electronic annotation	0004767 // sphingomyelin phosphodiesterase activity // inferred from direct assay///0004767 // sphingomyelin phosphodiesterase activity // inferred from mutant phenotype///0016787 // hydrolase activity // inferred from electronic annotation///0046872 // metal ion binding // inferred from electronic annotation	GO:0006629|GO:0006665|GO:0006684|GO:0006950|GO:0007049|GO:0007165|GO:0007275|GO:0008152|GO:0030072|GO:0000137|GO:0000139|GO:0005794|GO:0005886|GO:0016020|GO:0004767|GO:0004767|GO:0016787|GO:0046872	chr8:106253407-106337966 (-) // 97.49 // qD3	EC:3.1.4.12	ENSMUSG00000031906	December 2011 (Mouse Genome Sequencing Consortium and NCBI 38)	IPR005135 // Endonuclease/exonuclease/phosphatase // 3.1E-16	1927578			NP_067466	NM_021491	NM_021491	GenBank	Consensus sequence	Q3US57///Q9JJY3	gb:AI466621 /DB_XREF=gi:4315240 /DB_XREF=mg77e07.y1 /CLONE=IMAGE:439044 /FEA=FLmRNA /CNT=55 /TID=Mm.143806.1 /TIER=ConsEnd /STK=0 /UG=Mm.143806 /LL=58994 /UG_GENE=Smpd3 /UG_TITLE=sphingomyelin phosphodiesterase 3, neutral /FL=gb:NM_021491.1	AK076416 // Mus musculus 0 day neonate head cDNA, RIKEN full-length enriched library, clone:4831415O15 product:sphingomyelin phosphodiesterase 3, neutral, full insert sequence. // gb // 10 // ---///AK140788 // Mus musculus 16 days embryo head cDNA, RIKEN full-length enriched library, clone:C130019G01 product:sphingomyelin phosphodiesterase 3, neutral, full insert sequence. // gb // 11 // ---///AK…	Mm.143806.1	est///full length	Mm.23298///Mm.487528	Mm.143806
1416828_at	1260.7	3372.52	0	1.37909	1.37909	2.60104	P	P	Snap25	synaptosomal-associated protein 25	20614	0007269 // neurotransmitter secretion // inferred from mutant phenotype///0007409 // axonogenesis // inferred from electronic annotation///0007616 // long-term memory // not recorded///0016192 // vesicle-mediated transport // inferred from electronic annotation///0016197 // endosomal transport // not recorded///0030252 // growth hormone secretion // inferred from electronic annotation///0030431 /…	0005737 // cytoplasm // inferred from direct assay///0005737 // cytoplasm // not recorded///0005768 // endosome // not recorded///0005802 // trans-Golgi network // inferred from direct assay///0005829 // cytosol // not recorded///0005886 // plasma membrane // traceable author statement///0008076 // voltage-gated potassium channel complex // not recorded///0015629 // actin cytoskeleton // not reco…	0000149 // SNARE binding // inferred from direct assay///0000149 // SNARE binding // not recorded///0005249 // voltage-gated potassium channel activity // not recorded///0005515 // protein binding // inferred from physical interaction///0017022 // myosin binding // not recorded///0017075 // syntaxin-1 binding // not recorded///0019904 // protein domain specific binding // not recorded///0047485 /…	GO:0007269|GO:0007409|GO:0007616|GO:0016192|GO:0016197|GO:0030252|GO:0030431|GO:0032024|GO:0046887|GO:0048791|GO:0051963|GO:0005737|GO:0005737|GO:0005768|GO:0005802|GO:0005829|GO:0005886|GO:0008076|GO:0015629|GO:0016020|GO:0030027|GO:0030054|GO:0030175|GO:0030424|GO:0030426|GO:0031083|GO:0031201|GO:0043005|GO:0043025|GO:0043229|GO:0044295|GO:0045121|GO:0045202|GO:0048471|GO:0070032|GO:0070032|GO:…	chr2:136713452-136782428 (+) // 92.89 // qF3		ENSMUSG00000027273	December 2011 (Mouse Genome Sequencing Consortium and NCBI 38)	IPR000727 // Target SNARE coiled-coil domain // 1.0E-22///IPR000928 // SNAP-25 // 2.2E-21	98331			NP_035558	NM_011428	BC018249	GenBank	Consensus sequence	P60879	gb:BC018249.1 /DB_XREF=gi:17390574 /FEA=FLmRNA /CNT=290 /TID=Mm.4435.1 /TIER=FL+Stack /STK=67 /UG=Mm.4435 /LL=20614 /UG_GENE=Snap25 /DEF=Mus musculus, synaptosomal-associated protein, 25kD, clone MGC:25380 IMAGE:4504644, mRNA, complete cds. /PROD=synaptosomal-associated protein, 25kD /FL=gb:NM_011428.1 gb:M22012.1 gb:BC018249.1 gb:AF483517.1 gb:AF483516.1	AK078038 // Mus musculus adult male medulla oblongata cDNA, RIKEN full-length enriched library, clone:6330400C21 product:synaptosomal-associated protein, 25 kDa, full insert sequence. // gb // 10 // ---///BC018249 // Mus musculus synaptosomal-associated protein 25, mRNA (cDNA clone MGC:25380 IMAGE:4504644), complete cds. // gb // 10 // ---///ENSMUST00000028727 // cdna:known chromosome:GRCm38:2:13…	Mm.4435.1	est///full length	Mm.45953///Mm.473907	Mm.4435
1459105_at	7.82733	20.906	0	1.37682	1.37682	2.59695	P	P								chr11:70046472-70047519 (+) // 76.64 // qB3			December 2011 (Mouse Genome Sequencing Consortium and NCBI 38)							BB102018	GenBank	Consensus sequence		gb:BB102018 /DB_XREF=gi:16261371 /DB_XREF=BB102018 /CLONE=9430079O13 /FEA=EST /CNT=3 /TID=Mm.130775.1 /TIER=ConsEnd /STK=2 /UG=Mm.130775 /UG_TITLE=ESTs	BB102018 // /DB_XREF=BB102018 /CLONE=9430079O13 // gb // --- // ---	Mm.130775.1			Mm.130775
[truncated: 394 more rows]

## Sheet: (1-c) x 0.5 in PP
Supplemental Table S2. Microarray results showing genes that were downregulated to less than half (siCPEB1 vs siControl)
#Experiment: (1) siCPEB1 vs siControl
#Technology: Affymetrix.GeneChip.Mouse430_2
Probe Set ID	[control](raw)	[CPEB1 siRNA](raw)	[control](normalized)	[CPEB1 siRNA](normalized)	Fold Change (log)	Fold Change	[control](flag)	[CPEB1 siRNA](flag)	Gene Symbol	Gene Title	Entrez Gene	Gene Ontology Biological Process	Gene Ontology Cellular Component	Gene Ontology Molecular Function	GO(Avadis)	Alignments	EC	Ensembl	Genome Version	InterPro	MGI Name	OMIM	Pathway	RefSeq Protein ID	RefSeq Transcript ID	Representative Public ID	Sequence Source	Sequence Type	SwissProt	Target Description	Transcript Assignments	Transcript ID(Array Design)	Unigene Cluster Type	UniGene ID	Archival UniGene Cluster
[truncated: 808 more rows]
