# Supplementary material for: Cytoplasmic Polyadenylation Element-Binding Protein 1 Post-transcriptionally Regulates Fragile X Mental Retardation 1 Expression Through 3′ Untranslated Region in Central Nervous System Neurons
Source: Front Cell Neurosci. 2022 Apr 15;16:869398. doi: 10.3389/fncel.2022.869398 (PMC9051318; doi:10.3389/fncel.2022.869398)
Supplement: Supplementary file 3 [file Table_3.XLSX]

## Sheet: (2-b) x 2.0 in PP
Supplemental Table S3. Microarray results showing genes that represent more than two-fold upregulation (siFMR1 vs siControl)
#Experiment: (2) siFMR1 vs siControl
#Technology: Affymetrix.GeneChip.Mouse430_2
Probe Set ID	[control](raw)	[FMR1 siRNA](raw)	[control](normalized)	[FMR1 siRNA](normalized)	Fold Change (log)	Fold Change	[control](flag)	[FMR1 siRNA](flag)	Gene Symbol	Gene Title	Entrez Gene	Gene Ontology Biological Process	Gene Ontology Cellular Component	Gene Ontology Molecular Function	GO(Avadis)	Alignments	EC	Ensembl	Genome Version	InterPro	MGI Name	OMIM	Pathway	RefSeq Protein ID	RefSeq Transcript ID	Representative Public ID	Sequence Source	Sequence Type	SwissProt	Target Description	Transcript Assignments	Transcript ID(Array Design)	Unigene Cluster Type	UniGene ID	Archival UniGene Cluster
1416645_a_at	16.9199	194.178	0	3.60865	3.60865	12.1986	P	P	Afp	alpha fetoprotein	11576	0001542 // ovulation from ovarian follicle // inferred from mutant phenotype///0001889 // liver development // inferred from electronic annotation///0006810 // transport // inferred from electronic annotation///0010033 // response to organic substance // inferred from electronic annotation///0019953 // sexual reproduction // inferred from mutant phenotype///0031016 // pancreas development // infe…	0005576 // extracellular region // inferred from electronic annotation///0005615 // extracellular space // inferred from direct assay///0005615 // extracellular space // not recorded///0005737 // cytoplasm // inferred from direct assay///0005737 // cytoplasm // not recorded	0004566 // beta-glucuronidase activity // inferred from electronic annotation///0046872 // metal ion binding // inferred from electronic annotation	GO:0001542|GO:0001889|GO:0006810|GO:0010033|GO:0019953|GO:0031016|GO:0031100|GO:0042448|GO:0060395|GO:0005576|GO:0005615|GO:0005615|GO:0005737|GO:0005737|GO:0004566|GO:0046872	chr5:90490736-90508907 (+) // 98.33 // qE1		ENSMUSG00000054932	December 2011 (Mouse Genome Sequencing Consortium and NCBI 38)	IPR014760 // Serum albumin, N-terminal // 2.7E-54///IPR014760 // Serum albumin, N-terminal // 6.6E-54///IPR014760 // Serum albumin, N-terminal // 9.2E-50	87951			NP_031449	NM_007423	NM_007423	GenBank	Consensus sequence	P02772///Q8BK65///Q8BK56///Q3TGA3	gb:NM_007423.1 /DB_XREF=gi:6680667 /GEN=Afp /FEA=FLmRNA /CNT=178 /TID=Mm.80.1 /TIER=FL+Stack /STK=76 /UG=Mm.80 /LL=11576 /DEF=Mus musculus alpha fetoprotein (Afp), mRNA. /PROD=alpha fetoprotein /FL=gb:NM_007423.1	AK010934 // Mus musculus 13 days embryo liver cDNA, RIKEN full-length enriched library, clone:2510008L07 product:ALPHA-FETOPROTEIN PRECURSOR, full insert sequence. // gb // 11 // ---///AK075972 // Mus musculus 13 days embryo liver cDNA, RIKEN full-length enriched library, clone:2510015E23 product:ALPHA-FETOPROTEIN PRECURSOR, full insert sequence. // gb // 11 // ---///AK076053 // Mus musculus 11 d…	Mm.80.1	est///full length	Mm.358570///Mm.398486	Mm.80
1423585_at	7.27502	31.0048	0	2.17953	2.17953	4.53006	P	P	Igfbp7	insulin-like growth factor binding protein 7	29817	0001558 // regulation of cell growth // inferred from electronic annotation///0007155 // cell adhesion // not recorded///0009451 // RNA modification // inferred from electronic annotation///0048839 // inner ear development // inferred from direct assay///0050810 // regulation of steroid biosynthetic process // not recorded	0005576 // extracellular region // inferred from electronic annotation///0005615 // extracellular space // not recorded///0031012 // extracellular matrix // not recorded	0005515 // protein binding // inferred from electronic annotation///0005520 // insulin-like growth factor binding // inferred from electronic annotation///0019838 // growth factor binding // inferred from electronic annotation	GO:0001558|GO:0007155|GO:0009451|GO:0048839|GO:0050810|GO:0005576|GO:0005615|GO:0031012|GO:0005515|GO:0005520|GO:0019838	chr5:77348318-77408045 (-) // 90.25 // qC3.3		ENSMUSG00000036256	December 2011 (Mouse Genome Sequencing Consortium and NCBI 38)	IPR000867 // Insulin-like growth factor-binding protein, IGFBP // 1.7E-8///IPR000867 // Insulin-like growth factor-binding protein, IGFBP // 1.4E-8///IPR002350 // Kazal domain // 1.9E-9///IPR002350 // Kazal domain // 1.6E-9///IPR013098 // Immunoglobulin I-set // 3.0E-14///IPR013098 // Immunoglobulin I-set // 2.5E-14	1352480			NP_001152990///NP_032074	NM_001159518///NM_008048	AI481026	GenBank	Consensus sequence	Q3UFA6///Q3U131///Q61581///A0A5E1///F8WH23///E9Q5D9///Q811C8	gb:AI481026 /DB_XREF=gi:4374252 /DB_XREF=vf89a01.x1 /CLONE=IMAGE:850920 /FEA=FLmRNA /CNT=273 /TID=Mm.534.1 /TIER=ConsEnd /STK=3 /UG=Mm.534 /LL=29817 /UG_GENE=Igfbp7 /UG_TITLE=insulin-like growth factor binding protein 7 /FL=gb:L75822.2 gb:AB012886.1 gb:NM_008048.1	AB012886 // Mus musculus mRNA for mac25, complete cds. // gb // --- // chr5:77349245-77408045(-)///AK002277 // Mus musculus adult male kidney cDNA, RIKEN full-length enriched library, clone:0610007D03 product:MAC25 homolog [Mus musculus], full insert sequence. // gb // --- // chr5:77349248-77408027(-)///AK148749 // Mus musculus 2 days neonate sympathetic ganglion cDNA, RIKEN full-length enriched …	Mm.534.1	full length	Mm.233470	Mm.534
1449984_at	54.1685	230.599	0	2.17792	2.17792	4.52501	P	P	Cxcl2	chemokine (C-X-C motif) ligand 2	20310	0001975 // response to amphetamine // inferred from electronic annotation///0002237 // response to molecule of bacterial origin // inferred from direct assay///0006935 // chemotaxis // inferred from electronic annotation///0006954 // inflammatory response // inferred from electronic annotation///0006955 // immune response // inferred from electronic annotation///0007204 // elevation of cytosolic …	0005576 // extracellular region // inferred from electronic annotation///0005615 // extracellular space // inferred from direct assay///0005615 // extracellular space // not recorded	0005125 // cytokine activity // inferred from electronic annotation///0008009 // chemokine activity // not recorded	GO:0001975|GO:0002237|GO:0006935|GO:0006954|GO:0006955|GO:0007204|GO:0009408|GO:0010332|GO:0030593|GO:0030595|GO:0032355|GO:0042060|GO:0051384|GO:0070997|GO:0071222|GO:0071347|GO:0005576|GO:0005615|GO:0005615|GO:0005125|GO:0008009	chr5:90903898-90905938 (+) // 95.75 // qE1		ENSMUSG00000058427	December 2011 (Mouse Genome Sequencing Consortium and NCBI 38)	IPR001811 // Chemokine interleukin-8-like domain // 4.4E-23	1340094			NP_033166	NM_009140	NM_009140	GenBank	Consensus sequence	Q3U1J5///Q3UCP1///Q3U1L9///P10889	gb:NM_009140.1 /DB_XREF=gi:6677884 /GEN=Scyb2 /FEA=FLmRNA /CNT=4 /TID=Mm.4979.1 /TIER=FL /STK=3 /UG=Mm.4979 /LL=20310 /DEF=Mus musculus small inducible cytokine subfamily, member 2 (Scyb2), mRNA. /PROD=small inducible cytokine subfamily, member 2 /FL=gb:NM_009140.1	AK137628 // Mus musculus adult female vagina cDNA, RIKEN full-length enriched library, clone:9930001D02 product:chemokine (C-X-C motif) ligand 2, full insert sequence. // gb // 10 // ---///AK150450 // Mus musculus bone marrow macrophage cDNA, RIKEN full-length enriched library, clone:I830007N05 product:chemokine (C-X-C motif) ligand 2, full insert sequence. // gb // 10 // ---///AK155458 // Mus mu…	Mm.4979.1	est///full length	Mm.469455///Mm.4979	Mm.4979
1418908_at	19.5734	81.4588	0	2.14523	2.14523	4.42364	P	P	Pam	peptidylglycine alpha-amidating monooxygenase	18484	0001519 // peptide amidation // not recorded///0001666 // response to hypoxia // inferred from electronic annotation///0001676 // long-chain fatty acid metabolic process // not recorded///0006357 // regulation of transcription from RNA polymerase II promoter // not recorded///0006518 // peptide metabolic process // not recorded///0006518 // peptide metabolic process // traceable author statement/…	0005615 // extracellular space // not recorded///0005802 // trans-Golgi network // not recorded///0005829 // cytosol // traceable author statement///0005886 // plasma membrane // not recorded///0005887 // integral to plasma membrane // traceable author statement///0009986 // cell surface // not recorded///0016020 // membrane // inferred from electronic annotation///0016021 // integral to membrane…	0003824 // catalytic activity // inferred from electronic annotation///0004497 // monooxygenase activity // inferred from electronic annotation///0004504 // peptidylglycine monooxygenase activity // not recorded///0004504 // peptidylglycine monooxygenase activity // traceable author statement///0004598 // peptidylamidoglycolate lyase activity // not recorded///0005507 // copper ion binding // not…	GO:0001519|GO:0001666|GO:0001676|GO:0006357|GO:0006518|GO:0006518|GO:0007417|GO:0007507|GO:0008152|GO:0009268|GO:0009404|GO:0018032|GO:0019538|GO:0022602|GO:0032355|GO:0032956|GO:0042476|GO:0042493|GO:0046688|GO:0050708|GO:0051260|GO:0051384|GO:0055114|GO:0055114|GO:0060135|GO:0060173|GO:0005615|GO:0005802|GO:0005829|GO:0005886|GO:0005887|GO:0009986|GO:0016020|GO:0016021|GO:0030141|GO:0030658|GO:…	chr1:97820850-97977476 (-) // 99.07 // qD	EC:1.14.17.3///EC:4.3.2.5	ENSMUSG00000026335	December 2011 (Mouse Genome Sequencing Consortium and NCBI 38)	IPR000323 // Copper type II, ascorbate-dependent monooxygenase, N-terminal // 2.2E-34///IPR000323 // Copper type II, ascorbate-dependent monooxygenase, N-terminal // 1.9E-34///IPR001258 // NHL repeat // 3.8E-10///IPR001258 // NHL repeat // 8.5E-10///IPR001258 // NHL repeat // 1.0E-9///IPR001258 // NHL repeat // 1.7E-9///IPR001258 // NHL repeat // 3.4E-10///IPR001258 // NHL repeat // 7.5E-10///IPR…	97475			NP_038654	NM_013626	NM_013626	GenBank	Consensus sequence	P97467///F8VQA4///E9Q704///A1L331///Q8BQ31///Q3V1A8	gb:NM_013626.1 /DB_XREF=gi:7305366 /GEN=Pam /FEA=FLmRNA /CNT=46 /TID=Mm.5121.1 /TIER=FL+Stack /STK=16 /UG=Mm.5121 /LL=18484 /DEF=Mus musculus peptidylglycine alpha-amidating monooxygenase (Pam), mRNA. /PROD=peptidylglycine alpha-amidating monooxygenase /FL=gb:U79523.1 gb:NM_013626.1	ENSMUST00000058762 // cdna:known chromosome:GRCm38:1:97821094:98095621:-1 gene:ENSMUSG00000026335 gene_biotype:protein_coding transcript_biotype:protein_coding // ensembl // 11 // ---///ENSMUST00000097625 // cdna:known chromosome:GRCm38:1:97821095:98095632:-1 gene:ENSMUSG00000026335 gene_biotype:protein_coding transcript_biotype:protein_coding // ensembl // 11 // ---///ENSMUST00000161567 // cdna:…	Mm.5121.1	full length	Mm.5121	Mm.5121
1457644_s_at	81.5607	316.886	0	2.04608	2.04608	4.12982	P	P	Cxcl1	chemokine (C-X-C motif) ligand 1	14825	0002237 // response to molecule of bacterial origin // not recorded///0002526 // acute inflammatory response // not recorded///0006954 // inflammatory response // inferred from electronic annotation///0006955 // immune response // inferred from electronic annotation///0007204 // elevation of cytosolic calcium ion concentration // not recorded///0010765 // positive regulation of sodium ion transpo…	0005576 // extracellular region // inferred from electronic annotation///0005615 // extracellular space // inferred from direct assay///0005615 // extracellular space // not recorded	0005125 // cytokine activity // inferred from electronic annotation///0008009 // chemokine activity // not recorded///0008083 // growth factor activity // inferred from electronic annotation	GO:0002237|GO:0002526|GO:0006954|GO:0006955|GO:0007204|GO:0010765|GO:0030593|GO:0043268|GO:0005576|GO:0005615|GO:0005615|GO:0005125|GO:0008009|GO:0008083	chr5:90892816-90893115 (+) // 87.83 // qE1		ENSMUSG00000029380	December 2011 (Mouse Genome Sequencing Consortium and NCBI 38)	IPR001811 // Chemokine interleukin-8-like domain // 6.2E-24	108068			NP_032202	NM_008176	BB554288	GenBank	Consensus sequence	Q5U5W9///P12850///A2RTH0	gb:BB554288 /DB_XREF=gi:9640654 /DB_XREF=BB554288 /CLONE=E330012K12 /FEA=EST /CNT=4 /TID=Mm.149204.1 /TIER=ConsEnd /STK=4 /UG=Mm.149204 /UG_TITLE=ESTs	AK140312 // Mus musculus 4 days neonate male adipose cDNA, RIKEN full-length enriched library, clone:B430004I07 product:chemokine (C-X-C motif) ligand 1, full insert sequence. // gb // 11 // ---///BC037997 // Mus musculus chemokine (C-X-C motif) ligand 1, mRNA (cDNA clone IMAGE:5321155), partial cds. // gb // 11 // ---///ENSMUST00000031327 // cdna:known chromosome:GRCm38:5:90891241:90893115:1 gen…	Mm.149204.1	est///full length	Mm.21013///Mm.407629	Mm.149204
1434046_at	24.6834	92.3946	0	1.99233	1.99233	3.97879	P	P	AA467197	expressed sequence AA467197	433470		0005634 // nucleus // not recorded///0005739 // mitochondrion // inferred from direct assay		GO:0005634|GO:0005739	chr2:122637945-122641090 (+) // 94.02 // qE5		ENSMUSG00000033213	December 2011 (Mouse Genome Sequencing Consortium and NCBI 38)		3034182			NP_001004174	NM_001004174	BG961961	GenBank	Consensus sequence	Q3UCF3///Q810Q5///A2AK37	gb:BG961961 /DB_XREF=gi:14349598 /DB_XREF=602826672F1 /CLONE=IMAGE:4981504 /FEA=EST /CNT=59 /TID=Mm.36783.1 /TIER=Stack /STK=45 /UG=Mm.36783 /UG_TITLE=ESTs, Moderately similar to normal mucosa of esophagus specific 1 (Homo sapiens) (H.sapiens)	AK141297 // Mus musculus 7 days embryo whole body cDNA, RIKEN full-length enriched library, clone:C430023B16 product:similar to Normal mucosa of esophagus specific gene 1 protein (FOAP-11 protein) [Homo sapiens], full insert sequence. // gb // 11 // ---///AK150561 // Mus musculus bone marrow macrophage cDNA, RIKEN full-length enriched library, clone:I830012A18 product:similar to Normal mucosa of …	Mm.36783.1	est///full length	Mm.36783///Mm.398253	Mm.36783
1429032_at	9.38865	34.8122	0	1.97866	1.97866	3.94128	P	P	Micalcl	MICAL C-terminal like	100504195	0007275 // multicellular organismal development // inferred from electronic annotation///0007283 // spermatogenesis // inferred from electronic annotation///0030154 // cell differentiation // inferred from electronic annotation	0005737 // cytoplasm // inferred from direct assay	0051019 // mitogen-activated protein kinase binding // inferred from physical interaction	GO:0007275|GO:0007283|GO:0030154|GO:0005737|GO:0051019	chr7:112381148-112413114 (+) // 98.32 // qF1		ENSMUSG00000030771	December 2011 (Mouse Genome Sequencing Consortium and NCBI 38)	IPR022735 // Domain of unknown function DUF3585 // 7.7E-46///IPR022735 // Domain of unknown function DUF3585 // 1.3E-45	1918127			NP_081863	NM_027587	AK014911	GenBank	Consensus sequence	Q9D5U9///F6VUN6	gb:AK014911.1 /DB_XREF=gi:12853027 /FEA=mRNA /CNT=18 /TID=Mm.37406.1 /TIER=Stack /STK=14 /UG=Mm.37406 /LL=70877 /UG_GENE=4921517J23Rik /UG_TITLE=RIKEN cDNA 4921517J23 gene /DEF=Mus musculus adult male testis cDNA, RIKEN full-length enriched library, clone:4921517J23:unclassifiable, full insert sequence.	AB359922 // Mus musculus Ebitein1 mRNA for EBITEIN1, complete cds. // gb // 11 // ---///ENSMUST00000051308 // cdna:known chromosome:GRCm38:7:112368308:112413104:1 gene:ENSMUSG00000030771 gene_biotype:protein_coding transcript_biotype:protein_coding // ensembl // 11 // ---///ENSMUST00000106645 // cdna:novel chromosome:GRCm38:7:112374868:112413102:1 gene:ENSMUSG00000030771 gene_biotype:protein_codi…	Mm.37406.1	full length	Mm.291129	Mm.37406
1419127_at	62.5083	211.387	0	1.84583	1.84583	3.59459	P	P	Npy	neuropeptide Y	109648	0007218 // neuropeptide signaling pathway // not recorded///0007268 // synaptic transmission // not recorded///0008217 // regulation of blood pressure // inferred from direct assay///0008343 // adult feeding behavior // not recorded///0021954 // central nervous system neuron development // inferred from electronic annotation///0021987 // cerebral cortex development // inferred from electronic ann…	0005576 // extracellular region // inferred from electronic annotation///0005615 // extracellular space // not recorded	0001664 // G-protein coupled receptor binding // inferred from direct assay///0001664 // G-protein coupled receptor binding // inferred from genetic interaction///0005179 // hormone activity // inferred from electronic annotation///0031841 // neuropeptide Y receptor binding // not recorded	GO:0007218|GO:0007268|GO:0008217|GO:0008343|GO:0021954|GO:0021987|GO:0031175|GO:0032100|GO:0045776|GO:0050909|GO:0005576|GO:0005615|GO:0001664|GO:0001664|GO:0005179|GO:0031841	chr6:49822709-49829503 (+) // 97.23 // qB2.3		ENSMUSG00000029819	December 2011 (Mouse Genome Sequencing Consortium and NCBI 38)	IPR001955 // Pancreatic hormone-like // 5.7E-24	97374			NP_075945	NM_023456	NM_023456	GenBank	Consensus sequence	P57774	gb:NM_023456.1 /DB_XREF=gi:12963682 /GEN=0710005A05Rik /FEA=FLmRNA /CNT=20 /TID=Mm.154796.1 /TIER=FL+Stack /STK=13 /UG=Mm.154796 /LL=68398 /DEF=Mus musculus RIKEN cDNA 0710005A05 gene (0710005A05Rik), mRNA. /PROD=preproneuropeptide Y /FL=gb:NM_023456.1 gb:AF273768.1	AF273768 // Mus musculus preproneuropeptide Y (Npy) mRNA, complete cds. // gb // 9 // ---///AK002982 // Mus musculus adult male brain cDNA, RIKEN full-length enriched library, clone:0710005A05 product:NEUROPEPTIDE Y PRECURSOR (NPY), full insert sequence. // gb // 11 // ---///BC043012 // Mus musculus neuropeptide Y, mRNA (cDNA clone MGC:57879 IMAGE:5683102), complete cds. // gb // 11 // ---///ENSM…	Mm.154796.1	full length	Mm.154796	Mm.154796
1459466_at	4.92759	16.5177	0	1.83312	1.83312	3.56306	P	P											December 2011 (Mouse Genome Sequencing Consortium and NCBI 38)							C76431	GenBank	Consensus sequence		gb:C76431 /DB_XREF=gi:2516761 /DB_XREF=C76431 /CLONE=J0010E07 /FEA=EST /CNT=2 /TID=Mm.221076.1 /TIER=ConsEnd /STK=2 /UG=Mm.221076 /UG_TITLE=ESTs, Weakly similar to ZF90 MOUSE ZINC FINGER PROTEIN 90 (M.musculus)	C76431 // /DB_XREF=C76431 /CLONE=J0010E07 // gb // --- // ---	Mm.221076.1			Mm.221076
1457098_at	4.44477	14.7213	0	1.81578	1.81578	3.5205	P	P	Ttll11	tubulin tyrosine ligase-like family, member 11	74410	0006464 // cellular protein modification process // inferred from electronic annotation///0018095 // protein polyglutamylation // inferred from direct assay///0051013 // microtubule severing // inferred from direct assay///0051013 // microtubule severing // inferred from genetic interaction	0005737 // cytoplasm // inferred from electronic annotation///0005856 // cytoskeleton // inferred from electronic annotation///0005929 // cilium // inferred from electronic annotation///0005932 // microtubule basal body // inferred from electronic annotation///0042995 // cell projection // inferred from electronic annotation	0016874 // ligase activity // inferred from electronic annotation	GO:0006464|GO:0018095|GO:0051013|GO:0051013|GO:0005737|GO:0005856|GO:0005929|GO:0005932|GO:0042995|GO:0016874	chr2:35974436-35975237 (-) // 52.4 // qB			December 2011 (Mouse Genome Sequencing Consortium and NCBI 38)					NP_083197///NP_084050	NM_028921///NM_029774	BG070129	GenBank	Consensus sequence	A4Q9F4	gb:BG070129 /DB_XREF=gi:12552698 /DB_XREF=H3084A04-3 /CLONE=H3084A04 /FEA=EST /CNT=6 /TID=Mm.37820.1 /TIER=ConsEnd /STK=5 /UG=Mm.37820 /LL=51921 /UG_GENE=D2Ertd624e /UG_TITLE=DNA segment, Chr 2, ERATO Doi 624, expressed	AK140253 // Mus musculus adult male corpora quadrigemina cDNA, RIKEN full-length enriched library, clone:B230370N08 product:unclassifiable, full insert sequence. // gb // 11 // ---///n277114 // accn=AK140253 class=mRNAlike lncRNA name=Mouse noncoding transcript ref=FANTOM3 transcriptId=B230370N08 cpcScore=-1.0480900 cnci=-0.2548385 // noncode // 11 // ---	Mm.37820.1			Mm.37820
1421935_at	11.7004	38.2125	0	1.79555	1.79555	3.47147	P	P	Rps20	ribosomal protein S20	67427	0006412 // translation // inferred from electronic annotation	0005622 // intracellular // inferred from electronic annotation///0005737 // cytoplasm // inferred from electronic annotation///0005840 // ribosome // inferred from electronic annotation///0015935 // small ribosomal subunit // inferred from electronic annotation///0022627 // cytosolic small ribosomal subunit // not recorded///0030529 // ribonucleoprotein complex // inferred from electronic annota…	0003723 // RNA binding // inferred from electronic annotation///0003735 // structural constituent of ribosome // inferred from electronic annotation	GO:0006412|GO:0005622|GO:0005737|GO:0005840|GO:0015935|GO:0022627|GO:0030529|GO:0003723|GO:0003735	chr4:3831584-3835601 (-) // 76.73 // qA1		ENSMUSG00000028234	December 2011 (Mouse Genome Sequencing Consortium and NCBI 38)	IPR001848 // Ribosomal protein S10 // 4.6E-38				NP_080423	NM_026147	BG070206	GenBank	Consensus sequence	P60867///Q5BLK2	gb:NM_026147.1 /DB_XREF=gi:13385651 /GEN=Rps20 /FEA=FLmRNA /CNT=26 /TID=Mm.21938.1 /TIER=FL /STK=1 /UG=Mm.21938 /LL=67427 /DEF=Mus musculus ribosomal protein S20 (Rps20), mRNA. /PROD=ribosomal protein S20 /FL=gb:NM_026147.1	AK014594 // Mus musculus 0 day neonate skin cDNA, RIKEN full-length enriched library, clone:4632426K06 product:ribosomal protein S20, full insert sequence. // gb // 11 // ---///AK079435 // Mus musculus adult female vagina cDNA, RIKEN full-length enriched library, clone:9930019G18 product:ribosomal protein S20, full insert sequence. // gb // 9 // ---///ENSMUST00000138502 // cdna:known chromosome:G…	Mm.21938.1	est	Mm.416110///Mm.473992	Mm.21938
1446206_at	6.24135	20.0432	0	1.77124	1.77124	3.41348	M	P	Bend6	BEN domain containing 6	320705					chr1:33863170-33863842 (-) // 78.46 // qB		ENSMUSG00000042182	December 2011 (Mouse Genome Sequencing Consortium and NCBI 38)		2444572			NP_796209	NM_177235	BB306696	GenBank	Consensus sequence	Q6PFX2	gb:BB306696 /DB_XREF=gi:15411326 /DB_XREF=BB306696 /CLONE=B230209C24 /FEA=EST /CNT=2 /TID=Mm.44387.1 /TIER=ConsEnd /STK=2 /UG=Mm.44387 /UG_TITLE=ESTs	AK045534 // Mus musculus adult male corpora quadrigemina cDNA, RIKEN full-length enriched library, clone:B230209C24 product:similar to CDNA FLJ30162 FIS, CLONE BRACE2000565 [Homo sapiens], full insert sequence. // gb // 11 // ---///ENSMUST00000126724 // cdna:known chromosome:GRCm38:1:33863171:33883842:-1 gene:ENSMUSG00000042182 gene_biotype:protein_coding transcript_biotype:retained_intron // ens…	Mm.44387.1	est///full length	Mm.336619///Mm.452269///Mm.468763	Mm.44387
1437195_x_at	131.49	418.306	0	1.75766	1.75766	3.3815	P	P	Mapk10	mitogen-activated protein kinase 10	26414	0000165 // MAPK cascade // inferred from electronic annotation///0006468 // protein phosphorylation // inferred from electronic annotation///0006468 // protein phosphorylation // not recorded///0007254 // JNK cascade // inferred from direct assay///0007254 // JNK cascade // not recorded///0007258 // JUN phosphorylation // not recorded///0009103 // lipopolysaccharide biosynthetic process // inferr…	0005634 // nucleus // inferred from electronic annotation///0005737 // cytoplasm // inferred from direct assay///0005739 // mitochondrion // inferred from direct assay///0005886 // plasma membrane // inferred from direct assay///0016020 // membrane // inferred from electronic annotation	0000166 // nucleotide binding // inferred from electronic annotation///0004672 // protein kinase activity // inferred from electronic annotation///0004674 // protein serine/threonine kinase activity // inferred from electronic annotation///0004705 // JUN kinase activity // inferred from direct assay///0004705 // JUN kinase activity // not recorded///0004707 // MAP kinase activity // inferred from…	GO:0000165|GO:0006468|GO:0006468|GO:0007254|GO:0007254|GO:0007258|GO:0009103|GO:0016310|GO:0023014|GO:0005634|GO:0005737|GO:0005739|GO:0005886|GO:0016020|GO:0000166|GO:0004672|GO:0004674|GO:0004705|GO:0004705|GO:0004707|GO:0004713|GO:0005515|GO:0005524|GO:0016301|GO:0016740|GO:0016772|GO:0016773	chr5:102912366-102912617 (-) // 81.91 // qE5	EC:2.7.11.24	ENSMUSG00000046709	December 2011 (Mouse Genome Sequencing Consortium and NCBI 38)	IPR000719 // Protein kinase, catalytic domain // 9.7E-70///IPR000719 // Protein kinase, catalytic domain // 8.1E-70///IPR000719 // Protein kinase, catalytic domain // 9.6E-70///IPR000719 // Protein kinase, catalytic domain // 6.2E-70///IPR000719 // Protein kinase, catalytic domain // 6.1E-70///IPR001245 // Serine-threonine/tyrosine-protein kinase catalytic domain // 2.4E-34///IPR001245 // Serine-…	1346863		Apoptosis // GenMAPP///Apoptosis_GenMAPP // GenMAPP///G13_Signaling_Pathway // GenMAPP///Integrin-mediated_cell_adhesion_KEGG // GenMAPP///MAPK_Cascade // GenMAPP///Wnt_Signaling // GenMAPP	NP_001075036///NP_033184	NM_001081567///NM_009158	BB453775	GenBank	Consensus sequence	Q8C9D4///Q78GB8///Q80W82///Q80W80///E9QN59///Q3TQZ7///Q61831///Q80W81///Q8BQV0	gb:BB453775 /DB_XREF=gi:9349268 /DB_XREF=BB453775 /CLONE=D130026N06 /FEA=EST /CNT=23 /TID=Mm.4936.3 /TIER=Stack /STK=23 /UG=Mm.4936 /LL=26414 /UG_GENE=Mapk10 /UG_TITLE=mitogen activated protein kinase 10	AK036275 // Mus musculus 16 days neonate cerebellum cDNA, RIKEN full-length enriched library, clone:9630051C24 product:mitogen activated protein kinase 10, full insert sequence. // gb // 11 // ---///AK042368 // Mus musculus 3 days neonate thymus cDNA, RIKEN full-length enriched library, clone:A630085G12 product:mitogen activated protein kinase 10, full insert sequence. // gb // 11 // ---///BC0466…	Mm.4936.3	est///full length	Mm.39253///Mm.439081///Mm.472459	Mm.4936
1419209_at	151.396	481.345	0	1.7568	1.7568	3.37948	P	P	Cxcl1	chemokine (C-X-C motif) ligand 1	14825	0002237 // response to molecule of bacterial origin // not recorded///0002526 // acute inflammatory response // not recorded///0006954 // inflammatory response // inferred from electronic annotation///0006955 // immune response // inferred from electronic annotation///0007204 // elevation of cytosolic calcium ion concentration // not recorded///0010765 // positive regulation of sodium ion transpo…	0005576 // extracellular region // inferred from electronic annotation///0005615 // extracellular space // inferred from direct assay///0005615 // extracellular space // not recorded	0005125 // cytokine activity // inferred from electronic annotation///0008009 // chemokine activity // not recorded///0008083 // growth factor activity // inferred from electronic annotation	GO:0002237|GO:0002526|GO:0006954|GO:0006955|GO:0007204|GO:0010765|GO:0030593|GO:0043268|GO:0005576|GO:0005615|GO:0005615|GO:0005125|GO:0008009|GO:0008083	chr5:90891272-90893115 (+) // 88.12 // qE1		ENSMUSG00000029380	December 2011 (Mouse Genome Sequencing Consortium and NCBI 38)	IPR001811 // Chemokine interleukin-8-like domain // 6.2E-24	108068			NP_032202	NM_008176	NM_008176	GenBank	Consensus sequence	Q5U5W9///P12850///A2RTH0	gb:NM_008176.1 /DB_XREF=gi:6680108 /GEN=Gro1 /FEA=FLmRNA /CNT=19 /TID=Mm.21013.1 /TIER=FL+Stack /STK=12 /UG=Mm.21013 /LL=14825 /DEF=Mus musculus GRO1 oncogene (Gro1), mRNA. /PROD=GRO1 oncogene /FL=gb:NM_008176.1 gb:J04596.1	AK140312 // Mus musculus 4 days neonate male adipose cDNA, RIKEN full-length enriched library, clone:B430004I07 product:chemokine (C-X-C motif) ligand 1, full insert sequence. // gb // 11 // ---///BC037997 // Mus musculus chemokine (C-X-C motif) ligand 1, mRNA (cDNA clone IMAGE:5321155), partial cds. // gb // 11 // ---///ENSMUST00000031327 // cdna:known chromosome:GRCm38:5:90891241:90893115:1 gen…	Mm.21013.1	est///full length	Mm.21013///Mm.407629	Mm.21013
1438530_at	10.3039	32.356	0	1.7389	1.7389	3.3378	P	P	Tfpi	tissue factor pathway inhibitor	21788	0007596 // blood coagulation // inferred from electronic annotation///0007599 // hemostasis // inferred from electronic annotation///0010466 // negative regulation of peptidase activity // inferred from electronic annotation	0005576 // extracellular region // inferred from electronic annotation///0005615 // extracellular space // not recorded	0004867 // serine-type endopeptidase inhibitor activity // inferred from electronic annotation///0030414 // peptidase inhibitor activity // inferred from electronic annotation	GO:0007596|GO:0007599|GO:0010466|GO:0005576|GO:0005615|GO:0004867|GO:0030414	chr2:84440430-84441241 (-) // 97.03 // qD		ENSMUSG00000027082	December 2011 (Mouse Genome Sequencing Consortium and NCBI 38)	IPR002223 // Proteinase inhibitor I2, Kunitz metazoa // 1.6E-23///IPR002223 // Proteinase inhibitor I2, Kunitz metazoa // 4.1E-23///IPR002223 // Proteinase inhibitor I2, Kunitz metazoa // 1.7E-23///IPR002223 // Proteinase inhibitor I2, Kunitz metazoa // 4.4E-23///IPR002223 // Proteinase inhibitor I2, Kunitz metazoa // 1.7E-23///IPR002223 // Proteinase inhibitor I2, Kunitz metazoa // 4.4E-23	1095418			NP_001170790///NP_001170791///NP_035706	NM_001177319///NM_001177320///NM_011576	BB756069	GenBank	Consensus sequence	Q8CI80///Q8BSB7///A2ARA4///A2ARA3///O54819	gb:BB756069 /DB_XREF=gi:16202550 /DB_XREF=BB756069 /CLONE=G270070I12 /FEA=EST /CNT=11 /TID=Mm.32938.1 /TIER=Stack /STK=10 /UG=Mm.32938 /UG_TITLE=ESTs	BC036146 // Mus musculus tissue factor pathway inhibitor, mRNA (cDNA clone MGC:37332 IMAGE:4975683), complete cds. // gb // 11 // ---///ENSMUST00000090732 // cdna:known chromosome:GRCm38:2:84440140:84476775:-1 gene:ENSMUSG00000027082 gene_biotype:protein_coding transcript_biotype:protein_coding // ensembl // 11 // ---///ENSMUST00000111711 // cdna:known chromosome:GRCm38:2:84440140:84476748:-1 gen…	Mm.32938.1	est///full length	Mm.124316///Mm.395995///Mm.487161	Mm.32938
1436692_at	9.08488	28.4637	0	1.73564	1.73564	3.33028	P	P	E130308A19Rik	RIKEN cDNA E130308A19 gene	230259					chr4:59761128-59761438 (+) // 86.77 // qB3		ENSMUSG00000045071	December 2011 (Mouse Genome Sequencing Consortium and NCBI 38)	IPR021893 // Protein of unknown function DUF3504 // 1.9E-47				NP_001015681///NP_694798	NM_001015681///NM_153158	BB223643	GenBank	Consensus sequence	Q8C4P0///Q0P6E2///Q80WW0	gb:BB223643 /DB_XREF=gi:8892255 /DB_XREF=BB223643 /CLONE=A530083A14 /FEA=EST /CNT=8 /TID=Mm.86179.1 /TIER=Stack /STK=8 /UG=Mm.86179 /UG_TITLE=ESTs	AK044909 // Mus musculus 9.5 days embryo parthenogenote cDNA, RIKEN full-length enriched library, clone:B130011E14 product:unclassifiable, full insert sequence. // gb // 11 // ---///ENSMUST00000070150 // cdna:known chromosome:GRCm38:4:59626211:59761439:1 gene:ENSMUSG00000045071 gene_biotype:protein_coding transcript_biotype:protein_coding // ensembl // 11 // ---///n278060 // accn=AK044909 class=m…	Mm.86179.1	est///full length	Mm.317821///Mm.45688///Mm.86179	Mm.86179
1428978_at	15.3046	47.5555	0	1.72371	1.72371	3.30285	P	P	2900009J20Rik	RIKEN cDNA 2900009J20 gene	72876					chr12:72797171-72799822 (+) // 93.59 // qC3			December 2011 (Mouse Genome Sequencing Consortium and NCBI 38)		1920126					BB315961	GenBank	Consensus sequence		gb:AK013507.1 /DB_XREF=gi:12850896 /FEA=mRNA /CNT=36 /TID=Mm.82240.1 /TIER=ConsEnd /STK=7 /UG=Mm.82240 /LL=72876 /UG_GENE=2900009J20Rik /UG_TITLE=RIKEN cDNA 2900009J20 gene /DEF=Mus musculus adult male hippocampus cDNA, RIKEN full-length enriched library, clone:2900009J20:unclassifiable, full insert sequence.	AK013507 // Mus musculus adult male hippocampus cDNA, RIKEN full-length enriched library, clone:2900009J20 product:inferred: RIKEN cDNA 2900009J20 gene, full insert sequence. // gb // 11 // ---///n294573 // accn=AK013507 class=mRNAlike lncRNA name=Mouse noncoding transcript ref=FANTOM3 transcriptId=2900009J20 cpcScore=-1.0869800 cnci=-0.3168960 // noncode // 11 // ---	Mm.82240.1		Mm.393972	Mm.82240
1436566_at	17.4698	53.6488	0	1.70674	1.70674	3.26423	P	P	Rab40b	Rab40b, member RAS oncogene family	217371	0006184 // GTP catabolic process // inferred from electronic annotation///0006886 // intracellular protein transport // inferred from electronic annotation///0006913 // nucleocytoplasmic transport // inferred from electronic annotation///0007165 // signal transduction // inferred from electronic annotation///0007264 // small GTPase mediated signal transduction // inferred from electronic annotati…	0005622 // intracellular // inferred from electronic annotation///0005886 // plasma membrane // inferred from electronic annotation///0016020 // membrane // inferred from electronic annotation	0000166 // nucleotide binding // inferred from electronic annotation///0003924 // GTPase activity // inferred from electronic annotation///0005525 // GTP binding // inferred from electronic annotation	GO:0006184|GO:0006886|GO:0006913|GO:0007165|GO:0007264|GO:0015031|GO:0016567|GO:0035556|GO:0005622|GO:0005886|GO:0016020|GO:0000166|GO:0003924|GO:0005525	chr11:121356123-121356802 (-) // 100.0 // qE2		ENSMUSG00000025170	December 2011 (Mouse Genome Sequencing Consortium and NCBI 38)	IPR001496 // SOCS protein, C-terminal // 8.2E-13///IPR001806 // Small GTPase superfamily // 3.4E-44///IPR006689 // Small GTPase superfamily, ARF/SAR type // 6.4E-9///IPR013684 // Mitochondrial Rho-like // 6.1E-15	2183451			NP_631886	NM_139147	AV364488	GenBank	Consensus sequence	Q4VA07///B1ATT4///Q8VHP8	gb:AV364488 /DB_XREF=gi:16397612 /DB_XREF=AV364488 /CLONE=8230402D24 /FEA=EST /CNT=12 /TID=Mm.24511.2 /TIER=Stack /STK=8 /UG=Mm.24511 /LL=217371 /UG_GENE=RAB40B /UG_TITLE=RAR SOCS box containing protein	AK078797 // Mus musculus 15 days embryo embryonic body below diaphragm cDNA, RIKEN full-length enriched library, clone:8230402D24 product:unclassifiable, full insert sequence. // gb // 11 // ---///BC096601 // Mus musculus Rab40b, member RAS oncogene family, mRNA (cDNA clone MGC:106328 IMAGE:4974190), complete cds. // gb // 11 // ---///ENSMUST00000106107 // cdna:known chromosome:GRCm38:11:12135612…	Mm.24511.2	full length	Mm.281639	Mm.24511
1420416_at	23.2068	70.7592	0	1.69643	1.69643	3.24098	P	P	Sema3a	sema domain, immunoglobulin domain (Ig), short basic domain, secreted, (semaphorin) 3A	20346	0001764 // neuron migration // inferred from mutant phenotype///0002027 // regulation of heart rate // inferred from mutant phenotype///0006915 // apoptotic process // not recorded///0007275 // multicellular organismal development // inferred from electronic annotation///0007399 // nervous system development // inferred from electronic annotation///0007411 // axon guidance // inferred from direct…	0005576 // extracellular region // inferred from electronic annotation///0016020 // membrane // inferred from electronic annotation///0030424 // axon // not recorded///0030425 // dendrite // not recorded	0004872 // receptor activity // inferred from electronic annotation///0005515 // protein binding // inferred from electronic annotation///0030215 // semaphorin receptor binding // inferred from physical interaction///0045499 // chemorepellent activity // inferred from direct assay	GO:0001764|GO:0002027|GO:0006915|GO:0007275|GO:0007399|GO:0007411|GO:0007411|GO:0007411|GO:0007413|GO:0010633|GO:0021675|GO:0021772|GO:0030154|GO:0030517|GO:0030517|GO:0030517|GO:0048813|GO:0048841|GO:0048841|GO:0048843|GO:0048843|GO:0048846|GO:0050919|GO:0050919|GO:0060385|GO:0060666|GO:0060666|GO:0071526|GO:2001224|GO:0005576|GO:0016020|GO:0030424|GO:0030425|GO:0004872|GO:0005515|GO:0030215|GO:…	chr5:13399308-13603485 (+) // 97.35 // qA1		ENSMUSG00000028883	December 2011 (Mouse Genome Sequencing Consortium and NCBI 38)	IPR001627 // Semaphorin/CD100 antigen // 1.2E-181	107558			NP_001230001///NP_001230002///NP_033178	NM_001243072///NM_001243073///NM_009152	NM_009152	GenBank	Consensus sequence	O08665///D3Z2A7///D3Z4Q3///E9Q668	gb:D85028.2 /DB_XREF=gi:18389545 /GEN=sema3A /FEA=FLmRNA /CNT=32 /TID=Mm.5020.1 /TIER=FL /STK=5 /UG=Mm.5020 /LL=20346 /DEF=Mus musculus sema3A mRNA for semaphorin 3A, complete cds. /PROD=semaphorin 3A /FL=gb:L41541.1 gb:D85028.2 gb:NM_009152.1	AK166206 // Mus musculus mammary gland RCB-0526 Jyg-MC(A) cDNA, RIKEN full-length enriched library, clone:G830015K11 product:sema domain, immunoglobulin domain (Ig), short basic domain, secreted, (semaphorin) 3A, full insert sequence. // gb // 11 // ---///D85028 // Mus musculus sema3A mRNA for semaphorin 3A, complete cds. // gb // 11 // ---///ENSMUST00000030714 // cdna:known chromosome:GRCm38:5:1…	Mm.5020.1	est///full length	Mm.372039///Mm.406026	Mm.5020
1441642_at	9.76735	29.5714	0	1.68622	1.68622	3.21813	P	P								chr8:73179581-73180196 (-) // 14.31 // qB3.3			December 2011 (Mouse Genome Sequencing Consortium and NCBI 38)							BB425178	GenBank	Consensus sequence		gb:BB425178 /DB_XREF=gi:16423568 /DB_XREF=BB425178 /CLONE=C530045I04 /FEA=EST /CNT=4 /TID=Mm.132487.1 /TIER=ConsEnd /STK=4 /UG=Mm.132487 /UG_TITLE=ESTs	AK049732 // Mus musculus 12 days embryo spinal cord cDNA, RIKEN full-length enriched library, clone:C530045I04 product:unclassifiable, full insert sequence. // gb // 11 // ---///n273455 // accn=AK049732 class=mRNAlike lncRNA name=Mouse noncoding transcript ref=FANTOM3 transcriptId=C530045I04 cpcScore=-0.1062890 cnci=-0.3147346 // noncode // 11 // ---	Mm.132487.1			Mm.132487
1444582_at	9.27454	28.0064	0	1.68247	1.68247	3.20977	P	P	Dcun1d5	DCN1, defective in cullin neddylation 1, domain containing 5 (S. cerevisiae)	76863					chr9:7207748-7208208 (+) // 92.17 // qA1			December 2011 (Mouse Genome Sequencing Consortium and NCBI 38)					NP_084051	NM_029775	AV032530	GenBank	Consensus sequence	Q9CXV9	gb:AV032530 /DB_XREF=gi:4832078 /DB_XREF=AV032530 /CLONE=1500035M15 /FEA=EST /CNT=4 /TID=Mm.90250.1 /TIER=ConsEnd /STK=2 /UG=Mm.90250 /UG_TITLE=ESTs	AV032530 // AV032530 Mus musculus cDNA /clone=1500035M15 /clone_end=3' /gb=AV032530 /gi=4832078 /ug=Mm.97126 /len=310 // gb // --- // ---///AV032530 // /DB_XREF=AV032530 /CLONE=1500035M15 // gb // --- // ---///AV338372 // AV338372 Mus musculus cDNA, 3' end /clone=6430408N15 /clone_end=3' /gb=AV338372 /gi=6378424 /ug=Mm.97126 /len=287 // gb // --- // ---///AV338372 // /DB_XREF=AV338372 /CLONE=6430…	Mm.90250.1	full length	Mm.27293	Mm.90250
1443095_at	3.67594	10.961	0	1.66425	1.66425	3.16949	P	P								chr2:146297219-146297901 (-) // 75.99 // qG1			December 2011 (Mouse Genome Sequencing Consortium and NCBI 38)							BB373598	GenBank	Consensus sequence		gb:BB373598 /DB_XREF=gi:16407192 /DB_XREF=BB373598 /CLONE=C130071C21 /FEA=EST /CNT=3 /TID=Mm.127026.1 /TIER=ConsEnd /STK=3 /UG=Mm.127026 /UG_TITLE=ESTs	AK081714 // Mus musculus 16 days embryo head cDNA, RIKEN full-length enriched library, clone:C130071C21 product:unclassifiable, full insert sequence. // gb // 11 // ---///n274939 // accn=AK081714 class=mRNAlike lncRNA name=Mouse noncoding transcript ref=FANTOM3 transcriptId=C130071C21 cpcScore=-1.5906100 cnci=-0.3508192 // noncode // 11 // ---	Mm.127026.1			Mm.127026
1440339_at	12.0339	35.728	0	1.65802	1.65802	3.15583	M	P	Enpp1	ectonucleotide pyrophosphatase/phosphodiesterase 1	18605	0006091 // generation of precursor metabolites and energy // not recorded///0006796 // phosphate-containing compound metabolic process // not recorded///0006955 // immune response // inferred from electronic annotation///0008152 // metabolic process // inferred from electronic annotation///0009143 // nucleoside triphosphate catabolic process // not recorded///0030279 // negative regulation of oss…	0005576 // extracellular region // inferred from electronic annotation///0005615 // extracellular space // inferred from direct assay///0005615 // extracellular space // not recorded///0005886 // plasma membrane // not recorded///0009986 // cell surface // inferred from direct assay///0009986 // cell surface // not recorded///0016020 // membrane // inferred from electronic annotation///0016021 //…	0003676 // nucleic acid binding // inferred from electronic annotation///0003824 // catalytic activity // inferred from electronic annotation///0004528 // phosphodiesterase I activity // inferred from electronic annotation///0004551 // nucleotide diphosphatase activity // not recorded///0005044 // scavenger receptor activity // inferred from electronic annotation///0005158 // insulin receptor bin…	GO:0006091|GO:0006796|GO:0006955|GO:0008152|GO:0009143|GO:0030279|GO:0030308|GO:0030505|GO:0030643|GO:0030730|GO:0031214|GO:0031953|GO:0032869|GO:0045599|GO:0045599|GO:0045719|GO:0046325|GO:0046627|GO:0046849|GO:0050427|GO:0005576|GO:0005615|GO:0005615|GO:0005886|GO:0009986|GO:0009986|GO:0016020|GO:0016021|GO:0016323|GO:0003676|GO:0003824|GO:0004528|GO:0004551|GO:0005044|GO:0005158|GO:0005515|GO:…	chr10:24637913-24638322 (-) // 96.92 // qA4	EC:3.1.4.1///EC:3.6.1.9	ENSMUSG00000037370	December 2011 (Mouse Genome Sequencing Consortium and NCBI 38)	IPR001212 // Somatomedin B domain // 6.4E-14///IPR001212 // Somatomedin B domain // 3.4E-13///IPR001604 // DNA/RNA non-specific endonuclease // 3.1E-10///IPR002591 // Type I phosphodiesterase/nucleotide pyrophosphatase/phosphate transferase // 7.5E-89	97370			NP_032839	NM_008813	AW910504	GenBank	Consensus sequence	G3X9S2///Q3V3C8///P06802	gb:AW910504 /DB_XREF=gi:8075746 /DB_XREF=ur84c08.x1 /CLONE=IMAGE:3156974 /FEA=EST /CNT=7 /TID=Mm.23500.1 /TIER=ConsEnd /STK=5 /UG=Mm.23500 /LL=73762 /UG_GENE=4833416E15Rik /UG_TITLE=RIKEN cDNA 4833416E15 gene	AK014707 // Mus musculus 0 day neonate head cDNA, RIKEN full-length enriched library, clone:4833416E15 product:unclassifiable, full insert sequence. // gb // 11 // ---///ENSMUST00000105520 // cdna:known chromosome:GRCm38:10:24637914:24712158:-1 gene:ENSMUSG00000037370 gene_biotype:protein_coding transcript_biotype:protein_coding // ensembl // 11 // ---///n293447 // accn=AK014707 class=mRNAlike ln…	Mm.23500.1	est///full length	Mm.27254///Mm.478860///Mm.483848///Mm.490564	Mm.23500
1419524_at	27.6783	82.1015	0	1.65671	1.65671	3.15298	P	P	Tph1	tryptophan hydroxylase 1	21990	0006950 // response to stress // inferred from electronic annotation///0007623 // circadian rhythm // inferred from electronic annotation///0008152 // metabolic process // inferred from electronic annotation///0009072 // aromatic amino acid family metabolic process // inferred from electronic annotation///0030279 // negative regulation of ossification // not recorded///0035902 // response to immo…	0043005 // neuron projection // not recorded	0004497 // monooxygenase activity // inferred from electronic annotation///0004510 // tryptophan 5-monooxygenase activity // inferred from direct assay///0004510 // tryptophan 5-monooxygenase activity // not recorded///0005506 // iron ion binding // inferred from electronic annotation///0016491 // oxidoreductase activity // inferred from electronic annotation///0016597 // amino acid binding // in…	GO:0006950|GO:0007623|GO:0008152|GO:0009072|GO:0030279|GO:0035902|GO:0042427|GO:0046849|GO:0055114|GO:0055114|GO:0060749|GO:0043005|GO:0004497|GO:0004510|GO:0004510|GO:0005506|GO:0016491|GO:0016597|GO:0016714|GO:0046872	chr7:46647130-46667348 (-) // 97.3 // qB3	EC:1.14.16.4	ENSMUSG00000040046	December 2011 (Mouse Genome Sequencing Consortium and NCBI 38)	IPR002912 // ACT domain // 1.7E-9///IPR019774 // Aromatic amino acid hydroxylase, C-terminal // 7.3E-189	98796		Biogenic_Amine_Synthesis // GenMAPP	NP_001129556///NP_001263301///NP_033440	NM_001136084///NM_001276372///NM_009414	NM_009414	GenBank	Consensus sequence	Q3UK52///P17532///Q3TZH2///Q9JHZ8	gb:NM_009414.1 /DB_XREF=gi:6678410 /GEN=Tph /FEA=FLmRNA /CNT=25 /TID=Mm.4421.1 /TIER=FL+Stack /STK=9 /UG=Mm.4421 /LL=21990 /DEF=Mus musculus tryptophan hydroxylase (Tph), mRNA. /PROD=tryptophan hydroxylase /FL=gb:NM_009414.1 gb:J04758.1	AK146134 // Mus musculus TIB-55 BB88 cDNA, RIKEN full-length enriched library, clone:I730008K11 product:tryptophan hydroxylase 1, full insert sequence. // gb // 11 // ---///AK146171 // Mus musculus TIB-55 BB88 cDNA, RIKEN full-length enriched library, clone:I730028N07 product:tryptophan hydroxylase 1, full insert sequence. // gb // 10 // ---///BC072582 // Mus musculus tryptophan hydroxylase 1, mR…	Mm.4421.1	full length	Mm.248684	Mm.4421
1422798_at	14.7688	43.1538	0	1.63499	1.63499	3.10586	P	P	Cntnap2	contactin associated protein-like 2	66797	0007155 // cell adhesion // traceable author statement///0007165 // signal transduction // inferred from electronic annotation///0007610 // behavior // not recorded///0008038 // neuron recognition // traceable author statement///0021756 // striatum development // inferred from electronic annotation///0021761 // limbic system development // inferred from electronic annotation///0021761 // limbic s…	0005769 // early endosome // not recorded///0005794 // Golgi apparatus // not recorded///0008076 // voltage-gated potassium channel complex // inferred from direct assay///0008076 // voltage-gated potassium channel complex // not recorded///0009986 // cell surface // not recorded///0016020 // membrane // not recorded///0016021 // integral to membrane // inferred from electronic annotation///00304…	0005102 // receptor binding // inferred from electronic annotation///0005515 // protein binding // inferred from physical interaction///0019899 // enzyme binding // not recorded	GO:0007155|GO:0007165|GO:0007610|GO:0008038|GO:0021756|GO:0021761|GO:0021761|GO:0021794|GO:0021987|GO:0031175|GO:0034613|GO:0045163|GO:0071109|GO:0071205|GO:0071625|GO:0005769|GO:0005794|GO:0008076|GO:0008076|GO:0009986|GO:0016020|GO:0016021|GO:0030424|GO:0030425|GO:0030673|GO:0043025|GO:0043204|GO:0044224|GO:0005102|GO:0005515|GO:0019899	chr6:47244401-47300278 (+) // 97.56 // qB2.3		ENSMUSG00000039419	December 2011 (Mouse Genome Sequencing Consortium and NCBI 38)	IPR000421 // Coagulation factor 5/8 C-terminal type domain // 2.4E-34///IPR000742 // Epidermal growth factor-like domain // 1.7E-8///IPR001791 // Laminin G domain // 6.0E-32///IPR001791 // Laminin G domain // 2.7E-25///IPR001791 // Laminin G domain // 2.3E-26///IPR001791 // Laminin G domain // 8.7E-26///IPR001791 // Laminin G domain // 3.0E-21///IPR001791 // Laminin G domain // 9.4E-20///IPR00179…	1914047			NP_001004357///NP_080047	NM_001004357///NM_025771	AU079588	GenBank	Consensus sequence	Q9CPW0///Q3SYI6///E9QNF7///A3KMI8	gb:NM_025771.1 /DB_XREF=gi:13385239 /GEN=Cntnap2 /FEA=FLmRNA /CNT=52 /TID=Mm.45210.1 /TIER=FL+Stack /STK=11 /UG=Mm.45210 /LL=66797 /DEF=Mus musculus contactin associated protein-like 2 (Cntnap2), mRNA. /PROD=contactin associated protein-like 2 /FL=gb:NM_025771.1	AK017341 // Mus musculus 6 days neonate head cDNA, RIKEN full-length enriched library, clone:5430425M22 product:contactin associated protein-like 2, full insert sequence. // gb // 9 // ---///BC029826 // Mus musculus contactin associated protein-like 2, mRNA (cDNA clone IMAGE:4456740), complete cds. // gb // 9 // ---///BC064467 // Mus musculus contactin associated protein-like 2, mRNA (cDNA clone …	Mm.45210.1	full length	Mm.440084	Mm.45210
1421472_at	12.3067	35.3056	0	1.60851	1.60851	3.04937	P	P	Srrm3	serine/arginine repetitive matrix 3	58212					chr5:135806918-135841968 (+) // 62.93 // qG2		ENSMUSG00000039860	December 2011 (Mouse Genome Sequencing Consortium and NCBI 38)		1920309			NP_067378	NM_021403	NM_021403	GenBank	Consensus sequence	Q80WV7	gb:NM_021403.1 /DB_XREF=gi:10946753 /GEN=AB041661 /FEA=FLmRNA /CNT=6 /TID=Mm.117115.1 /TIER=FL /STK=2 /UG=Mm.117115 /LL=58212 /DEF=Mus musculus hypothetical protein, MNCb-4760 (AB041661), mRNA. /PROD=hypothetical protein, MNCb-4760 /FL=gb:NM_021403.1	AB041661 // Mus musculus brain cDNA, clone MNCb-4760. // gb // 11 // ---///ENSMUST00000146038 // cdna:known chromosome:GRCm38:5:135806890:135841953:1 gene:ENSMUSG00000039860 gene_biotype:protein_coding transcript_biotype:retained_intron // ensembl // 11 // ---	Mm.117115.1	est///full length	Mm.271230///Mm.484893	Mm.117115
1442051_at	23.8756	68.3241	0	1.60492	1.60492	3.04179	P	P	Hist1h3b///Hist1h3c///Hist1h3d///Hist1h3e///Hist1h3f///Hist2h3b///Hist2h3c1///Hist2h3c2	histone cluster 1, H3b///histone cluster 1, H3c///histone cluster 1, H3d///histone cluster 1, H3e///histone cluster 1, H3f///histone cluster 2, H3b///histone cluster 2, H3c1///histone cluster 2, H3c2	15077///97114///260423///319148///319149///319150///319151///319154	0000122 // negative regulation of transcription from RNA polymerase II promoter // inferred from direct assay///0006334 // nucleosome assembly // inferred from electronic annotation///0060968 // regulation of gene silencing // inferred from sequence or structural similarity	0000785 // chromatin // inferred from direct assay///0000786 // nucleosome // inferred from electronic annotation///0005634 // nucleus // inferred from direct assay///0005654 // nucleoplasm // inferred from sequence or structural similarity///0005654 // nucleoplasm // traceable author statement///0005694 // chromosome // inferred from electronic annotation	0003677 // DNA binding // inferred from electronic annotation///0003682 // chromatin binding // inferred from direct assay///0046982 // protein heterodimerization activity // inferred from electronic annotation	GO:0000122|GO:0006334|GO:0060968|GO:0000785|GO:0000786|GO:0005634|GO:0005654|GO:0005654|GO:0005694|GO:0003677|GO:0003682|GO:0046982	chr3:96247862-96248504 (+) // 63.38 // qF2.1		ENSMUSG00000070392///ENSMUSG00000093769	December 2011 (Mouse Genome Sequencing Consortium and NCBI 38)	IPR007125 // Histone core // 6.1E-37///IPR007125 // Histone core // 1.3E-36	96097///2448355			NP_038576///NP_473386///NP_783584///NP_835510///NP_835511///NP_835512///NP_835587///NP_835734	NM_013548///NM_054045///NM_175653///NM_178203///NM_178204///NM_178205///NM_178215///NM_178216	BE691662	GenBank	Consensus sequence	P84228///A1L0U3///B9EI85	gb:BE691662 /DB_XREF=gi:10079286 /DB_XREF=uv65a11.x1 /CLONE=IMAGE:3412028 /FEA=EST /CNT=7 /TID=Mm.62358.1 /TIER=ConsEnd /STK=3 /UG=Mm.62358 /UG_TITLE=ESTs	BC080809 // Mus musculus histone cluster 2, H3c1, mRNA (cDNA clone IMAGE:6466339). // gb // 11 // ---///BC094041 // Mus musculus histone cluster 2, H3c1, mRNA (cDNA clone MGC:102454 IMAGE:5099464), complete cds. // gb // 11 // ---///ENSMUST00000090779 // cdna:known chromosome:GRCm38:3:96245554:96248509:1 gene:ENSMUSG00000070392 gene_biotype:processed_transcript transcript_biotype:processed_transc…	Mm.62358.1	est///full length	Mm.400011///Mm.422680	Mm.62358
1439627_at	6.11699	17.1969	0	1.57932	1.57932	2.98829	P	P	Zic1	zinc finger protein of the cerebellum 1	22771	0001501 // skeletal system development // non-traceable author statement///0006351 // transcription, DNA-dependent // inferred from electronic annotation///0006355 // regulation of transcription, DNA-dependent // inferred from electronic annotation///0007275 // multicellular organismal development // inferred from electronic annotation///0007389 // pattern specification process // inferred from d…	0005622 // intracellular // inferred from electronic annotation///0005634 // nucleus // inferred from direct assay///0005634 // nucleus // not recorded///0005737 // cytoplasm // inferred from direct assay	0003676 // nucleic acid binding // inferred from electronic annotation///0003677 // DNA binding // inferred from electronic annotation///0003700 // sequence-specific DNA binding transcription factor activity // inferred from direct assay///0005515 // protein binding // inferred from physical interaction///0008270 // zinc ion binding // inferred from electronic annotation///0046872 // metal ion bi…	GO:0001501|GO:0006351|GO:0006355|GO:0007275|GO:0007389|GO:0007399|GO:0007417|GO:0007417|GO:0007420|GO:0007420|GO:0007610|GO:0007628|GO:0008589|GO:0021510|GO:0030154|GO:0042307|GO:0042472|GO:0045893|GO:0005622|GO:0005634|GO:0005634|GO:0005737|GO:0003676|GO:0003677|GO:0003700|GO:0005515|GO:0008270|GO:0046872	chr9:91358060-91358367 (-) // 98.05 // qE3.2		ENSMUSG00000032368	December 2011 (Mouse Genome Sequencing Consortium and NCBI 38)	IPR007087 // Zinc finger, C2H2 // 3.9E-9///IPR007087 // Zinc finger, C2H2 // 2.1E-8	106683			NP_033599	NM_009573	AV031691	GenBank	Consensus sequence	P46684///G3UYA5///Q3TWA9///Q3UR19	gb:AV031691 /DB_XREF=gi:4831239 /DB_XREF=AV031691 /CLONE=1500031B24 /FEA=EST /CNT=8 /TID=Mm.41285.1 /TIER=ConsEnd /STK=7 /UG=Mm.41285 /UG_TITLE=ESTs	AK141431 // Mus musculus 12 days embryo spinal cord cDNA, RIKEN full-length enriched library, clone:C530014C22 product:Zic family member 1 (odd-paired homolog, Drosophila), full insert sequence. // gb // 11 // ---///ENSMUST00000034927 // cdna:known chromosome:GRCm38:9:91358058:91365768:-1 gene:ENSMUSG00000032368 gene_biotype:protein_coding transcript_biotype:protein_coding // ensembl // 11 // ---	Mm.41285.1	est///full length	Mm.335350///Mm.443627///Mm.477226	Mm.41285
1456868_at	6.13853	17.1641	0	1.57149	1.57149	2.97211	P	P								chr17:70987275-70987563 (-) // 93.06 // qE1.3			December 2011 (Mouse Genome Sequencing Consortium and NCBI 38)							BB156724	GenBank	Consensus sequence		gb:BB156724 /DB_XREF=gi:8812654 /DB_XREF=BB156724 /CLONE=A130032P14 /FEA=EST /CNT=7 /TID=Mm.132660.1 /TIER=ConsEnd /STK=7 /UG=Mm.132660 /UG_TITLE=ESTs	BB156724 // /DB_XREF=BB156724 /CLONE=A130032P14 // gb // --- // ---	Mm.132660.1			Mm.132660
1434685_at	7.44339	20.7165	0	1.56481	1.56481	2.95839	P	P	D3Bwg0562e	DNA segment, Chr 3, Brigham & Women's Genetics 0562 expressed	229791	0007409 // axonogenesis // not recorded///0008152 // metabolic process // inferred from electronic annotation///0046839 // phospholipid dephosphorylation // not recorded///0048839 // inner ear development // inferred from direct assay	0005887 // integral to plasma membrane // not recorded///0009897 // external side of plasma membrane // not recorded///0016020 // membrane // inferred from electronic annotation///0016021 // integral to membrane // inferred from electronic annotation	0003824 // catalytic activity // inferred from electronic annotation///0005515 // protein binding // inferred from physical interaction///0008195 // phosphatidate phosphatase activity // inferred from electronic annotation///0016787 // hydrolase activity // inferred from electronic annotation///0042577 // lipid phosphatase activity // not recorded	GO:0007409|GO:0008152|GO:0046839|GO:0048839|GO:0005887|GO:0009897|GO:0016020|GO:0016021|GO:0003824|GO:0005515|GO:0008195|GO:0016787|GO:0042577	chr3:117319141-117320072 (-) // 94.53 // qG1	EC:3.1.3.4	ENSMUSG00000044667	December 2011 (Mouse Genome Sequencing Consortium and NCBI 38)	IPR000326 // Phosphatidic acid phosphatase type 2/haloperoxidase // 1.4E-18	106530			NP_808332	NM_177664	BQ175587	GenBank	Consensus sequence	Q7TME0	gb:BQ175587 /DB_XREF=gi:20351079 /DB_XREF=UI-M-DJ2-bvx-i-02-0-UI.s1 /CLONE=UI-M-DJ2-bvx-i-02-0-UI /FEA=EST /CNT=31 /TID=Mm.76716.1 /TIER=Stack /STK=27 /UG=Mm.76716 /UG_TITLE=ESTs	AF541279 // Mus musculus plasticity related gene 1 mRNA, complete cds. // gb // 11 // ---///AK079360 // Mus musculus 16 days neonate cerebellum cDNA, RIKEN full-length enriched library, clone:9630042N02 product:unclassifiable, full insert sequence. // gb // 11 // ---///AY266266 // Mus musculus strain BALB/c plasticity related gene 1 protein mRNA, complete cds. // gb // 11 // ---///AY266267 // Mus…	Mm.76716.1	est///full length	Mm.140138///Mm.397955///Mm.472130	Mm.76716
1439247_at	14.2019	39.3408	0	1.558	1.558	2.94445	P	P	Dock10	dedicator of cytokinesis 10	210293	0007264 // small GTPase mediated signal transduction // inferred from electronic annotation///0050790 // regulation of catalytic activity // inferred from direct assay		0005085 // guanyl-nucleotide exchange factor activity // inferred from electronic annotation///0005089 // Rho guanyl-nucleotide exchange factor activity // inferred from direct assay///0005488 // binding // inferred from electronic annotation///0005515 // protein binding // inferred from electronic annotation///0005525 // GTP binding // inferred from electronic annotation///0005543 // phospholipi…	GO:0007264|GO:0050790|GO:0005085|GO:0005089|GO:0005488|GO:0005515|GO:0005525|GO:0005543|GO:0017048	chr1:80567994-80572550 (-) // 92.41 // qC5		ENSMUSG00000038608	December 2011 (Mouse Genome Sequencing Consortium and NCBI 38)	IPR001849 // Pleckstrin homology domain // 1.3E-13///IPR010703 // Dedicator of cytokinesis C-terminal // 3.0E-69///IPR021816 // Dedicator of cytokinesis C/D, N-terminal // 8.9E-33	2146320			NP_780500	NM_175291	BB763030	GenBank	Consensus sequence	B2RWY0///F1AHI9///E9QM99///Q8BZN6///Q3T9E0///Q8BLX9	gb:BB763030 /DB_XREF=gi:16207943 /DB_XREF=BB763030 /CLONE=G370018M23 /FEA=EST /CNT=9 /TID=Mm.133473.1 /TIER=Stack /STK=8 /UG=Mm.133473 /UG_TITLE=ESTs, Weakly similar to KIAA1058 protein (H.sapiens)	AK138722 // Mus musculus 0 day neonate thymus cDNA, RIKEN full-length enriched library, clone:A430025O09 product:dedicator of cytokinesis 10, full insert sequence. // gb // 11 // ---///BC150753 // Mus musculus dedicator of cytokinesis 10, mRNA (cDNA clone MGC:183664 IMAGE:9087664), complete cds. // gb // 11 // ---///ENSMUST00000077946 // cdna:known chromosome:GRCm38:1:80501073:80758553:-1 gene:EN…	Mm.133473.1	est///full length	Mm.133473///Mm.398006	Mm.133473
1416953_at	24.8204	68.5936	0	1.55461	1.55461	2.93754	P	P	Ctgf	connective tissue growth factor	14219	0001502 // cartilage condensation // inferred from direct assay///0001503 // ossification // inferred from mutant phenotype///0001525 // angiogenesis // inferred from direct assay///0001525 // angiogenesis // inferred from mutant phenotype///0001558 // regulation of cell growth // inferred from electronic annotation///0001934 // positive regulation of protein phosphorylation // not recorded///000…	0005576 // extracellular region // inferred from direct assay///0005578 // proteinaceous extracellular matrix // inferred from direct assay///0005615 // extracellular space // not recorded///0005794 // Golgi apparatus // not recorded///0005801 // cis-Golgi network // not recorded///0005829 // cytosol // not recorded///0005938 // cell cortex // not recorded///0043231 // intracellular membrane-boun…	0001968 // fibronectin binding // not recorded///0005178 // integrin binding // inferred from direct assay///0005515 // protein binding // inferred from electronic annotation///0005520 // insulin-like growth factor binding // inferred from electronic annotation///0008083 // growth factor activity // not recorded///0008201 // heparin binding // inferred from direct assay	GO:0001502|GO:0001503|GO:0001525|GO:0001525|GO:0001558|GO:0001934|GO:0006260|GO:0007155|GO:0007160|GO:0007229|GO:0008284|GO:0008543|GO:0009749|GO:0010260|GO:0010628|GO:0010629|GO:0010942|GO:0014070|GO:0016477|GO:0030154|GO:0030324|GO:0032330|GO:0032355|GO:0032967|GO:0034059|GO:0035556|GO:0035988|GO:0043200|GO:0043280|GO:0043434|GO:0045597|GO:0046330|GO:0050867|GO:0051385|GO:0051496|GO:0060401|GO:…	chr10:24595512-24598683 (+) // 95.11 // qA4		ENSMUSG00000019997	December 2011 (Mouse Genome Sequencing Consortium and NCBI 38)	IPR000867 // Insulin-like growth factor-binding protein, IGFBP // 6.5E-18///IPR000867 // Insulin-like growth factor-binding protein, IGFBP // 3.7E-18///IPR000884 // Thrombospondin, type 1 repeat // 6.9E-14///IPR000884 // Thrombospondin, type 1 repeat // 4.1E-14///IPR001007 // von Willebrand factor, type C // 1.0E-13///IPR001007 // von Willebrand factor, type C // 5.8E-14///IPR006208 // Cystine kn…	95537			NP_034347	NM_010217	NM_010217	GenBank	Consensus sequence	P29268///H3BJW0///H3BK14///Q91V29	gb:NM_010217.1 /DB_XREF=gi:6753877 /GEN=Ctgf /FEA=FLmRNA /CNT=139 /TID=Mm.1810.1 /TIER=FL+Stack /STK=62 /UG=Mm.1810 /LL=14219 /DEF=Mus musculus connective tissue growth factor (Ctgf), mRNA. /PROD=fibroblast inducible secreted protein /FL=gb:BC006783.1 gb:M70642.1 gb:NM_010217.1	BC006783 // Mus musculus connective tissue growth factor, mRNA (cDNA clone MGC:8122 IMAGE:3589136), complete cds. // gb // 10 // ---///ENSMUST00000020171 // cdna:known chromosome:GRCm38:10:24595442:24598678:1 gene:ENSMUSG00000019997 gene_biotype:protein_coding transcript_biotype:protein_coding // ensembl // 10 // ---///ENSMUST00000176228 // cdna:putative chromosome:GRCm38:10:24595726:24598683:1 g…	Mm.1810.1	est///full length	Mm.390287///Mm.392337	Mm.1810
1420572_at	9.65119	26.3808	0	1.53877	1.53877	2.90547	P	P	Ms4a3	membrane-spanning 4-domains, subfamily A, member 3	170813		0005737 // cytoplasm // inferred from direct assay///0016020 // membrane // inferred from electronic annotation///0016021 // integral to membrane // traceable author statement	0005515 // protein binding // inferred from physical interaction	GO:0005737|GO:0016020|GO:0016021|GO:0005515	chr19:11629498-11640851 (-) // 90.2 // qA		ENSMUSG00000024681	December 2011 (Mouse Genome Sequencing Consortium and NCBI 38)	IPR007237 // CD20-like // 2.5E-37	2158468			NP_573509	NM_133246	NM_133246	GenBank	Consensus sequence	Q920C4///Q810H7///Q53ZU3///Q3TYT4	gb:NM_133246.1 /DB_XREF=gi:18875419 /GEN=Ms4a3 /FEA=FLmRNA /CNT=7 /TID=Mm.119630.1 /TIER=FL /STK=4 /UG=Mm.119630 /LL=170813 /DEF=Mus musculus membrane-spanning 4-domains, subfamily A, member 3 (Ms4a3), mRNA. /PROD=membrane-spanning 4-domains, subfamily A, member3 /FL=gb:AF321128.1 gb:NM_133246.1	AF321128 // Mus musculus hematopoietic-specific transmembrane-4 protein (Htm4) mRNA, complete cds. // gb // 11 // ---///AK036464 // Mus musculus adult male bone cDNA, RIKEN full-length enriched library, clone:9830113C01 product:hematopoietic-specific transmembrane-4 protein (Htm4) mRNA, full insert sequence. // gb // 11 // ---///AY184359 // Mus musculus HTm4 mRNA, complete cds. // gb // 9 // ---/…	Mm.119630.1	full length	Mm.240438	Mm.119630
1435343_at	87.7805	239.864	0	1.53831	1.53831	2.90453	P	P	Dock10	dedicator of cytokinesis 10	210293	0007264 // small GTPase mediated signal transduction // inferred from electronic annotation///0050790 // regulation of catalytic activity // inferred from direct assay		0005085 // guanyl-nucleotide exchange factor activity // inferred from electronic annotation///0005089 // Rho guanyl-nucleotide exchange factor activity // inferred from direct assay///0005488 // binding // inferred from electronic annotation///0005515 // protein binding // inferred from electronic annotation///0005525 // GTP binding // inferred from electronic annotation///0005543 // phospholipi…	GO:0007264|GO:0050790|GO:0005085|GO:0005089|GO:0005488|GO:0005515|GO:0005525|GO:0005543|GO:0017048	chr1:80501069-80515541 (-) // 97.6 // qC5		ENSMUSG00000038608	December 2011 (Mouse Genome Sequencing Consortium and NCBI 38)	IPR001849 // Pleckstrin homology domain // 1.3E-13///IPR010703 // Dedicator of cytokinesis C-terminal // 3.0E-69///IPR021816 // Dedicator of cytokinesis C/D, N-terminal // 8.9E-33	2146320			NP_780500	NM_175291	BF715043	GenBank	Consensus sequence	E9QM99///Q8BZN6///B2RWY0///F1AHI9///Q3T9E0///Q8BLX9	gb:BF715043 /DB_XREF=gi:12014315 /DB_XREF=mab05b07.x1 /CLONE=IMAGE:3825349 /FEA=EST /CNT=43 /TID=Mm.27147.1 /TIER=Stack /STK=17 /UG=Mm.27147 /LL=97996 /UG_GENE=R75174 /UG_TITLE=expressed sequence R75174	AK031880 // Mus musculus adult male medulla oblongata cDNA, RIKEN full-length enriched library, clone:6330439C14 product:weakly similar to KIAA1058 protein {Homo sapiens}, full insert sequence. // gb // 11 // ---///AK041064 // Mus musculus adult male aorta and vein cDNA, RIKEN full-length enriched library, clone:A530077O14 product:inferred: unnamed protein product {Homo sapiens}, full insert sequ…	Mm.27147.1	est///full length	Mm.133473///Mm.398006	Mm.27147
1432438_at	9.06252	24.7004	0	1.53461	1.53461	2.89711	P	P	4930597L12Rik	RIKEN cDNA 4930597L12 gene	75385					chr3:153473743-153474654 (-) // 88.91 // qH3			December 2011 (Mouse Genome Sequencing Consortium and NCBI 38)		1922635				XR_168409///XR_168825	AK016407	GenBank	Consensus sequence	Q9D4N0	gb:AK016407.1 /DB_XREF=gi:12855118 /FEA=mRNA /CNT=1 /TID=Mm.159518.1 /TIER=ConsEnd /STK=0 /UG=Mm.159518 /LL=75385 /UG_GENE=4930597L12Rik /UG_TITLE=RIKEN cDNA 4930597L12 gene /DEF=Mus musculus adult male testis cDNA, RIKEN full-length enriched library, clone:4930597L12:unclassifiable, full insert sequence.	AK016407 // Mus musculus adult male testis cDNA, RIKEN full-length enriched library, clone:4930597L12 product:hypothetical protein, full insert sequence. // gb_htc // 11 // ---///XR_168409 // PREDICTED: Mus musculus RIKEN cDNA 4930597L12 gene (4930597L12Rik), misc_RNA. // refseq // 11 // ---	Mm.159518.1		Mm.453551	Mm.159518
1425253_a_at	22.5789	60.9704	0	1.5212	1.5212	2.87029	P	P	Madcam1	mucosal vascular addressin cell adhesion molecule 1	17123	0002687 // positive regulation of leukocyte migration // not recorded///0007155 // cell adhesion // not recorded///0007568 // aging // inferred from electronic annotation///0009790 // embryo development // inferred from electronic annotation///0030216 // keratinocyte differentiation // inferred from mutant phenotype///0050900 // leukocyte migration // inferred from mutant phenotype	0016020 // membrane // inferred from electronic annotation///0016021 // integral to membrane // inferred from electronic annotation		GO:0002687|GO:0007155|GO:0007568|GO:0009790|GO:0030216|GO:0050900|GO:0016020|GO:0016021	chr10:79664596-79668537 (+) // 95.93 // qC1		ENSMUSG00000020310	December 2011 (Mouse Genome Sequencing Consortium and NCBI 38)	IPR013768 // Intercellular adhesion molecule, N-terminal // 5.6E-11///IPR015169 // Adhesion molecule, immunoglobulin-like // 5.2E-63	103579			NP_038619	NM_013591	BC024372	GenBank	Consensus sequence	Q3UVR1///Q3U1B3///Q61826///G5E838	gb:BC024372.1 /DB_XREF=gi:19353412 /FEA=FLmRNA /CNT=6 /TID=Mm.13866.2 /TIER=FL /STK=4 /UG=Mm.13866 /LL=17123 /UG_GENE=Madcam1 /DEF=Mus musculus, mucosal vascular addressin cell adhesion molecule 1, clone MGC:35998 IMAGE:4986802, mRNA, complete cds. /PROD=mucosal vascular addressin cell adhesionmolecule 1 /FL=gb:BC024372.1	AK137028 // Mus musculus 12 days embryo embryonic body between diaphragm region and neck cDNA, RIKEN full-length enriched library, clone:9430044H04 product:mucosal vascular addressin cell adhesion molecule 1, full insert sequence. // gb // 11 // ---///AK156096 // Mus musculus activated spleen cDNA, RIKEN full-length enriched library, clone:F830007P17 product:mucosal vascular addressin cell adhesi…	Mm.13866.2	full length	Mm.391556	Mm.13866
1441503_at	18.6459	49.5429	0	1.49788	1.49788	2.82427	P	P	Dcdc2a	doublecortin domain containing 2a	195208	0001764 // neuron migration // inferred from genetic interaction///0001764 // neuron migration // not recorded///0007399 // nervous system development // inferred from electronic annotation///0035556 // intracellular signal transduction // inferred from electronic annotation///0048813 // dendrite morphogenesis // inferred from genetic interaction			GO:0001764|GO:0001764|GO:0007399|GO:0035556|GO:0048813	chr13:25057887-25058568 (+) // 58.59 // qA3.1			December 2011 (Mouse Genome Sequencing Consortium and NCBI 38)		2652818			NP_001182546///NP_808245	NM_001195617///NM_177577	BM119370	GenBank	Consensus sequence	Q5DU00	gb:BM119370 /DB_XREF=gi:17087396 /DB_XREF=L0924E03-3 /CLONE=L0924E03 /FEA=EST /CNT=4 /TID=Mm.216049.1 /TIER=ConsEnd /STK=4 /UG=Mm.216049 /UG_TITLE=ESTs, Weakly similar to retinitis pigmentosa RP1 protein; oxygen-regulated protein 1 (Homo sapiens) (H.sapiens)	AK085257 // Mus musculus 0 day neonate kidney cDNA, RIKEN full-length enriched library, clone:D630001H14 product:doublecortin domain containing 2, full insert sequence. // gb // 11 // ---	Mm.216049.1			Mm.216049
1422155_at	23.012	60.9563	0	1.49345	1.49345	2.81562	P	P	Hist1h3b///Hist1h3c///Hist1h3d///Hist1h3e///Hist1h3f///Hist2h3b///Hist2h3c1///Hist2h3c2	histone cluster 1, H3b///histone cluster 1, H3c///histone cluster 1, H3d///histone cluster 1, H3e///histone cluster 1, H3f///histone cluster 2, H3b///histone cluster 2, H3c1///histone cluster 2, H3c2	15077///97114///260423///319148///319149///319150///319151///319154	0000122 // negative regulation of transcription from RNA polymerase II promoter // inferred from direct assay///0006334 // nucleosome assembly // inferred from electronic annotation///0060968 // regulation of gene silencing // inferred from sequence or structural similarity	0000785 // chromatin // inferred from direct assay///0000786 // nucleosome // inferred from electronic annotation///0005634 // nucleus // inferred from direct assay///0005654 // nucleoplasm // inferred from sequence or structural similarity///0005654 // nucleoplasm // traceable author statement///0005694 // chromosome // inferred from electronic annotation	0003677 // DNA binding // inferred from electronic annotation///0003682 // chromatin binding // inferred from direct assay///0046982 // protein heterodimerization activity // inferred from electronic annotation	GO:0000122|GO:0006334|GO:0060968|GO:0000785|GO:0000786|GO:0005634|GO:0005654|GO:0005654|GO:0005694|GO:0003677|GO:0003682|GO:0046982	chr3:96238116-96239127 (-) // 89.79 // qF2.1		ENSMUSG00000081058	December 2011 (Mouse Genome Sequencing Consortium and NCBI 38)	IPR007125 // Histone core // 6.1E-37	2448357			NP_038576///NP_473386///NP_783584///NP_835510///NP_835511///NP_835512///NP_835587///NP_835734	NM_013548///NM_054045///NM_175653///NM_178203///NM_178204///NM_178205///NM_178215///NM_178216	BC015270	GenBank	Consensus sequence	P84228///A1L0U3///B9EI85	gb:BC015270.1 /DB_XREF=gi:15929685 /FEA=FLmRNA /CNT=5 /TID=Mm.15595.1 /TIER=FL /STK=1 /UG=Mm.15595 /LL=15263 /UG_GENE=Hist1 /DEF=Mus musculus, histone gene complex 1, clone MGC:18559 IMAGE:4240748, mRNA, complete cds. /PROD=histone gene complex 1 /FL=gb:NM_013548.1 gb:BC015270.1	BC015270 // Mus musculus histone cluster 2, H3c2, mRNA (cDNA clone MGC:18559 IMAGE:4240748), complete cds. // gb // 11 // ---///ENSMUST00000167403 // cdna:known chromosome:GRCm38:3:96238110:96239127:-1 gene:ENSMUSG00000081058 gene_biotype:protein_coding transcript_biotype:protein_coding // ensembl // 11 // ---///NM_054045 // Mus musculus histone cluster 2, H3c2 (Hist2h3c2), mRNA. // refseq // 11 …	Mm.15595.1	full length	Mm.358797	Mm.15595
1457980_x_at	138.677	366.413	0	1.4898	1.4898	2.80849	P	P	Uck2	uridine-cytidine kinase 2	80914	0008152 // metabolic process // inferred from electronic annotation///0016310 // phosphorylation // inferred from electronic annotation///0044206 // UMP salvage // inferred from electronic annotation///0044211 // CTP salvage // inferred from electronic annotation	0005829 // cytosol // not recorded///0043231 // intracellular membrane-bounded organelle // not recorded	0000166 // nucleotide binding // inferred from electronic annotation///0004849 // uridine kinase activity // inferred from electronic annotation///0005515 // protein binding // inferred from physical interaction///0005524 // ATP binding // inferred from electronic annotation///0016301 // kinase activity // inferred from electronic annotation///0016740 // transferase activity // inferred from elec…	GO:0008152|GO:0016310|GO:0044206|GO:0044211|GO:0005829|GO:0043231|GO:0000166|GO:0004849|GO:0005515|GO:0005524|GO:0016301|GO:0016740|GO:0016773|GO:0019206	chr1:167222891-167223173 (-) // 88.14 // qH2.3	EC:2.7.1.48		December 2011 (Mouse Genome Sequencing Consortium and NCBI 38)		1931744			NP_109649	NM_030724	BB245119	GenBank	Consensus sequence	Q99KT8///Q99PM9///Q543C2///Q8C476	gb:BB245119 /DB_XREF=gi:8937865 /DB_XREF=BB245119 /CLONE=A730007E22 /FEA=EST /CNT=4 /TID=Mm.138249.1 /TIER=ConsEnd /STK=3 /UG=Mm.138249 /UG_TITLE=ESTs	AK204990 // Mus musculus cDNA, clone:Y1G0150E17, strand:unspecified. // gb // --- // chr1:167222891-167223100(-)///BC004016 // Mus musculus uridine-cytidine kinase 2, mRNA (cDNA clone IMAGE:3493906), partial cds. // gb // --- // chr1:167222896-167223921(-)	Mm.138249.1		Mm.440156	Mm.138249
1443915_at	19.359	51.1316	0	1.48927	1.48927	2.80747	P	P	Mrpl47	mitochondrial ribosomal protein L47	74600	0006412 // translation // inferred from electronic annotation	0005739 // mitochondrion // inferred from direct assay///0005761 // mitochondrial ribosome // inferred from electronic annotation///0005840 // ribosome // inferred from electronic annotation///0030529 // ribonucleoprotein complex // inferred from electronic annotation	0003735 // structural constituent of ribosome // inferred from electronic annotation	GO:0006412|GO:0005739|GO:0005761|GO:0005840|GO:0030529|GO:0003735	chr3:32725595-32726430 (-) // 89.81 // qA3		ENSMUSG00000037531	December 2011 (Mouse Genome Sequencing Consortium and NCBI 38)	IPR010729 // Ribosomal protein L47, mitochondrial // 9.9E-42	1921850			NP_083293	NM_029017	BE957160	GenBank	Consensus sequence	Q8K2Y7	gb:BE957160 /DB_XREF=gi:10602430 /DB_XREF=UI-M-BG2-bcc-h-09-0-UI.s1 /CLONE=UI-M-BG2-bcc-h-09-0-UI /FEA=EST /CNT=9 /TID=Mm.87592.1 /TIER=ConsEnd /STK=2 /UG=Mm.87592 /UG_TITLE=ESTs	BC029173 // Mus musculus mitochondrial ribosomal protein L47, mRNA (cDNA clone IMAGE:4954230), partial cds. // gb // 11 // ---///ENSMUST00000043966 // cdna:known chromosome:GRCm38:3:32725397:32737147:-1 gene:ENSMUSG00000037531 gene_biotype:protein_coding transcript_biotype:protein_coding // ensembl // 11 // ---	Mm.87592.1	full length	Mm.288960	Mm.87592
1447342_at	13.3927	34.9227	0	1.47078	1.47078	2.77171	P	P								chr3:118488390-118488835 (+) // 25.39 // qG1			December 2011 (Mouse Genome Sequencing Consortium and NCBI 38)							BB751335	GenBank	Consensus sequence		gb:BB751335 /DB_XREF=gi:16155571 /DB_XREF=BB751335 /CLONE=G130205B07 /FEA=EST /CNT=2 /TID=Mm.207662.1 /TIER=ConsEnd /STK=2 /UG=Mm.207662 /UG_TITLE=ESTs	AK138264 // Mus musculus adult male hypothalamus cDNA, RIKEN full-length enriched library, clone:A230046N17 product:unclassifiable, full insert sequence. // gb // 11 // ---///n283163 // accn=AK138264 class=mRNAlike lncRNA name=Mouse noncoding transcript ref=FANTOM3 transcriptId=A230046N17 cpcScore=-1.5906100 cnci=-0.2771657 // noncode // 11 // ---	Mm.207662.1			Mm.207662
1447421_at	8.1605	21.1912	0	1.4648	1.4648	2.76025	P	P								chr1:98050568-98050970 (-) // 95.43 // qD			December 2011 (Mouse Genome Sequencing Consortium and NCBI 38)							BI499978	GenBank	Consensus sequence		gb:BI499978 /DB_XREF=gi:15339322 /DB_XREF=ie13b04.x1 /FEA=EST /CNT=2 /TID=Mm.49558.1 /TIER=ConsEnd /STK=2 /UG=Mm.49558 /UG_TITLE=ESTs	BI499978 // /DB_XREF=ie13b04.x1 // gb // --- // ---	Mm.49558.1	est	Mm.450282	Mm.49558
1440380_at	2.81243	7.28953	0	1.46207	1.46207	2.75503	P	P								chr3:104836427-104837091 (-) // 67.67 // qF2.2			December 2011 (Mouse Genome Sequencing Consortium and NCBI 38)							BB211710	GenBank	Consensus sequence		gb:BB211710 /DB_XREF=gi:16352708 /DB_XREF=BB211710 /CLONE=A430106L08 /FEA=EST /CNT=7 /TID=Mm.167152.1 /TIER=ConsEnd /STK=5 /UG=Mm.167152 /UG_TITLE=ESTs	AK080372 // Mus musculus 3 days neonate thymus cDNA, RIKEN full-length enriched library, clone:A630081B22 product:unclassifiable, full insert sequence. // gb // 11 // ---///n280149 // accn=AK080372 class=mRNAlike lncRNA name=Mouse noncoding transcript ref=FANTOM3 transcriptId=A630081B22 cpcScore=-1.5906100 cnci=-0.3998507 // noncode // 11 // ---	Mm.167152.1			Mm.167152
1419021_at	23.7564	61.3248	0	1.45621	1.45621	2.74388	P	P	Mcf2	mcf.2 transforming sequence	109904	0016358 // dendrite development // inferred from mutant phenotype///0035023 // regulation of Rho protein signal transduction // inferred from electronic annotation///0035556 // intracellular signal transduction // inferred from electronic annotation///0050790 // regulation of catalytic activity // inferred from direct assay///0050790 // regulation of catalytic activity // traceable author stateme…	0005622 // intracellular // inferred from electronic annotation	0005085 // guanyl-nucleotide exchange factor activity // inferred from direct assay///0005085 // guanyl-nucleotide exchange factor activity // traceable author statement///0005089 // Rho guanyl-nucleotide exchange factor activity // inferred from electronic annotation///0005515 // protein binding // inferred from physical interaction///0005543 // phospholipid binding // inferred from electronic a…	GO:0016358|GO:0035023|GO:0035556|GO:0050790|GO:0050790|GO:0005622|GO:0005085|GO:0005085|GO:0005089|GO:0005515|GO:0005543	chrX:60055958-60147700 (-) // 99.02 // qA6		ENSMUSG00000031139	December 2011 (Mouse Genome Sequencing Consortium and NCBI 38)	IPR000219 // Dbl homology (DH) domain // 1.2E-44///IPR000219 // Dbl homology (DH) domain // 8.9E-45///IPR000219 // Dbl homology (DH) domain // 9.2E-45	96932			NP_573460	NM_133197	NM_133197	GenBank	Consensus sequence	Q8C067///Q8BLE2///Q99N72///Q7TNJ5///Q2L4X0///A2AET8///A2AEU1	gb:NM_133197.1 /DB_XREF=gi:18875339 /GEN=Mcf2 /FEA=FLmRNA /CNT=17 /TID=Mm.93796.1 /TIER=FL+Stack /STK=15 /UG=Mm.93796 /LL=109904 /DEF=Mus musculus mcf.2 transforming sequence (Mcf2), mRNA. /PROD=mcf.2 transforming /FL=gb:AB052945.1 gb:NM_133197.1	AB052945 // Mus musculus mRNA for Mcf2 proto-oncogene protein, complete cds. // gb // 11 // ---///AB101616 // Mus musculus mRNA for Mcf2 proto-oncogene protein, complete cds. // gb // 11 // ---///AB244989 // Mus musculus molossinus Dbl mRNA, complete cds. // gb // 9 // ---///AK032122 // Mus musculus adult male medulla oblongata cDNA, RIKEN full-length enriched library, clone:6332404B18 product:MC…	Mm.93796.1	full length	Mm.93796	Mm.93796
1447719_at	12.9822	33.4526	0	1.45365	1.45365	2.739	P	P	Apoh	apolipoprotein H	11818	0001937 // negative regulation of endothelial cell proliferation // not recorded///0006641 // triglyceride metabolic process // not recorded///0007596 // blood coagulation // not recorded///0007597 // blood coagulation, intrinsic pathway // not recorded///0010596 // negative regulation of endothelial cell migration // not recorded///0016525 // negative regulation of angiogenesis // not recorded//…	0005576 // extracellular region // inferred from electronic annotation///0005615 // extracellular space // inferred from direct assay///0005615 // extracellular space // not recorded///0009986 // cell surface // not recorded///0031012 // extracellular matrix // not recorded///0034361 // very-low-density lipoprotein particle // not recorded///0034364 // high-density lipoprotein particle // not rec…	0001948 // glycoprotein binding // not recorded///0005515 // protein binding // inferred from electronic annotation///0005543 // phospholipid binding // not recorded///0008201 // heparin binding // inferred from electronic annotation///0008289 // lipid binding // not recorded///0060230 // lipoprotein lipase activator activity // not recorded	GO:0001937|GO:0006641|GO:0007596|GO:0007597|GO:0010596|GO:0016525|GO:0030193|GO:0030195|GO:0031100|GO:0031639|GO:0033033|GO:0034197|GO:0034392|GO:0051006|GO:0051917|GO:0051918|GO:0005576|GO:0005615|GO:0005615|GO:0009986|GO:0031012|GO:0034361|GO:0034364|GO:0042627|GO:0001948|GO:0005515|GO:0005543|GO:0008201|GO:0008289|GO:0060230	chr11:108412075-108414395 (+) // 91.58 // qE1		ENSMUSG00000000049	December 2011 (Mouse Genome Sequencing Consortium and NCBI 38)	IPR000436 // Sushi/SCR/CCP // 1.9E-14///IPR000436 // Sushi/SCR/CCP // 7.1E-12///IPR000436 // Sushi/SCR/CCP // 3.3E-13///IPR000436 // Sushi/SCR/CCP // 7.1E-13///IPR015104 // Beta-2-glycoprotein-1 fifth domain // 4.5E-45	88058			NP_038503	NM_013475	AV014271	GenBank	Consensus sequence	Q9CY42///Q01339///Q6LAL7///I7HJR3///I7HPW5///J3JS85	gb:AV014271 /DB_XREF=gi:4791263 /DB_XREF=AV014271 /CLONE=1110053P07 /FEA=EST /CNT=2 /TID=Mm.176434.1 /TIER=ConsEnd /STK=2 /UG=Mm.176434 /UG_TITLE=ESTs, Moderately similar to APOH MOUSE BETA-2-GLYCOPROTEIN I PRECURSOR (M.musculus)	AK010926 // Mus musculus 13 days embryo liver cDNA, RIKEN full-length enriched library, clone:2510008B09 product:apolipoprotein H, full insert sequence. // gb // --- // chr11:108395309-108414395(+)///BC019811 // Mus musculus apolipoprotein H, mRNA (cDNA clone MGC:30221 IMAGE:5125770), complete cds. // gb // --- // chr11:108395308-108414395(+)///BC053338 // Mus musculus apolipoprotein H, mRNA (cDN…	Mm.176434.1	est///full length	Mm.2266///Mm.487984	Mm.176434
1448618_at	105.2	267.973	0	1.43702	1.43702	2.70761	P	P	Mvp	major vault protein	78388	0008283 // cell proliferation // inferred from mutant phenotype///0023057 // negative regulation of signaling // not recorded///0031953 // negative regulation of protein autophosphorylation // not recorded///0038127 // ERBB signaling pathway // not recorded///0061099 // negative regulation of protein tyrosine kinase activity // not recorded///0072376 // protein activation cascade // inferred from…	0005634 // nucleus // not recorded///0005737 // cytoplasm // not recorded///0005856 // cytoskeleton // not recorded///0030529 // ribonucleoprotein complex // inferred from electronic annotation///0043231 // intracellular membrane-bounded organelle // inferred from electronic annotation///0048471 // perinuclear region of cytoplasm // not recorded///0070062 // extracellular vesicular exosome // not…	0005515 // protein binding // inferred from electronic annotation///0019901 // protein kinase binding // not recorded///0019903 // protein phosphatase binding // not recorded	GO:0008283|GO:0023057|GO:0031953|GO:0038127|GO:0061099|GO:0072376|GO:0005634|GO:0005737|GO:0005856|GO:0030529|GO:0043231|GO:0048471|GO:0070062|GO:0005515|GO:0019901|GO:0019903	chr7:126986863-127014594 (-) // 99.15 // qF3		ENSMUSG00000030681	December 2011 (Mouse Genome Sequencing Consortium and NCBI 38)	IPR002499 // Major vault protein, N-terminal // 8.2E-8///IPR002499 // Major vault protein, N-terminal // 2.0E-18///IPR002499 // Major vault protein, N-terminal // 1.1E-16///IPR002499 // Major vault protein, N-terminal // 2.7E-14///IPR002499 // Major vault protein, N-terminal // 3.5E-16///IPR021870 // Shoulder domain // 4.1E-57	1925638			NP_542369	NM_080638	NM_080638	GenBank	Consensus sequence	Q8C2S9///Q3THX5///Q9EQK5///E9Q3X0///Q3U7S9///D3Z2N7	gb:NM_080638.1 /DB_XREF=gi:18079350 /GEN=2310009M24Rik /FEA=FLmRNA /CNT=128 /TID=Mm.24972.1 /TIER=FL+Stack /STK=53 /UG=Mm.24972 /LL=78388 /DEF=Mus musculus RIKEN cDNA 2310009M24 gene (2310009M24Rik), mRNA. /PROD=RIKEN cDNA 2310009M24 /FL=gb:AF210456.1 gb:NM_080638.1 gb:BC006709.1	AF210456 // Mus musculus major vault protein (Mvp) mRNA, complete cds. // gb // 11 // ---///AK019080 // Mus musculus adult male tongue cDNA, RIKEN full-length enriched library, clone:2310009M24 product:major vault protein, full insert sequence. // gb // 10 // ---///AK088046 // Mus musculus 2 days neonate thymus thymic cells cDNA, RIKEN full-length enriched library, clone:E430002N03 product:major …	Mm.24972.1	full length	Mm.228797	Mm.24972
1437689_x_at	388.375	989.031	0	1.43662	1.43662	2.70687	P	P	Clu	clusterin	12759	0006979 // response to oxidative stress // inferred from electronic annotation///0008219 // cell death // inferred from electronic annotation///0008284 // positive regulation of cell proliferation // not recorded///0009611 // response to wounding // inferred from electronic annotation///0009615 // response to virus // inferred from electronic annotation///0031018 // endocrine pancreas development…	0005576 // extracellular region // inferred from electronic annotation///0005615 // extracellular space // inferred from sequence or structural similarity///0005615 // extracellular space // inferred from electronic annotation///0005634 // nucleus // inferred from electronic annotation///0005737 // cytoplasm // inferred from electronic annotation///0005739 // mitochondrion // inferred from electr…	0005515 // protein binding // inferred from electronic annotation///0016887 // ATPase activity // inferred from sequence or structural similarity///0031625 // ubiquitin protein ligase binding // inferred from electronic annotation///0031625 // ubiquitin protein ligase binding // inferred from sequence or structural similarity///0051787 // misfolded protein binding // inferred from electronic anno…	GO:0006979|GO:0008219|GO:0008284|GO:0009611|GO:0009615|GO:0031018|GO:0032436|GO:0032436|GO:0032463|GO:0032463|GO:0043065|GO:0043065|GO:0043066|GO:0045597|GO:0048812|GO:0050821|GO:0050821|GO:0051092|GO:0051092|GO:0051788|GO:0051788|GO:0061077|GO:0061077|GO:0071363|GO:0097193|GO:0097193|GO:2000060|GO:2000060|GO:2001244|GO:2001244|GO:0005576|GO:0005615|GO:0005615|GO:0005634|GO:0005737|GO:0005739|GO:…	chr14:65980975-65981546 (+) // 85.38 // qD1		ENSMUSG00000022037	December 2011 (Mouse Genome Sequencing Consortium and NCBI 38)	IPR000753 // Clusterin-like // 2.0E-193	88423			NP_038520	NM_013492	AV152288	GenBank	Consensus sequence	Q549A5///Q06890///Q3V245///E9PUU2///E9PXG5///E9Q8Y5///E9Q9B8///Q9JK98	gb:AV152288 /DB_XREF=gi:5357494 /DB_XREF=AV152288 /CLONE=2900035F02 /FEA=EST /CNT=16 /TID=Mm.196344.6 /TIER=Stack /STK=15 /UG=Mm.196344 /LL=12759 /UG_GENE=Clu /UG_TITLE=clusterin	AF248057 // Mus musculus sulfated glycoprotein-2 isoform 1 mRNA, complete cds. // gb // 9 // ---///BC075668 // Mus musculus clusterin, mRNA (cDNA clone MGC:99970 IMAGE:30550773), complete cds. // gb // 9 // ---///D14077 // Mus musculus MSGP-2 mRNA for sulfated glycoprotein-2, complete cds. // gb // 9 // ---///ENSMUST00000022616 // cdna:known chromosome:GRCm38:14:65968483:65981548:1 gene:ENSMUSG00…	Mm.196344.6	full length	Mm.200608	Mm.196344
1432260_at	7.30459	18.5407	0	1.43188	1.43188	2.69798	P	P	Gpr39	G protein-coupled receptor 39	71111	0002024 // diet induced thermogenesis // inferred from mutant phenotype///0007165 // signal transduction // inferred from electronic annotation///0007186 // G-protein coupled receptor signaling pathway // inferred from electronic annotation///0008343 // adult feeding behavior // inferred from mutant phenotype///0019216 // regulation of lipid metabolic process // inferred from mutant phenotype///0…	0005886 // plasma membrane // inferred from electronic annotation///0016020 // membrane // inferred from electronic annotation///0016021 // integral to membrane // inferred from electronic annotation	0004871 // signal transducer activity // inferred from electronic annotation///0004930 // G-protein coupled receptor activity // inferred from electronic annotation///0046872 // metal ion binding // inferred from electronic annotation	GO:0002024|GO:0007165|GO:0007186|GO:0008343|GO:0019216|GO:0032024|GO:0035483|GO:0035774|GO:0042391|GO:0042391|GO:0042593|GO:0042632|GO:0051281|GO:0060455|GO:0071294|GO:0005886|GO:0016020|GO:0016021|GO:0004871|GO:0004930|GO:0046872	chr1:125840002-125873173 (+) // 99.65 // qE3		ENSMUSG00000026343	December 2011 (Mouse Genome Sequencing Consortium and NCBI 38)	IPR000276 // G protein-coupled receptor, rhodopsin-like // 1.1E-39	1918361		GPCRDB_Other // GenMAPP	NP_081953	NM_027677	AK016817	GenBank	Consensus sequence	Q9D442///Q5U431///A6QR71	gb:AK016817.1 /DB_XREF=gi:12855754 /FEA=mRNA /CNT=1 /TID=Mm.218887.1 /TIER=ConsEnd /STK=0 /UG=Mm.218887 /LL=71111 /UG_GENE=4933415E13Rik /UG_TITLE=RIKEN cDNA 4933415E13 gene /DEF=Mus musculus adult male testis cDNA, RIKEN full-length enriched library, clone:4933415E13:7 transmembrane receptor (rhodopsin family) containing protein, full insert sequence.	AK016817 // Mus musculus adult male testis cDNA, RIKEN full-length enriched library, clone:4933415E13 product:similar to PUTATIVE G PROTEIN-COUPLED RECEPTOR GPR39 [Homo sapiens], full insert sequence. // gb // 11 // ---///ENSMUST00000027581 // cdna:known chromosome:GRCm38:1:125676995:125873862:1 gene:ENSMUSG00000026343 gene_biotype:protein_coding transcript_biotype:protein_coding // ensembl // 11…	Mm.218887.1	full length	Mm.32727	Mm.218887
1417029_a_at	18.6144	47.0209	0	1.42494	1.42494	2.68504	P	P	Trim2	tripartite motif-containing 2	80890	0008152 // metabolic process // inferred from electronic annotation///0016567 // protein ubiquitination // inferred from direct assay///0043523 // regulation of neuron apoptotic process // inferred from mutant phenotype///0043523 // regulation of neuron apoptotic process // not recorded	0005622 // intracellular // inferred from electronic annotation///0005737 // cytoplasm // not recorded///0005737 // cytoplasm // non-traceable author statement	0004842 // ubiquitin-protein ligase activity // inferred from direct assay///0005515 // protein binding // inferred from physical interaction///0008270 // zinc ion binding // non-traceable author statement///0016874 // ligase activity // inferred from electronic annotation///0017022 // myosin binding // non-traceable author statement///0046872 // metal ion binding // inferred from electronic anno…	GO:0008152|GO:0016567|GO:0043523|GO:0043523|GO:0005622|GO:0005737|GO:0005737|GO:0004842|GO:0005515|GO:0008270|GO:0016874|GO:0017022|GO:0046872	chr3:84160438-84220874 (-) // 92.03 // qF1		ENSMUSG00000027993	December 2011 (Mouse Genome Sequencing Consortium and NCBI 38)	IPR000315 // Zinc finger, B-box // 4.8E-14///IPR000315 // Zinc finger, B-box // 4.9E-14///IPR000315 // Zinc finger, B-box // 5.0E-14///IPR001258 // NHL repeat // 5.8E-9///IPR001258 // NHL repeat // 4.7E-9///IPR001258 // NHL repeat // 7.5E-8///IPR001258 // NHL repeat // 4.1E-10///IPR001258 // NHL repeat // 2.7E-13///IPR001258 // NHL repeat // 3.4E-11///IPR001258 // NHL repeat // 5.9E-9///IPR001258…	1933163			NP_001258654///NP_001258655///NP_001258656///NP_001258657///NP_109631	NM_001271725///NM_001271726///NM_001271727///NM_001271728///NM_030706	BB283676	GenBank	Consensus sequence	Q8CA33///Q9ESN6///Q3URK9///Q3UHH4///Q3TPI3///E9QKC6///D3YTN5///D3YY69	gb:BB283676 /DB_XREF=gi:8984125 /DB_XREF=BB283676 /CLONE=A930103A03 /FEA=FLmRNA /CNT=221 /TID=Mm.44876.1 /TIER=Stack /STK=9 /UG=Mm.44876 /LL=80890 /UG_GENE=Trim2 /UG_TITLE=tripartite motif protein 2 /FL=gb:NM_030706.1 gb:AB043550.1	AB043550 // Mus musculus narf mRNA for neural activity-related ring finger protein, complete cds. // gb // 11 // ---///AF220017 // Mus musculus tripartite motif protein TRIM2 (Trim2) mRNA, complete cds. // gb // 11 // ---///AK039741 // Mus musculus adult male spinal cord cDNA, RIKEN full-length enriched library, clone:A330102G01 product:tripartite motif protein 2, full insert sequence. // gb // 1…	Mm.44876.1	est///full length	Mm.397665///Mm.408158///Mm.408850///Mm.447490///Mm.44876///Mm.474162///Mm.487650///Mm.487876///Mm.489428	Mm.44876
1427604_a_at	5.93386	14.8522	0	1.41169	1.41169	2.66049	P	P	Atp9a	ATPase, class II, type 9A	11981	0006812 // cation transport // inferred from electronic annotation///0008152 // metabolic process // inferred from electronic annotation///0015914 // phospholipid transport // inferred from electronic annotation	0005768 // endosome // inferred from electronic annotation///0005769 // early endosome // not recorded///0005794 // Golgi apparatus // inferred from electronic annotation///0005802 // trans-Golgi network // not recorded///0016020 // membrane // inferred from electronic annotation///0016021 // integral to membrane // inferred from electronic annotation///0031901 // early endosome membrane // infer…	0000166 // nucleotide binding // inferred from electronic annotation///0000287 // magnesium ion binding // inferred from electronic annotation///0003824 // catalytic activity // inferred from electronic annotation///0004012 // phospholipid-translocating ATPase activity // inferred from electronic annotation///0005524 // ATP binding // inferred from electronic annotation///0015662 // ATPase activi…	GO:0006812|GO:0008152|GO:0015914|GO:0005768|GO:0005769|GO:0005794|GO:0005802|GO:0016020|GO:0016021|GO:0031901|GO:0048471|GO:0055037|GO:0000166|GO:0000287|GO:0003824|GO:0004012|GO:0005524|GO:0015662|GO:0016787|GO:0016820|GO:0019829|GO:0046872	chr2:168634707-168742375 (-) // 91.56 // qH3	EC:3.6.3.1	ENSMUSG00000027546	December 2011 (Mouse Genome Sequencing Consortium and NCBI 38)	IPR008250 // P-type ATPase, A domain // 1.4E-22///IPR008250 // P-type ATPase, A domain // 1.6E-22///IPR008250 // P-type ATPase, A domain // 1.4E-22///IPR008250 // P-type ATPase, A domain // 1.5E-22	1330826			NP_056546	NM_015731	AF011336	GenBank	Consensus sequence	Q8C4G3///Q8C288///O70228///Q6DI68///Q505G9///A2AQC3///B2FDH4	gb:AF011336.1 /DB_XREF=gi:2944186 /FEA=mRNA /CNT=3 /TID=Mm.10288.3 /TIER=ConsEnd /STK=0 /UG=Mm.10288 /LL=11981 /UG_GENE=Atp9a /DEF=Mus musculus putative E1-E2 ATPase mRNA, partial cds. /PROD=putative E1-E2 ATPase	AF011336 // Mus musculus putative E1-E2 ATPase mRNA, partial cds. // gb // 11 // ---///AF152243 // Mus musculus putative E1-E2 ATPase mRNA, complete cds. // gb // 11 // ---///AK082271 // Mus musculus 0 day neonate cerebellum cDNA, RIKEN full-length enriched library, clone:C230031H21 product:ATPase, class II, type 9A, full insert sequence. // gb // 11 // ---///AK089064 // Mus musculus 2 days neona…	Mm.10288.3	full length	Mm.330819	Mm.10288
1450863_a_at	34.3961	86.0265	0	1.4106	1.4106	2.65847	P	P	Dclk1	doublecortin-like kinase 1	13175	0001764 // neuron migration // inferred from genetic interaction///0006468 // protein phosphorylation // inferred from electronic annotation///0007275 // multicellular organismal development // inferred from electronic annotation///0007399 // nervous system development // inferred from electronic annotation///0007409 // axonogenesis // inferred from mutant phenotype///0007420 // brain development…	0005622 // intracellular // inferred from electronic annotation	0000166 // nucleotide binding // inferred from electronic annotation///0004672 // protein kinase activity // inferred from electronic annotation///0004674 // protein serine/threonine kinase activity // inferred from electronic annotation///0004713 // protein tyrosine kinase activity // inferred from electronic annotation///0005524 // ATP binding // inferred from electronic annotation///0016301 //…	GO:0001764|GO:0006468|GO:0007275|GO:0007399|GO:0007409|GO:0007420|GO:0009615|GO:0016310|GO:0021952|GO:0030154|GO:0030900|GO:0035556|GO:0048675|GO:0048813|GO:0005622|GO:0000166|GO:0004672|GO:0004674|GO:0004713|GO:0005524|GO:0016301|GO:0016740|GO:0016772	chr3:55242536-55537351 (+) // 97.24 // qC	EC:2.7.11.1	ENSMUSG00000027797	December 2011 (Mouse Genome Sequencing Consortium and NCBI 38)	IPR000719 // Protein kinase, catalytic domain // 2.0E-76///IPR000719 // Protein kinase, catalytic domain // 3.3E-77///IPR001245 // Serine-threonine/tyrosine-protein kinase catalytic domain // 1.4E-37///IPR001245 // Serine-threonine/tyrosine-protein kinase catalytic domain // 2.4E-38///IPR003533 // Doublecortin domain // 3.1E-27///IPR003533 // Doublecortin domain // 6.3E-22	1330861			NP_001104521///NP_001104522///NP_001104523///NP_001182467///NP_001182468///NP_001182469///NP_064362	NM_001111051///NM_001111052///NM_001111053///NM_001195538///NM_001195539///NM_001195540///NM_019978	BQ174703	GenBank	Consensus sequence	Q8CCN4///Q9JLM8///Q9JLM6///H7BX36///Q1EDH1///A3KN70///A8IP62///Q3UGP0///Q80VB6///Q8CHG1///Q8VDT3///Q9JLM7	gb:BQ174703 /DB_XREF=gi:20350195 /DB_XREF=UI-M-DJ2-bwb-a-18-0-UI.s1 /CLONE=UI-M-DJ2-bwb-a-18-0-UI /FEA=FLmRNA /CNT=110 /TID=Mm.44752.1 /TIER=Stack /STK=47 /UG=Mm.44752 /LL=13175 /UG_GENE=Dcamkl1 /UG_TITLE=double cortin and calciumcalmodulin-dependent protein kinase-like 1 /FL=gb:AF155819.1 gb:NM_019978.1	AF155819 // Mus musculus doublecortin-like kinase (Dclk) mRNA, complete cds. // gb // 11 // ---///AF155821 // Mus musculus CPG16 (Cpg16) mRNA, complete cds. // gb // 11 // ---///AK032424 // Mus musculus adult male olfactory brain cDNA, RIKEN full-length enriched library, clone:6430542M22 product:double cortin and calcium/calmodulin-dependent protein kinase-like 1, full insert sequence. // gb // 1…	Mm.44752.1	est///full length	Mm.393242///Mm.409147///Mm.470413///Mm.472264	Mm.44752
1434672_at	60.9013	152.242	0	1.40989	1.40989	2.65716	P	P	Gpr22	G protein-coupled receptor 22	73010	0007165 // signal transduction // inferred from electronic annotation///0007186 // G-protein coupled receptor signaling pathway // inferred from electronic annotation	0005886 // plasma membrane // inferred from electronic annotation///0016020 // membrane // inferred from electronic annotation///0016021 // integral to membrane // inferred from electronic annotation	0004871 // signal transducer activity // inferred from electronic annotation///0004930 // G-protein coupled receptor activity // inferred from electronic annotation	GO:0007165|GO:0007186|GO:0005886|GO:0016020|GO:0016021|GO:0004871|GO:0004930	chr12:31706870-31709959 (-) // 99.23 // qA3		ENSMUSG00000044067	December 2011 (Mouse Genome Sequencing Consortium and NCBI 38)	IPR000276 // G protein-coupled receptor, rhodopsin-like // 8.2E-30///IPR000276 // G protein-coupled receptor, rhodopsin-like // 6.4E-30	1920260			NP_780400	NM_175191	BB429977	GenBank	Consensus sequence	Q8BZL4///Q8BXB7///G3X9C3///G3UZX5	gb:BE824968 /DB_XREF=gi:10257202 /DB_XREF=C0507E09-3 /CLONE=C0507E09 /FEA=EST /CNT=57 /TID=Mm.68486.1 /TIER=Stack /STK=27 /UG=Mm.68486 /LL=104996 /UG_GENE=AW061316 /UG_TITLE=expressed sequence AW061316	AK034194 // Mus musculus adult male diencephalon cDNA, RIKEN full-length enriched library, clone:9330162L13 product:PROBABLE G PROTEIN-COUPLED RECEPTOR GPR22, full insert sequence. // gb // 11 // ---///AK048077 // Mus musculus 16 days embryo head cDNA, RIKEN full-length enriched library, clone:C130033E11 product:PROBABLE G PROTEIN-COUPLED RECEPTOR GPR22 homolog [Homo sapiens], full insert sequenc…	Mm.68486.1	full length	Mm.441517	Mm.68486
1455617_at	42.9065	106.622	0	1.4013	1.4013	2.64139	P	P	Lmbrd1	LMBR1 domain containing 1	68421	0006810 // transport // inferred from electronic annotation	0005764 // lysosome // inferred from electronic annotation///0005765 // lysosomal membrane // inferred from electronic annotation///0016020 // membrane // inferred from electronic annotation///0016021 // integral to membrane // inferred from electronic annotation	0031419 // cobalamin binding // inferred from electronic annotation	GO:0006810|GO:0005764|GO:0005765|GO:0016020|GO:0016021|GO:0031419	chr1:24765701-24766299 (+) // 68.52 // qA5		ENSMUSG00000073725	December 2011 (Mouse Genome Sequencing Consortium and NCBI 38)	IPR006876 // LMBR1-like membrane protein // 3.9E-21	1915671			NP_080995	NM_026719	AV370003	GenBank	Consensus sequence	Q8K0B2	gb:AV370003 /DB_XREF=gi:16397784 /DB_XREF=AV370003 /CLONE=9030204M21 /FEA=EST /CNT=12 /TID=Mm.219563.1 /TIER=Stack /STK=10 /UG=Mm.219563 /UG_TITLE=ESTs	AK158982 // Mus musculus visual cortex cDNA, RIKEN full-length enriched library, clone:K530024A11 product:Similar to liver regeneration p-53 related protein homolog [Mus musculus], full insert sequence. // gb // 11 // ---///ENSMUST00000095062 // cdna:known chromosome:GRCm38:1:24678544:24766299:1 gene:ENSMUSG00000073725 gene_biotype:protein_coding transcript_biotype:protein_coding // ensembl // 11…	Mm.219563.1	est///full length	Mm.336563///Mm.400586///Mm.489859	Mm.219563
1438313_at	5.47904	13.6043	0	1.40012	1.40012	2.63924	P	P								chr7:92838055-92838399 (+) // 66.57 // qE1			December 2011 (Mouse Genome Sequencing Consortium and NCBI 38)							BB233366	GenBank	Consensus sequence		gb:BB233366 /DB_XREF=gi:8913221 /DB_XREF=BB233366 /CLONE=A630043D11 /FEA=EST /CNT=12 /TID=Mm.124117.1 /TIER=Stack /STK=11 /UG=Mm.124117 /UG_TITLE=ESTs	BB141125 // /DB_XREF=BB141125 /CLONE=9930005E17 // gb // --- // ---///BB143749 // /DB_XREF=BB143749 /CLONE=9930022B14 // gb // --- // ---///BB216260 // /DB_XREF=BB216260 /CLONE=A530031I12 // gb // --- // ---///BB233366 // /DB_XREF=BB233366 /CLONE=A630043D11 // gb // --- // ---///BB237686 // /DB_XREF=BB237686 /CLONE=A630066H16 // gb // --- // ---///BB295374 // /DB_XREF=BB295374 /CLONE=B130038O21 /…	Mm.124117.1	est	Mm.124117	Mm.124117
1444307_at	21.1119	52.2706	0	1.396	1.396	2.63172	P	P								chr4:123221404-123222231 (+) // 61.84 // qD2.2			December 2011 (Mouse Genome Sequencing Consortium and NCBI 38)							AW491448	GenBank	Consensus sequence		gb:AW491448 /DB_XREF=gi:7061729 /DB_XREF=UI-M-BH3-asa-e-01-0-UI.s1 /CLONE=UI-M-BH3-asa-e-01-0-UI /FEA=EST /CNT=5 /TID=Mm.100895.1 /TIER=ConsEnd /STK=2 /UG=Mm.100895 /UG_TITLE=ESTs	AA466690 // AA466690 vd95e03.r1 Soares mouse NbMH Mus musculus cDNA clone 808348 5' // gb // --- // ---///AA466690 // /DB_XREF=vd95e03.r1 /CLONE=IMAGE:808348 // gb // --- // ---///AA511327 // AA511327 vj22d08.r1 Soares mouse NbMH Mus musculus cDNA clone 922479 5' // gb // --- // ---///AA511327 // /DB_XREF=vj22d08.r1 /CLONE=IMAGE:922479 // gb // --- // ---///AW455814 // /DB_XREF=UI-M-BH3-aqo-b-09-…	Mm.100895.1	est	Mm.100895	Mm.100895
1438708_x_at	50.3962	124.652	0	1.39458	1.39458	2.62912	P	P	Ywhab	tyrosine 3-monooxygenase/tryptophan 5-monooxygenase activation protein, beta polypeptide	54401	0006605 // protein targeting // inferred from direct assay///0035308 // negative regulation of protein dephosphorylation // not recorded///0043085 // positive regulation of catalytic activity // not recorded///0045892 // negative regulation of transcription, DNA-dependent // not recorded///0051220 // cytoplasmic sequestering of protein // not recorded///0051291 // protein heterooligomerization //…	0005634 // nucleus // not recorded///0005737 // cytoplasm // not recorded///0005813 // centrosome // inferred from electronic annotation///0005829 // cytosol // inferred from electronic annotation///0005829 // cytosol // traceable author statement///0017053 // transcriptional repressor complex // not recorded///0030659 // cytoplasmic vesicle membrane // traceable author statement///0042470 // mel…	0003714 // transcription corepressor activity // not recorded///0004497 // monooxygenase activity // inferred from electronic annotation///0005515 // protein binding // inferred from physical interaction///0008022 // protein C-terminus binding // not recorded///0019899 // enzyme binding // not recorded///0019904 // protein domain specific binding // inferred from direct assay///0019904 // protein…	GO:0006605|GO:0035308|GO:0043085|GO:0045892|GO:0051220|GO:0051291|GO:0055114|GO:0005634|GO:0005737|GO:0005813|GO:0005829|GO:0005829|GO:0017053|GO:0030659|GO:0042470|GO:0043234|GO:0048471|GO:0003714|GO:0004497|GO:0005515|GO:0008022|GO:0019899|GO:0019904|GO:0019904|GO:0032403|GO:0042826|GO:0050815|GO:0051219	chr2:164017911-164018587 (+) // 84.62 // qH3		ENSMUSG00000018326	December 2011 (Mouse Genome Sequencing Consortium and NCBI 38)	IPR023410 // 14-3-3 domain // 1.7E-115	1891917		Calcium_regulation_in_cardiac_cells // GenMAPP///Smooth_muscle_contraction // GenMAPP	NP_061223	NM_018753	BI465579	GenBank	Consensus sequence	Q9CQV8///A2A5N2///A2A5N1	gb:BI465579 /DB_XREF=gi:15278457 /DB_XREF=ie16c05.x1 /FEA=EST /CNT=20 /TID=Mm.34319.5 /TIER=Stack /STK=9 /UG=Mm.34319 /LL=54401 /UG_GENE=Ywhab /UG_TITLE=tyrosine 3-monooxygenasetryptophan 5-monooxygenase activation protein, beta polypeptide	AK002632 // Mus musculus adult male kidney cDNA, RIKEN full-length enriched library, clone:0610014N08 product:tyrosine 3-monooxygenase/tryptophan 5-monooxygenase activation protein, beta polypeptide, full insert sequence. // gb // --- // chr2:163995178-164018195(+)///AK004872 // Mus musculus adult male liver cDNA, RIKEN full-length enriched library, clone:1300003C17 product:tyrosine 3-monooxygena…	Mm.34319.5	full length	Mm.34319///Mm.491117	Mm.34319
1436994_a_at	282.327	696.176	0	1.39015	1.39015	2.62105	P	P	Hist1h1c	histone cluster 1, H1c	50708	0006334 // nucleosome assembly // inferred from electronic annotation///0016584 // nucleosome positioning // inferred from mutant phenotype	0000786 // nucleosome // inferred from electronic annotation///0005634 // nucleus // inferred from electronic annotation///0005694 // chromosome // inferred from electronic annotation	0003677 // DNA binding // inferred from direct assay///0005515 // protein binding // inferred from physical interaction	GO:0006334|GO:0016584|GO:0000786|GO:0005634|GO:0005694|GO:0003677|GO:0005515	chr13:23740080-23740366 (+) // 86.14 // qA3.1		ENSMUSG00000036181	December 2011 (Mouse Genome Sequencing Consortium and NCBI 38)	IPR005818 // Histone H1/H5 // 4.7E-26	1931526			NP_056601	NM_015786	BB533903	GenBank	Consensus sequence	Q3UXH2///Q5SZA3///P15864	gb:BB533903 /DB_XREF=gi:9585832 /DB_XREF=BB533903 /CLONE=E030032I06 /FEA=EST /CNT=32 /TID=Mm.193539.5 /TIER=Stack /STK=31 /UG=Mm.193539 /LL=50708 /UG_GENE=H1f2 /UG_TITLE=H1 histone family, member 2	AK002321 // Mus musculus adult male kidney cDNA, RIKEN full-length enriched library, clone:0610008C09 product:H1 histone family, member 2, full insert sequence. // gb // 11 // ---///AK135614 // Mus musculus adult male adrenal gland cDNA, RIKEN full-length enriched library, clone:7330411A02 product:histone 1, H1c, full insert sequence. // gb // 11 // ---///AK155502 // Mus musculus NOD-derived CD11…	Mm.193539.5	full length	Mm.193539	Mm.193539
1460225_at	13.6247	33.5483	0	1.38807	1.38807	2.61729	P	P	Mrp63	mitochondrial ribosomal protein 63	67840	0006412 // translation // inferred from direct assay	0005739 // mitochondrion // inferred from direct assay///0005761 // mitochondrial ribosome // inferred from direct assay///0005840 // ribosome // inferred from electronic annotation///0030529 // ribonucleoprotein complex // inferred from electronic annotation	0003735 // structural constituent of ribosome // inferred from direct assay	GO:0006412|GO:0005739|GO:0005761|GO:0005840|GO:0030529|GO:0003735	chr14:57826233-57828745 (+) // 63.56 // qC3		ENSMUSG00000021967	December 2011 (Mouse Genome Sequencing Consortium and NCBI 38)		1915090			NP_080677	NM_026401	NM_026401	GenBank	Consensus sequence	Q9CQF8	gb:NM_026401.1 /DB_XREF=gi:13385887 /GEN=Mrp63 /FEA=FLmRNA /CNT=38 /TID=Mm.30173.1 /TIER=FL /STK=1 /UG=Mm.30173 /LL=67840 /DEF=Mus musculus mitochondrial ribosomal protein 63 (Mrp63), mRNA. /PROD=mitochondrial ribosomal protein 63 /FL=gb:AB049958.1 gb:NM_026401.1	AK011558 // Mus musculus 10 days embryo whole body cDNA, RIKEN full-length enriched library, clone:2610025P17 product:mitochondrial ribosomal protein 63, full insert sequence. // gb // 11 // ---///ENSMUST00000022538 // cdna:known chromosome:GRCm38:14:57826239:57828745:1 gene:ENSMUSG00000021967 gene_biotype:protein_coding transcript_biotype:protein_coding // ensembl // 11 // ---///NM_026401 // Mus…	Mm.30173.1	full length	Mm.319530	Mm.30173
1454849_x_at	322.966	791.813	0	1.38184	1.38184	2.606	P	P	Clu	clusterin	12759	0006979 // response to oxidative stress // inferred from electronic annotation///0008219 // cell death // inferred from electronic annotation///0008284 // positive regulation of cell proliferation // not recorded///0009611 // response to wounding // inferred from electronic annotation///0009615 // response to virus // inferred from electronic annotation///0031018 // endocrine pancreas development…	0005576 // extracellular region // inferred from electronic annotation///0005615 // extracellular space // inferred from sequence or structural similarity///0005615 // extracellular space // inferred from electronic annotation///0005634 // nucleus // inferred from electronic annotation///0005737 // cytoplasm // inferred from electronic annotation///0005739 // mitochondrion // inferred from electr…	0005515 // protein binding // inferred from electronic annotation///0016887 // ATPase activity // inferred from sequence or structural similarity///0031625 // ubiquitin protein ligase binding // inferred from electronic annotation///0031625 // ubiquitin protein ligase binding // inferred from sequence or structural similarity///0051787 // misfolded protein binding // inferred from electronic anno…	GO:0006979|GO:0008219|GO:0008284|GO:0009611|GO:0009615|GO:0031018|GO:0032436|GO:0032436|GO:0032463|GO:0032463|GO:0043065|GO:0043065|GO:0043066|GO:0045597|GO:0048812|GO:0050821|GO:0050821|GO:0051092|GO:0051092|GO:0051788|GO:0051788|GO:0061077|GO:0061077|GO:0071363|GO:0097193|GO:0097193|GO:2000060|GO:2000060|GO:2001244|GO:2001244|GO:0005576|GO:0005615|GO:0005615|GO:0005634|GO:0005737|GO:0005739|GO:…	chr14:65980962-65981547 (+) // 88.13 // qD1		ENSMUSG00000022037	December 2011 (Mouse Genome Sequencing Consortium and NCBI 38)	IPR000753 // Clusterin-like // 2.0E-193	88423			NP_038520	NM_013492	BB433678	GenBank	Consensus sequence	Q549A5///Q9JK98///Q06890///Q3V245///E9PUU2///E9PXG5///E9Q8Y5///E9Q9B8	gb:BB433678 /DB_XREF=gi:9273405 /DB_XREF=BB433678 /CLONE=C820003B16 /FEA=EST /CNT=49 /TID=Mm.196344.4 /TIER=Stack /STK=41 /UG=Mm.196344 /LL=12759 /UG_GENE=Clu /UG_TITLE=clusterin	AF248057 // Mus musculus sulfated glycoprotein-2 isoform 1 mRNA, complete cds. // gb // 11 // ---///AF248058 // Mus musculus sulfated glycoprotein-2 isoform 2 mRNA, complete cds. // gb // 11 // ---///BC075668 // Mus musculus clusterin, mRNA (cDNA clone MGC:99970 IMAGE:30550773), complete cds. // gb // 9 // ---///D14077 // Mus musculus MSGP-2 mRNA for sulfated glycoprotein-2, complete cds. // gb /…	Mm.196344.4	full length	Mm.200608	Mm.196344
1443220_at	11.5202	27.8092	0	1.35946	1.35946	2.56589	P	P								chr19:7450061-7450725 (-) // 35.39 // qA			December 2011 (Mouse Genome Sequencing Consortium and NCBI 38)							BB376163	GenBank	Consensus sequence		gb:BB376163 /DB_XREF=gi:16407484 /DB_XREF=BB376163 /CLONE=C130083O08 /FEA=EST /CNT=3 /TID=Mm.138076.1 /TIER=ConsEnd /STK=3 /UG=Mm.138076 /UG_TITLE=ESTs	AK081875 // Mus musculus 16 days embryo head cDNA, RIKEN full-length enriched library, clone:C130083O08 product:unclassifiable, full insert sequence. // gb // 11 // ---///n274791 // accn=AK081875 class=mRNAlike lncRNA name=Mouse noncoding transcript ref=FANTOM3 transcriptId=C130083O08 cpcScore=-1.1688400 cnci=-0.4335785 // noncode // 11 // ---	Mm.138076.1			Mm.138076
1447637_at	6.92037	16.6343	0	1.3533	1.3533	2.55496	P	P								chr5:33613592-33613885 (-) // 31.4 // qB1			December 2011 (Mouse Genome Sequencing Consortium and NCBI 38)							BB546105	GenBank	Consensus sequence		gb:BB546105 /DB_XREF=gi:9617533 /DB_XREF=BB546105 /CLONE=E130308F16 /FEA=EST /CNT=2 /TID=Mm.153363.1 /TIER=ConsEnd /STK=2 /UG=Mm.153363 /UG_TITLE=ESTs, Moderately similar to RIKEN cDNA 5730493B19 (Mus musculus) (M.musculus)	BB546105 // /DB_XREF=BB546105 /CLONE=E130308F16 // gb // --- // ---	Mm.153363.1			Mm.153363
1452127_a_at	42.674	102.518	0	1.35252	1.35252	2.55357	P	P	Ptpn13	protein tyrosine phosphatase, non-receptor type 13	19249	0006470 // protein dephosphorylation // inferred from electronic annotation///0016311 // dephosphorylation // inferred from electronic annotation///0035335 // peptidyl-tyrosine dephosphorylation // not recorded	0005634 // nucleus // inferred from direct assay///0005634 // nucleus // not recorded///0005737 // cytoplasm // inferred from direct assay///0005737 // cytoplasm // not recorded///0005856 // cytoskeleton // inferred from electronic annotation///0005886 // plasma membrane // not recorded///0030027 // lamellipodium // not recorded///0042995 // cell projection // inferred from electronic annotation/…	0004721 // phosphoprotein phosphatase activity // inferred from electronic annotation///0004725 // protein tyrosine phosphatase activity // not recorded///0005515 // protein binding // inferred from physical interaction///0016787 // hydrolase activity // inferred from electronic annotation///0016791 // phosphatase activity // inferred from electronic annotation	GO:0006470|GO:0016311|GO:0035335|GO:0005634|GO:0005634|GO:0005737|GO:0005737|GO:0005856|GO:0005886|GO:0030027|GO:0042995|GO:0043005|GO:0044297|GO:0004721|GO:0004725|GO:0005515|GO:0016787|GO:0016791	chr5:103549776-103598351 (+) // 95.87 // qE5	EC:3.1.3.48	ENSMUSG00000034573	December 2011 (Mouse Genome Sequencing Consortium and NCBI 38)	IPR000242 // Protein-tyrosine phosphatase, receptor/non-receptor type // 2.3E-75///IPR001478 // PDZ domain // 9.6E-21///IPR001478 // PDZ domain // 9.9E-22///IPR001478 // PDZ domain // 2.4E-14///IPR001478 // PDZ domain // 6.1E-19///IPR001478 // PDZ domain // 2.8E-12///IPR018979 // FERM, N-terminal // 2.7E-20///IPR018980 // FERM, C-terminal PH-like domain // 3.3E-22///IPR019748 // FERM central doma…	103293		Apoptosis_KEGG // GenMAPP	NP_035334	NM_011204	BM236743	GenBank	Consensus sequence	Q3TTT8///Q3TPD6///Q64512///G5E8B1///Q62370///Q6PG62///Q78EG4///Q8BV52///Q8CGJ2	gb:BM236743 /DB_XREF=gi:17872013 /DB_XREF=K0440E08-3 /CLONE=K0440E08 /FEA=FLmRNA /CNT=67 /TID=Mm.3414.2 /TIER=Stack /STK=10 /UG=Mm.3414 /LL=19249 /UG_GENE=Ptpn13 /UG_TITLE=protein tyrosine phosphatase, non-receptor type 13 /FL=gb:D28529.1	AK161200 // Mus musculus 0 day neonate head cDNA, RIKEN full-length enriched library, clone:4832432D15 product:protein tyrosine phosphatase, non-receptor type 13, full insert sequence. // gb // 11 // ---///AK164471 // Mus musculus 12 days embryo eyeball cDNA, RIKEN full-length enriched library, clone:D230049P22 product:protein tyrosine phosphatase, non-receptor type 13, full insert sequence. // g…	Mm.3414.2	est///full length	Mm.3414///Mm.399415	Mm.3414
1450417_a_at	25.7837	61.8633	0	1.35068	1.35068	2.55033	P	P	Rps20	ribosomal protein S20	67427	0006412 // translation // inferred from electronic annotation	0005622 // intracellular // inferred from electronic annotation///0005737 // cytoplasm // inferred from electronic annotation///0005840 // ribosome // inferred from electronic annotation///0015935 // small ribosomal subunit // inferred from electronic annotation///0022627 // cytosolic small ribosomal subunit // not recorded///0030529 // ribonucleoprotein complex // inferred from electronic annota…	0003723 // RNA binding // inferred from electronic annotation///0003735 // structural constituent of ribosome // inferred from electronic annotation	GO:0006412|GO:0005622|GO:0005737|GO:0005840|GO:0015935|GO:0022627|GO:0030529|GO:0003723|GO:0003735	chr4:3831584-3835601 (-) // 76.73 // qA1		ENSMUSG00000028234	December 2011 (Mouse Genome Sequencing Consortium and NCBI 38)	IPR001848 // Ribosomal protein S10 // 4.6E-38				NP_080423	NM_026147	BG070206	GenBank	Consensus sequence	P60867///Q5BLK2	gb:NM_026147.1 /DB_XREF=gi:13385651 /GEN=Rps20 /FEA=FLmRNA /CNT=26 /TID=Mm.21938.1 /TIER=FL /STK=1 /UG=Mm.21938 /LL=67427 /DEF=Mus musculus ribosomal protein S20 (Rps20), mRNA. /PROD=ribosomal protein S20 /FL=gb:NM_026147.1	AK014594 // Mus musculus 0 day neonate skin cDNA, RIKEN full-length enriched library, clone:4632426K06 product:ribosomal protein S20, full insert sequence. // gb // 11 // ---///AK079435 // Mus musculus adult female vagina cDNA, RIKEN full-length enriched library, clone:9930019G18 product:ribosomal protein S20, full insert sequence. // gb // 11 // ---///ENSMUST00000138502 // cdna:known chromosome:…	Mm.21938.1	est	Mm.416110///Mm.473992	Mm.21938
1436678_at	23.6553	56.6731	0	1.34856	1.34856	2.54658	P	P	Sgcb	sarcoglycan, beta (dystrophin-associated glycoprotein)	24051	0007010 // cytoskeleton organization // inferred from electronic annotation///0007517 // muscle organ development // inferred from electronic annotation///0016044 // cellular membrane organization // traceable author statement///0035051 // cardiocyte differentiation // inferred from mutant phenotype	0005737 // cytoplasm // inferred from electronic annotation///0005856 // cytoskeleton // inferred from electronic annotation///0005886 // plasma membrane // inferred from electronic annotation///0005887 // integral to plasma membrane // traceable author statement///0016010 // dystrophin-associated glycoprotein complex // not recorded///0016012 // sarcoglycan complex // inferred from electronic an…		GO:0007010|GO:0007517|GO:0016044|GO:0035051|GO:0005737|GO:0005856|GO:0005886|GO:0005887|GO:0016010|GO:0016012|GO:0016020|GO:0016021|GO:0042383	chr5:73632749-73633227 (-) // 98.56 // qC3.3		ENSMUSG00000029156	December 2011 (Mouse Genome Sequencing Consortium and NCBI 38)	IPR006875 // Sarcoglycan complex subunit protein // 2.8E-80	1346523			NP_036020	NM_011890	AI844814	GenBank	Consensus sequence	P82349	gb:AI844814 /DB_XREF=gi:5488760 /DB_XREF=UI-M-AH1-agx-f-12-0-UI.s1 /CLONE=UI-M-AH1-agx-f-12-0-UI /FEA=EST /CNT=8 /TID=Mm.200820.1 /TIER=Stack /STK=8 /UG=Mm.200820 /LL=100745 /UG_GENE=AI844814 /UG_TITLE=expressed sequence AI844814	AK132306 // Mus musculus 15 days embryo head cDNA, RIKEN full-length enriched library, clone:4022401B18 product:sarcoglycan, beta (dystrophin-associated glycoprotein), full insert sequence. // gb // 11 // ---///AK169403 // Mus musculus 17 days pregnant adult female amnion cDNA, RIKEN full-length enriched library, clone:I920195A18 product:sarcoglycan, beta (dystrophin-associated glycoprotein), ful…	Mm.200820.1	est///full length	Mm.411493///Mm.89310	Mm.200820
1427012_at	37.619	89.9343	0	1.34547	1.34547	2.54113	P	P	Lancl1	LanC (bacterial lantibiotic synthetase component C)-like 1	14768	0007186 // G-protein coupled receptor signaling pathway // inferred from sequence or structural similarity///0008152 // metabolic process // inferred from electronic annotation	0005634 // nucleus // inferred from electronic annotation///0005737 // cytoplasm // inferred from electronic annotation///0005887 // integral to plasma membrane // inferred from sequence or structural similarity///0015630 // microtubule cytoskeleton // not recorded///0016020 // membrane // inferred from electronic annotation///0043231 // intracellular membrane-bounded organelle // not recorded	0003824 // catalytic activity // inferred from electronic annotation///0008270 // zinc ion binding // not recorded///0017124 // SH3 domain binding // not recorded///0043295 // glutathione binding // not recorded///0046872 // metal ion binding // inferred from electronic annotation///0050750 // low-density lipoprotein particle receptor binding // not recorded	GO:0007186|GO:0008152|GO:0005634|GO:0005737|GO:0005887|GO:0015630|GO:0016020|GO:0043231|GO:0003824|GO:0008270|GO:0017124|GO:0043295|GO:0046872|GO:0050750	chr1:67000517-67038865 (-) // 96.63 // qC3		ENSMUSG00000026000	December 2011 (Mouse Genome Sequencing Consortium and NCBI 38)	IPR007822 // Lanthionine synthetase C-like // 1.2E-109	1336997			NP_001177913///NP_001177914///NP_067270	NM_001190984///NM_001190985///NM_021295	AJ294535	GenBank	Consensus sequence	O89112///B2KGR2	gb:AJ294535.1 /DB_XREF=gi:15528442 /GEN=Lancl1 /FEA=mRNA /CNT=68 /TID=Mm.20522.1 /TIER=ConsEnd /STK=3 /UG=Mm.20522 /LL=14768 /DEF=Mus musculus mRNA for LanC-like protein 1 (Lancl1 gene). /PROD=LanC-like protein 1	AK158930 // Mus musculus visual cortex cDNA, RIKEN full-length enriched library, clone:K530012A12 product:LanC (bacterial lantibiotic synthetase component C)-like 1, full insert sequence. // gb // 11 // ---///ENSMUST00000027149 // cdna:known chromosome:GRCm38:1:67000517:67038865:-1 gene:ENSMUSG00000026000 gene_biotype:protein_coding transcript_biotype:protein_coding // ensembl // 11 // ---///ENSM…	Mm.20522.1	full length	Mm.20522	Mm.20522
1438271_at	5.65833	13.5152	0	1.34419	1.34419	2.53888	P	P	Lpp	LIM domain containing preferred translocation partner in lipoma	210126	0007155 // cell adhesion // inferred from electronic annotation	0005634 // nucleus // inferred from electronic annotation///0005737 // cytoplasm // not recorded///0005925 // focal adhesion // not recorded///0030054 // cell junction // inferred from electronic annotation	0005515 // protein binding // inferred from physical interaction///0008270 // zinc ion binding // inferred from electronic annotation///0046872 // metal ion binding // inferred from electronic annotation	GO:0007155|GO:0005634|GO:0005737|GO:0005925|GO:0030054|GO:0005515|GO:0008270|GO:0046872	chr16:24985537-24987069 (+) // 96.92 // qB1		ENSMUSG00000033306	December 2011 (Mouse Genome Sequencing Consortium and NCBI 38)	IPR001781 // Zinc finger, LIM-type // 1.9E-16///IPR001781 // Zinc finger, LIM-type // 9.4E-14///IPR001781 // Zinc finger, LIM-type // 5.4E-13///IPR001781 // Zinc finger, LIM-type // 1.4E-16///IPR001781 // Zinc finger, LIM-type // 6.9E-14///IPR001781 // Zinc finger, LIM-type // 3.9E-13	2441849			NP_001139424///NP_001139426///NP_848780	NM_001145952///NM_001145954///NM_178665	BB667361	GenBank	Consensus sequence	Q8BFW7///Q8C3I4	gb:BB667361 /DB_XREF=gi:16398810 /DB_XREF=BB667361 /CLONE=C730005C19 /FEA=EST /CNT=16 /TID=Mm.196783.1 /TIER=Stack /STK=11 /UG=Mm.196783 /UG_TITLE=ESTs	AK050035 // Mus musculus adult male liver tumor cDNA, RIKEN full-length enriched library, clone:C730005C19 product:similar to TYROSINE-PROTEIN KINASE JAK3 (EC 2.7.1.112) (JANUS KINASE 3) (JAK-3) [Mus musculus], full insert sequence. // gb // 11 // ---///ENSMUST00000038053 // cdna:known chromosome:GRCm38:16:24393350:24992576:1 gene:ENSMUSG00000033306 gene_biotype:protein_coding transcript_biotype:…	Mm.196783.1	est///full length	Mm.209385///Mm.391933///Mm.410711	Mm.196783
1451647_at	6.4135	15.3075	0	1.34312	1.34312	2.53699	M	P	Slc24a1	solute carrier family 24 (sodium/potassium/calcium exchanger), member 1	214111	0006816 // calcium ion transport // inferred from electronic annotation///0007601 // visual perception // inferred from electronic annotation///0055085 // transmembrane transport // inferred from electronic annotation///0070588 // calcium ion transmembrane transport // not recorded	0016020 // membrane // inferred from electronic annotation///0016021 // integral to membrane // inferred from electronic annotation///0031226 // intrinsic to plasma membrane // not recorded	0005515 // protein binding // inferred from electronic annotation///0008273 // calcium, potassium:sodium antiporter activity // not recorded	GO:0006816|GO:0007601|GO:0055085|GO:0070588|GO:0016020|GO:0016021|GO:0031226|GO:0005515|GO:0008273	chr9:64922860-64951620 (-) // 87.54 // qC		ENSMUSG00000034452	December 2011 (Mouse Genome Sequencing Consortium and NCBI 38)	IPR004837 // Sodium/calcium exchanger membrane region // 8.6E-34///IPR004837 // Sodium/calcium exchanger membrane region // 8.8E-33	2384871			NP_659062	NM_144813	BC016094	GenBank	Consensus sequence	Q91WD8	gb:BC016094.1 /DB_XREF=gi:16359261 /FEA=FLmRNA /CNT=28 /TID=Mm.156243.1 /TIER=FL /STK=3 /UG=Mm.156243 /DEF=Mus musculus, Similar to sodiumcalciumpotassium exchanger, clone MGC:27617 IMAGE:4504496, mRNA, complete cds. /PROD=Similar to sodiumcalciumpotassium exchanger /FL=gb:BC016094.1	BC016094 // Mus musculus solute carrier family 24 (sodium/potassium/calcium exchanger), member 1, mRNA (cDNA clone MGC:27617 IMAGE:4504496), complete cds. // gb // 11 // ---///ENSMUST00000037798 // cdna:known chromosome:GRCm38:9:64922861:64951607:-1 gene:ENSMUSG00000034452 gene_biotype:protein_coding transcript_biotype:protein_coding // ensembl // 11 // ---///NM_144813 // Mus musculus solute carr…	Mm.156243.1	full length	Mm.156124	Mm.156243
1456456_x_at	355.975	844.534	0	1.33444	1.33444	2.52177	P	P	Mela	melanoma antigen	17276		0019031 // viral envelope // inferred from electronic annotation	0003964 // RNA-directed DNA polymerase activity // inferred from electronic annotation///0046872 // metal ion binding // inferred from electronic annotation	GO:0019031|GO:0003964|GO:0046872				December 2011 (Mouse Genome Sequencing Consortium and NCBI 38)					NP_032607	NM_008581	BB821390	GenBank	Consensus sequence	Q04586///Q2HJ08///Q8BFR9///Q9R0Y9	gb:BB821390 /DB_XREF=gi:16994019 /DB_XREF=BB821390 /CLONE=G830011J08 /FEA=EST /CNT=10 /TID=Mm.27979.4 /TIER=Stack /STK=10 /UG=Mm.27979 /LL=17276 /UG_GENE=Mela /UG_TITLE=melanoma antigen, 80 kDa	BB821871 // /DB_XREF=BB821871 /CLONE=G830016A17 // gb // --- // ---///BB824438 // /DB_XREF=BB824438 /CLONE=G830033A09 // gb // --- // ---///BB827051 // /DB_XREF=BB827051 /CLONE=G830045O06 // gb // --- // ---///BB831589 // /DB_XREF=BB831589 /CLONE=G930018A22 // gb // --- // ---	Mm.27979.4	full length	Mm.440479	Mm.27979
1440478_at	17.5642	41.6291	0	1.33301	1.33301	2.51928	P	P	Nus1	nuclear undecaprenyl pyrophosphate synthase 1 homolog (S. cerevisiae)	52014	0001525 // angiogenesis // inferred from electronic annotation///0006486 // protein glycosylation // inferred from electronic annotation///0007275 // multicellular organismal development // inferred from electronic annotation///0030154 // cell differentiation // inferred from electronic annotation///0032367 // intracellular cholesterol transport // inferred from mutant phenotype///0032367 // intr…	0005783 // endoplasmic reticulum // inferred from electronic annotation///0005789 // endoplasmic reticulum membrane // not recorded///0016020 // membrane // inferred from electronic annotation///0016021 // integral to membrane // inferred from electronic annotation	0016765 // transferase activity, transferring alkyl or aryl (other than methyl) groups // inferred from electronic annotation	GO:0001525|GO:0006486|GO:0007275|GO:0030154|GO:0032367|GO:0032367|GO:0055092|GO:0005783|GO:0005789|GO:0016020|GO:0016021|GO:0016765	chr10:52439163-52440181 (+) // 82.8 // qB3		ENSMUSG00000023068	December 2011 (Mouse Genome Sequencing Consortium and NCBI 38)	IPR001441 // Decaprenyl diphosphate synthase-like // 5.4E-11				NP_084526	NM_030250	BM941145	GenBank	Consensus sequence	Q99LJ8///E0CXB8	gb:BM941145 /DB_XREF=gi:19400297 /DB_XREF=UI-M-BZ1-bjf-b-04-0-UI.r1 /CLONE=UI-M-BZ1-bjf-b-04-0-UI /FEA=EST /CNT=10 /TID=Mm.25668.1 /TIER=ConsEnd /STK=5 /UG=Mm.25668 /UG_TITLE=ESTs	ENSMUST00000023830 // cdna:known chromosome:GRCm38:10:52417547:52440192:1 gene:ENSMUSG00000023068 gene_biotype:protein_coding transcript_biotype:protein_coding // ensembl // 11 // ---///NM_030250 // Mus musculus nuclear undecaprenyl pyrophosphate synthase 1 homolog (S. cerevisiae) (Nus1), mRNA. // refseq // 11 // ---	Mm.25668.1	est///full length	Mm.199964///Mm.420368	Mm.25668
1453578_at	13.5458	32.101	0	1.33283	1.33283	2.51897	P	P	Pter	phosphotriesterase related	19212	0009056 // catabolic process // inferred from electronic annotation		0008270 // zinc ion binding // inferred from electronic annotation///0016787 // hydrolase activity // inferred from electronic annotation///0016788 // hydrolase activity, acting on ester bonds // inferred from electronic annotation///0016888 // endodeoxyribonuclease activity, producing 5'-phosphomonoesters // inferred from electronic annotation///0046872 // metal ion binding // inferred from elec…	GO:0009056|GO:0008270|GO:0016787|GO:0016788|GO:0016888|GO:0046872	chr2:13001886-13003640 (+) // 94.8 // qA1		ENSMUSG00000026730	December 2011 (Mouse Genome Sequencing Consortium and NCBI 38)	IPR001130 // TatD family // 8.5E-10///IPR001559 // Aryldialkylphosphatase // 2.9E-150	107372			NP_032987	NM_008961	BM939099	GenBank	Consensus sequence	Q60866///A2AUR3	gb:BM939099 /DB_XREF=gi:19398251 /DB_XREF=UI-M-BZ1-bkc-c-08-0-UI.r1 /CLONE=UI-M-BZ1-bkc-c-08-0-UI /FEA=mRNA /CNT=20 /TID=Mm.81159.2 /TIER=ConsEnd /STK=1 /UG=Mm.81159 /LL=68921 /UG_GENE=1110065A22Rik /UG_TITLE=RIKEN cDNA 1110065A22 gene	AK075604 // Mus musculus adult male kidney cDNA, RIKEN full-length enriched library, clone:0610042L23 product:phosphotriesterase related, full insert sequence. // gb // 11 // ---///ENSMUST00000134794 // cdna:known chromosome:GRCm38:2:12924041:13003453:1 gene:ENSMUSG00000026730 gene_biotype:protein_coding transcript_biotype:protein_coding // ensembl // 11 // ---///NM_008961 // Mus musculus phospho…	Mm.81159.2	full length	Mm.229322	Mm.81159
1441771_at	9.76575	23.1082	0	1.33066	1.33066	2.51518	P	P								chrX:105849751-105850202 (-) // 67.69 // qD			December 2011 (Mouse Genome Sequencing Consortium and NCBI 38)							BB730600	GenBank	Consensus sequence		gb:BB730600 /DB_XREF=gi:16113875 /DB_XREF=BB730600 /CLONE=E860127O19 /FEA=EST /CNT=4 /TID=Mm.209082.1 /TIER=ConsEnd /STK=4 /UG=Mm.209082 /UG_TITLE=ESTs	AK163164 // Mus musculus 7 days neonate cerebellum cDNA, RIKEN full-length enriched library, clone:A730058C04 product:alpha thalassemia/mental retardation syndrome X-linked homolog (human), full insert sequence. // gb // 11 // ---	Mm.209082.1		Mm.474892	Mm.209082
1433699_at	32.57	76.6467	0	1.32274	1.32274	2.5014	P	P	Tnfaip3	tumor necrosis factor, alpha-induced protein 3	21929	0001922 // B-1 B cell homeostasis // inferred from mutant phenotype///0002237 // response to molecule of bacterial origin // inferred from direct assay///0002237 // response to molecule of bacterial origin // not recorded///0002315 // marginal zone B cell differentiation // non-traceable author statement///0002632 // negative regulation of granuloma formation // non-traceable author statement///0…	0005634 // nucleus // not recorded///0005737 // cytoplasm // inferred from direct assay///0005737 // cytoplasm // not recorded///0005764 // lysosome // inferred from electronic annotation///0005813 // centrosome // not recorded	0002020 // protease binding // not recorded///0003677 // DNA binding // inferred from electronic annotation///0003824 // catalytic activity // inferred from electronic annotation///0004221 // ubiquitin thiolesterase activity // not recorded///0004842 // ubiquitin-protein ligase activity // not recorded///0004843 // ubiquitin-specific protease activity // not recorded///0005515 // protein binding …	GO:0001922|GO:0002237|GO:0002237|GO:0002315|GO:0002632|GO:0002634|GO:0002637|GO:0002677|GO:0006508|GO:0006915|GO:0006954|GO:0008152|GO:0009611|GO:0010507|GO:0016579|GO:0031397|GO:0032088|GO:0032495|GO:0032691|GO:0032703|GO:0032715|GO:0032720|GO:0034115|GO:0034140|GO:0034148|GO:0035871|GO:0043066|GO:0043066|GO:0043124|GO:0043124|GO:0043154|GO:0045088|GO:0045732|GO:0045736|GO:0045824|GO:0048662|GO:…	chr10:19000909-19001584 (-) // 96.44 // qA3	EC:3.4.19.12	ENSMUSG00000019850	December 2011 (Mouse Genome Sequencing Consortium and NCBI 38)	IPR002653 // Zinc finger, A20-type // 1.4E-14///IPR002653 // Zinc finger, A20-type // 1.6E-12///IPR002653 // Zinc finger, A20-type // 9.1E-11///IPR002653 // Zinc finger, A20-type // 1.1E-10///IPR002653 // Zinc finger, A20-type // 4.7E-9///IPR002653 // Zinc finger, A20-type // 1.8E-12///IPR003323 // Ovarian tumour, otubain // 5.8E-31	1196377			NP_001159874///NP_033423	NM_001166402///NM_009397	BM241351	GenBank	Consensus sequence	Q8C2N2///Q60769///Q3U695///Q3T9G9///Q7TQD1///D3YXE1///D3Z5R6///Q3TBB9	gb:BM241351 /DB_XREF=gi:17876621 /DB_XREF=K0615G01-3 /CLONE=K0615G01 /FEA=EST /CNT=80 /TID=Mm.116683.1 /TIER=Stack /STK=70 /UG=Mm.116683 /UG_TITLE=ESTs	AK088297 // Mus musculus 2 days neonate thymus thymic cells cDNA, RIKEN full-length enriched library, clone:E430010I21 product:tumor necrosis factor, alpha-induced protein 3, full insert sequence. // gb // 10 // ---///AK151921 // Mus musculus bone marrow macrophage cDNA, RIKEN full-length enriched library, clone:I830043E15 product:tumor necrosis factor, alpha-induced protein 3, full insert sequen…	Mm.116683.1	est///full length	Mm.116683///Mm.472346	Mm.116683
1450870_at	97.423	226.878	0	1.30764	1.30764	2.47537	P	P	Rala	v-ral simian leukemia viral oncogene homolog A (ras related)	56044	0000910 // cytokinesis // not recorded///0006184 // GTP catabolic process // inferred from electronic annotation///0006886 // intracellular protein transport // inferred from electronic annotation///0006887 // exocytosis // inferred from electronic annotation///0006913 // nucleocytoplasmic transport // inferred from electronic annotation///0007049 // cell cycle // inferred from electronic annotat…	0005622 // intracellular // inferred from electronic annotation///0005886 // plasma membrane // not recorded///0009986 // cell surface // not recorded///0016020 // membrane // inferred from electronic annotation///0030139 // endocytic vesicle // not recorded///0030496 // midbody // inferred from electronic annotation///0030659 // cytoplasmic vesicle membrane // traceable author statement///003215…	0000166 // nucleotide binding // inferred from electronic annotation///0003924 // GTPase activity // inferred from electronic annotation///0005515 // protein binding // inferred from physical interaction///0005525 // GTP binding // inferred from electronic annotation///0031755 // Edg-2 lysophosphatidic acid receptor binding // not recorded	GO:0000910|GO:0006184|GO:0006886|GO:0006887|GO:0006913|GO:0007049|GO:0007165|GO:0007264|GO:0015031|GO:0017157|GO:0017157|GO:0031532|GO:0051301|GO:0051491|GO:0051665|GO:0051665|GO:0005622|GO:0005886|GO:0009986|GO:0016020|GO:0030139|GO:0030496|GO:0030659|GO:0032154|GO:0000166|GO:0003924|GO:0005515|GO:0005525|GO:0031755	chr13:17880574-17944220 (-) // 95.35 // qA2		ENSMUSG00000008859	December 2011 (Mouse Genome Sequencing Consortium and NCBI 38)	IPR000795 // Elongation factor, GTP-binding domain // 7.8E-9///IPR001806 // Small GTPase superfamily // 2.2E-59///IPR006689 // Small GTPase superfamily, ARF/SAR type // 7.1E-14///IPR013684 // Mitochondrial Rho-like // 2.1E-18	1927243			NP_062364	NM_019491	BG073338	GenBank	Consensus sequence	P63321///Q9CXY0	gb:BG073338 /DB_XREF=gi:12555907 /DB_XREF=H3121E01-3 /CLONE=H3121E01 /FEA=FLmRNA /CNT=127 /TID=Mm.27348.1 /TIER=Stack /STK=42 /UG=Mm.27348 /LL=56044 /UG_GENE=Rala /UG_TITLE=v-ral simian leukemia viral oncogene homolog A (ras related) /FL=gb:AF244951.1 gb:NM_019491.1	BC031741 // Mus musculus v-ral simian leukemia viral oncogene homolog A (ras related), mRNA (cDNA clone MGC:25671 IMAGE:4501311), complete cds. // gb // 9 // ---///ENSMUST00000009003 // cdna:known chromosome:GRCm38:13:17880575:17944239:-1 gene:ENSMUSG00000008859 gene_biotype:protein_coding transcript_biotype:protein_coding // ensembl // 11 // ---///NM_019491 // Mus musculus v-ral simian leukemia …	Mm.27348.1	est///full length	Mm.27348///Mm.395181///Mm.411444	Mm.27348
1457671_at	8.982	20.8224	0	1.30109	1.30109	2.46415	P	P	Homer2	homer homolog 2 (Drosophila)	26557	0007216 // G-protein coupled glutamate receptor signaling pathway // traceable author statement///0008277 // regulation of G-protein coupled receptor protein signaling pathway // inferred from direct assay///0035584 // calcium-mediated signaling using intracellular calcium source // inferred from mutant phenotype///0048148 // behavioral response to cocaine // inferred from mutant phenotype///0048…	0005737 // cytoplasm // inferred from mutant phenotype///0005737 // cytoplasm // not recorded///0005886 // plasma membrane // not recorded///0014069 // postsynaptic density // inferred from electronic annotation///0016020 // membrane // inferred from electronic annotation///0030054 // cell junction // inferred from electronic annotation///0030425 // dendrite // not recorded///0043025 // neuronal …	0003779 // actin binding // inferred from direct assay///0005515 // protein binding // inferred from physical interaction///0019904 // protein domain specific binding // not recorded///0030160 // GKAP/Homer scaffold activity // inferred from direct assay///0035254 // glutamate receptor binding // not recorded///0035256 // G-protein coupled glutamate receptor binding // not recorded///0042803 // p…	GO:0007216|GO:0008277|GO:0035584|GO:0048148|GO:0048875|GO:0005737|GO:0005737|GO:0005886|GO:0014069|GO:0016020|GO:0030054|GO:0030425|GO:0043025|GO:0045177|GO:0045202|GO:0045211|GO:0003779|GO:0005515|GO:0019904|GO:0030160|GO:0035254|GO:0035256|GO:0042803|GO:0046982	chr7:81600480-81601620 (-) // 21.5 // qD3		ENSMUSG00000025813	December 2011 (Mouse Genome Sequencing Consortium and NCBI 38)	IPR000697 // EVH1 // 9.2E-39///IPR000697 // EVH1 // 6.0E-13				NP_001157558///NP_001157559///NP_036113	NM_001164086///NM_001164087///NM_011983///NM_177029	BG076134	GenBank	Consensus sequence	E9Q4F9///Q9QWW1///Q8CFI9///Q9CTG4///Q8BGC8	gb:BG076134 /DB_XREF=gi:12558703 /DB_XREF=H3156A08-3 /CLONE=H3156A08 /FEA=EST /CNT=19 /TID=Mm.135072.1 /TIER=ConsEnd /STK=3 /UG=Mm.135072 /UG_TITLE=ESTs	ENSMUST00000026922 // cdna:known chromosome:GRCm38:7:81600481:81706925:-1 gene:ENSMUSG00000025813 gene_biotype:protein_coding transcript_biotype:protein_coding // ensembl // 11 // ---///ENSMUST00000098326 // cdna:known chromosome:GRCm38:7:81600481:81692965:-1 gene:ENSMUSG00000025813 gene_biotype:protein_coding transcript_biotype:protein_coding // ensembl // 11 // ---///NM_001164086 // Mus musculu…	Mm.135072.1	est///full length	Mm.228///Mm.407062	Mm.135072
1429225_at	31.9559	74.0327	0	1.30014	1.30014	2.46253	P	P	Slc24a2	solute carrier family 24 (sodium/potassium/calcium exchanger), member 2	76376	0006816 // calcium ion transport // inferred from direct assay///0006874 // cellular calcium ion homeostasis // inferred from mutant phenotype///0007612 // learning // inferred from mutant phenotype///0007613 // memory // inferred from mutant phenotype///0055085 // transmembrane transport // inferred from electronic annotation///0060291 // long-term synaptic potentiation // inferred from mutant p…	0016020 // membrane // inferred from direct assay///0016021 // integral to membrane // inferred from electronic annotation///0031226 // intrinsic to plasma membrane // not recorded	0005262 // calcium channel activity // inferred from direct assay///0005509 // calcium ion binding // not recorded///0008273 // calcium, potassium:sodium antiporter activity // not recorded///0016151 // nickel cation binding // not recorded///0030145 // manganese ion binding // not recorded///0030955 // potassium ion binding // not recorded///0031402 // sodium ion binding // not recorded///004687…	GO:0006816|GO:0006874|GO:0007612|GO:0007613|GO:0055085|GO:0060291|GO:0060292|GO:0070588|GO:0070588|GO:0016020|GO:0016021|GO:0031226|GO:0005262|GO:0005509|GO:0008273|GO:0016151|GO:0030145|GO:0030955|GO:0031402|GO:0046870|GO:0046983	chr4:86983128-86984843 (-) // 91.75 // qC4		ENSMUSG00000037996	December 2011 (Mouse Genome Sequencing Consortium and NCBI 38)	IPR004837 // Sodium/calcium exchanger membrane region // 2.5E-36///IPR004837 // Sodium/calcium exchanger membrane region // 1.1E-33///IPR004837 // Sodium/calcium exchanger membrane region // 2.8E-36///IPR004837 // Sodium/calcium exchanger membrane region // 1.2E-33	1923626			NP_001103710///NP_766014	NM_001110240///NM_172426	AI847460	GenBank	Consensus sequence	Q14BI1///Q8BUN9///Q14AY1///Q3UWW4	gb:AI847460 /DB_XREF=gi:5491366 /DB_XREF=UI-M-AI1-afs-d-04-0-UI.s1 /CLONE=UI-M-AI1-afs-d-04-0-UI /FEA=mRNA /CNT=14 /TID=Mm.40857.1 /TIER=Stack /STK=9 /UG=Mm.40857 /LL=70740 /UG_GENE=6330417K15Rik /UG_TITLE=RIKEN cDNA 6330417K15 gene	AK018192 // Mus musculus adult male medulla oblongata cDNA, RIKEN full-length enriched library, clone:6330417K15 product:unclassifiable, full insert sequence. // gb // 11 // ---///ENSMUST00000107157 // cdna:known chromosome:GRCm38:4:86983124:87230477:-1 gene:ENSMUSG00000037996 gene_biotype:protein_coding transcript_biotype:protein_coding // ensembl // 11 // ---///ENSMUST00000107158 // cdna:known …	Mm.40857.1	est///full length	Mm.127296///Mm.409478///Mm.490487	Mm.40857
1440973_at	53.1168	122.892	0	1.29821	1.29821	2.45923	P	P	LOC552874///St6galnac5	uncharacterized LOC552874///ST6 (alpha-N-acetyl-neuraminyl-2,3-beta-galactosyl-1,3)-N-acetylgalactosaminide alpha-2,6-sialyltransferase 5	26938///552874	0006486 // protein glycosylation // inferred from electronic annotation///0006688 // glycosphingolipid biosynthetic process // inferred from direct assay///0009312 // oligosaccharide biosynthetic process // inferred from direct assay	0000139 // Golgi membrane // inferred from electronic annotation///0005794 // Golgi apparatus // inferred from electronic annotation///0016020 // membrane // inferred from electronic annotation///0016021 // integral to membrane // inferred from electronic annotation///0030173 // integral to Golgi membrane // inferred from electronic annotation	0001665 // alpha-N-acetylgalactosaminide alpha-2,6-sialyltransferase activity // inferred from direct assay///0008373 // sialyltransferase activity // inferred from direct assay///0016740 // transferase activity // inferred from electronic annotation///0016757 // transferase activity, transferring glycosyl groups // inferred from electronic annotation	GO:0006486|GO:0006688|GO:0009312|GO:0000139|GO:0005794|GO:0016020|GO:0016021|GO:0030173|GO:0001665|GO:0008373|GO:0016740|GO:0016757	chr3:152817080-152818037 (-) // 76.93 // qH3		ENSMUSG00000039037	December 2011 (Mouse Genome Sequencing Consortium and NCBI 38)	IPR001675 // Glycosyl transferase, family 29 // 1.3E-42				NP_036158	NM_012028	BQ174511	GenBank	Consensus sequence	Q6GTI0///Q9QYJ1///Q8CAM7///Q8CBX1	gb:BQ174511 /DB_XREF=gi:20350002 /DB_XREF=UI-M-DJ2-bvy-g-18-0-UI.s1 /CLONE=UI-M-DJ2-bvy-g-18-0-UI /FEA=EST /CNT=9 /TID=Mm.35227.1 /TIER=ConsEnd /STK=4 /UG=Mm.35227 /UG_TITLE=ESTs	AK148886 // Mus musculus 2 days neonate sympathetic ganglion cDNA, RIKEN full-length enriched library, clone:7120459I04 product:unclassifiable, full insert sequence. // gb // 11 // ---///ENSMUST00000044278 // cdna:known chromosome:GRCm38:3:152817081:152982246:-1 gene:ENSMUSG00000039037 gene_biotype:protein_coding transcript_biotype:protein_coding // ensembl // 11 // ---///n288174 // accn=AK148886…	Mm.35227.1	est///full length	Mm.35227///Mm.40915///Mm.468704	Mm.35227
1418003_at	16.1178	37.2428	0	1.29637	1.29637	2.4561	P	P	Rgcc	regulator of cell cycle	66214	0000082 // G1/S transition of mitotic cell cycle // not recorded///0001100 // negative regulation of exit from mitosis // not recorded///0001937 // negative regulation of endothelial cell proliferation // not recorded///0003331 // positive regulation of extracellular matrix constituent secretion // not recorded///0006956 // complement activation // not recorded///0007049 // cell cycle // inferred…	0005634 // nucleus // not recorded///0005730 // nucleolus // not recorded///0005737 // cytoplasm // not recorded///0005813 // centrosome // not recorded///0005815 // microtubule organizing center // inferred from electronic annotation///0005856 // cytoskeleton // inferred from electronic annotation	0005515 // protein binding // inferred from physical interaction///0019901 // protein kinase binding // not recorded///0030295 // protein kinase activator activity // not recorded///0070412 // R-SMAD binding // not recorded	GO:0000082|GO:0001100|GO:0001937|GO:0003331|GO:0006956|GO:0007049|GO:0008285|GO:0010718|GO:0016525|GO:0031659|GO:0032967|GO:0043537|GO:0045840|GO:0045860|GO:0050710|GO:0050715|GO:0051091|GO:0051496|GO:0071158|GO:0071456|GO:0071850|GO:0072537|GO:0090272|GO:1901313|GO:1901991|GO:2000048|GO:2000353|GO:2000573|GO:0005634|GO:0005730|GO:0005737|GO:0005813|GO:0005815|GO:0005856|GO:0005515|GO:0019901|GO:…	chr14:79288749-79301833 (-) // 94.62 // qD3		ENSMUSG00000022018	December 2011 (Mouse Genome Sequencing Consortium and NCBI 38)		1913464			NP_079703	NM_025427	NM_025427	GenBank	Consensus sequence	Q9DBX1	gb:NM_025427.1 /DB_XREF=gi:13384823 /GEN=1190002H23Rik /FEA=FLmRNA /CNT=94 /TID=Mm.29811.1 /TIER=FL+Stack /STK=31 /UG=Mm.29811 /LL=66214 /DEF=Mus musculus RIKEN cDNA 1190002H23 gene (1190002H23Rik), mRNA. /PROD=RIKEN cDNA 1190002H23 /FL=gb:AF276981.1 gb:NM_025427.1	AF276981 // Mus musculus response gene to complement 32 mRNA, complete cds. // gb // 11 // ---///AK004451 // Mus musculus 18-day embryo whole body cDNA, RIKEN full-length enriched library, clone:1190002H23 product:1190002H23Rik protein (Response gene to complement 32), full insert sequence. // gb // 10 // ---///AK004705 // Mus musculus adult male lung cDNA, RIKEN full-length enriched library, clo…	Mm.29811.1	full length	Mm.29811	Mm.29811
1458628_at	6.07319	14.0321	0	1.29626	1.29626	2.45592	P	P								chr11:3403424-3403989 (-) // 77.56 // qA1			December 2011 (Mouse Genome Sequencing Consortium and NCBI 38)							AI604383	GenBank	Consensus sequence		gb:AI604383 /DB_XREF=gi:4613550 /DB_XREF=vv74b06.x1 /CLONE=IMAGE:1228115 /FEA=EST /CNT=4 /TID=Mm.37662.1 /TIER=ConsEnd /STK=2 /UG=Mm.37662 /UG_TITLE=ESTs	AI604383 // /DB_XREF=vv74b06.x1 /CLONE=IMAGE:1228115 // gb // --- // ---	Mm.37662.1			Mm.37662
1440163_at	18.9342	43.644	0	1.29285	1.29285	2.45012	P	P	Setd3	SET domain containing 3	52690	0006351 // transcription, DNA-dependent // inferred from electronic annotation///0006355 // regulation of transcription, DNA-dependent // inferred from electronic annotation///0010452 // histone H3-K36 methylation // inferred from direct assay///0016568 // chromatin modification // inferred from electronic annotation///0018022 // peptidyl-lysine methylation // inferred from direct assay///0018023…	0000790 // nuclear chromatin // inferred from direct assay///0005634 // nucleus // inferred from electronic annotation	0001102 // RNA polymerase II activating transcription factor binding // inferred from physical interaction///0003713 // transcription coactivator activity // inferred from electronic annotation///0008168 // methyltransferase activity // inferred from electronic annotation///0016740 // transferase activity // inferred from electronic annotation///0018024 // histone-lysine N-methyltransferase activ…	GO:0006351|GO:0006355|GO:0010452|GO:0016568|GO:0018022|GO:0018023|GO:0018026|GO:0018027|GO:0032259|GO:0045893|GO:0045944|GO:0045944|GO:0051149|GO:0051568|GO:0000790|GO:0005634|GO:0001102|GO:0003713|GO:0008168|GO:0016740|GO:0018024|GO:0042800|GO:0046975	chr12:108175889-108176214 (-) // 83.08 // qF1	EC:2.1.1.43		December 2011 (Mouse Genome Sequencing Consortium and NCBI 38)		1289184			NP_082538	NM_028262	BB392503	GenBank	Consensus sequence	Q91WC0	gb:BB392503 /DB_XREF=gi:9115464 /DB_XREF=BB392503 /CLONE=C230079H16 /FEA=EST /CNT=6 /TID=Mm.132667.1 /TIER=ConsEnd /STK=6 /UG=Mm.132667 /UG_TITLE=ESTs	AK020085 // Mus musculus 13 days embryo male testis cDNA, RIKEN full-length enriched library, clone:6030490B17 product:unclassifiable, full insert sequence. // gb // 11 // ---///AK170917 // Mus musculus NOD-derived CD11c +ve dendritic cells cDNA, RIKEN full-length enriched library, clone:F630209K08 product:unclassifiable, full insert sequence. // gb // 11 // ---///n266733 // accn=AK170917 class=m…	Mm.132667.1			Mm.132667
1445804_at	6.31623	14.5295	0	1.28991	1.28991	2.44513	P	P								chr10:110214714-110215761 (-) // 89.88 // qD1			December 2011 (Mouse Genome Sequencing Consortium and NCBI 38)							BB667304	GenBank	Consensus sequence		gb:BB667304 /DB_XREF=gi:16398753 /DB_XREF=BB667304 /CLONE=7120464N03 /FEA=EST /CNT=3 /TID=Mm.208406.1 /TIER=ConsEnd /STK=2 /UG=Mm.208406 /UG_TITLE=ESTs	AK148935 // Mus musculus 2 days neonate sympathetic ganglion cDNA, RIKEN full-length enriched library, clone:7120464N03 product:unclassifiable, full insert sequence. // gb // 11 // ---///n288149 // accn=AK148935 class=mRNAlike lncRNA name=Mouse noncoding transcript ref=FANTOM3 transcriptId=7120464N03 cpcScore=-1.0589900 cnci=-0.4756173 // noncode // 11 // ---	Mm.208406.1			Mm.208406
1439006_x_at	6.07957	13.9835	0	1.28975	1.28975	2.44485	P	P	Tmem255a	transmembrane protein 255A	245386		0016020 // membrane // inferred from electronic annotation///0016021 // integral to membrane // inferred from electronic annotation		GO:0016020|GO:0016021	chrX:38197296-38198095 (-) // 97.31 // qA3.3		ENSMUSG00000036502	December 2011 (Mouse Genome Sequencing Consortium and NCBI 38)		3045722			NP_766518	NM_172930	BB093996	GenBank	Consensus sequence	Q8BHW5///Q8BHS0	gb:BB093996 /DB_XREF=gi:8677245 /DB_XREF=BB093996 /CLONE=9430044M03 /FEA=EST /CNT=176 /TID=Mm.72979.2 /TIER=Stack /STK=8 /UG=Mm.72979 /UG_TITLE=ESTs	BC062956 // Mus musculus family with sequence similarity 70, member A, mRNA (cDNA clone MGC:86163 IMAGE:30550174), complete cds. // gb // 11 // ---///ENSMUST00000066498 // cdna:known chromosome:GRCm38:X:38197306:38252439:-1 gene:ENSMUSG00000036502 gene_biotype:protein_coding transcript_biotype:protein_coding // ensembl // 11 // ---///ENSMUST00000089054 // cdna:known chromosome:GRCm38:X:38197306:3…	Mm.72979.2	est///full length	Mm.472221///Mm.72979	Mm.72979
1458202_at	7.13222	16.3147	0	1.28181	1.28181	2.43143	P	P	Fam65b	family with sequence similarity 65, member B	193385					chr13:24672865-24678019 (+) // 72.37 // qA3.1		ENSMUSG00000036006	December 2011 (Mouse Genome Sequencing Consortium and NCBI 38)					NP_001073850///NP_083955///NP_848773	NM_001080381///NM_029679///NM_178658	BM238036	GenBank	Consensus sequence	Q80U16///Q6PAN3///Q9D9C2	gb:BM238036 /DB_XREF=gi:17873306 /DB_XREF=K0511B09-3 /CLONE=K0511B09 /FEA=EST /CNT=3 /TID=Mm.185781.1 /TIER=ConsEnd /STK=3 /UG=Mm.185781 /UG_TITLE=ESTs, Moderately similar to Diff40 gene product (H.sapiens)	ENSMUST00000176303 // cdna:known chromosome:GRCm38:13:24672939:24678019:1 gene:ENSMUSG00000036006 gene_biotype:protein_coding transcript_biotype:retained_intron // ensembl // 10 // ---	Mm.185781.1	full length	Mm.217319	Mm.185781
1426218_at	100.563	230.021	0	1.28173	1.28173	2.4313	P	P	Glcci1	glucocorticoid induced transcript 1	170772		0005737 // cytoplasm // inferred from direct assay	0005515 // protein binding // inferred from physical interaction	GO:0005737|GO:0005515	chr6:8259449-8597546 (+) // 98.52 // qA1		ENSMUSG00000029638///ENSMUSG00000089862	December 2011 (Mouse Genome Sequencing Consortium and NCBI 38)		2179717///3840148			NP_573499	NM_133236	AA152997	GenBank	Consensus sequence	Q8K3I9///E9QKK4///E0CZ38///E0CXI8///E0CZ61	gb:AF374476.1 /DB_XREF=gi:14150746 /GEN=Gig18 /FEA=FLmRNA /CNT=216 /TID=Mm.27320.1 /TIER=FL+Stack /STK=51 /UG=Mm.27320 /LL=170772 /DEF=Mus musculus GIG18 (Gig18) mRNA, complete cds. /PROD=GIG18 /FL=gb:AF374476.1	AF374476 // Mus musculus GIG18 (Gig18) mRNA, complete cds. // gb // 11 // ---///AK037672 // Mus musculus 16 days neonate thymus cDNA, RIKEN full-length enriched library, clone:A130036A18 product:unclassifiable, full insert sequence. // gb // 9 // ---///AK088359 // Mus musculus 2 days neonate thymus thymic cells cDNA, RIKEN full-length enriched library, clone:E430013O10 product:unclassifiable, ful…	Mm.27320.1	est///full length	Mm.210787///Mm.458518///Mm.474701	Mm.27320
1440209_at	46.1319	105.389	0	1.27994	1.27994	2.4283	P	P	March1	membrane-associated ring finger (C3HC4) 1	72925	0000209 // protein polyubiquitination // inferred from direct assay///0000209 // protein polyubiquitination // not recorded///0002495 // antigen processing and presentation of peptide antigen via MHC class II // inferred from mutant phenotype///0002495 // antigen processing and presentation of peptide antigen via MHC class II // not recorded///0006955 // immune response // inferred from direct as…	0005764 // lysosome // not recorded///0005765 // lysosomal membrane // inferred from direct assay///0005768 // endosome // not recorded///0005789 // endoplasmic reticulum membrane // inferred from direct assay///0005794 // Golgi apparatus // inferred from electronic annotation///0005886 // plasma membrane // not recorded///0016020 // membrane // inferred from electronic annotation///0016021 // in…	0004842 // ubiquitin-protein ligase activity // inferred from direct assay///0004842 // ubiquitin-protein ligase activity // not recorded///0005515 // protein binding // inferred from electronic annotation///0008270 // zinc ion binding // inferred from electronic annotation///0016874 // ligase activity // inferred from electronic annotation///0042287 // MHC protein binding // not recorded///00468…	GO:0000209|GO:0000209|GO:0002495|GO:0002495|GO:0006955|GO:0006955|GO:0016567|GO:0005764|GO:0005765|GO:0005768|GO:0005789|GO:0005794|GO:0005886|GO:0016020|GO:0016021|GO:0030659|GO:0031410|GO:0031901|GO:0031901|GO:0031902|GO:0031902|GO:0032588|GO:0004842|GO:0004842|GO:0005515|GO:0008270|GO:0016874|GO:0042287|GO:0046872	chr8:66470383-66471636 (+) // 89.06 // qB3.1		ENSMUSG00000036469	December 2011 (Mouse Genome Sequencing Consortium and NCBI 38)	IPR018957 // Zinc finger, C3HC4 RING-type // 4.7E-14///IPR018957 // Zinc finger, C3HC4 RING-type // 4.7E-14///IPR018957 // Zinc finger, C3HC4 RING-type // 4.8E-14				NP_001159844///NP_001159847///NP_780397	NM_001166372///NM_001166375///NM_175188	AI449126	GenBank	Consensus sequence	Q6NZQ8	gb:AI449126 /DB_XREF=gi:4287820 /DB_XREF=ms93h05.x1 /CLONE=IMAGE:619161 /FEA=EST /CNT=13 /TID=Mm.162407.1 /TIER=ConsEnd /STK=5 /UG=Mm.162407 /UG_TITLE=ESTs	ENSMUST00000072482 // cdna:known chromosome:GRCm38:8:65967157:66471625:1 gene:ENSMUSG00000036469 gene_biotype:protein_coding transcript_biotype:protein_coding // ensembl // 11 // ---///ENSMUST00000098708 // cdna:known chromosome:GRCm38:8:66121742:66471625:1 gene:ENSMUSG00000036469 gene_biotype:protein_coding transcript_biotype:protein_coding // ensembl // 11 // ---///ENSMUST00000110255 // cdna:kn…	Mm.162407.1	est///full length	Mm.380457///Mm.418654	Mm.162407
1436440_at	25.74	58.7909	0	1.27964	1.27964	2.42779	P	P	Slc25a12	solute carrier family 25 (mitochondrial carrier, Aralar), member 12	78830	0006810 // transport // inferred from electronic annotation///0015810 // aspartate transport // not recorded///0015813 // L-glutamate transport // not recorded///0043490 // malate-aspartate shuttle // inferred from mutant phenotype///0043490 // malate-aspartate shuttle // not recorded///0051592 // response to calcium ion // not recorded///0055085 // transmembrane transport // inferred from electr…	0005739 // mitochondrion // inferred from direct assay///0005739 // mitochondrion // inferred from mutant phenotype///0005739 // mitochondrion // not recorded///0005743 // mitochondrial inner membrane // inferred from direct assay///0005743 // mitochondrial inner membrane // traceable author statement///0016020 // membrane // inferred from electronic annotation///0016021 // integral to membrane /…	0005313 // L-glutamate transmembrane transporter activity // not recorded///0005509 // calcium ion binding // not recorded///0015183 // L-aspartate transmembrane transporter activity // not recorded///0046872 // metal ion binding // inferred from electronic annotation	GO:0006810|GO:0015810|GO:0015813|GO:0043490|GO:0043490|GO:0051592|GO:0055085|GO:0005739|GO:0005739|GO:0005739|GO:0005743|GO:0005743|GO:0016020|GO:0016021|GO:0005313|GO:0005509|GO:0015183|GO:0046872	chr2:71271051-71271780 (-) // 18.7 // qC2		ENSMUSG00000027010	December 2011 (Mouse Genome Sequencing Consortium and NCBI 38)	IPR018108 // Mitochondrial substrate/solute carrier // 7.4E-29///IPR018108 // Mitochondrial substrate/solute carrier // 1.2E-20///IPR018108 // Mitochondrial substrate/solute carrier // 5.3E-30	1926080			NP_766024	NM_172436	BB303952	GenBank	Consensus sequence	Q8BH59	gb:BB303952 /DB_XREF=gi:16402083 /DB_XREF=BB303952 /CLONE=B230107K20 /FEA=EST /CNT=11 /TID=Mm.146696.1 /TIER=Stack /STK=9 /UG=Mm.146696 /LL=99450 /UG_GENE=BB129864 /UG_TITLE=expressed sequence BB129864	AK045371 // Mus musculus adult male corpora quadrigemina cDNA, RIKEN full-length enriched library, clone:B230107K20 product:unclassifiable, full insert sequence. // gb // 11 // ---///AK136893 // Mus musculus adult male diencephalon cDNA, RIKEN full-length enriched library, clone:9330169H20 product:unclassifiable, full insert sequence. // gb // 11 // ---///AK140681 // Mus musculus 10 days neonate …	Mm.146696.1	est	Mm.146696///Mm.398188///Mm.409254///Mm.412292	Mm.146696
1437176_at	11.834	26.9798	0	1.277	1.277	2.42335	P	P	Nlrc5	NLR family, CARD domain containing 5	434341	0006952 // defense response // inferred from electronic annotation///0032088 // negative regulation of NF-kappaB transcription factor activity // inferred from direct assay///0032088 // negative regulation of NF-kappaB transcription factor activity // not recorded///0043549 // regulation of kinase activity // not recorded///0045087 // innate immune response // inferred from mutant phenotype///004…	0005634 // nucleus // inferred from direct assay///0005634 // nucleus // not recorded///0005737 // cytoplasm // not recorded///0005829 // cytosol // inferred from direct assay///0005829 // cytosol // not recorded	0000166 // nucleotide binding // inferred from electronic annotation///0000979 // RNA polymerase II core promoter sequence-specific DNA binding // not recorded///0005524 // ATP binding // inferred from electronic annotation	GO:0006952|GO:0032088|GO:0032088|GO:0043549|GO:0045087|GO:0045087|GO:0045345|GO:0045944|GO:0051607|GO:0051607|GO:0060335|GO:0060339|GO:0060339|GO:0060340|GO:0005634|GO:0005634|GO:0005737|GO:0005829|GO:0005829|GO:0000166|GO:0000979|GO:0005524	chr8:94523174-94527268 (+) // 86.93 // qC5		ENSMUSG00000074151	December 2011 (Mouse Genome Sequencing Consortium and NCBI 38)					NP_001028379	NM_001033207	AV277444	GenBank	Consensus sequence	C3VPR6///Q3U1H4	gb:AV277444 /DB_XREF=gi:16390998 /DB_XREF=AV277444 /CLONE=4932442G13 /FEA=EST /CNT=48 /TID=Mm.50780.1 /TIER=Stack /STK=23 /UG=Mm.50780 /LL=102084 /UG_GENE=AI451557 /UG_TITLE=expressed sequence AI451557	ENSMUST00000053085 // ensembl_lincrna:lincRNA chromosome:GRCm38:8:94472763:94527272:1 gene:ENSMUSG00000074151 gene_biotype:lincRNA transcript_biotype:processed_transcript // ensembl // 11 // ---///ENSMUST00000098489 // ensembl_lincrna:lincRNA chromosome:GRCm38:8:94525067:94527264:1 gene:ENSMUSG00000074151 gene_biotype:lincRNA transcript_biotype:processed_transcript // ensembl // 11 // ---///ENSMU…	Mm.50780.1	full length	Mm.334720	Mm.50780
1447209_at	9.21431	20.9891	0	1.27575	1.27575	2.42125	P	P								chr6:99133794-99134281 (-) // 94.05 // qD3			December 2011 (Mouse Genome Sequencing Consortium and NCBI 38)							BM220820	GenBank	Consensus sequence		gb:BM220820 /DB_XREF=gi:17781034 /DB_XREF=C0946A10-3 /CLONE=C0946A10 /FEA=EST /CNT=2 /TID=Mm.218705.1 /TIER=ConsEnd /STK=2 /UG=Mm.218705 /UG_TITLE=ESTs	BM220820 // /DB_XREF=C0946A10-3 /CLONE=C0946A10 // gb // --- // ---	Mm.218705.1			Mm.218705
1418626_a_at	233.774	531.618	0	1.27334	1.27334	2.4172	P	P	Clu	clusterin	12759	0006979 // response to oxidative stress // inferred from electronic annotation///0008219 // cell death // inferred from electronic annotation///0008284 // positive regulation of cell proliferation // not recorded///0009611 // response to wounding // inferred from electronic annotation///0009615 // response to virus // inferred from electronic annotation///0031018 // endocrine pancreas development…	0005576 // extracellular region // inferred from electronic annotation///0005615 // extracellular space // inferred from sequence or structural similarity///0005615 // extracellular space // inferred from electronic annotation///0005634 // nucleus // inferred from electronic annotation///0005737 // cytoplasm // inferred from electronic annotation///0005739 // mitochondrion // inferred from electr…	0005515 // protein binding // inferred from electronic annotation///0016887 // ATPase activity // inferred from sequence or structural similarity///0031625 // ubiquitin protein ligase binding // inferred from electronic annotation///0031625 // ubiquitin protein ligase binding // inferred from sequence or structural similarity///0051787 // misfolded protein binding // inferred from electronic anno…	GO:0006979|GO:0008219|GO:0008284|GO:0009611|GO:0009615|GO:0031018|GO:0032436|GO:0032436|GO:0032463|GO:0032463|GO:0043065|GO:0043065|GO:0043066|GO:0045597|GO:0048812|GO:0050821|GO:0050821|GO:0051092|GO:0051092|GO:0051788|GO:0051788|GO:0061077|GO:0061077|GO:0071363|GO:0097193|GO:0097193|GO:2000060|GO:2000060|GO:2001244|GO:2001244|GO:0005576|GO:0005615|GO:0005615|GO:0005634|GO:0005737|GO:0005739|GO:…	chr14:65968654-65981543 (+) // 92.18 // qD1		ENSMUSG00000022037	December 2011 (Mouse Genome Sequencing Consortium and NCBI 38)	IPR000753 // Clusterin-like // 2.0E-193	88423			NP_038520	NM_013492	NM_013492	GenBank	Consensus sequence	Q549A5///Q9JK98///Q06890///Q3V245///E9PUU2///E9PXG5///E9Q8Y5///E9Q9B8	gb:NM_013492.1 /DB_XREF=gi:7304966 /GEN=Clu /FEA=FLmRNA /CNT=222 /TID=Mm.196344.1 /TIER=FL+Stack /STK=20 /UG=Mm.196344 /LL=12759 /DEF=Mus musculus clusterin (Clu), mRNA. /PROD=clusterin /FL=gb:D14077.1 gb:NM_013492.1 gb:L08235.1 gb:AF248057.1 gb:L05670.1	AF248057 // Mus musculus sulfated glycoprotein-2 isoform 1 mRNA, complete cds. // gb // 11 // ---///AF248058 // Mus musculus sulfated glycoprotein-2 isoform 2 mRNA, complete cds. // gb // 11 // ---///BC075668 // Mus musculus clusterin, mRNA (cDNA clone MGC:99970 IMAGE:30550773), complete cds. // gb // 11 // ---///D14077 // Mus musculus MSGP-2 mRNA for sulfated glycoprotein-2, complete cds. // gb …	Mm.196344.1	full length	Mm.200608	Mm.196344
1440185_x_at	22.9936	52.2251	0	1.27157	1.27157	2.41424	P	P	Sae1	SUMO1 activating enzyme subunit 1	56459	0006464 // cellular protein modification process // inferred from electronic annotation///0016925 // protein sumoylation // not recorded	0005634 // nucleus // not recorded///0043231 // intracellular membrane-bounded organelle // not recorded	0000166 // nucleotide binding // inferred from electronic annotation///0003824 // catalytic activity // inferred from electronic annotation///0005515 // protein binding // inferred from electronic annotation///0008022 // protein C-terminus binding // not recorded///0008641 // small protein activating enzyme activity // inferred from electronic annotation///0016874 // ligase activity // inferred f…	GO:0006464|GO:0016925|GO:0005634|GO:0043231|GO:0000166|GO:0003824|GO:0005515|GO:0008022|GO:0008641|GO:0016874|GO:0019948|GO:0043008|GO:0046982	chr7:16327050-16327663 (-) // 76.81 // qA2		ENSMUSG00000052833	December 2011 (Mouse Genome Sequencing Consortium and NCBI 38)	IPR000594 // UBA/THIF-type NAD/FAD binding fold // 2.8E-25	1929264			NP_062722	NM_019748	BB293365	GenBank	Consensus sequence	Q9R1T2	gb:BB293365 /DB_XREF=gi:8993857 /DB_XREF=BB293365 /CLONE=B130018E11 /FEA=EST /CNT=6 /TID=Mm.148274.1 /TIER=ConsEnd /STK=6 /UG=Mm.148274 /UG_TITLE=ESTs	AB024303 // Mus musculus mRNA similar to human Sua1, complete cds. // gb // --- // chr7:16327053-16387785(-)///AK010313 // Mus musculus ES cells cDNA, RIKEN full-length enriched library, clone:2400010M20 product:ubiquitin-like 1 (sentrin) activating enzyme E1A, full insert sequence. // gb // --- // chr7:16327052-16387772(-)///AK011783 // Mus musculus 10 days embryo whole body cDNA, RIKEN full-len…	Mm.148274.1	full length	Mm.258530	Mm.148274
1427946_s_at	91.8079	207.477	0	1.26432	1.26432	2.40215	P	P	Dpyd	dihydropyrimidine dehydrogenase	99586	0006145 // purine nucleobase catabolic process // not recorded///0006208 // pyrimidine nucleobase catabolic process // inferred from direct assay///0006208 // pyrimidine nucleobase catabolic process // not recorded///0006210 // thymine catabolic process // not recorded///0006212 // uracil catabolic process // not recorded///0006214 // thymidine catabolic process // not recorded///0006222 // UMP b…	0005737 // cytoplasm // not recorded///0005829 // cytosol // inferred from direct assay///0005829 // cytosol // not recorded	0000166 // nucleotide binding // inferred from electronic annotation///0002058 // uracil binding // not recorded///0003824 // catalytic activity // inferred from electronic annotation///0004152 // dihydroorotate dehydrogenase activity // inferred from electronic annotation///0004158 // dihydroorotate oxidase activity // inferred from electronic annotation///0009055 // electron carrier activity //…	GO:0006145|GO:0006208|GO:0006208|GO:0006210|GO:0006212|GO:0006214|GO:0006222|GO:0007584|GO:0007623|GO:0008033|GO:0019483|GO:0019860|GO:0042493|GO:0055114|GO:0055114|GO:0005737|GO:0005829|GO:0005829|GO:0000166|GO:0002058|GO:0003824|GO:0004152|GO:0004158|GO:0009055|GO:0016491|GO:0017113|GO:0017113|GO:0017150|GO:0042803|GO:0046872|GO:0050660|GO:0050661|GO:0051536|GO:0051539	chr3:118562198-119432923 (+) // 98.23 // qG1	EC:1.3.1.2	ENSMUSG00000033308	December 2011 (Mouse Genome Sequencing Consortium and NCBI 38)	IPR001269 // tRNA-dihydrouridine synthase // 5.1E-10///IPR012135 // Dihydroorotate dehydrogenase, class 1/ 2 // 1.4E-37///IPR023753 // Pyridine nucleotide-disulphide oxidoreductase, FAD/NAD(P)-binding domain // 1.5E-18	2139667			NP_740748	NM_170778	BC028831	GenBank	Consensus sequence	Q8BW32///Q8CHR6///Q80XT4///Q8K150///Q3UEP3///Q811I9	gb:BC028831.1 /DB_XREF=gi:20381137 /FEA=mRNA /CNT=29 /TID=Mm.27907.1 /TIER=Stack /STK=14 /UG=Mm.27907 /DEF=Mus musculus, Similar to dihydropyrimidine dehydrogenase, clone MGC:37940 IMAGE:5126155, mRNA, complete cds. /PROD=Similar to dihydropyrimidine dehydrogenase	AK054474 // Mus musculus 2 days pregnant adult female ovary cDNA, RIKEN full-length enriched library, clone:E330028L06 product:DIHYDROPYRIMIDINE DEHYDROGENASE (EC 1.3.1.2) homolog [Rattus norvegicus], full insert sequence. // gb // 11 // ---///BC039699 // Mus musculus dihydropyrimidine dehydrogenase, mRNA (cDNA clone MGC:47313 IMAGE:4235971), complete cds. // gb // 11 // ---///ENSMUST00000039177 …	Mm.27907.1	est///full length	Mm.27907///Mm.410734	Mm.27907
1446942_at	8.5601	19.2198	0	1.25496	1.25496	2.3866	P	P	Gm3604	predicted gene 3604	100041979			0046872 // metal ion binding // inferred from electronic annotation	GO:0046872	chr13:62367715-62368286 (-) // 73.17 // qB3			December 2011 (Mouse Genome Sequencing Consortium and NCBI 38)					NP_001156382	NM_001162910	BM198887	GenBank	Consensus sequence		gb:BM198887 /DB_XREF=gi:17751530 /DB_XREF=C0409G03-3 /CLONE=C0409G03 /FEA=EST /CNT=2 /TID=Mm.211812.1 /TIER=ConsEnd /STK=2 /UG=Mm.211812 /UG_TITLE=ESTs	NM_001162910 // Mus musculus predicted gene 3604 (Gm3604), mRNA. // refseq // 11 // ---	Mm.211812.1	full length	Mm.445930	Mm.211812
1438209_at	8.6388	19.3882	0	1.25433	1.25433	2.38557	P	P	4632404H12Rik	RIKEN cDNA 4632404H12 gene	74034					chr3:89771188-89772175 (-) // 70.53 // qF1			December 2011 (Mouse Genome Sequencing Consortium and NCBI 38)		1921284			NP_083002	NM_028726	BB216617	GenBank	Consensus sequence	Q9D683	gb:BB216617 /DB_XREF=gi:16353119 /DB_XREF=BB216617 /CLONE=A530034B22 /FEA=EST /CNT=25 /TID=Mm.115158.2 /TIER=Stack /STK=11 /UG=Mm.115158 /LL=74034 /UG_GENE=4632404H12Rik /UG_TITLE=RIKEN cDNA 4632404H12 gene	AK040741 // Mus musculus adult male aorta and vein cDNA, RIKEN full-length enriched library, clone:A530022C24 product:unclassifiable, full insert sequence. // gb // 10 // ---///AK040882 // Mus musculus adult male aorta and vein cDNA, RIKEN full-length enriched library, clone:A530034B22 product:unclassifiable, full insert sequence. // gb // 11 // ---///AK047674 // Mus musculus adult male corpus st…	Mm.115158.2		Mm.386816	Mm.115158
1445924_at	6.24012	13.9797	0	1.25174	1.25174	2.38129	P	P	Gm13247///Gm21082	predicted gene 13247///predicted gene, 21082	100041433///100861620	0006355 // regulation of transcription, DNA-dependent // inferred from electronic annotation	0005622 // intracellular // inferred from electronic annotation	0003676 // nucleic acid binding // inferred from electronic annotation///0008270 // zinc ion binding // inferred from electronic annotation///0046872 // metal ion binding // inferred from electronic annotation	GO:0006355|GO:0005622|GO:0003676|GO:0008270|GO:0046872	chr4:146502015-146502848 (+) // 99.04 // qE1		ENSMUSG00000045699///ENSMUSG00000056300///ENSMUSG00000078503///ENSMUSG00000086147	December 2011 (Mouse Genome Sequencing Consortium and NCBI 38)	IPR001909 // Krueppel-associated box // 8.4E-22///IPR001909 // Krueppel-associated box // 8.0E-25///IPR007087 // Zinc finger, C2H2 // 8.0E-9///IPR007087 // Zinc finger, C2H2 // 8.0E-9///IPR007087 // Zinc finger, C2H2 // 8.0E-9				NP_001230067///NP_001230068///XP_003688852///XP_003945811	NM_001243138///NM_001243139///XM_003688804///XM_003945762	BG065840	GenBank	Consensus sequence	J3KMS0///A2A8V7///A2A8V6	gb:BG065840 /DB_XREF=gi:12548403 /DB_XREF=H3035H01-3 /CLONE=H3035H01 /FEA=EST /CNT=2 /TID=Mm.172616.1 /TIER=ConsEnd /STK=2 /UG=Mm.172616 /LL=97131 /UG_GENE=C77096 /UG_TITLE=expressed sequence C77096	ENSMUST00000049821 // cdna:known chromosome:GRCm38:4:146892406:146909590:-1 gene:ENSMUSG00000045699 gene_biotype:protein_coding transcript_biotype:protein_coding // ensembl // --- // chr4:146501979-146989179(+)///ENSMUST00000105735 // cdna:novel chromosome:GRCm38:4:146502027:146539392:1 gene:ENSMUSG00000056300 gene_biotype:protein_coding transcript_biotype:protein_coding // ensembl // --- // chr4…	Mm.172616.1	est///full length	Mm.371785///Mm.413446///Mm.441741///Mm.489544	Mm.172616
1447493_at	28.9737	64.8498	0	1.25042	1.25042	2.3791	P	P	Pirt	phosphoinositide-interacting regulator of transient receptor potential channels	193003		0016020 // membrane // inferred from electronic annotation///0016021 // integral to membrane // inferred from electronic annotation		GO:0016020|GO:0016021	chr11:66929510-66929877 (+) // 100.0 // qB3		ENSMUSG00000048070	December 2011 (Mouse Genome Sequencing Consortium and NCBI 38)		2443635			NP_848771	NM_178656	AI413840	GenBank	Consensus sequence	Q8BFY0///Q3UFA4///Q3UEZ1	gb:AI413840 /DB_XREF=gi:4257344 /DB_XREF=mf05e11.x1 /CLONE=IMAGE:404204 /FEA=EST /CNT=2 /TID=Mm.22854.1 /TIER=ConsEnd /STK=2 /UG=Mm.22854 /UG_TITLE=ESTs	AK148754 // Mus musculus 2 days neonate sympathetic ganglion cDNA, RIKEN full-length enriched library, clone:7120442J06 product:hypothetical protein, full insert sequence. // gb_htc // 11 // ---///ENSMUST00000123434 // cdna:known chromosome:GRCm38:11:66911981:66929876:1 gene:ENSMUSG00000048070 gene_biotype:protein_coding transcript_biotype:protein_coding // ensembl // 11 // ---	Mm.22854.1	est///full length	Mm.402453///Mm.440256///Mm.474553	Mm.22854
1419420_at	47.0963	105.265	0	1.24841	1.24841	2.37579	P	P	St6galnac5	ST6 (alpha-N-acetyl-neuraminyl-2,3-beta-galactosyl-1,3)-N-acetylgalactosaminide alpha-2,6-sialyltransferase 5	26938	0006486 // protein glycosylation // inferred from electronic annotation///0006688 // glycosphingolipid biosynthetic process // inferred from direct assay///0009312 // oligosaccharide biosynthetic process // inferred from direct assay	0000139 // Golgi membrane // inferred from electronic annotation///0005794 // Golgi apparatus // inferred from electronic annotation///0016020 // membrane // inferred from electronic annotation///0016021 // integral to membrane // inferred from electronic annotation///0030173 // integral to Golgi membrane // inferred from electronic annotation	0001665 // alpha-N-acetylgalactosaminide alpha-2,6-sialyltransferase activity // inferred from direct assay///0008373 // sialyltransferase activity // inferred from direct assay///0016740 // transferase activity // inferred from electronic annotation///0016757 // transferase activity, transferring glycosyl groups // inferred from electronic annotation	GO:0006486|GO:0006688|GO:0009312|GO:0000139|GO:0005794|GO:0016020|GO:0016021|GO:0030173|GO:0001665|GO:0008373|GO:0016740|GO:0016757	chr3:152819888-152982246 (-) // 90.3 // qH3		ENSMUSG00000039037	December 2011 (Mouse Genome Sequencing Consortium and NCBI 38)	IPR001675 // Glycosyl transferase, family 29 // 1.3E-42	1349471			NP_036158	NM_012028	NM_012028	GenBank	Consensus sequence	Q8CBX1///Q9QYJ1///Q6GTI0///Q8CAM7	gb:AB028840.1 /DB_XREF=gi:6691442 /GEN=ST6GalNAc V /FEA=FLmRNA /CNT=31 /TID=Mm.40915.1 /TIER=FL+Stack /STK=10 /UG=Mm.40915 /LL=26938 /DEF=Mus musculus ST6GalNAc V mRNA for GalNAc alpha-2, 6-sialyltransferase V, complete cds. /PROD=GalNAc alpha-2, 6-sialyltransferase V /FL=gb:AB030836.1 gb:AB028840.1 gb:NM_012028.1	AB028840 // Mus musculus ST6GalNAc V mRNA for GalNAc alpha-2, 6-sialyltransferase V, complete cds. // gb // 9 // ---///AK034387 // Mus musculus adult male diencephalon cDNA, RIKEN full-length enriched library, clone:9330185J01 product:sialyltransferase 7 ((alpha-N-acetylneuraminyl 2,3-betagalactosyl-1,3)-N-acetyl galactosaminide alpha-2,6-sialyltransferase) E, full insert sequence. // gb // 11 //…	Mm.40915.1	est///full length	Mm.35227///Mm.40915///Mm.468704	Mm.40915
1459477_at	6.51242	14.521	0	1.24493	1.24493	2.37008	P	P								chr5:24155288-24155885 (+) // 98.01 // qA3			December 2011 (Mouse Genome Sequencing Consortium and NCBI 38)							BB201131	GenBank	Consensus sequence		gb:BB201131 /DB_XREF=gi:16271530 /DB_XREF=BB201131 /CLONE=A430034J02 /FEA=EST /CNT=2 /TID=Mm.209173.1 /TIER=ConsEnd /STK=2 /UG=Mm.209173 /UG_TITLE=ESTs	AK039943 // Mus musculus 0 day neonate thymus cDNA, RIKEN full-length enriched library, clone:A430034J02 product:unclassifiable, full insert sequence. // gb // 9 // ---///n282059 // accn=AK039943 class=mRNAlike lncRNA name=Mouse noncoding transcript ref=FANTOM3 transcriptId=A430034J02 cpcScore=-1.0448200 cnci=-0.3762008 // noncode // 9 // ---	Mm.209173.1			Mm.209173
1448367_at	58.5702	130.59	0	1.24486	1.24486	2.36996	P	P	Sdf4	stromal cell derived factor 4	20318	0009650 // UV protection // not recorded///0009650 // UV protection // inferred from sequence or structural similarity///0017156 // calcium ion-dependent exocytosis // not recorded///0021549 // cerebellum development // inferred from sequence or structural similarity///0045444 // fat cell differentiation // inferred from expression pattern///0045471 // response to ethanol // inferred from sequenc…	0005737 // cytoplasm // not recorded///0005770 // late endosome // inferred from mutant phenotype///0005770 // late endosome // not recorded///0005794 // Golgi apparatus // inferred from electronic annotation///0005796 // Golgi lumen // inferred from direct assay///0005886 // plasma membrane // not recorded	0005509 // calcium ion binding // inferred from direct assay///0005509 // calcium ion binding // not recorded///0005515 // protein binding // inferred from electronic annotation///0042802 // identical protein binding // not recorded///0046872 // metal ion binding // inferred from electronic annotation	GO:0009650|GO:0009650|GO:0017156|GO:0021549|GO:0045444|GO:0045471|GO:0070625|GO:0005737|GO:0005770|GO:0005770|GO:0005794|GO:0005796|GO:0005886|GO:0005509|GO:0005509|GO:0005515|GO:0042802|GO:0046872	chr4:155992764-156011133 (+) // 84.77 // qE2		ENSMUSG00000029076	December 2011 (Mouse Genome Sequencing Consortium and NCBI 38)		108079			NP_035471	NM_011341	U45977	GenBank	Consensus sequence	Q61112	gb:U45977.1 /DB_XREF=gi:1294818 /FEA=FLmRNA /CNT=223 /TID=Mm.30149.1 /TIER=FL /STK=1 /UG=Mm.30149 /LL=20318 /UG_GENE=Sdf4 /DEF=Mus musculus calcium-binding protein Cab45a mRNA, complete cds. /PROD=Cab45a /FL=gb:NM_011341.1 gb:D50461.1 gb:U45977.1	AK087335 // Mus musculus 0 day neonate lung cDNA, RIKEN full-length enriched library, clone:E030046A18 product:stromal cell derived factor 4, full insert sequence. // gb // 11 // ---///BC068152 // Mus musculus stromal cell derived factor 4, mRNA (cDNA clone MGC:93027 IMAGE:30534982), complete cds. // gb // 11 // ---///ENSMUST00000050078 // cdna:known chromosome:GRCm38:4:155992911:156013610:1 gene…	Mm.30149.1	est///full length	Mm.293517///Mm.471112	Mm.30149
1438720_at	16.4196	36.5686	0	1.24324	1.24324	2.3673	P	P	9330159F19Rik	RIKEN cDNA 9330159F19 gene	212448			0005515 // protein binding // inferred from electronic annotation	GO:0005515	chr10:29229502-29230670 (+) // 87.16 // qA4		ENSMUSG00000004360	December 2011 (Mouse Genome Sequencing Consortium and NCBI 38)		3036239			NP_001156009	NM_001162537	AV328072	GenBank	Consensus sequence	D3Z623	gb:AV328072 /DB_XREF=gi:16395788 /DB_XREF=AV328072 /CLONE=6330438N04 /FEA=EST /CNT=15 /TID=Mm.190114.1 /TIER=Stack /STK=9 /UG=Mm.190114 /UG_TITLE=ESTs	AK162416 // Mus musculus adult male diencephalon cDNA, RIKEN full-length enriched library, clone:9330195N04 product:unclassifiable, full insert sequence. // gb // 11 // ---///ENSMUST00000092627 // cdna:known chromosome:GRCm38:10:29211643:29230779:1 gene:ENSMUSG00000004360 gene_biotype:protein_coding transcript_biotype:protein_coding // ensembl // 11 // ---///n286365 // accn=AK162416 class=mRNAlik…	Mm.190114.1	full length	Mm.132789///Mm.379334	Mm.190114
1418012_at	96.7412	214.684	0	1.23807	1.23807	2.35883	P	P	Sh3glb1	SH3-domain GRB2-like B1 (endophilin)	54673	0006654 // phosphatidic acid biosynthetic process // inferred from direct assay///0006915 // apoptotic process // not recorded///0006917 // induction of apoptosis // not recorded///0008654 // phospholipid biosynthetic process // inferred from direct assay///0032461 // positive regulation of protein oligomerization // not recorded///0043066 // negative regulation of apoptotic process // not record…	0000139 // Golgi membrane // inferred from electronic annotation///0005737 // cytoplasm // not recorded///0005739 // mitochondrion // inferred from electronic annotation///0005740 // mitochondrial envelope // not recorded///0005741 // mitochondrial outer membrane // inferred from electronic annotation///0005783 // endoplasmic reticulum // inferred by curator///0005794 // Golgi apparatus // inferr…	0005504 // fatty acid binding // inferred from direct assay///0005515 // protein binding // inferred from physical interaction///0008289 // lipid binding // inferred from electronic annotation///0042171 // lysophosphatidic acid acyltransferase activity // inferred from direct assay///0042802 // identical protein binding // not recorded///0042803 // protein homodimerization activity // not recorded	GO:0006654|GO:0006915|GO:0006917|GO:0008654|GO:0032461|GO:0043066|GO:0051084|GO:0051259|GO:1900740|GO:0000139|GO:0005737|GO:0005739|GO:0005740|GO:0005741|GO:0005783|GO:0005794|GO:0005829|GO:0016020|GO:0043234|GO:0005504|GO:0005515|GO:0008289|GO:0042171|GO:0042802|GO:0042803	chr3:144686910-144720332 (-) // 85.67 // qH2			December 2011 (Mouse Genome Sequencing Consortium and NCBI 38)		1859730			NP_062337	NM_019464	BB221842	GenBank	Consensus sequence	Q9JK48///Q3TYR7	gb:BB221842 /DB_XREF=gi:16353654 /DB_XREF=BB221842 /CLONE=A530071I20 /FEA=FLmRNA /CNT=277 /TID=Mm.182692.1 /TIER=Stack /STK=49 /UG=Mm.182692 /LL=54673 /UG_GENE=Sh3glb1 /UG_TITLE=SH3-domain GRB2-like B1 (endophilin) /FL=gb:BC024362.1 gb:NM_019464.1 gb:AF263364.1	AK147816 // Mus musculus melanocyte cDNA, RIKEN full-length enriched library, clone:G270052F16 product:unclassifiable, full insert sequence. // gb // 11 // ---///n265033 // accn=AK147816 class=mRNAlike lncRNA name=Mouse noncoding transcript ref=FANTOM3 transcriptId=G270052F16 cpcScore=-1.5906100 cnci=-0.3775429 // noncode // 11 // ---	Mm.182692.1		Mm.440295	Mm.182692
1437927_at	25.125	55.6005	0	1.23404	1.23404	2.35224	P	P	Dlg2	discs, large homolog 2 (Drosophila)	23859	0007268 // synaptic transmission // inferred from mutant phenotype///0010923 // negative regulation of phosphatase activity // not recorded///0019233 // sensory perception of pain // inferred from mutant phenotype///0043113 // receptor clustering // not recorded///0045161 // neuronal ion channel clustering // not recorded	0005737 // cytoplasm // not recorded///0005886 // plasma membrane // inferred from electronic annotation///0014069 // postsynaptic density // inferred from electronic annotation///0016020 // membrane // not recorded///0030054 // cell junction // inferred from direct assay///0030425 // dendrite // not recorded///0043025 // neuronal cell body // not recorded///0044224 // juxtaparanode region of axo…	0005515 // protein binding // inferred from physical interaction///0008022 // protein C-terminus binding // not recorded///0019903 // protein phosphatase binding // not recorded///0030165 // PDZ domain binding // not recorded///0046982 // protein heterodimerization activity // not recorded	GO:0007268|GO:0010923|GO:0019233|GO:0043113|GO:0045161|GO:0005737|GO:0005886|GO:0014069|GO:0016020|GO:0030054|GO:0030425|GO:0043025|GO:0044224|GO:0044224|GO:0045202|GO:0045211|GO:0005515|GO:0008022|GO:0019903|GO:0030165|GO:0046982	chr7:92447760-92449237 (+) // 99.86 // qE1			December 2011 (Mouse Genome Sequencing Consortium and NCBI 38)		1344351			NP_001229975///NP_001229976///NP_035937	NM_001243046///NM_001243047///NM_011807	AV343743	GenBank	Consensus sequence	Q91XM9///O88523///D3YWU0	gb:AV343743 /DB_XREF=gi:15406587 /DB_XREF=AV343743 /CLONE=6430539H14 /FEA=EST /CNT=18 /TID=Mm.153120.1 /TIER=Stack /STK=13 /UG=Mm.153120 /UG_TITLE=ESTs	AK032411 // Mus musculus adult male olfactory brain cDNA, RIKEN full-length enriched library, clone:6430539H14 product:unclassifiable, full insert sequence. // gb // 10 // ---///AK048947 // Mus musculus 0 day neonate cerebellum cDNA, RIKEN full-length enriched library, clone:C230084N13 product:inferred: Mus musculus chapsyn-110 mRNA, complete cds, full insert sequence. // gb // 11 // ---///AK0848…	Mm.153120.1	full length	Mm.257035	Mm.153120
1428613_at	11.3415	24.9894	0	1.22776	1.22776	2.34204	P	P	Ldhd	lactate dehydrogenase D	52815	0006754 // ATP biosynthetic process // non-traceable author statement///0055114 // oxidation-reduction process // non-traceable author statement	0005739 // mitochondrion // inferred from direct assay///0005743 // mitochondrial inner membrane // not recorded	0003824 // catalytic activity // inferred from electronic annotation///0004458 // D-lactate dehydrogenase (cytochrome) activity // inferred from electronic annotation///0005515 // protein binding // inferred from physical interaction///0008720 // D-lactate dehydrogenase activity // non-traceable author statement///0008762 // UDP-N-acetylmuramate dehydrogenase activity // inferred from electronic …	GO:0006754|GO:0055114|GO:0005739|GO:0005743|GO:0003824|GO:0004458|GO:0005515|GO:0008720|GO:0008762|GO:0016491|GO:0016614|GO:0050660	chr8:111625399-111630367 (-) // 98.28 // qE1	EC:1.1.2.4	ENSMUSG00000031958	December 2011 (Mouse Genome Sequencing Consortium and NCBI 38)	IPR004113 // FAD-linked oxidase, C-terminal // 7.8E-72///IPR006094 // FAD linked oxidase, N-terminal // 1.0E-40	106428			NP_081846	NM_027570	AW105779	GenBank	Consensus sequence	Q7TNG8///Q9D635	gb:BI143420 /DB_XREF=gi:14603293 /DB_XREF=602907786F1 /CLONE=IMAGE:5064741 /FEA=mRNA /CNT=188 /TID=Mm.27589.1 /TIER=Stack /STK=29 /UG=Mm.27589 /LL=52815 /UG_GENE=D8Bwg1320e /UG_TITLE=DNA segment, Chr 8, Brigham & Womens Genetics 1320 expressed	AK037996 // Mus musculus 16 days neonate thymus cDNA, RIKEN full-length enriched library, clone:A130070E22 product:hypothetical FAD linked oxidase, C-terminal containing protein, full insert sequence. // gb // 11 // ---///BC039155 // Mus musculus lactate dehydrogenase D, mRNA (cDNA clone MGC:25982 IMAGE:4242682), complete cds. // gb // 11 // ---///BC055443 // Mus musculus lactate dehydrogenase D,…	Mm.27589.1	full length	Mm.27589	Mm.27589
1428804_at	104.009	228.958	0	1.22643	1.22643	2.33988	P	P	Mfap3l	microfibrillar-associated protein 3-like	71306		0005886 // plasma membrane // inferred from electronic annotation///0016020 // membrane // inferred from electronic annotation///0016021 // integral to membrane // inferred from electronic annotation	0005515 // protein binding // inferred from electronic annotation	GO:0005886|GO:0016020|GO:0016021|GO:0005515	chr8:60674759-60676726 (+) // 96.73 // qB3.1		ENSMUSG00000031647	December 2011 (Mouse Genome Sequencing Consortium and NCBI 38)	IPR013098 // Immunoglobulin I-set // 2.7E-17	1918556			NP_001171352///NP_001171353///NP_082032	NM_001177881///NM_001177882///NM_027756	AK017269	GenBank	Consensus sequence	Q9D3X9	gb:AK017269.1 /DB_XREF=gi:12856421 /FEA=mRNA /CNT=42 /TID=Mm.23242.1 /TIER=Stack /STK=21 /UG=Mm.23242 /LL=71408 /UG_GENE=5430405D20Rik /UG_TITLE=RIKEN cDNA 5430405D20 gene /DEF=Mus musculus 6 days neonate head cDNA, RIKEN full-length enriched library, clone:5430405D20:unclassifiable transcript, full insert sequence.	AK017269 // Mus musculus 6 days neonate head cDNA, RIKEN full-length enriched library, clone:5430405D20 product:unclassifiable, full insert sequence. // gb // 11 // ---///ENSMUST00000160719 // cdna:known chromosome:GRCm38:8:60632860:60676729:1 gene:ENSMUSG00000031647 gene_biotype:protein_coding transcript_biotype:protein_coding // ensembl // 11 // ---///n290825 // accn=AK017269 class=mRNAlike lnc…	Mm.23242.1	est///full length	Mm.23242///Mm.402977///Mm.420188	Mm.23242
1439419_at	15.8671	34.9209	0	1.22612	1.22612	2.33936	P	P	2310057M21Rik	RIKEN cDNA 2310057M21 gene	68277			0042802 // identical protein binding // inferred from physical interaction	GO:0042802	chr7:131348496-131348796 (-) // 29.14 // qF3			December 2011 (Mouse Genome Sequencing Consortium and NCBI 38)		1915527			NP_080931	NM_026655	BB189366	GenBank	Consensus sequence	Q9D2Q3	gb:BB189366 /DB_XREF=gi:8849937 /DB_XREF=BB189366 /CLONE=A330054A02 /FEA=EST /CNT=8 /TID=Mm.133393.1 /TIER=Stack /STK=8 /UG=Mm.133393 /UG_TITLE=ESTs	BC052432 // Mus musculus RIKEN cDNA 2310057M21 gene, mRNA (cDNA clone IMAGE:6837064), with apparent retained intron. // gb // --- // chr7:131343187-131362696(-)	Mm.133393.1	full length	Mm.121122	Mm.133393
1430727_at	5.34042	11.7165	0	1.22158	1.22158	2.33201	P	P	Zfp943	zinc finger prtoein 943	74670	0006355 // regulation of transcription, DNA-dependent // inferred from electronic annotation	0005622 // intracellular // inferred from electronic annotation	0003676 // nucleic acid binding // inferred from electronic annotation///0046872 // metal ion binding // inferred from electronic annotation	GO:0006355|GO:0005622|GO:0003676|GO:0046872	chr17:21962551-22071168 (+) // 86.45 // qA3.3		ENSMUSG00000053347	December 2011 (Mouse Genome Sequencing Consortium and NCBI 38)	IPR001909 // Krueppel-associated box // 2.0E-27	1921920			NP_001020544	NM_001025373	AK015297	GenBank	Consensus sequence	G3UXL1///Q6NZP4	gb:AK015297.1 /DB_XREF=gi:12853579 /FEA=mRNA /CNT=6 /TID=Mm.26540.1 /TIER=ConsEnd /STK=1 /UG=Mm.26540 /LL=74670 /UG_GENE=4930432O21Rik /UG_TITLE=RIKEN cDNA 4930432O21 gene /DEF=Mus musculus adult male testis cDNA, RIKEN full-length enriched library, clone:4930432O21:KRAB box containing protein, full insert sequence.	AK015297 // Mus musculus adult male testis cDNA, RIKEN full-length enriched library, clone:4930432O21 product:unclassifiable, full insert sequence. // gb // 11 // ---///ENSMUST00000174015 // cdna:known chromosome:GRCm38:17:21962586:22071168:1 gene:ENSMUSG00000053347 gene_biotype:protein_coding transcript_biotype:nonsense_mediated_decay // ensembl // 11 // ---///n292846 // accn=AK015297 class=mRNA…	Mm.26540.1	full length	Mm.26540	Mm.26540
1440267_at	12.1786	26.6567	0	1.21822	1.21822	2.32659	P	P	Pex1	peroxisomal biogenesis factor 1	71382	0006625 // protein targeting to peroxisome // not recorded///0006810 // transport // inferred from electronic annotation///0007031 // peroxisome organization // not recorded///0015031 // protein transport // inferred from electronic annotation///0016558 // protein import into peroxisome matrix // not recorded///0060152 // microtubule-based peroxisome localization // not recorded	0005634 // nucleus // not recorded///0005737 // cytoplasm // not recorded///0005777 // peroxisome // inferred from direct assay///0005777 // peroxisome // not recorded///0005778 // peroxisomal membrane // not recorded///0005829 // cytosol // not recorded///0016020 // membrane // inferred from electronic annotation///0043231 // intracellular membrane-bounded organelle // not recorded	0000166 // nucleotide binding // inferred from electronic annotation///0005524 // ATP binding // not recorded///0008022 // protein C-terminus binding // not recorded///0008289 // lipid binding // inferred from electronic annotation///0017111 // nucleoside-triphosphatase activity // inferred from electronic annotation///0032403 // protein complex binding // not recorded///0042623 // ATPase activit…	GO:0006625|GO:0006810|GO:0007031|GO:0015031|GO:0016558|GO:0060152|GO:0005634|GO:0005737|GO:0005777|GO:0005777|GO:0005778|GO:0005829|GO:0016020|GO:0043231|GO:0000166|GO:0005524|GO:0008022|GO:0008289|GO:0017111|GO:0032403|GO:0042623	chr5:3617336-3618119 (+) // 99.49 // qA1		ENSMUSG00000005907	December 2011 (Mouse Genome Sequencing Consortium and NCBI 38)		1918632			NP_082053	NM_027777///NM_177211	BM200210	GenBank	Consensus sequence	Q8C4F5///Q5BL07///Q8C2Z2	gb:BM200210 /DB_XREF=gi:17753403 /DB_XREF=C0207C08-3 /CLONE=C0207C08 /FEA=EST /CNT=10 /TID=Mm.130843.1 /TIER=ConsEnd /STK=5 /UG=Mm.130843 /UG_TITLE=ESTs	AK082305 // Mus musculus 0 day neonate cerebellum cDNA, RIKEN full-length enriched library, clone:C230036A21 product:hypothetical protein, full insert sequence. // gb // 11 // ---///ENSMUST00000143959 // cdna:known chromosome:GRCm38:5:3609619:3618117:1 gene:ENSMUSG00000005907 gene_biotype:protein_coding transcript_biotype:retained_intron // ensembl // 11 // ---	Mm.130843.1	full length	Mm.379196	Mm.130843
1418367_x_at	79.1099	172.658	0	1.21405	1.21405	2.31987	P	P	Hist2h2aa2	histone cluster 2, H2aa2	319192	0006334 // nucleosome assembly // inferred from electronic annotation///0006334 // nucleosome assembly // non-traceable author statement	0000786 // nucleosome // inferred from electronic annotation///0005634 // nucleus // inferred from electronic annotation///0005694 // chromosome // inferred from electronic annotation	0003677 // DNA binding // inferred from electronic annotation///0003677 // DNA binding // non-traceable author statement///0046982 // protein heterodimerization activity // inferred from electronic annotation	GO:0006334|GO:0006334|GO:0000786|GO:0005634|GO:0005694|GO:0003677|GO:0003677|GO:0046982	chr3:96239401-96240928 (-) // 99.87 // qF2.1			December 2011 (Mouse Genome Sequencing Consortium and NCBI 38)					NP_835584	NM_178212	BC010564	GenBank	Consensus sequence	Q6GSS7///Q64426///B2RWH3	gb:BC010564.1 /DB_XREF=gi:14714826 /FEA=FLmRNA /CNT=83 /TID=Mm.219659.1 /TIER=FL+Stack /STK=24 /UG=Mm.219659 /LL=15267 /UG_GENE=Hist2 /DEF=Mus musculus, H2A histone family, member O, clone MGC:5956 IMAGE:3582122, mRNA, complete cds. /PROD=H2A histone family, member O /FL=gb:NM_013549.1 gb:BC010564.1	NM_178212 // Mus musculus histone cluster 2, H2aa2 (Hist2h2aa2), mRNA. // refseq // 10 // ---	Mm.219659.1	full length	Mm.5220	Mm.219659
1456981_at	22.6425	49.3964	0	1.21343	1.21343	2.31889	P	P	Tmc7	transmembrane channel-like gene family 7	209760	0006810 // transport // inferred from electronic annotation///0006811 // ion transport // inferred from electronic annotation	0016020 // membrane // inferred from electronic annotation///0016021 // integral to membrane // inferred from electronic annotation		GO:0006810|GO:0006811|GO:0016020|GO:0016021	chr7:118535838-118536523 (-) // 93.58 // qF1		ENSMUSG00000042246	December 2011 (Mouse Genome Sequencing Consortium and NCBI 38)	IPR012496 // TMC // 9.1E-51				NP_766064	NM_172476	BB428982	GenBank	Consensus sequence	Q8C428	gb:BB428982 /DB_XREF=gi:16423964 /DB_XREF=BB428982 /CLONE=C630024K23 /FEA=EST /CNT=6 /TID=Mm.33000.1 /TIER=ConsEnd /STK=6 /UG=Mm.33000 /UG_TITLE=ESTs	ENSMUST00000044195 // cdna:known chromosome:GRCm38:7:118535843:118584736:-1 gene:ENSMUSG00000042246 gene_biotype:protein_coding transcript_biotype:protein_coding // ensembl // 11 // ---///NM_172476 // Mus musculus transmembrane channel-like gene family 7 (Tmc7), mRNA. // refseq // 11 // ---	Mm.33000.1	est///full length	Mm.486926///Mm.69380	Mm.33000
1429126_at	121.135	264.094	0	1.21249	1.21249	2.31738	P	P	2600001M11Rik///Nudt5	RIKEN cDNA 2600001M11 gene///nudix (nucleoside diphosphate linked moiety X)-type motif 5	53893///76531	0006139 // nucleobase-containing compound metabolic process // inferred from direct assay///0009191 // ribonucleoside diphosphate catabolic process // not recorded		0000287 // magnesium ion binding // not recorded///0003723 // RNA binding // inferred from electronic annotation///0016787 // hydrolase activity // inferred from electronic annotation///0017110 // nucleoside-diphosphatase activity // inferred from direct assay///0019144 // ADP-sugar diphosphatase activity // not recorded///0030515 // snoRNA binding // inferred from direct assay///0046872 // metal…	GO:0006139|GO:0009191|GO:0000287|GO:0003723|GO:0016787|GO:0017110|GO:0019144|GO:0030515|GO:0046872|GO:0047631|GO:0050072	chr2:5869347-5871052 (+) // 88.92 // qA1	EC:3.6.1.13///EC:3.6.1.58	ENSMUSG00000025817	December 2011 (Mouse Genome Sequencing Consortium and NCBI 38)	IPR000086 // NUDIX hydrolase domain // 3.9E-23	1923781			NP_058614	NM_016918	BB793116	GenBank	Consensus sequence	Q9JKX6///A2ATT5	gb:BB793116 /DB_XREF=gi:16962735 /DB_XREF=BB793116 /CLONE=G430144G12 /FEA=mRNA /CNT=27 /TID=Mm.3344.1 /TIER=Stack /STK=11 /UG=Mm.3344 /LL=76531 /UG_GENE=2600001M11Rik /UG_TITLE=RIKEN cDNA 2600001M11 gene	AK011139 // Mus musculus 10 days embryo whole body cDNA, RIKEN full-length enriched library, clone:2600001M11 product:unclassifiable, full insert sequence. // gb // 11 // ---///ENSMUST00000026927 // cdna:known chromosome:GRCm38:2:5845019:5871895:1 gene:ENSMUSG00000025817 gene_biotype:protein_coding transcript_biotype:protein_coding // ensembl // 11 // ---///n295216 // accn=AK011139 class=mRNAlike…	Mm.3344.1	full length	Mm.251904///Mm.432123	Mm.3344
1428954_at	15.4796	33.6786	0	1.20952	1.20952	2.31261	P	P	Slc9a3r2	solute carrier family 9 (sodium/hydrogen exchanger), member 3 regulator 2	65962	0014067 // negative regulation of phosphatidylinositol 3-kinase cascade // inferred from genetic interaction///0045838 // positive regulation of membrane potential // not recorded///0048839 // inner ear development // inferred from electronic annotation	0005634 // nucleus // inferred from direct assay///0005634 // nucleus // not recorded///0005737 // cytoplasm // inferred from direct assay///0005737 // cytoplasm // not recorded///0005886 // plasma membrane // not recorded///0012505 // endomembrane system // inferred from electronic annotation///0016020 // membrane // inferred from electronic annotation///0016324 // apical plasma membrane // infe…	0005102 // receptor binding // not recorded///0005515 // protein binding // inferred from physical interaction///0008013 // beta-catenin binding // not recorded///0008022 // protein C-terminus binding // not recorded///0016247 // channel regulator activity // not recorded///0019902 // phosphatase binding // inferred from physical interaction///0019902 // phosphatase binding // not recorded///0030…	GO:0014067|GO:0045838|GO:0048839|GO:0005634|GO:0005634|GO:0005737|GO:0005737|GO:0005886|GO:0012505|GO:0016020|GO:0016324|GO:0016324|GO:0043234|GO:0005102|GO:0005515|GO:0008013|GO:0008022|GO:0016247|GO:0019902|GO:0019902|GO:0030165|GO:0032947|GO:0050750	chr17:24639285-24650295 (-) // 91.79 // qA3.3		ENSMUSG00000002504	December 2011 (Mouse Genome Sequencing Consortium and NCBI 38)	IPR001478 // PDZ domain // 3.9E-19///IPR001478 // PDZ domain // 2.9E-19///IPR001478 // PDZ domain // 1.4E-19///IPR015098 // EBP50, C-terminal // 4.9E-27///IPR015098 // EBP50, C-terminal // 2.7E-27	1890662			NP_075542///NP_075938	NM_023055///NM_023449	AK004710	GenBank	Consensus sequence	Q9JHL1///Q6NS54	gb:AK004710.1 /DB_XREF=gi:12836083 /GEN=Slc9a3r2 /FEA=mRNA /CNT=23 /TID=Mm.21587.2 /TIER=Stack /STK=16 /UG=Mm.21587 /LL=65962 /UG_TITLE=solute carrier family 9 (sodiumhydrogen exchanger), isoform 3 regulator 2 /DEF=Mus musculus adult male lung cDNA, RIKEN full-length enriched library, clone:1200011K07:solute carrier family 9 (sodiumhydrogen exchanger), isoform 3 regulator 2, full insert sequence.	AB026489 // Mus musculus mRNA for mSlc9a3r2/E3karp/Sip-1/Tka-1/Octs2, complete cds. // gb // 9 // ---///AK004710 // Mus musculus adult male lung cDNA, RIKEN full-length enriched library, clone:1200011K07 product:solute carrier family 9 (sodium/hydrogen exchanger), isoform 3 regulator 2, full insert sequence. // gb // 11 // ---///AK039491 // Mus musculus adult male spinal cord cDNA, RIKEN full-len…	Mm.21587.2	full length	Mm.21587	Mm.21587
1423506_a_at	1068.03	2323.53	0	1.20942	1.20942	2.31245	P	P	Nnat	neuronatin	18111	0007275 // multicellular organismal development // inferred from electronic annotation///0007420 // brain development // inferred from electronic annotation///0009749 // response to glucose stimulus // inferred from mutant phenotype///0030182 // neuron differentiation // inferred from electronic annotation///0032024 // positive regulation of insulin secretion // inferred from mutant phenotype///0…	0005737 // cytoplasm // inferred from direct assay		GO:0007275|GO:0007420|GO:0009749|GO:0030182|GO:0032024|GO:0032880|GO:0005737	chr2:157560109-157562525 (+) // 75.14 // qH1		ENSMUSG00000067786	December 2011 (Mouse Genome Sequencing Consortium and NCBI 38)		104716			NP_035053///NP_851291	NM_010923///NM_180960	AV218841	GenBank	Consensus sequence	Q9DCA0///Q61979///O35081///G3UWR4///Q548P9///Q4L140	gb:AV218841 /DB_XREF=gi:6159682 /DB_XREF=AV218841 /CLONE=3010073E09 /FEA=FLmRNA /CNT=107 /TID=Mm.140956.1 /TIER=Stack /STK=14 /UG=Mm.140956 /LL=18111 /UG_GENE=Nnat /UG_TITLE=neuronatin /FL=gb:NM_010923.1	AB004048 // Mus musculus mRNA for neuronatin, complete cds. // gb // 11 // ---///AK003004 // Mus musculus adult male brain cDNA, RIKEN full-length enriched library, clone:0710005O04 product:neuronatin, full insert sequence. // gb // 11 // ---///AK160626 // Mus musculus 11 days embryo whole body cDNA, RIKEN full-length enriched library, clone:2700063K15 product:neuronatin, full insert sequence. //…	Mm.140956.1	full length	Mm.34330	Mm.140956
1435091_at	97.9591	213.039	0	1.20892	1.20892	2.31165	P	P	Zfp568	zinc finger protein 568	243905	0000122 // negative regulation of transcription from RNA polymerase II promoter // inferred from genetic interaction///0006355 // regulation of transcription, DNA-dependent // inferred from electronic annotation///0010646 // regulation of cell communication // inferred from mutant phenotype///0022007 // convergent extension involved in neural plate elongation // inferred from mutant phenotype///0…	0005622 // intracellular // inferred from electronic annotation///0005634 // nucleus // inferred from direct assay	0003676 // nucleic acid binding // inferred from electronic annotation///0005515 // protein binding // inferred from physical interaction///0008270 // zinc ion binding // inferred from electronic annotation///0046872 // metal ion binding // inferred from electronic annotation	GO:0000122|GO:0006355|GO:0010646|GO:0022007|GO:0060028|GO:0060669|GO:0005622|GO:0005634|GO:0003676|GO:0005515|GO:0008270|GO:0046872	chr7:30026504-30028282 (+) // 67.12 // qB1		ENSMUSG00000074221	December 2011 (Mouse Genome Sequencing Consortium and NCBI 38)	IPR001909 // Krueppel-associated box // 4.0E-26///IPR001909 // Krueppel-associated box // 4.6E-21///IPR007087 // Zinc finger, C2H2 // 5.9E-8///IPR007087 // Zinc finger, C2H2 // 1.3E-9///IPR007087 // Zinc finger, C2H2 // 4.8E-9///IPR007087 // Zinc finger, C2H2 // 1.3E-8///IPR007087 // Zinc finger, C2H2 // 3.2E-9	2142347			NP_001028527///NP_001161344///NP_001161345	NM_001033355///NM_001167872///NM_001167873	BM207314	GenBank	Consensus sequence	Q0VGV0///Q3TLJ8///Q3UPK4///E9PYI1	gb:BM207314 /DB_XREF=gi:17763096 /DB_XREF=C0611B04-3 /CLONE=C0611B04 /FEA=EST /CNT=41 /TID=Mm.25086.1 /TIER=Stack /STK=20 /UG=Mm.25086 /LL=97388 /UG_GENE=C80731 /UG_TITLE=expressed sequence C80731	AK031772 // Mus musculus 11 days embryo head cDNA, RIKEN full-length enriched library, clone:6230417E17 product:unclassifiable, full insert sequence. // gb // 10 // ---///BC082606 // Mus musculus zinc finger protein 568, mRNA (cDNA clone MGC:105217 IMAGE:30672810), complete cds. // gb // 11 // ---///ENSMUST00000146074 // cdna:novel chromosome:GRCm38:7:29985299:30028282:1 gene:ENSMUSG00000074221 g…	Mm.25086.1	full length	Mm.322432	Mm.25086
1454967_at	22.4318	48.7804	0	1.20882	1.20882	2.31148	P	P	Crebrf	CREB3 regulatory factor	77128	0000122 // negative regulation of transcription from RNA polymerase II promoter // not recorded///0006351 // transcription, DNA-dependent // inferred from electronic annotation///0006355 // regulation of transcription, DNA-dependent // inferred from electronic annotation///0006810 // transport // inferred from electronic annotation///0006950 // response to stress // inferred from electronic annot…	0005634 // nucleus // inferred from electronic annotation///0005737 // cytoplasm // not recorded///0016604 // nuclear body // not recorded	0003700 // sequence-specific DNA binding transcription factor activity // inferred from electronic annotation///0005515 // protein binding // inferred from electronic annotation///0043565 // sequence-specific DNA binding // inferred from electronic annotation	GO:0000122|GO:0006351|GO:0006355|GO:0006810|GO:0006950|GO:0006986|GO:0032388|GO:0034976|GO:0045732|GO:0051222|GO:1900102|GO:0005634|GO:0005737|GO:0016604|GO:0003700|GO:0005515|GO:0043565	chr17:26775674-26776635 (+) // 98.26 // qA3.3		ENSMUSG00000048249	December 2011 (Mouse Genome Sequencing Consortium and NCBI 38)					NP_084146	NM_029870	BM246522	GenBank	Consensus sequence	Q8CDG5///B8JJI0///B8JJI3	gb:BM246522 /DB_XREF=gi:17881792 /DB_XREF=K0739D01-3 /CLONE=K0739D01 /FEA=EST /CNT=37 /TID=Mm.52252.1 /TIER=Stack /STK=32 /UG=Mm.52252 /UG_TITLE=ESTs, Weakly similar to PGG2 RAT CHONDROITIN SULFATE PROTEOGLYCAN NG2 PRECURSOR (R.norvegicus)	ENSMUST00000062519 // cdna:known chromosome:GRCm38:17:26715650:26776635:1 gene:ENSMUSG00000048249 gene_biotype:protein_coding transcript_biotype:protein_coding // ensembl // 11 // ---///NM_029870 // Mus musculus CREB3 regulatory factor (Crebrf), mRNA. // refseq // 11 // ---	Mm.52252.1	est///full length	Mm.275414///Mm.399640	Mm.52252
1418268_at	944.568	2053.09	0	1.20813	1.20813	2.31038	P	P	Htr3a	5-hydroxytryptamine (serotonin) receptor 3A	15561	0006810 // transport // inferred from electronic annotation///0006811 // ion transport // inferred from electronic annotation///0007210 // serotonin receptor signaling pathway // not recorded///0042220 // response to cocaine // inferred from electronic annotation///0071363 // cellular response to growth factor stimulus // inferred from electronic annotation	0005737 // cytoplasm // not recorded///0005886 // plasma membrane // not recorded///0016020 // membrane // inferred from electronic annotation///0016021 // integral to membrane // inferred from electronic annotation///0030054 // cell junction // inferred from electronic annotation///0030424 // axon // not recorded///0043025 // neuronal cell body // not recorded///0045202 // synapse // inferred fr…	0004993 // serotonin receptor activity // not recorded///0005230 // extracellular ligand-gated ion channel activity // inferred from electronic annotation///0005232 // serotonin-activated cation-selective channel activity // not recorded///0005249 // voltage-gated potassium channel activity // not recorded///0015276 // ligand-gated ion channel activity // inferred from electronic annotation///005…	GO:0006810|GO:0006811|GO:0007210|GO:0042220|GO:0071363|GO:0005737|GO:0005886|GO:0016020|GO:0016021|GO:0030054|GO:0030424|GO:0043025|GO:0045202|GO:0045211|GO:0004993|GO:0005230|GO:0005232|GO:0005249|GO:0015276|GO:0051378	chr9:48899213-48911036 (-) // 97.17 // qA5.3		ENSMUSG00000032269	December 2011 (Mouse Genome Sequencing Consortium and NCBI 38)	IPR006029 // Neurotransmitter-gated ion-channel transmembrane domain // 7.9E-42///IPR006202 // Neurotransmitter-gated ion-channel ligand-binding // 7.2E-57	96282			NP_001093114///NP_038589	NM_001099644///NM_013561	NM_013561	GenBank	Consensus sequence	B7ZMU3///Q8K1F4///P23979///E9QLC0///Q6LCB3///Q6J1J7	gb:NM_013561.1 /DB_XREF=gi:7305174 /GEN=Htr3a /FEA=FLmRNA /CNT=29 /TID=Mm.4831.1 /TIER=FL+Stack /STK=27 /UG=Mm.4831 /LL=15561 /DEF=Mus musculus 5-hydroxytryptamine (serotonin) receptor 3A (Htr3a), mRNA. /PROD=5-hydroxytryptamine (serotonin) receptor 3A /FL=gb:NM_013561.1 gb:M74425.1	BC144799 // Mus musculus 5-hydroxytryptamine (serotonin) receptor 3A, mRNA (cDNA clone MGC:178355 IMAGE:9053347), complete cds. // gb // 11 // ---///BC145743 // Mus musculus 5-hydroxytryptamine (serotonin) receptor 3A, mRNA (cDNA clone MGC:175630 IMAGE:40131046), complete cds. // gb // 11 // ---///ENSMUST00000003826 // cdna:known chromosome:GRCm38:9:48899214:48911099:-1 gene:ENSMUSG00000032269 ge…	Mm.4831.1	full length	Mm.4831	Mm.4831
1419160_at	8.94733	19.374	0	1.20265	1.20265	2.30162	P	P	Golga3	golgi autoantigen, golgin subfamily a, 3	269682	0007275 // multicellular organismal development // inferred from electronic annotation///0007283 // spermatogenesis // inferred from electronic annotation///0030154 // cell differentiation // inferred from electronic annotation	0000139 // Golgi membrane // inferred from direct assay///0005634 // nucleus // not recorded///0005737 // cytoplasm // inferred from electronic annotation///0005793 // endoplasmic reticulum-Golgi intermediate compartment // inferred from direct assay///0005794 // Golgi apparatus // not recorded///0016020 // membrane // inferred from electronic annotation///0017119 // Golgi transport complex // no…	0005515 // protein binding // inferred from physical interaction	GO:0007275|GO:0007283|GO:0030154|GO:0000139|GO:0005634|GO:0005737|GO:0005793|GO:0005794|GO:0016020|GO:0017119|GO:0032580|GO:0005515	chr5:110181601-110223944 (+) // 94.84 // qF		ENSMUSG00000029502	December 2011 (Mouse Genome Sequencing Consortium and NCBI 38)		96958			NP_032172	NM_008146	D78270	GenBank	Consensus sequence	P55937///Q3UZV1	gb:BI693873 /DB_XREF=gi:15656502 /DB_XREF=603342117F1 /CLONE=IMAGE:5369765 /FEA=FLmRNA /CNT=70 /TID=Mm.9392.1 /TIER=ConsEnd /STK=0 /UG=Mm.9392 /LL=14716 /UG_GENE=Golga3 /UG_TITLE=golgi autoantigen, golgin subfamily a, 3 /FL=gb:D78270.1 gb:NM_008146.2	AK032610 // Mus musculus adult male olfactory brain cDNA, RIKEN full-length enriched library, clone:6430705J17 product:golgi autoantigen, golgin subfamily a, 3, full insert sequence. // gb // 10 // ---///ENSMUST00000112512 // cdna:known chromosome:GRCm38:5:110176701:110226470:1 gene:ENSMUSG00000029502 gene_biotype:protein_coding transcript_biotype:protein_coding // ensembl // 11 // ---	Mm.9392.1	est///full length	Mm.393008///Mm.409825///Mm.9392	Mm.9392
1449471_at	60.5853	130.781	0	1.19818	1.19818	2.29449	P	P	Kcnmb4	potassium large conductance calcium-activated channel, subfamily M, beta member 4	58802	0001508 // regulation of action potential // not recorded///0005513 // detection of calcium ion // not recorded///0006810 // transport // inferred from electronic annotation///0006811 // ion transport // inferred from electronic annotation///0006813 // potassium ion transport // not recorded///0019228 // regulation of action potential in neuron // not recorded///0071805 // potassium ion transmemb…	0005887 // integral to plasma membrane // not recorded///0005887 // integral to plasma membrane // inferred from sequence or structural similarity///0008076 // voltage-gated potassium channel complex // inferred from genetic interaction///0008076 // voltage-gated potassium channel complex // not recorded///0016020 // membrane // inferred from electronic annotation///0016021 // integral to membran…	0005267 // potassium channel activity // inferred from sequence or structural similarity///0005515 // protein binding // inferred from electronic annotation///0015269 // calcium-activated potassium channel activity // inferred from genetic interaction///0015269 // calcium-activated potassium channel activity // not recorded	GO:0001508|GO:0005513|GO:0006810|GO:0006811|GO:0006813|GO:0019228|GO:0071805|GO:0005887|GO:0005887|GO:0008076|GO:0008076|GO:0016020|GO:0016021|GO:0005267|GO:0005515|GO:0015269|GO:0015269	chr10:116417866-116474067 (-) // 85.37 // qD2		ENSMUSG00000054934	December 2011 (Mouse Genome Sequencing Consortium and NCBI 38)	IPR003930 // Potassium channel, calcium-activated, BK, beta subunit // 9.0E-91	1913272			NP_067427	NM_021452	NM_021452	GenBank	Consensus sequence	Q9JIN6	gb:NM_021452.1 /DB_XREF=gi:10946833 /GEN=Kcnmb4 /FEA=FLmRNA /CNT=15 /TID=Mm.34036.1 /TIER=FL+Stack /STK=10 /UG=Mm.34036 /LL=58802 /DEF=Mus musculus potassium large conductance calcium-activated channel, subfamily M, beta member 4 (Kcnmb4), mRNA. /PROD=potassium large conductance calcium-activatedchannel, subfamily M, beta member 4 /FL=gb:AF215892.1 gb:NM_021452.1	AF215892 // Mus musculus large conductance calcium-dependent potassium ion channel beta 4 subunit mRNA, complete cds. // gb // 11 // ---///AK013647 // Mus musculus adult male hippocampus cDNA, RIKEN full-length enriched library, clone:2900045G12 product:potassium large conductance calcium-activated channel, subfamily M, beta member 4, full insert sequence. // gb // 11 // ---///BC048471 // Mus mus…	Mm.34036.1	est///full length	Mm.440652///Mm.442757	Mm.34036
1416473_a_at	59.9878	129.408	0	1.19725	1.19725	2.29302	P	P	Igdcc4	immunoglobulin superfamily, DCC subclass, member 4	56741		0005886 // plasma membrane // inferred from electronic annotation///0005887 // integral to plasma membrane // not recorded///0016020 // membrane // inferred from electronic annotation///0016021 // integral to membrane // inferred from electronic annotation	0005515 // protein binding // inferred from electronic annotation	GO:0005886|GO:0005887|GO:0016020|GO:0016021|GO:0005515	chr9:65101485-65137944 (+) // 98.0 // qC		ENSMUSG00000032816	December 2011 (Mouse Genome Sequencing Consortium and NCBI 38)	IPR003961 // Fibronectin, type III // 2.4E-19///IPR003961 // Fibronectin, type III // 1.4E-14///IPR003961 // Fibronectin, type III // 2.0E-13///IPR003961 // Fibronectin, type III // 1.0E-11///IPR003961 // Fibronectin, type III // 3.7E-16///IPR003961 // Fibronectin, type III // 2.9E-19///IPR003961 // Fibronectin, type III // 6.8E-15///IPR003961 // Fibronectin, type III // 2.4E-13///IPR003961 // Fi…	1858497			NP_064427	NM_020043	NM_020043	GenBank	Consensus sequence	Q9EQS9///E9QAQ0///A0JNS2	gb:NM_020043.1 /DB_XREF=gi:9910463 /GEN=Nope /FEA=FLmRNA /CNT=107 /TID=Mm.143741.1 /TIER=FL+Stack /STK=87 /UG=Mm.143741 /LL=56741 /DEF=Mus musculus neighbor of Punc E11 (Nope), mRNA. /PROD=neighbor of Punc e11 protein /FL=gb:AF176694.1 gb:AB052621.1 gb:AB052620.1 gb:NM_020043.1	AB052620 // Mus musculus DDM36 mRNA, complete cds. // gb // 11 // ---///AB052621 // Mus musculus DDM36E mRNA, complete cds. // gb // 11 // ---///AK020142 // Mus musculus 12 days embryo male wolffian duct includes surrounding region cDNA, RIKEN full-length enriched library, clone:6720465A10 product:neighbor of Punc E11, full insert sequence. // gb // 11 // ---///AK122535 // Mus musculus mRNA for m…	Mm.143741.1	est///full length	Mm.209041///Mm.397147	Mm.143741
1449030_at	304.199	652.391	0	1.18878	1.18878	2.2796	P	P	Syn2	synapsin II	20965	0007269 // neurotransmitter secretion // inferred from genetic interaction///0007269 // neurotransmitter secretion // inferred from mutant phenotype///0008152 // metabolic process // inferred from electronic annotation	0008021 // synaptic vesicle // not recorded///0030054 // cell junction // inferred from electronic annotation///0030672 // synaptic vesicle membrane // inferred from direct assay///0045202 // synapse // inferred from direct assay	0003824 // catalytic activity // inferred from electronic annotation///0005524 // ATP binding // inferred from electronic annotation///0046983 // protein dimerization activity // traceable author statement///0048306 // calcium-dependent protein binding // not recorded	GO:0007269|GO:0007269|GO:0008152|GO:0008021|GO:0030054|GO:0030672|GO:0045202|GO:0003824|GO:0005524|GO:0046983|GO:0048306	chr6:115134901-115275257 (+) // 89.66 // qE3		ENSMUSG00000009394	December 2011 (Mouse Genome Sequencing Consortium and NCBI 38)	IPR013651 // ATP-grasp fold, RimK-type // 1.1E-8///IPR013651 // ATP-grasp fold, RimK-type // 7.8E-9///IPR019736 // Synapsin, phosphorylation site // 3.8E-25///IPR019736 // Synapsin, phosphorylation site // 3.0E-25///IPR020897 // Synapsin, pre-ATP-grasp domain // 4.3E-63///IPR020897 // Synapsin, pre-ATP-grasp domain // 3.1E-63///IPR020898 // Synapsin, ATP-binding domain // 1.0E-133///IPR020898 // …	103020			NP_001104485///NP_038709	NM_001111015///NM_013681	NM_013681	GenBank	Consensus sequence	Q8CE19///Q64332	gb:BM936504 /DB_XREF=gi:19395656 /DB_XREF=UI-M-BH3-arg-a-06-0-UI.r1 /CLONE=UI-M-BH3-arg-a-06-0-UI /FEA=FLmRNA /CNT=67 /TID=Mm.20892.1 /TIER=Stack /STK=25 /UG=Mm.20892 /LL=20965 /UG_GENE=Syn2 /UG_TITLE=synapsin II /FL=gb:NM_013681.1 gb:AF096867.1	AF096867 // Mus musculus synapsin IIb mRNA, complete cds. // gb // 11 // ---///AK029181 // Mus musculus 0 day neonate head cDNA, RIKEN full-length enriched library, clone:4831410C22 product:synapsin II, full insert sequence. // gb // 11 // ---///AK043584 // Mus musculus 10 days neonate cortex cDNA, RIKEN full-length enriched library, clone:A830010H21 product:synapsin II, full insert sequence. // …	Mm.20892.1	est///full length	Mm.408507///Mm.441431///Mm.466323	Mm.20892
1444018_at	20.5536	43.9455	0	1.18439	1.18439	2.27267	P	P	B930098A02Rik///Chic2	RIKEN cDNA B930098A02 gene///cysteine-rich hydrophobic domain 2	74277///320462	0006893 // Golgi to plasma membrane transport // traceable author statement	0005794 // Golgi apparatus // inferred from direct assay///0005798 // Golgi-associated vesicle // inferred from direct assay///0005886 // plasma membrane // inferred from direct assay///0016020 // membrane // inferred from electronic annotation	0005515 // protein binding // inferred from electronic annotation	GO:0006893|GO:0005794|GO:0005798|GO:0005886|GO:0016020|GO:0005515	chr5:75001017-75001849 (-) // 81.12 // qC3.3		ENSMUSG00000029229	December 2011 (Mouse Genome Sequencing Consortium and NCBI 38)	IPR019383 // Golgin subfamily A member 7/ERF4 // 1.2E-29	2444073			NP_083126	NM_028850	BB794854	GenBank	Consensus sequence	Q9D9G3	gb:BB794854 /DB_XREF=gi:16964473 /DB_XREF=BB794854 /CLONE=G431002C23 /FEA=EST /CNT=6 /TID=Mm.136072.1 /TIER=ConsEnd /STK=2 /UG=Mm.136072 /UG_TITLE=ESTs	AK085934 // Mus musculus 16 days neonate heart cDNA, RIKEN full-length enriched library, clone:D830031J10 product:unclassifiable, full insert sequence. // gb // 11 // ---///AK163159 // Mus musculus 7 days neonate cerebellum cDNA, RIKEN full-length enriched library, clone:A730052G12 product:hypothetical protein, full insert sequence. // gb // 11 // ---///ENSMUST00000075452 // cdna:known chromosome…	Mm.136072.1	est///full length	Mm.239814///Mm.368273///Mm.420156///Mm.448598///Mm.460372///Mm.488560	Mm.136072
1439972_at	15.7216	33.5344	0	1.18095	1.18095	2.26727	P	P	Etnk1	ethanolamine kinase 1	75320	0006629 // lipid metabolic process // inferred from electronic annotation///0006646 // phosphatidylethanolamine biosynthetic process // not recorded///0008654 // phospholipid biosynthetic process // inferred from electronic annotation///0016310 // phosphorylation // inferred from electronic annotation///0046474 // glycerophospholipid biosynthetic process // inferred from electronic annotation	0005737 // cytoplasm // inferred from electronic annotation	0000166 // nucleotide binding // inferred from electronic annotation///0004305 // ethanolamine kinase activity // not recorded///0005524 // ATP binding // inferred from electronic annotation///0016301 // kinase activity // inferred from electronic annotation///0016740 // transferase activity // inferred from electronic annotation///0016772 // transferase activity, transferring phosphorus-containi…	GO:0006629|GO:0006646|GO:0008654|GO:0016310|GO:0046474|GO:0005737|GO:0000166|GO:0004305|GO:0005524|GO:0016301|GO:0016740|GO:0016772	chr6:143188508-143189658 (+) // 78.06 // qG3	EC:2.7.1.82		December 2011 (Mouse Genome Sequencing Consortium and NCBI 38)		1922570			NP_083526	NM_029250	BB177192	GenBank	Consensus sequence	Q9D4V0///Q8BWV4///Q8BXQ0///Q8BZY0	gb:BB177192 /DB_XREF=gi:16269797 /DB_XREF=BB177192 /CLONE=A230065K18 /FEA=EST /CNT=10 /TID=Mm.100060.1 /TIER=ConsEnd /STK=6 /UG=Mm.100060 /LL=51961 /UG_GENE=D6Ertd3e /UG_TITLE=DNA segment, Chr 6, ERATO Doi 3, expressed	AK164928 // Mus musculus 0 day neonate lung cDNA, RIKEN full-length enriched library, clone:E030028B01 product:ethanolamine kinase 1, full insert sequence. // gb // 11 // ---	Mm.100060.1	full length	Mm.272548	Mm.100060
1418774_a_at	44.5176	94.9181	0	1.18037	1.18037	2.26635	P	P	Atp7a	ATPase, Cu++ transporting, alpha polypeptide	11977	0001568 // blood vessel development // inferred from mutant phenotype///0001701 // in utero embryonic development // inferred from electronic annotation///0001836 // release of cytochrome c from mitochondria // inferred from mutant phenotype///0001974 // blood vessel remodeling // inferred from mutant phenotype///0002082 // regulation of oxidative phosphorylation // inferred from mutant phenotype…	0005770 // late endosome // not recorded///0005783 // endoplasmic reticulum // not recorded///0005794 // Golgi apparatus // inferred from direct assay///0005794 // Golgi apparatus // not recorded///0005802 // trans-Golgi network // inferred from direct assay///0005802 // trans-Golgi network // not recorded///0005886 // plasma membrane // inferred from direct assay///0005886 // plasma membrane // …	0000166 // nucleotide binding // inferred from electronic annotation///0003824 // catalytic activity // inferred from electronic annotation///0004008 // copper-exporting ATPase activity // inferred from direct assay///0005375 // copper ion transmembrane transporter activity // inferred from mutant phenotype///0005507 // copper ion binding // not recorded///0005515 // protein binding // inferred f…	GO:0001568|GO:0001701|GO:0001836|GO:0001974|GO:0002082|GO:0006200|GO:0006568|GO:0006570|GO:0006584|GO:0006754|GO:0006810|GO:0006811|GO:0006812|GO:0006825|GO:0006825|GO:0006825|GO:0006878|GO:0006878|GO:0006878|GO:0007005|GO:0007626|GO:0008152|GO:0010041|GO:0010043|GO:0010273|GO:0010468|GO:0015677|GO:0018205|GO:0019430|GO:0021702|GO:0021860|GO:0021954|GO:0030001|GO:0030198|GO:0030199|GO:0031069|GO:…	chrX:106027275-106125469 (+) // 96.55 // qD	EC:3.6.3.4	ENSMUSG00000033792	December 2011 (Mouse Genome Sequencing Consortium and NCBI 38)	IPR006121 // Heavy metal-associated domain, HMA // 6.4E-16///IPR006121 // Heavy metal-associated domain, HMA // 9.2E-15///IPR006121 // Heavy metal-associated domain, HMA // 7.9E-16///IPR006121 // Heavy metal-associated domain, HMA // 2.7E-17///IPR006121 // Heavy metal-associated domain, HMA // 1.1E-13///IPR006121 // Heavy metal-associated domain, HMA // 4.0E-16///IPR006121 // Heavy metal-associat…	99400			NP_001103227///NP_033856	NM_001109757///NM_009726	U03434	GenBank	Consensus sequence	A2AG68///Q64430///Q3T9Y7///Q3TAY6///B9EJ97	gb:U03434.1 /DB_XREF=gi:451486 /FEA=FLmRNA /CNT=41 /TID=Mm.14926.1 /TIER=FL+Stack /STK=18 /UG=Mm.14926 /LL=11977 /UG_GENE=Atp7a /DEF=Mus musculus putative Cu++-transporting P-type ATPase mRNA, complete cds. /PROD=Cu++-transporting P-type ATPase /FL=gb:U71091.1 gb:AB007134.1 gb:U03434.1 gb:NM_009726.1	AK030847 // Mus musculus adult male thymus cDNA, RIKEN full-length enriched library, clone:5830427G23 product:inferred: ATPase, Cu++ transporting, alpha polypeptide, full insert sequence. // gb // 10 // ---///AK040753 // Mus musculus adult male aorta and vein cDNA, RIKEN full-length enriched library, clone:A530023B22 product:inferred: ATPase, Cu++ transporting, alpha polypeptide, full insert sequ…	Mm.14926.1	full length	Mm.254297	Mm.14926
1421566_at	9.43378	20.0975	0	1.17917	1.17917	2.26447	P	P	Pet2	plasmacytoma expressed transcript 2	18630			0005515 // protein binding // inferred from electronic annotation	GO:0005515	chrX:89403868-89409704 (-) // 92.8 // qC1		ENSMUSG00000035395	December 2011 (Mouse Genome Sequencing Consortium and NCBI 38)	IPR001680 // WD40 repeat // 2.0E-12///IPR001680 // WD40 repeat // 9.1E-6///IPR001680 // WD40 repeat // 1.4E-8	101758			NP_032847	NM_008821	NM_008821	GenBank	Consensus sequence	Q01078///A2AHY8	gb:NM_008821.1 /DB_XREF=gi:6679280 /GEN=Pet2 /FEA=FLmRNA /CNT=4 /TID=Mm.3086.1 /TIER=FL /STK=2 /UG=Mm.3086 /LL=18630 /DEF=Mus musculus plasmacytoma expressed transcript 2 (Pet2), mRNA. /PROD=plasmacytoma expressed transcript 2 /FL=gb:NM_008821.1 gb:M95564.1	ENSMUST00000113959 // cdna:known chromosome:GRCm38:X:89403848:89409689:-1 gene:ENSMUSG00000035395 gene_biotype:protein_coding transcript_biotype:protein_coding // ensembl // 11 // ---///ENSMUST00000113960 // cdna:known chromosome:GRCm38:X:89403848:89409689:-1 gene:ENSMUSG00000035395 gene_biotype:protein_coding transcript_biotype:protein_coding // ensembl // 11 // ---///M95564 // Mus musculus prot…	Mm.3086.1	full length	Mm.3086	Mm.3086
1450430_at	5.24099	11.1488	0	1.17704	1.17704	2.26112	P	P	Mrc1	mannose receptor, C type 1	17533	0006897 // endocytosis // inferred from electronic annotation///0006898 // receptor-mediated endocytosis // not recorded///0007165 // signal transduction // inferred from direct assay	0005768 // endosome // inferred from electronic annotation///0005886 // plasma membrane // not recorded///0009986 // cell surface // inferred from direct assay///0010008 // endosome membrane // not recorded///0016020 // membrane // inferred from electronic annotation///0016021 // integral to membrane // inferred from electronic annotation	0004872 // receptor activity // not recorded///0004888 // transmembrane signaling receptor activity // inferred from direct assay///0005537 // mannose binding // inferred from direct assay///0030246 // carbohydrate binding // inferred from electronic annotation	GO:0006897|GO:0006898|GO:0007165|GO:0005768|GO:0005886|GO:0009986|GO:0010008|GO:0016020|GO:0016021|GO:0004872|GO:0004888|GO:0005537|GO:0030246	chr2:14229413-14332055 (+) // 99.78 // qA2		ENSMUSG00000026712	December 2011 (Mouse Genome Sequencing Consortium and NCBI 38)	IPR000562 // Fibronectin, type II, collagen-binding // 4.4E-19///IPR000772 // Ricin B lectin domain // 1.0E-11///IPR001304 // C-type lectin // 2.4E-25///IPR001304 // C-type lectin // 9.2E-30///IPR001304 // C-type lectin // 4.7E-26///IPR001304 // C-type lectin // 1.4E-30///IPR001304 // C-type lectin // 5.6E-26///IPR001304 // C-type lectin // 2.3E-30///IPR001304 // C-type lectin // 3.3E-19///IPR001…	97142			NP_032651	NM_008625	NM_008625	GenBank	Consensus sequence	Q61830///Q2HZ94	gb:NM_008625.1 /DB_XREF=gi:6678931 /GEN=Mrc1 /FEA=FLmRNA /CNT=33 /TID=Mm.2019.1 /TIER=FL /STK=1 /UG=Mm.2019 /LL=17533 /DEF=Mus musculus mannose receptor, C type 1 (Mrc1), mRNA. /PROD=mannose receptor, C type 1 /FL=gb:NM_008625.1	AK156137 // Mus musculus activated spleen cDNA, RIKEN full-length enriched library, clone:F830008P18 product:mannose receptor, C type 1, full insert sequence. // gb // 10 // ---///AK172419 // Mus musculus activated spleen cDNA, RIKEN full-length enriched library, clone:F830206M13 product:mannose receptor, C type 1, full insert sequence. // gb // 9 // ---///ENSMUST00000028045 // cdna:known chromos…	Mm.2019.1	full length	Mm.2019	Mm.2019
1449731_s_at	1060.67	2249.31	0	1.17257	1.17257	2.25413	P	P	Nfkbia	nuclear factor of kappa light polypeptide gene enhancer in B cells inhibitor, alpha	18035	0000060 // protein import into nucleus, translocation // inferred from direct assay///0007253 // cytoplasmic sequestering of NF-kappaB // not recorded///0010745 // negative regulation of macrophage derived foam cell differentiation // not recorded///0010875 // positive regulation of cholesterol efflux // not recorded///0010888 // negative regulation of lipid storage // not recorded///0031663 // l…	0005634 // nucleus // inferred from direct assay///0005634 // nucleus // not recorded///0005737 // cytoplasm // inferred from direct assay///0005737 // cytoplasm // not recorded///0005829 // cytosol // inferred from direct assay///0005829 // cytosol // not recorded///0005886 // plasma membrane // not recorded///0043234 // protein complex // not recorded	0005515 // protein binding // inferred from physical interaction///0008139 // nuclear localization sequence binding // not recorded///0019899 // enzyme binding // not recorded///0031072 // heat shock protein binding // not recorded///0031625 // ubiquitin protein ligase binding // not recorded///0032403 // protein complex binding // not recorded///0042802 // identical protein binding // not record…	GO:0000060|GO:0007253|GO:0010745|GO:0010875|GO:0010888|GO:0031663|GO:0032088|GO:0032270|GO:0032495|GO:0032496|GO:0034142|GO:0042127|GO:0042994|GO:0043330|GO:0045638|GO:0045746|GO:0045893|GO:0045944|GO:0070427|GO:0070431|GO:0005634|GO:0005634|GO:0005737|GO:0005737|GO:0005829|GO:0005829|GO:0005886|GO:0043234|GO:0005515|GO:0008139|GO:0019899|GO:0031072|GO:0031625|GO:0032403|GO:0042802|GO:0051059	chr12:55489409-55489844 (-) // 95.88 // qC1		ENSMUSG00000021025	December 2011 (Mouse Genome Sequencing Consortium and NCBI 38)	IPR002110 // Ankyrin repeat // 5.0E-11///IPR002110 // Ankyrin repeat // 5.4E-13///IPR002110 // Ankyrin repeat // 2.0E-13	104741		Apoptosis // GenMAPP///Apoptosis_GenMAPP // GenMAPP///Apoptosis_KEGG // GenMAPP	NP_035037	NM_010907	AI462015	GenBank	Consensus sequence	Q9Z1E3	gb:AI462015 /DB_XREF=gi:4316045 /DB_XREF=ub69d10.x1 /CLONE=IMAGE:1382995 /FEA=EST /CNT=1 /TID=Mm.203821.1 /TIER=ConsEnd /STK=1 /UG=Mm.203821 /LL=104829 /UG_GENE=AI462015 /UG_TITLE=expressed sequence AI462015	AK161622 // Mus musculus 8 days embryo whole body cDNA, RIKEN full-length enriched library, clone:5730407F12 product:nuclear factor of kappa light chain gene enhancer in B-cells inhibitor, alpha, full insert sequence. // gb // 11 // ---///ENSMUST00000021413 // cdna:known chromosome:GRCm38:12:55489411:55492647:-1 gene:ENSMUSG00000021025 gene_biotype:protein_coding transcript_biotype:protein_coding…	Mm.203821.1	est///full length	Mm.170515///Mm.396054	Mm.203821
1434232_a_at	47.4895	100.627	0	1.1714	1.1714	2.2523	P	P	Vma21	VMA21 vacuolar H+-ATPase homolog (S. cerevisiae)	67048	0070072 // vacuolar proton-transporting V-type ATPase complex assembly // not recorded	0005783 // endoplasmic reticulum // inferred from electronic annotation///0005789 // endoplasmic reticulum membrane // not recorded///0012507 // ER to Golgi transport vesicle membrane // inferred from electronic annotation///0016020 // membrane // inferred from electronic annotation///0016021 // integral to membrane // inferred from electronic annotation///0030127 // COPII vesicle coat // not rec…		GO:0070072|GO:0005783|GO:0005789|GO:0012507|GO:0016020|GO:0016021|GO:0030127|GO:0031410|GO:0033116	chrX:71822792-71824706 (+) // 83.16 // qA7.3		ENSMUSG00000073131	December 2011 (Mouse Genome Sequencing Consortium and NCBI 38)	IPR019013 // Vacuolar ATPase assembly integral membrane protein VMA21-like domain // 1.6E-26///IPR019013 // Vacuolar ATPase assembly integral membrane protein VMA21-like domain // 1.0E-26///IPR019013 // Vacuolar ATPase assembly integral membrane protein VMA21-like domain // 2.2E-26	1914298			NP_001074825	NM_001081356	BB429625	GenBank	Consensus sequence	Q78T54///F2Z447///F2Z446	gb:BB429625 /DB_XREF=gi:16424008 /DB_XREF=BB429625 /CLONE=C630029D24 /FEA=EST /CNT=60 /TID=Mm.83743.1 /TIER=Stack /STK=38 /UG=Mm.83743 /LL=102939 /UG_GENE=AI840175 /UG_TITLE=expressed sequence AI840175	AK164163 // Mus musculus adult male hippocampus cDNA, RIKEN full-length enriched library, clone:C630029D24 product:2610030H06Rik protein (RIKEN cDNA 2610030H06 gene) (Similar to RNA binding protein), full insert sequence. // gb // 11 // ---///ENSMUST00000114575 // cdna:putative chromosome:GRCm38:X:71816790:71824706:1 gene:ENSMUSG00000073131 gene_biotype:protein_coding transcript_biotype:protein_c…	Mm.83743.1	est///full length	Mm.371816///Mm.396818///Mm.412314///Mm.412631///Mm.487774	Mm.83743
1417491_at	43.779	92.6562	0	1.16971	1.16971	2.24966	P	P	Ctsb	cathepsin B	13030	0006508 // proteolysis // not recorded///0006914 // autophagy // inferred from electronic annotation///0007519 // skeletal muscle tissue development // inferred from electronic annotation///0009611 // response to wounding // inferred from electronic annotation///0009612 // response to mechanical stimulus // inferred from electronic annotation///0009749 // response to glucose stimulus // inferred …	0005576 // extracellular region // not recorded///0005615 // extracellular space // not recorded///0005730 // nucleolus // not recorded///0005737 // cytoplasm // not recorded///0005739 // mitochondrion // inferred from direct assay///0005739 // mitochondrion // not recorded///0005764 // lysosome // inferred from direct assay///0005764 // lysosome // not recorded///0005901 // caveola // not record…	0004175 // endopeptidase activity // not recorded///0004197 // cysteine-type endopeptidase activity // not recorded///0005515 // protein binding // inferred from electronic annotation///0008233 // peptidase activity // not recorded///0008234 // cysteine-type peptidase activity // not recorded///0016787 // hydrolase activity // inferred from electronic annotation///0030984 // kininogen binding // …	GO:0006508|GO:0006914|GO:0007519|GO:0009611|GO:0009612|GO:0009749|GO:0014070|GO:0014075|GO:0043434|GO:0045471|GO:0050790|GO:0060548|GO:0070670|GO:0097067|GO:0005576|GO:0005615|GO:0005730|GO:0005737|GO:0005739|GO:0005739|GO:0005764|GO:0005764|GO:0005901|GO:0009897|GO:0009986|GO:0016324|GO:0042383|GO:0042470|GO:0043231|GO:0048471|GO:0004175|GO:0004197|GO:0005515|GO:0008233|GO:0008234|GO:0016787|GO:…	chr14:63122482-63145921 (+) // 84.87 // qD1	EC:3.4.22.1	ENSMUSG00000021939	December 2011 (Mouse Genome Sequencing Consortium and NCBI 38)	IPR000668 // Peptidase C1A, papain C-terminal // 1.2E-69///IPR012599 // Peptidase C1A, propeptide // 2.2E-22				NP_031824	NM_007798	M14222	GenBank	Consensus sequence	P10605///Q3TC17///Q3TVS6///Q6LAF6	gb:NM_007798.1 /DB_XREF=gi:6681078 /GEN=Ctsb /FEA=FLmRNA /CNT=723 /TID=Mm.22753.1 /TIER=FL+Stack /STK=11 /UG=Mm.22753 /LL=13030 /DEF=Mus musculus cathepsin B (Ctsb), mRNA. /PROD=cathepsin B /FL=gb:BC006656.1 gb:M14222.1 gb:NM_007798.1	ENSMUST00000006235 // cdna:known chromosome:GRCm38:14:63122462:63145919:1 gene:ENSMUSG00000021939 gene_biotype:protein_coding transcript_biotype:protein_coding // ensembl // 11 // ---///NM_007798 // Mus musculus cathepsin B (Ctsb), mRNA. // refseq // 11 // ---	Mm.22753.1	full length	Mm.236553///Mm.488723	Mm.22753
1448326_a_at	364.49	771.385	0	1.16963	1.16963	2.24954	P	P	Crabp1	cellular retinoic acid binding protein I	12903	0006810 // transport // inferred from electronic annotation	0005737 // cytoplasm // inferred from direct assay///0005829 // cytosol // not recorded	0001972 // retinoic acid binding // not recorded///0005215 // transporter activity // inferred from electronic annotation///0005501 // retinoid binding // traceable author statement///0008289 // lipid binding // inferred from electronic annotation///0016918 // retinal binding // inferred from electronic annotation///0019841 // retinol binding // inferred from electronic annotation	GO:0006810|GO:0005737|GO:0005829|GO:0001972|GO:0005215|GO:0005501|GO:0008289|GO:0016918|GO:0019841	chr9:54764811-54773110 (+) // 89.98 // qA5.3		ENSMUSG00000032291	December 2011 (Mouse Genome Sequencing Consortium and NCBI 38)	IPR000566 // Lipocalin/cytosolic fatty-acid binding protein domain // 7.2E-28	88490			NP_038524	NM_013496	NM_013496	GenBank	Consensus sequence	P62965///Q6P071	gb:NM_013496.1 /DB_XREF=gi:7304974 /GEN=Crabp1 /FEA=FLmRNA /CNT=112 /TID=Mm.34797.1 /TIER=FL+Stack /STK=91 /UG=Mm.34797 /LL=12903 /DEF=Mus musculus cellular retinoic acid binding protein I (Crabp1), mRNA. /PROD=cellular retinoic acid binding protein I /FL=gb:NM_013496.1	AK045283 // Mus musculus 9.5 days embryo parthenogenote cDNA, RIKEN full-length enriched library, clone:B130055J09 product:cellular retinoic acid binding protein I, full insert sequence. // gb // 11 // ---///AK144397 // Mus musculus 13 days embryo brain cDNA, RIKEN full-length enriched library, clone:G630053M24 product:cellular retinoic acid binding protein I, full insert sequence. // gb // 11 //…	Mm.34797.1	full length	Mm.34797	Mm.34797
1416101_a_at	508.223	1074.18	0	1.16776	1.16776	2.24662	P	P	Hist1h1c	histone cluster 1, H1c	50708	0006334 // nucleosome assembly // inferred from electronic annotation///0016584 // nucleosome positioning // inferred from mutant phenotype	0000786 // nucleosome // inferred from electronic annotation///0005634 // nucleus // inferred from electronic annotation///0005694 // chromosome // inferred from electronic annotation	0003677 // DNA binding // inferred from direct assay///0005515 // protein binding // inferred from physical interaction	GO:0006334|GO:0016584|GO:0000786|GO:0005634|GO:0005694|GO:0003677|GO:0005515	chr13:23738806-23740367 (+) // 92.02 // qA3.1		ENSMUSG00000036181	December 2011 (Mouse Genome Sequencing Consortium and NCBI 38)	IPR005818 // Histone H1/H5 // 4.7E-26	1931526			NP_056601	NM_015786	NM_015786	GenBank	Consensus sequence	Q3UXH2///Q5SZA3///P15864	gb:NM_015786.1 /DB_XREF=gi:9845256 /GEN=H1f2 /FEA=FLmRNA /CNT=188 /TID=Mm.193539.1 /TIER=FL+Stack /STK=127 /UG=Mm.193539 /LL=50708 /DEF=Mus musculus H1 histone family, member 2 (H1f2), mRNA. /PROD=H1 histone family, member 2 /FL=gb:NM_015786.1	AK002321 // Mus musculus adult male kidney cDNA, RIKEN full-length enriched library, clone:0610008C09 product:H1 histone family, member 2, full insert sequence. // gb // 11 // ---///AK135614 // Mus musculus adult male adrenal gland cDNA, RIKEN full-length enriched library, clone:7330411A02 product:histone 1, H1c, full insert sequence. // gb // 11 // ---///AK216922 // Mus musculus cDNA, clone:Y2G0…	Mm.193539.1	full length	Mm.193539	Mm.193539
1455139_at	55.6006	117.382	0	1.1661	1.1661	2.24404	P	P	Smarcal1	SWI/SNF related matrix associated, actin dependent regulator of chromatin, subfamily a-like 1	54380	0000733 // DNA strand renaturation // not recorded///0006200 // ATP catabolic process // inferred from direct assay///0006259 // DNA metabolic process // not recorded///0006357 // regulation of transcription from RNA polymerase II promoter // not recorded///0016568 // chromatin modification // inferred from electronic annotation	0005634 // nucleus // not recorded	0000166 // nucleotide binding // inferred from electronic annotation///0003676 // nucleic acid binding // inferred from electronic annotation///0003677 // DNA binding // inferred from electronic annotation///0004386 // helicase activity // inferred from electronic annotation///0005524 // ATP binding // inferred from electronic annotation///0008094 // DNA-dependent ATPase activity // inferred from…	GO:0000733|GO:0006200|GO:0006259|GO:0006357|GO:0016568|GO:0005634|GO:0000166|GO:0003676|GO:0003677|GO:0004386|GO:0005524|GO:0008094|GO:0008094|GO:0016787|GO:0036310	chr1:72634804-72636074 (+) // 92.46 // qC3	EC:3.6.1.-		December 2011 (Mouse Genome Sequencing Consortium and NCBI 38)		1859183			NP_061287	NM_018817	BB028226	GenBank	Consensus sequence	Q8BJL0	gb:BB028226 /DB_XREF=gi:16258070 /DB_XREF=BB028226 /CLONE=5330440P20 /FEA=EST /CNT=31 /TID=Mm.30971.1 /TIER=Stack /STK=23 /UG=Mm.30971 /LL=98463 /UG_GENE=AI851716 /UG_TITLE=expressed sequence AI851716	AK133701 // Mus musculus adult male pituitary gland cDNA, RIKEN full-length enriched library, clone:5330440P20 product:unclassifiable, full insert sequence. // gb // 11 // ---///BC038250 // Mus musculus, clone IMAGE:4507900, mRNA. // gb // 9 // ---///n290848 // accn=AK133701 class=mRNAlike lncRNA name=Mouse noncoding transcript ref=FANTOM3 transcriptId=5330440P20 cpcScore=-1.0536200 cnci=-0.29677…	Mm.30971.1	full length	Mm.274232	Mm.30971
1456770_at	16.4584	34.7271	0	1.16529	1.16529	2.24279	P	P	Zfp14	zinc finger protein 14	243906	0006355 // regulation of transcription, DNA-dependent // inferred from electronic annotation	0005622 // intracellular // inferred from electronic annotation///0005634 // nucleus // inferred from electronic annotation	0003676 // nucleic acid binding // inferred from electronic annotation///0003677 // DNA binding // inferred from electronic annotation///0046872 // metal ion binding // inferred from electronic annotation	GO:0006355|GO:0005622|GO:0005634|GO:0003676|GO:0003677|GO:0046872	chr7:30036893-30038456 (-) // 38.77 // qB1			December 2011 (Mouse Genome Sequencing Consortium and NCBI 38)		99160			NP_035878///NP_848848	NM_011748///NM_178733	BF730189	GenBank	Consensus sequence	P10755///Q8BR51	gb:BF730189 /DB_XREF=gi:12048053 /DB_XREF=mab60e07.x1 /CLONE=IMAGE:3974868 /FEA=EST /CNT=20 /TID=Mm.20403.1 /TIER=ConsEnd /STK=7 /UG=Mm.20403 /UG_TITLE=ESTs, Moderately similar to zinc finger protein 30 (M.musculus)	AK028663 // Mus musculus 10 days neonate skin cDNA, RIKEN full-length enriched library, clone:4732429I09 product:zinc finger protein 14, full insert sequence. // gb // 11 // ---///AK030632 // Mus musculus adult male pituitary gland cDNA, RIKEN full-length enriched library, clone:5330439P08 product:zinc finger protein 14, full insert sequence. // gb // 11 // ---///AK032214 // Mus musculus adult ma…	Mm.20403.1	full length	Mm.347644	Mm.20403
1458438_at	24.029	50.6029	0	1.1625	1.1625	2.23845	P	P	Ccdc122	coiled-coil domain containing 122	108811					chr14:77036647-77112263 (+) // 96.64 // qD3		ENSMUSG00000034795	December 2011 (Mouse Genome Sequencing Consortium and NCBI 38)		1918358			NP_780578	NM_175369	AW554226	GenBank	Consensus sequence	Q8BVN0///Q4VA24	gb:AW554226 /DB_XREF=gi:7199649 /DB_XREF=L0237E10-3 /CLONE=L0237E10 /FEA=EST /CNT=11 /TID=Mm.78069.1 /TIER=ConsEnd /STK=2 /UG=Mm.78069 /UG_TITLE=ESTs	AK077161 // Mus musculus adult male testis cDNA, RIKEN full-length enriched library, clone:4933415L06 product:weakly similar to CDNA FLJ31846 FIS, CLONE NT2RP7000425, WEAKLY SIMILAR TO MYOSIN HEAVY CHAIN, NONMUSCLE TYPE B [Homo sapiens], full insert sequence. // gb // 10 // ---///AK136053 // Mus musculus in vitro fertilized eggs cDNA, RIKEN full-length enriched library, clone:7420451A16 product:h…	Mm.78069.1	full length	Mm.102168	Mm.78069
1446337_at	11.8072	24.8353	0	1.16079	1.16079	2.23579	P	P	Htt	huntingtin	15194	0000050 // urea cycle // inferred from mutant phenotype///0000052 // citrulline metabolic process // inferred from mutant phenotype///0000132 // establishment of mitotic spindle orientation // not recorded///0006606 // protein import into nucleus // inferred from mutant phenotype///0006839 // mitochondrial transport // inferred from mutant phenotype///0006888 // ER to Golgi vesicle-mediated trans…	0005634 // nucleus // not recorded///0005737 // cytoplasm // inferred from direct assay///0005737 // cytoplasm // not recorded///0005770 // late endosome // not recorded///0005776 // autophagic vacuole // not recorded///0005783 // endoplasmic reticulum // not recorded///0005794 // Golgi apparatus // not recorded///0005829 // cytosol // not recorded///0014069 // postsynaptic density // not recorde…	0002039 // p53 binding // not recorded///0005102 // receptor binding // not recorded///0005515 // protein binding // inferred from physical interaction///0008134 // transcription factor binding // inferred from physical interaction///0034452 // dynactin binding // not recorded///0045505 // dynein intermediate chain binding // not recorded///0048487 // beta-tubulin binding // not recorded///005080…	GO:0000050|GO:0000052|GO:0000132|GO:0006606|GO:0006839|GO:0006888|GO:0006890|GO:0006915|GO:0007005|GO:0007029|GO:0007030|GO:0007212|GO:0007283|GO:0007369|GO:0007417|GO:0007420|GO:0007569|GO:0007611|GO:0007612|GO:0007625|GO:0007626|GO:0008088|GO:0008306|GO:0008340|GO:0008542|GO:0009653|GO:0009790|GO:0009952|GO:0016197|GO:0019244|GO:0019805|GO:0021756|GO:0021988|GO:0021990|GO:0022008|GO:0030072|GO:…	chr5:34821406-34822078 (+) // 99.85 // qB2			December 2011 (Mouse Genome Sequencing Consortium and NCBI 38)					NP_034544	NM_010414	BB411609	GenBank	Consensus sequence	P42859	gb:BB411609 /DB_XREF=gi:16423294 /DB_XREF=BB411609 /CLONE=C430023I11 /FEA=EST /CNT=2 /TID=Mm.209071.1 /TIER=ConsEnd /STK=2 /UG=Mm.209071 /UG_TITLE=ESTs, Highly similar to I49729 HD protein - mouse (M.musculus)	AK049546 // Mus musculus 7 days embryo whole body cDNA, RIKEN full-length enriched library, clone:C430023I11 product:unclassifiable, full insert sequence. // gb // 11 // ---///n273673 // accn=AK049546 class=mRNAlike lncRNA name=Mouse noncoding transcript ref=FANTOM3 transcriptId=C430023I11 cpcScore=0.3346430 cnci=-0.3558650 // noncode // 11 // ---	Mm.209071.1	full length	Mm.209071	Mm.209071
1438778_at	7.95156	16.7239	0	1.16066	1.16066	2.2356	M	P								chr13:28410266-28411311 (-) // 92.64 // qA3.1			December 2011 (Mouse Genome Sequencing Consortium and NCBI 38)							BB083574	GenBank	Consensus sequence		gb:BB083574 /DB_XREF=gi:16260749 /DB_XREF=BB083574 /CLONE=9330183L06 /FEA=EST /CNT=11 /TID=Mm.131808.1 /TIER=Stack /STK=9 /UG=Mm.131808 /UG_TITLE=ESTs	AK034364 // Mus musculus adult male diencephalon cDNA, RIKEN full-length enriched library, clone:9330183L06 product:unclassifiable, full insert sequence. // gb // 11 // ---///n286426 // accn=AK034364 class=mRNAlike lncRNA name=Mouse noncoding transcript ref=FANTOM3 transcriptId=9330183L06 cpcScore=-0.9531420 cnci=-0.3074758 // noncode // 11 // ---	Mm.131808.1		Mm.216480	Mm.131808
1442379_at	45.8902	96.5082	0	1.16053	1.16053	2.23539	P	P	Fam196b	family with sequence similarity 196, member B	574403					chr11:34421538-34422640 (+) // 85.0 // qA4		ENSMUSG00000069911	December 2011 (Mouse Genome Sequencing Consortium and NCBI 38)					NP_001020553	NM_001025382	BB020678	GenBank	Consensus sequence	Q6GQV1	gb:BB020678 /DB_XREF=gi:16257654 /DB_XREF=BB020678 /CLONE=5330403C12 /FEA=EST /CNT=5 /TID=Mm.101718.1 /TIER=ConsEnd /STK=3 /UG=Mm.101718 /UG_TITLE=ESTs	ENSMUST00000093192 // cdna:known chromosome:GRCm38:11:34314822:34422639:1 gene:ENSMUSG00000069911 gene_biotype:protein_coding transcript_biotype:protein_coding // ensembl // 11 // ---///ENSMUST00000165963 // cdna:known chromosome:GRCm38:11:34314822:34422640:1 gene:ENSMUSG00000069911 gene_biotype:protein_coding transcript_biotype:protein_coding // ensembl // 11 // ---///NM_001025382 // Mus musculu…	Mm.101718.1	full length	Mm.444796	Mm.101718
1418998_at	5.95694	12.5238	0	1.16009	1.16009	2.23471	M	P	Kmo	kynurenine 3-monooxygenase (kynurenine 3-hydroxylase)	98256	0006569 // tryptophan catabolic process // inferred from electronic annotation///0008152 // metabolic process // inferred from electronic annotation///0009435 // NAD biosynthetic process // inferred from electronic annotation///0009651 // response to salt stress // not recorded///0019363 // pyridine nucleotide biosynthetic process // inferred from electronic annotation///0019441 // tryptophan cat…	0005739 // mitochondrion // inferred from direct assay///0005739 // mitochondrion // not recorded///0005741 // mitochondrial outer membrane // not recorded///0005743 // mitochondrial inner membrane // inferred from direct assay///0016020 // membrane // inferred from electronic annotation///0016021 // integral to membrane // inferred from electronic annotation	0004497 // monooxygenase activity // inferred from electronic annotation///0004502 // kynurenine 3-monooxygenase activity // not recorded///0009055 // electron carrier activity // inferred from electronic annotation///0016174 // NAD(P)H oxidase activity // not recorded///0016491 // oxidoreductase activity // inferred from electronic annotation///0050660 // flavin adenine dinucleotide binding // n…	GO:0006569|GO:0008152|GO:0009435|GO:0009651|GO:0019363|GO:0019441|GO:0019674|GO:0019805|GO:0055114|GO:0070189|GO:0005739|GO:0005739|GO:0005741|GO:0005743|GO:0016020|GO:0016021|GO:0004497|GO:0004502|GO:0009055|GO:0016174|GO:0016491|GO:0050660	chr1:175632141-175660853 (+) // 95.31 // qH3	EC:1.14.13.9	ENSMUSG00000039783	December 2011 (Mouse Genome Sequencing Consortium and NCBI 38)	IPR002938 // Monooxygenase, FAD-binding // 5.8E-24///IPR002938 // Monooxygenase, FAD-binding // 4.7E-24	2138151			NP_598570	NM_133809	NM_133809	GenBank	Consensus sequence	Q91WN4///Q8CH15///Q3V0K6	gb:NM_133809.1 /DB_XREF=gi:19527029 /GEN=AI046660 /FEA=FLmRNA /CNT=39 /TID=Mm.27217.1 /TIER=FL+Stack /STK=15 /UG=Mm.27217 /LL=98256 /DEF=Mus musculus expressed sequence AI046660 (AI046660), mRNA. /PROD=expressed sequence AI046660 /FL=gb:BC014683.1 gb:NM_133809.1	AK129011 // Mus musculus cDNA fis, clone TRACH3031518, highly similar to Rattus norvegicus kynurenine 3-hydroxylase (Kmo). // gb // 9 // ---///BC014683 // Mus musculus kynurenine 3-monooxygenase (kynurenine 3-hydroxylase), mRNA (cDNA clone MGC:25879 IMAGE:4210278), complete cds. // gb // 11 // ---///BC035956 // Mus musculus kynurenine 3-monooxygenase (kynurenine 3-hydroxylase), mRNA (cDNA clone I…	Mm.27217.1	est///full length	Mm.27217///Mm.394680	Mm.27217
1444010_at	15.3461	32.1986	0	1.15718	1.15718	2.23022	M	P	Eif4e	eukaryotic translation initiation factor 4E	13684	0000082 // G1/S transition of mitotic cell cycle // not recorded///0006412 // translation // inferred from electronic annotation///0006413 // translational initiation // inferred from direct assay///0006417 // regulation of translation // inferred from electronic annotation///0030324 // lung development // inferred from electronic annotation///0045931 // positive regulation of mitotic cell cycle …	0000932 // cytoplasmic mRNA processing body // not recorded///0005737 // cytoplasm // inferred from direct assay///0005845 // mRNA cap binding complex // inferred from direct assay///0005845 // mRNA cap binding complex // not recorded///0010494 // cytoplasmic stress granule // not recorded///0016281 // eukaryotic translation initiation factor 4F complex // not recorded///0016442 // RNA-induced si…	0003723 // RNA binding // inferred from electronic annotation///0003743 // translation initiation factor activity // inferred from direct assay///0005515 // protein binding // inferred from physical interaction///0031370 // eukaryotic initiation factor 4G binding // not recorded	GO:0000082|GO:0006412|GO:0006413|GO:0006417|GO:0030324|GO:0045931|GO:0000932|GO:0005737|GO:0005845|GO:0005845|GO:0010494|GO:0016281|GO:0016442|GO:0033391|GO:0043234|GO:0003723|GO:0003743|GO:0005515|GO:0031370	chr3:138526466-138527093 (+) // 96.28 // qG3			December 2011 (Mouse Genome Sequencing Consortium and NCBI 38)		95305		mRNA_processing_binding_Reactome // GenMAPP///Translation_Factors // GenMAPP///Translation_Factors // GenMAPP	NP_031943	NM_007917	BQ032226	GenBank	Consensus sequence	Q3V0N9///P63073///Q3TK95///Q8C470	gb:BQ032226 /DB_XREF=gi:19767505 /DB_XREF=UI-1-CF0-aor-a-10-0-UI.s1 /CLONE=UI-1-CF0-aor-a-10-0-UI /FEA=EST /CNT=7 /TID=Mm.72830.1 /TIER=ConsEnd /STK=2 /UG=Mm.72830 /UG_TITLE=ESTs	AK133004 // Mus musculus adult male testis cDNA, RIKEN full-length enriched library, clone:4930550E05 product:hypothetical protein, full insert sequence. // gb // --- // chr3:138526424-138526832(+)///GENSCAN00000035168 // cdna:genscan chromosome:GRCm38:3:138524386:138555504:1 transcript_biotype:protein_coding // ensembl // --- // chr3:138526483-138555504(+)	Mm.72830.1		Mm.488704	Mm.72830
1435311_s_at	21.8567	45.8477	0	1.15684	1.15684	2.22968	P	P	Syn3	synapsin III	27204	0007269 // neurotransmitter secretion // inferred from electronic annotation///0008152 // metabolic process // inferred from electronic annotation	0008021 // synaptic vesicle // not recorded///0016020 // membrane // inferred from electronic annotation///0030054 // cell junction // inferred from electronic annotation///0030672 // synaptic vesicle membrane // inferred from direct assay///0031410 // cytoplasmic vesicle // inferred from electronic annotation///0045202 // synapse // inferred from direct assay	0000166 // nucleotide binding // inferred from electronic annotation///0003824 // catalytic activity // inferred from electronic annotation///0005524 // ATP binding // not recorded	GO:0007269|GO:0008152|GO:0008021|GO:0016020|GO:0030054|GO:0030672|GO:0031410|GO:0045202|GO:0000166|GO:0003824|GO:0005524	chr10:86048747-86049382 (-) // 92.06 // qC1			December 2011 (Mouse Genome Sequencing Consortium and NCBI 38)					NP_001157967///NP_038750	NM_001164495///NM_013722	AV327590	GenBank	Consensus sequence	Q8JZP2///Q3KN99///Q9QZA3	gb:AV327590 /DB_XREF=gi:15406305 /DB_XREF=AV327590 /CLONE=6330420A11 /FEA=EST /CNT=18 /TID=Mm.27824.1 /TIER=Stack /STK=18 /UG=Mm.27824 /LL=103139 /UG_GENE=AI117679 /UG_TITLE=expressed sequence AI117679	NM_013722 // Mus musculus synapsin III (Syn3), transcript variant 1, mRNA. // refseq // 11 // ---	Mm.27824.1	full length	Mm.394931	Mm.27824
1454677_at	90.9288	190.707	0	1.15661	1.15661	2.22933	P	P	Timp2	tissue inhibitor of metalloproteinase 2	21858	0007417 // central nervous system development // inferred from electronic annotation///0007568 // aging // inferred from electronic annotation///0008285 // negative regulation of cell proliferation // inferred from direct assay///0008285 // negative regulation of cell proliferation // not recorded///0010466 // negative regulation of peptidase activity // inferred from electronic annotation///0010…	0005576 // extracellular region // inferred from electronic annotation///0005604 // basement membrane // inferred from direct assay///0005615 // extracellular space // not recorded///0009986 // cell surface // inferred from direct assay///0009986 // cell surface // not recorded///0030426 // growth cone // not recorded///0043005 // neuron projection // not recorded///0043025 // neuronal cell body …	0004857 // enzyme inhibitor activity // inferred from electronic annotation///0005178 // integrin binding // inferred from direct assay///0005178 // integrin binding // not recorded///0005515 // protein binding // inferred from electronic annotation///0008047 // enzyme activator activity // inferred from mutant phenotype///0008191 // metalloendopeptidase inhibitor activity // inferred from mutant…	GO:0007417|GO:0007568|GO:0008285|GO:0008285|GO:0010466|GO:0010951|GO:0010951|GO:0030814|GO:0032487|GO:0034097|GO:0042493|GO:0043085|GO:0043408|GO:0043410|GO:0045664|GO:0045664|GO:0045666|GO:0045762|GO:0045861|GO:0045930|GO:0046580|GO:0071310|GO:0005576|GO:0005604|GO:0005615|GO:0009986|GO:0009986|GO:0030426|GO:0043005|GO:0043025|GO:0004857|GO:0005178|GO:0005178|GO:0005515|GO:0008047|GO:0008191|GO:…	chr11:118301060-118302420 (-) // 96.85 // qE2		ENSMUSG00000017466	December 2011 (Mouse Genome Sequencing Consortium and NCBI 38)	IPR001820 // Proteinase inhibitor I35, tissue inhibitor of metalloproteinase // 2.3E-77	98753		Matrix_Metalloproteinases // GenMAPP	NP_035724	NM_011594	BF168458	GenBank	Consensus sequence	Q8BSJ3///Q6PI17///Q6GXA8///B1AQJ3///P25785	gb:BF168458 /DB_XREF=gi:11048810 /DB_XREF=601776050F1 /CLONE=IMAGE:4017732 /FEA=EST /CNT=172 /TID=Mm.206505.1 /TIER=Stack /STK=75 /UG=Mm.206505 /LL=52894 /UG_GENE=D11Bwg1104e /UG_TITLE=DNA segment, Chr 11, Brigham & Womens Genetics 1104 expressed	AK032818 // Mus musculus 12 days embryo male wolffian duct includes surrounding region cDNA, RIKEN full-length enriched library, clone:6720457K10 product:tissue inhibitor of metalloproteinase 2, full insert sequence. // gb // 11 // ---///AK081522 // Mus musculus 16 days embryo head cDNA, RIKEN full-length enriched library, clone:C130030K05 product:tissue inhibitor of metalloproteinase 2, full ins…	Mm.206505.1	est///full length	Mm.206505///Mm.487859	Mm.206505
1457571_at	28.6572	60.0982	0	1.15648	1.15648	2.22913	P	P	Zfp68	zinc finger protein 68	24135	0006355 // regulation of transcription, DNA-dependent // inferred from electronic annotation	0005622 // intracellular // inferred from electronic annotation	0003676 // nucleic acid binding // inferred from electronic annotation///0046872 // metal ion binding // inferred from electronic annotation	GO:0006355|GO:0005622|GO:0003676|GO:0046872	chr5:138603655-138604249 (-) // 84.72 // qG2			December 2011 (Mouse Genome Sequencing Consortium and NCBI 38)					NP_001038212///NP_001157269///NP_038872	NM_001044747///NM_001163797///NM_013844	BB378875	GenBank	Consensus sequence	O88238///O88257///Q3U546///Q3UPV8///Q60910///Q8BLK6///Q8VEM6///Q9Z116	gb:BB378875 /DB_XREF=gi:16407766 /DB_XREF=BB378875 /CLONE=C130096D05 /FEA=EST /CNT=4 /TID=Mm.127206.1 /TIER=ConsEnd /STK=4 /UG=Mm.127206 /UG_TITLE=ESTs	NM_001044747 // Mus musculus zinc finger protein 68 (Zfp68), transcript variant 2, mRNA. // refseq // 10 // ---///NM_001163797 // Mus musculus zinc finger protein 68 (Zfp68), transcript variant 3, mRNA. // refseq // 10 // ---///NM_013844 // Mus musculus zinc finger protein 68 (Zfp68), transcript variant 1, mRNA. // refseq // 10 // ---	Mm.127206.1	full length	Mm.27575	Mm.127206
1449601_x_at	9.71124	20.3343	0	1.15425	1.15425	2.22568	P	P								chr2:177344403-177344701 (+) // 94.98 // qH4///chr2:175672225-175672523 (+) // 92.64 // qH4///chr2:175769797-175770095 (+) // 92.64 // qH4///chr2:175899625-175899923 (+) // 92.64 // qH4///chr2:176829598-176829896 (+) // 92.64 // qH4///chr2:177031185-177031483 (+) // 92.64 // qH4///chr2:177812828-177813126 (-) // 94.98 // qH4///chr2:175306066-175306364 (-) // 92.64 // qH4///chr2:175403636-17540393…			December 2011 (Mouse Genome Sequencing Consortium and NCBI 38)							AV348780	GenBank	Consensus sequence		gb:AV348780 /DB_XREF=gi:6389839 /DB_XREF=AV348780 /CLONE=6430711G14 /FEA=EST /CNT=2 /TID=Mm.86760.3 /TIER=ConsEnd /STK=2 /UG=Mm.86760 /UG_TITLE=ESTs	AV348770 // AV348770 Mus musculus cDNA, 3' end /clone=6430711F15 /clone_end=3' /gb=AV348770 /gi=6389829 /ug=Mm.86760 /len=319 // gb // --- // ---///AV348770 // /DB_XREF=AV348770 /CLONE=6430711F15 // gb // --- // ---///AV348780 // AV348780 Mus musculus cDNA, 3' end /clone=6430711G14 /clone_end=3' /gb=AV348780 /gi=6389839 /ug=Mm.63228 /len=321 // gb // --- // ---///AV348780 // /DB_XREF=AV348780 /CL…	Mm.86760.3	est	Mm.400009	Mm.86760
1448306_at	536.35	1118.16	0	1.14794	1.14794	2.21597	P	P	Nfkbia	nuclear factor of kappa light polypeptide gene enhancer in B cells inhibitor, alpha	18035	0000060 // protein import into nucleus, translocation // inferred from direct assay///0007253 // cytoplasmic sequestering of NF-kappaB // not recorded///0010745 // negative regulation of macrophage derived foam cell differentiation // not recorded///0010875 // positive regulation of cholesterol efflux // not recorded///0010888 // negative regulation of lipid storage // not recorded///0031663 // l…	0005634 // nucleus // inferred from direct assay///0005634 // nucleus // not recorded///0005737 // cytoplasm // inferred from direct assay///0005737 // cytoplasm // not recorded///0005829 // cytosol // inferred from direct assay///0005829 // cytosol // not recorded///0005886 // plasma membrane // not recorded///0043234 // protein complex // not recorded	0005515 // protein binding // inferred from physical interaction///0008139 // nuclear localization sequence binding // not recorded///0019899 // enzyme binding // not recorded///0031072 // heat shock protein binding // not recorded///0031625 // ubiquitin protein ligase binding // not recorded///0032403 // protein complex binding // not recorded///0042802 // identical protein binding // not record…	GO:0000060|GO:0007253|GO:0010745|GO:0010875|GO:0010888|GO:0031663|GO:0032088|GO:0032270|GO:0032495|GO:0032496|GO:0034142|GO:0042127|GO:0042994|GO:0043330|GO:0045638|GO:0045746|GO:0045893|GO:0045944|GO:0070427|GO:0070431|GO:0005634|GO:0005634|GO:0005737|GO:0005737|GO:0005829|GO:0005829|GO:0005886|GO:0043234|GO:0005515|GO:0008139|GO:0019899|GO:0031072|GO:0031625|GO:0032403|GO:0042802|GO:0051059	chr12:55489410-55492599 (-) // 95.07 // qC1		ENSMUSG00000021025	December 2011 (Mouse Genome Sequencing Consortium and NCBI 38)	IPR002110 // Ankyrin repeat // 5.0E-11///IPR002110 // Ankyrin repeat // 5.4E-13///IPR002110 // Ankyrin repeat // 2.0E-13	104741		Apoptosis // GenMAPP///Apoptosis_GenMAPP // GenMAPP///Apoptosis_KEGG // GenMAPP	NP_035037	NM_010907	NM_010907	GenBank	Consensus sequence	Q9Z1E3	gb:NM_010907.1 /DB_XREF=gi:6754839 /GEN=Nfkbia /FEA=FLmRNA /CNT=183 /TID=Mm.8884.1 /TIER=FL+Stack /STK=97 /UG=Mm.8884 /LL=18035 /DEF=Mus musculus nuclear factor of kappa light chain gene enhancer in B-cells inhibitor, alpha (Nfkbia), mRNA. /PROD=nuclear factor of kappa light chain geneenhancer in B-cells inhibitor, alpha /FL=gb:NM_010907.1 gb:U36277.1	AK089215 // Mus musculus NOD-derived CD11c +ve dendritic cells cDNA, RIKEN full-length enriched library, clone:F630040F19 product:nuclear factor of kappa light chain gene enhancer in B-cells inhibitor, alpha, full insert sequence. // gb // 11 // ---///AK151115 // Mus musculus bone marrow macrophage cDNA, RIKEN full-length enriched library, clone:I830025H03 product:nuclear factor of kappa light ch…	Mm.8884.1	est///full length	Mm.170515///Mm.396054	Mm.8884
1423546_at	13.6668	28.488	0	1.14774	1.14774	2.21566	P	P	Zfp207	zinc finger protein 207	22680		0005634 // nucleus // inferred from direct assay///0005634 // nucleus // not recorded	0008201 // heparin binding // inferred from direct assay///0046872 // metal ion binding // inferred from electronic annotation	GO:0005634|GO:0005634|GO:0008201|GO:0046872	chr11:80383309-80396854 (+) // 98.3 // qB5			December 2011 (Mouse Genome Sequencing Consortium and NCBI 38)		1340045			NP_001123641///NP_001123642///NP_001123643///NP_035881	NM_001130169///NM_001130170///NM_001130171///NM_011751///NR_045038	BB633247	GenBank	Consensus sequence	Q99LA2///Q9JMD0///Q9Z326	gb:BB633247 /DB_XREF=gi:16469715 /DB_XREF=BB633247 /CLONE=A330028E08 /FEA=FLmRNA /CNT=310 /TID=Mm.12236.1 /TIER=ConsEnd /STK=0 /UG=Mm.12236 /LL=22680 /UG_GENE=Zfp207 /UG_TITLE=zinc finger protein 207 /FL=gb:AB013357.1 gb:BC003715.1 gb:NM_011751.1	AK039343 // Mus musculus adult male spinal cord cDNA, RIKEN full-length enriched library, clone:A330028E08 product:unclassifiable, full insert sequence. // gb // 9 // ---///n282623 // accn=AK039343 class=mRNAlike lncRNA name=Mouse noncoding transcript ref=FANTOM3 transcriptId=A330028E08 cpcScore=-1.2867700 cnci=-0.3903058 // noncode // 9 // ---	Mm.12236.1		Mm.468199	Mm.12236
1428115_a_at	29.6071	61.6567	0	1.14638	1.14638	2.21357	P	P	Rab2b	RAB2B, member RAS oncogene family	76338	0006184 // GTP catabolic process // inferred from electronic annotation///0006810 // transport // inferred from electronic annotation///0006886 // intracellular protein transport // inferred from electronic annotation///0006913 // nucleocytoplasmic transport // inferred from electronic annotation///0007165 // signal transduction // inferred from electronic annotation///0007264 // small GTPase med…	0000139 // Golgi membrane // inferred from electronic annotation///0005622 // intracellular // inferred from electronic annotation///0005634 // nucleus // inferred from electronic annotation///0005737 // cytoplasm // inferred from electronic annotation///0005783 // endoplasmic reticulum // inferred from electronic annotation///0005789 // endoplasmic reticulum membrane // inferred from electronic …	0000166 // nucleotide binding // inferred from electronic annotation///0003924 // GTPase activity // inferred from electronic annotation///0005525 // GTP binding // inferred from electronic annotation	GO:0006184|GO:0006810|GO:0006886|GO:0006913|GO:0007165|GO:0007264|GO:0015031|GO:0016192|GO:0045921|GO:0000139|GO:0005622|GO:0005634|GO:0005737|GO:0005783|GO:0005789|GO:0005794|GO:0005886|GO:0016020|GO:0000166|GO:0003924|GO:0005525	chr14:52261759-52279367 (-) // 91.12 // qC2		ENSMUSG00000022159	December 2011 (Mouse Genome Sequencing Consortium and NCBI 38)	IPR001806 // Small GTPase superfamily // 3.6E-65///IPR001806 // Small GTPase superfamily // 2.1E-63///IPR006689 // Small GTPase superfamily, ARF/SAR type // 2.3E-15///IPR006689 // Small GTPase superfamily, ARF/SAR type // 1.5E-15///IPR006762 // Gtr1/RagA G protein // 2.5E-10///IPR006762 // Gtr1/RagA G protein // 2.0E-10///IPR013684 // Mitochondrial Rho-like // 3.4E-23///IPR013684 // Mitochondrial…	1923588			NP_766189	NM_172601	AK005230	GenBank	Consensus sequence	Q9DB48///P59279///Q3TEG7///Q5U628///Q6P7T7///G3UXQ7///Q0PD64	gb:AK005230.1 /DB_XREF=gi:12837641 /FEA=mRNA /CNT=126 /TID=Mm.32870.1 /TIER=Stack /STK=108 /UG=Mm.32870 /LL=76338 /UG_GENE=1500012D09Rik /UG_TITLE=RIKEN cDNA 1500012D09 gene /DEF=Mus musculus adult male cerebellum cDNA, RIKEN full-length enriched library, clone:1500012D09:similar to RAS-RELATED PROTEIN RAB-2, full insert sequence.	AK005230 // Mus musculus adult male cerebellum cDNA, RIKEN full-length enriched library, clone:1500012D09 product:similar to RAS-RELATED PROTEIN RAB-2 [Mus musculus], full insert sequence. // gb // 11 // ---///AK038393 // Mus musculus adult male hypothalamus cDNA, RIKEN full-length enriched library, clone:A230002G14 product:similar to RAS-RELATED PROTEIN RAB-2 [Mus musculus], full insert sequence…	Mm.32870.1	full length	Mm.32870	Mm.32870
1417061_at	22.9509	47.7436	0	1.14481	1.14481	2.21118	P	P	Slc40a1	solute carrier family 40 (iron-regulated transporter), member 1	53945	0002260 // lymphocyte homeostasis // inferred from mutant phenotype///0003158 // endothelium development // inferred from mutant phenotype///0006810 // transport // inferred from electronic annotation///0006811 // ion transport // inferred from electronic annotation///0006826 // iron ion transport // inferred from direct assay///0006879 // cellular iron ion homeostasis // not recorded///0006915 /…	0005771 // multivesicular body // inferred from direct assay///0005886 // plasma membrane // inferred from direct assay///0005886 // plasma membrane // not recorded///0008021 // synaptic vesicle // inferred from direct assay///0016020 // membrane // inferred from electronic annotation///0016021 // integral to membrane // inferred from electronic annotation	0005381 // iron ion transmembrane transporter activity // inferred from direct assay///0005381 // iron ion transmembrane transporter activity // not recorded///0005515 // protein binding // inferred from physical interaction	GO:0002260|GO:0003158|GO:0006810|GO:0006811|GO:0006826|GO:0006879|GO:0006915|GO:0034755|GO:0034755|GO:0043066|GO:0048536|GO:0055072|GO:0060345|GO:0060586|GO:0005771|GO:0005886|GO:0005886|GO:0008021|GO:0016020|GO:0016021|GO:0005381|GO:0005381|GO:0005515	chr1:45908069-45925891 (-) // 98.51 // qC1.1		ENSMUSG00000025993	December 2011 (Mouse Genome Sequencing Consortium and NCBI 38)	IPR009716 // Ferroporti-1 // 3.0E-188	1315204			NP_058613	NM_016917	AF226613	GenBank	Consensus sequence	Q9JHI9///Q3TJ33///C5H8V4	gb:BC003438.1 /DB_XREF=gi:13097389 /FEA=FLmRNA /CNT=139 /TID=Mm.28756.1 /TIER=FL+Stack /STK=58 /UG=Mm.28756 /LL=53945 /UG_GENE=Slc39a1 /DEF=Mus musculus, solute carrier family 39 (iron-regulated transporter), member 1, clone MGC:6489 IMAGE:2647365, mRNA, complete cds. /PROD=solute carrier family 39 (iron-regulatedtransporter), member 1 /FL=gb:BC003438.1 gb:AF226613.1 gb:NM_016917.1 gb:AF215637.1 …	AF231120 // Mus musculus iron-regulated transporter IREG1 (Ireg1) mRNA, complete cds. // gb // 9 // ---///AK008700 // Mus musculus adult male stomach cDNA, RIKEN full-length enriched library, clone:2210010L24 product:solute carrier family 39 (iron-regulated transporter), member 1, full insert sequence. // gb // 11 // ---///AK032732 // Mus musculus 12 days embryo male wolffian duct includes surrou…	Mm.28756.1	full length	Mm.28756	Mm.28756
1448303_at	22.9501	47.6862	0	1.14313	1.14313	2.2086	P	P	Gpnmb	glycoprotein (transmembrane) nmb	93695	0001649 // osteoblast differentiation // inferred from electronic annotation///0007155 // cell adhesion // inferred from direct assay///0030282 // bone mineralization // inferred from electronic annotation	0005886 // plasma membrane // inferred from electronic annotation///0005887 // integral to plasma membrane // inferred from direct assay///0012505 // endomembrane system // inferred from electronic annotation///0016020 // membrane // inferred from electronic annotation///0016021 // integral to membrane // inferred from electronic annotation///0016023 // cytoplasmic membrane-bounded vesicle // inf…	0005178 // integrin binding // inferred from direct assay///0008201 // heparin binding // inferred from direct assay	GO:0001649|GO:0007155|GO:0030282|GO:0005886|GO:0005887|GO:0012505|GO:0016020|GO:0016021|GO:0016023|GO:0030659|GO:0031410|GO:0042470|GO:0005178|GO:0008201	chr6:49036593-49056785 (+) // 94.74 // qB2.3		ENSMUSG00000029816	December 2011 (Mouse Genome Sequencing Consortium and NCBI 38)	IPR000601 // PKD domain // 3.9E-11	1934765			NP_444340	NM_053110	NM_053110	GenBank	Consensus sequence	Q99P91///Q3TXG7///Q3TWC7///Q3TAV1///Q3UE75///Q3TBB0	gb:NM_053110.1 /DB_XREF=gi:16716408 /GEN=Gpnmb /FEA=FLmRNA /CNT=151 /TID=Mm.23567.1 /TIER=FL+Stack /STK=98 /UG=Mm.23567 /LL=93695 /DEF=Mus musculus glycoprotein (transmembrane) nmb (Gpnmb), mRNA. /PROD=glycoprotein (transmembrane) nmb /FL=gb:BC026375.1 gb:NM_053110.1 gb:AF322054.1	AF322054 // Mus musculus dendritic cell-associated transmembrane protein precursor (Dchil) mRNA, complete cds. // gb // 9 // ---///AK044764 // Mus musculus adult retina cDNA, RIKEN full-length enriched library, clone:A930040L12 product:glycoprotein (transmembrane) nmb, full insert sequence. // gb // 10 // ---///AK076347 // Mus musculus 10 days neonate skin cDNA, RIKEN full-length enriched library…	Mm.23567.1	full length	Mm.302602	Mm.23567
1438157_s_at	1613.45	3348.96	0	1.14162	1.14162	2.20629	P	P	Nfkbia	nuclear factor of kappa light polypeptide gene enhancer in B cells inhibitor, alpha	18035	0000060 // protein import into nucleus, translocation // inferred from direct assay///0007253 // cytoplasmic sequestering of NF-kappaB // not recorded///0010745 // negative regulation of macrophage derived foam cell differentiation // not recorded///0010875 // positive regulation of cholesterol efflux // not recorded///0010888 // negative regulation of lipid storage // not recorded///0031663 // l…	0005634 // nucleus // inferred from direct assay///0005634 // nucleus // not recorded///0005737 // cytoplasm // inferred from direct assay///0005737 // cytoplasm // not recorded///0005829 // cytosol // inferred from direct assay///0005829 // cytosol // not recorded///0005886 // plasma membrane // not recorded///0043234 // protein complex // not recorded	0005515 // protein binding // inferred from physical interaction///0008139 // nuclear localization sequence binding // not recorded///0019899 // enzyme binding // not recorded///0031072 // heat shock protein binding // not recorded///0031625 // ubiquitin protein ligase binding // not recorded///0032403 // protein complex binding // not recorded///0042802 // identical protein binding // not record…	GO:0000060|GO:0007253|GO:0010745|GO:0010875|GO:0010888|GO:0031663|GO:0032088|GO:0032270|GO:0032495|GO:0032496|GO:0034142|GO:0042127|GO:0042994|GO:0043330|GO:0045638|GO:0045746|GO:0045893|GO:0045944|GO:0070427|GO:0070431|GO:0005634|GO:0005634|GO:0005737|GO:0005737|GO:0005829|GO:0005829|GO:0005886|GO:0043234|GO:0005515|GO:0008139|GO:0019899|GO:0031072|GO:0031625|GO:0032403|GO:0042802|GO:0051059	chr12:55489860-55490181 (-) // 94.39 // qC1		ENSMUSG00000021025	December 2011 (Mouse Genome Sequencing Consortium and NCBI 38)	IPR002110 // Ankyrin repeat // 5.0E-11///IPR002110 // Ankyrin repeat // 5.4E-13///IPR002110 // Ankyrin repeat // 2.0E-13	104741		Apoptosis // GenMAPP///Apoptosis_GenMAPP // GenMAPP///Apoptosis_KEGG // GenMAPP	NP_035037	NM_010907	BB096843	GenBank	Consensus sequence	Q9Z1E3	gb:BB096843 /DB_XREF=gi:8741877 /DB_XREF=BB096843 /CLONE=9430057A10 /FEA=EST /CNT=12 /TID=Mm.179920.1 /TIER=Stack /STK=12 /UG=Mm.179920 /UG_TITLE=ESTs	AK089215 // Mus musculus NOD-derived CD11c +ve dendritic cells cDNA, RIKEN full-length enriched library, clone:F630040F19 product:nuclear factor of kappa light chain gene enhancer in B-cells inhibitor, alpha, full insert sequence. // gb // 11 // ---///AK151115 // Mus musculus bone marrow macrophage cDNA, RIKEN full-length enriched library, clone:I830025H03 product:nuclear factor of kappa light ch…	Mm.179920.1	est///full length	Mm.170515///Mm.396054	Mm.179920
1421244_at	11.3105	23.4509	0	1.14004	1.14004	2.20387	P	P	Esr1	estrogen receptor 1 (alpha)	13982	0001547 // antral ovarian follicle growth // inferred from mutant phenotype///0002064 // epithelial cell development // inferred from mutant phenotype///0002076 // osteoblast development // inferred from electronic annotation///0006351 // transcription, DNA-dependent // inferred from electronic annotation///0006355 // regulation of transcription, DNA-dependent // inferred from direct assay///0007…	0005634 // nucleus // inferred from direct assay///0005634 // nucleus // not recorded///0005737 // cytoplasm // inferred from direct assay///0005737 // cytoplasm // not recorded///0005794 // Golgi apparatus // inferred from electronic annotation///0005886 // plasma membrane // not recorded///0016020 // membrane // inferred from electronic annotation///0030315 // T-tubule // not recorded///0043005…	0001046 // core promoter sequence-specific DNA binding // not recorded///0003677 // DNA binding // not recorded///0003682 // chromatin binding // inferred from direct assay///0003700 // sequence-specific DNA binding transcription factor activity // inferred from electronic annotation///0003707 // steroid hormone receptor activity // not recorded///0004879 // ligand-activated sequence-specific DNA…	GO:0001547|GO:0002064|GO:0002076|GO:0006351|GO:0006355|GO:0007200|GO:0007204|GO:0008209|GO:0008584|GO:0010629|GO:0010863|GO:0016049|GO:0030518|GO:0030520|GO:0030522|GO:0032355|GO:0042981|GO:0043124|GO:0043401|GO:0043433|GO:0043523|GO:0043627|GO:0045429|GO:0045742|GO:0045839|GO:0045944|GO:0045944|GO:0048146|GO:0048386|GO:0051000|GO:0051091|GO:0060011|GO:0060065|GO:0060068|GO:0060523|GO:0060527|GO:…	chr10:4710157-5002026 (+) // 98.89 // qA1		ENSMUSG00000019768	December 2011 (Mouse Genome Sequencing Consortium and NCBI 38)	IPR000536 // Nuclear hormone receptor, ligand-binding, core // 7.3E-38///IPR001292 // Oestrogen receptor // 1.2E-57///IPR001628 // Zinc finger, nuclear hormone receptor-type // 4.5E-35	1352467		Nuclear_Receptors // GenMAPP	NP_031982	NM_007956	NM_007956	GenBank	Consensus sequence	P19785///Q3UWN0///E7FJU2///B3VQI7///E7FJU3///E7FJU6///Q3UT58	gb:NM_007956.1 /DB_XREF=gi:6679694 /GEN=Esr1 /FEA=FLmRNA /CNT=16 /TID=Mm.9213.1 /TIER=FL /STK=2 /UG=Mm.9213 /LL=13982 /DEF=Mus musculus estrogen receptor 1 (alpha) (Esr1), mRNA. /PROD=estrogen receptor 1 /FL=gb:NM_007956.1 gb:M38651.1	AB560752 // Mus musculus Esr1 mRNA for estrogen receptor alpha, complete cds. // gb // 11 // ---///AB560757 // Mus musculus Esr1 mRNA for N-terminally truncated estrogen receptor alpha product-1, complete cds. // gb // 11 // ---///AB560758 // Mus musculus Esr1 mRNA for N-terminally truncated estrogen receptor alpha product-2a, complete cds. // gb // 11 // ---///AB560759 // Mus musculus Esr1 mRNA …	Mm.9213.1	est///full length	Mm.393566///Mm.463262///Mm.474824///Mm.9213	Mm.9213
1420088_at	1740.5	3597.55	0	1.13557	1.13557	2.19706	P	P	Nfkbia	nuclear factor of kappa light polypeptide gene enhancer in B cells inhibitor, alpha	18035	0000060 // protein import into nucleus, translocation // inferred from direct assay///0007253 // cytoplasmic sequestering of NF-kappaB // not recorded///0010745 // negative regulation of macrophage derived foam cell differentiation // not recorded///0010875 // positive regulation of cholesterol efflux // not recorded///0010888 // negative regulation of lipid storage // not recorded///0031663 // l…	0005634 // nucleus // inferred from direct assay///0005634 // nucleus // not recorded///0005737 // cytoplasm // inferred from direct assay///0005737 // cytoplasm // not recorded///0005829 // cytosol // inferred from direct assay///0005829 // cytosol // not recorded///0005886 // plasma membrane // not recorded///0043234 // protein complex // not recorded	0005515 // protein binding // inferred from physical interaction///0008139 // nuclear localization sequence binding // not recorded///0019899 // enzyme binding // not recorded///0031072 // heat shock protein binding // not recorded///0031625 // ubiquitin protein ligase binding // not recorded///0032403 // protein complex binding // not recorded///0042802 // identical protein binding // not record…	GO:0000060|GO:0007253|GO:0010745|GO:0010875|GO:0010888|GO:0031663|GO:0032088|GO:0032270|GO:0032495|GO:0032496|GO:0034142|GO:0042127|GO:0042994|GO:0043330|GO:0045638|GO:0045746|GO:0045893|GO:0045944|GO:0070427|GO:0070431|GO:0005634|GO:0005634|GO:0005737|GO:0005737|GO:0005829|GO:0005829|GO:0005886|GO:0043234|GO:0005515|GO:0008139|GO:0019899|GO:0031072|GO:0031625|GO:0032403|GO:0042802|GO:0051059	chr12:55489409-55489844 (-) // 95.88 // qC1		ENSMUSG00000021025	December 2011 (Mouse Genome Sequencing Consortium and NCBI 38)	IPR002110 // Ankyrin repeat // 5.0E-11///IPR002110 // Ankyrin repeat // 5.4E-13///IPR002110 // Ankyrin repeat // 2.0E-13	104741		Apoptosis // GenMAPP///Apoptosis_GenMAPP // GenMAPP///Apoptosis_KEGG // GenMAPP	NP_035037	NM_010907	AI462015	GenBank	Consensus sequence	Q9Z1E3	gb:AI462015 /DB_XREF=gi:4316045 /DB_XREF=ub69d10.x1 /CLONE=IMAGE:1382995 /FEA=EST /CNT=1 /TID=Mm.203821.1 /TIER=ConsEnd /STK=1 /UG=Mm.203821 /LL=104829 /UG_GENE=AI462015 /UG_TITLE=expressed sequence AI462015	AK161622 // Mus musculus 8 days embryo whole body cDNA, RIKEN full-length enriched library, clone:5730407F12 product:nuclear factor of kappa light chain gene enhancer in B-cells inhibitor, alpha, full insert sequence. // gb // 11 // ---///ENSMUST00000021413 // cdna:known chromosome:GRCm38:12:55489411:55492647:-1 gene:ENSMUSG00000021025 gene_biotype:protein_coding transcript_biotype:protein_coding…	Mm.203821.1	est///full length	Mm.170515///Mm.396054	Mm.203821
1437458_x_at	366.319	756.948	0	1.13515	1.13515	2.19642	P	P	Clu	clusterin	12759	0006979 // response to oxidative stress // inferred from electronic annotation///0008219 // cell death // inferred from electronic annotation///0008284 // positive regulation of cell proliferation // not recorded///0009611 // response to wounding // inferred from electronic annotation///0009615 // response to virus // inferred from electronic annotation///0031018 // endocrine pancreas development…	0005576 // extracellular region // inferred from electronic annotation///0005615 // extracellular space // inferred from sequence or structural similarity///0005615 // extracellular space // inferred from electronic annotation///0005634 // nucleus // inferred from electronic annotation///0005737 // cytoplasm // inferred from electronic annotation///0005739 // mitochondrion // inferred from electr…	0005515 // protein binding // inferred from electronic annotation///0016887 // ATPase activity // inferred from sequence or structural similarity///0031625 // ubiquitin protein ligase binding // inferred from electronic annotation///0031625 // ubiquitin protein ligase binding // inferred from sequence or structural similarity///0051787 // misfolded protein binding // inferred from electronic anno…	GO:0006979|GO:0008219|GO:0008284|GO:0009611|GO:0009615|GO:0031018|GO:0032436|GO:0032436|GO:0032463|GO:0032463|GO:0043065|GO:0043065|GO:0043066|GO:0045597|GO:0048812|GO:0050821|GO:0050821|GO:0051092|GO:0051092|GO:0051788|GO:0051788|GO:0061077|GO:0061077|GO:0071363|GO:0097193|GO:0097193|GO:2000060|GO:2000060|GO:2001244|GO:2001244|GO:0005576|GO:0005615|GO:0005615|GO:0005634|GO:0005737|GO:0005739|GO:…	chr14:65980963-65981547 (+) // 92.33 // qD1		ENSMUSG00000022037	December 2011 (Mouse Genome Sequencing Consortium and NCBI 38)	IPR000753 // Clusterin-like // 2.0E-193	88423			NP_038520	NM_013492	AV075715	GenBank	Consensus sequence	Q549A5///Q06890///Q3V245///E9PUU2///E9PXG5///E9Q8Y5///E9Q9B8///Q9JK98	gb:AV075715 /DB_XREF=gi:5195543 /DB_XREF=AV075715 /CLONE=2210015B03 /FEA=EST /CNT=18 /TID=Mm.196344.5 /TIER=Stack /STK=18 /UG=Mm.196344 /LL=12759 /UG_GENE=Clu /UG_TITLE=clusterin	AF248057 // Mus musculus sulfated glycoprotein-2 isoform 1 mRNA, complete cds. // gb // 10 // ---///D14077 // Mus musculus MSGP-2 mRNA for sulfated glycoprotein-2, complete cds. // gb // 10 // ---///ENSMUST00000022616 // cdna:known chromosome:GRCm38:14:65968483:65981548:1 gene:ENSMUSG00000022037 gene_biotype:protein_coding transcript_biotype:protein_coding // ensembl // 10 // ---///L05670 // Mus …	Mm.196344.5	full length	Mm.200608	Mm.196344
1437487_at	19.449	40.0577	0	1.13044	1.13044	2.18926	M	P	Kat6a	K(lysine) acetyltransferase 6A	244349	0003007 // heart morphogenesis // inferred from genetic interaction///0003007 // heart morphogenesis // inferred from mutant phenotype///0006334 // nucleosome assembly // inferred from electronic annotation///0006351 // transcription, DNA-dependent // inferred from electronic annotation///0006355 // regulation of transcription, DNA-dependent // inferred from electronic annotation///0006473 // pro…	0000786 // nucleosome // inferred from electronic annotation///0005634 // nucleus // inferred from direct assay///0005634 // nucleus // not recorded///0005654 // nucleoplasm // inferred from electronic annotation///0005730 // nucleolus // inferred from electronic annotation///0016605 // PML body // not recorded///0070776 // MOZ/MORF histone acetyltransferase complex // not recorded	0003677 // DNA binding // not recorded///0003682 // chromatin binding // inferred from genetic interaction///0004402 // histone acetyltransferase activity // not recorded///0005515 // protein binding // inferred from physical interaction///0008134 // transcription factor binding // not recorded///0008270 // zinc ion binding // not recorded///0016407 // acetyltransferase activity // not recorded//…	GO:0003007|GO:0003007|GO:0006334|GO:0006351|GO:0006355|GO:0006473|GO:0016568|GO:0016573|GO:0030099|GO:0035019|GO:0035162|GO:0035909|GO:0035909|GO:0043433|GO:0043966|GO:0043966|GO:0045892|GO:0045893|GO:0060325|GO:0060325|GO:0090398|GO:0000786|GO:0005634|GO:0005634|GO:0005654|GO:0005730|GO:0016605|GO:0070776|GO:0003677|GO:0003682|GO:0004402|GO:0005515|GO:0008134|GO:0008270|GO:0016407|GO:0016740|GO:…	chr8:22932112-22938288 (+) // 93.76 // qA2	EC:2.3.1.48	ENSMUSG00000031540	December 2011 (Mouse Genome Sequencing Consortium and NCBI 38)	IPR002717 // MOZ/SAS-like protein // 4.1E-93///IPR019787 // Zinc finger, PHD-finger // 4.0E-11///IPR019787 // Zinc finger, PHD-finger // 2.3E-14	2442415			NP_001074618	NM_001081149	BB387748	GenBank	Consensus sequence	Q3V1G6///Q3UPM9///G3X940///Q3UFW4///Q8C6L0///Q8BZ21///A0PJC5	gb:BB387748 /DB_XREF=gi:16408545 /DB_XREF=BB387748 /CLONE=C230052P16 /FEA=EST /CNT=27 /TID=Mm.102521.1 /TIER=Stack /STK=17 /UG=Mm.102521 /UG_TITLE=ESTs, Highly similar to MOZ_HUMAN MONOCYTIC LEUKEMIA ZINC FINGER PROTEIN (H.sapiens)	AK082463 // Mus musculus 0 day neonate cerebellum cDNA, RIKEN full-length enriched library, clone:C230052P16 product:MONOCYTIC LEUKEMIA ZINC FINGER PROTEIN (ZINC FINGER PROTEIN 220) homolog [Homo sapiens], full insert sequence. // gb // 11 // ---///AK132474 // Mus musculus 10 days neonate skin cDNA, RIKEN full-length enriched library, clone:4732446M22 product:MYST histone acetyltransferase (monoc…	Mm.102521.1	est///full length	Mm.182776///Mm.457502	Mm.102521
1428460_at	282.192	581.088	0	1.13014	1.13014	2.1888	P	P	Syn2	synapsin II	20965	0007269 // neurotransmitter secretion // inferred from genetic interaction///0007269 // neurotransmitter secretion // inferred from mutant phenotype///0008152 // metabolic process // inferred from electronic annotation	0008021 // synaptic vesicle // not recorded///0030054 // cell junction // inferred from electronic annotation///0030672 // synaptic vesicle membrane // inferred from direct assay///0045202 // synapse // inferred from direct assay	0003824 // catalytic activity // inferred from electronic annotation///0005524 // ATP binding // inferred from electronic annotation///0046983 // protein dimerization activity // traceable author statement///0048306 // calcium-dependent protein binding // not recorded	GO:0007269|GO:0007269|GO:0008152|GO:0008021|GO:0030054|GO:0030672|GO:0045202|GO:0003824|GO:0005524|GO:0046983|GO:0048306	chr6:115275105-115276560 (+) // 92.28 // qE3		ENSMUSG00000009394	December 2011 (Mouse Genome Sequencing Consortium and NCBI 38)	IPR013651 // ATP-grasp fold, RimK-type // 7.8E-9///IPR019736 // Synapsin, phosphorylation site // 3.0E-25///IPR020897 // Synapsin, pre-ATP-grasp domain // 3.1E-63///IPR020898 // Synapsin, ATP-binding domain // 6.7E-134	103020			NP_001104485///NP_038709	NM_001111015///NM_013681	AK013810	GenBank	Consensus sequence	Q8CE19///Q64332	gb:AK013810.1 /DB_XREF=gi:12851314 /FEA=mRNA /CNT=50 /TID=Mm.39857.1 /TIER=Stack /STK=41 /UG=Mm.39857 /LL=67274 /UG_GENE=2900074L19Rik /UG_TITLE=RIKEN cDNA 2900074L19 gene /DEF=Mus musculus adult male hippocampus cDNA, RIKEN full-length enriched library, clone:2900082I03:unclassifiable transcript, full insert sequence.	AK013810 // Mus musculus adult male hippocampus cDNA, RIKEN full-length enriched library, clone:2900082I03 product:RIKEN cDNA 2900074L19 gene, full insert sequence. // gb // 11 // ---///AK029181 // Mus musculus 0 day neonate head cDNA, RIKEN full-length enriched library, clone:4831410C22 product:synapsin II, full insert sequence. // gb // 11 // ---///ENSMUST00000169345 // cdna:known chromosome:GR…	Mm.39857.1	est///full length	Mm.408507///Mm.441431///Mm.466323	Mm.39857
1458168_at	8.06177	16.5865	0	1.1289	1.1289	2.18692	P	P	Ufm1	ubiquitin-fold modifier 1	67890	0071569 // protein ufmylation // inferred from direct assay///0071569 // protein ufmylation // not recorded	0005634 // nucleus // not recorded///0005737 // cytoplasm // not recorded		GO:0071569|GO:0071569|GO:0005634|GO:0005737	chr3:53853376-53854018 (-) // 72.05 // qC			December 2011 (Mouse Genome Sequencing Consortium and NCBI 38)					NP_080711	NM_026435	AV356799	GenBank	Consensus sequence	P61961///Q3UXG4	gb:AV356799 /DB_XREF=gi:16397388 /DB_XREF=AV356799 /CLONE=7330440N08 /FEA=EST /CNT=3 /TID=Mm.23067.1 /TIER=ConsEnd /STK=3 /UG=Mm.23067 /UG_TITLE=ESTs	NM_026435 // Mus musculus ubiquitin-fold modifier 1 (Ufm1), mRNA. // refseq // 11 // ---	Mm.23067.1	full length	Mm.23067	Mm.23067
1421917_at	25.9349	53.2908	0	1.12705	1.12705	2.18412	P	P	Pdgfra	platelet derived growth factor receptor, alpha polypeptide	18595	0001553 // luteinization // inferred from genetic interaction///0001553 // luteinization // inferred from mutant phenotype///0001701 // in utero embryonic development // inferred from mutant phenotype///0006468 // protein phosphorylation // inferred from electronic annotation///0006935 // chemotaxis // inferred from electronic annotation///0007169 // transmembrane receptor protein tyrosine kinase…	0005634 // nucleus // inferred from direct assay///0005634 // nucleus // not recorded///0005737 // cytoplasm // inferred from direct assay///0005737 // cytoplasm // not recorded///0005886 // plasma membrane // not recorded///0005887 // integral to plasma membrane // not recorded///0009897 // external side of plasma membrane // inferred from direct assay///0009986 // cell surface // inferred from …	0000166 // nucleotide binding // inferred from electronic annotation///0004672 // protein kinase activity // inferred from electronic annotation///0004713 // protein tyrosine kinase activity // inferred from electronic annotation///0004714 // transmembrane receptor protein tyrosine kinase activity // not recorded///0005018 // platelet-derived growth factor alpha-receptor activity // inferred from…	GO:0001553|GO:0001553|GO:0001701|GO:0006468|GO:0006935|GO:0007169|GO:0007204|GO:0007275|GO:0008210|GO:0008284|GO:0008585|GO:0009653|GO:0009887|GO:0010035|GO:0010544|GO:0010863|GO:0016310|GO:0016477|GO:0018108|GO:0018108|GO:0023019|GO:0030198|GO:0030324|GO:0030325|GO:0030335|GO:0030539|GO:0032355|GO:0033327|GO:0034097|GO:0035790|GO:0035790|GO:0036120|GO:0036120|GO:0038091|GO:0042060|GO:0042063|GO:…	chr5:75152335-75198206 (+) // 96.51 // qC3.3	EC:2.7.10.1	ENSMUSG00000029231	December 2011 (Mouse Genome Sequencing Consortium and NCBI 38)	IPR000719 // Protein kinase, catalytic domain // 5.1E-18///IPR000719 // Protein kinase, catalytic domain // 2.2E-32///IPR001245 // Serine-threonine/tyrosine-protein kinase catalytic domain // 4.9E-111///IPR013098 // Immunoglobulin I-set // 4.4E-11///IPR013098 // Immunoglobulin I-set // 8.1E-12	97530			NP_001076785///NP_035188	NM_001083316///NM_011058	AW537708	GenBank	Consensus sequence	P26618///Q06BS2///Q3UTU2///Q8CGH8	gb:AW537708 /DB_XREF=gi:7180221 /DB_XREF=G0120F08-3 /CLONE=G0120F08 /FEA=FLmRNA /CNT=98 /TID=Mm.2924.1 /TIER=Stack /STK=10 /UG=Mm.2924 /LL=18595 /UG_GENE=Pdgfra /UG_TITLE=platelet derived growth factor receptor, alpha polypeptide /FL=gb:NM_011058.1 gb:M84607.1 gb:M57683.1	AK147267 // Mus musculus 14 days pregnant adult female placenta cDNA, RIKEN full-length enriched library, clone:M5C1004H23 product:platelet derived growth factor receptor, alpha polypeptide, full insert sequence. // gb // 11 // ---///ENSMUST00000000476 // cdna:known chromosome:GRCm38:5:75152291:75198204:1 gene:ENSMUSG00000029231 gene_biotype:protein_coding transcript_biotype:protein_coding // ens…	Mm.2924.1	est///full length	Mm.221403///Mm.431687	Mm.2924
1434720_at	10.0585	20.5943	0	1.1219	1.1219	2.17633	P	P	Zfp652	zinc finger protein 652	268469	0006351 // transcription, DNA-dependent // inferred from electronic annotation///0006355 // regulation of transcription, DNA-dependent // inferred from electronic annotation	0005622 // intracellular // inferred from electronic annotation///0005634 // nucleus // inferred from electronic annotation	0003676 // nucleic acid binding // inferred from electronic annotation///0003677 // DNA binding // inferred from electronic annotation///0005515 // protein binding // inferred from electronic annotation///0008270 // zinc ion binding // inferred from electronic annotation///0046872 // metal ion binding // inferred from electronic annotation	GO:0006351|GO:0006355|GO:0005622|GO:0005634|GO:0003676|GO:0003677|GO:0005515|GO:0008270|GO:0046872	chr11:95770114-95772353 (+) // 99.55 // qD		ENSMUSG00000075595	December 2011 (Mouse Genome Sequencing Consortium and NCBI 38)	IPR007087 // Zinc finger, C2H2 // 1.7E-8///IPR007087 // Zinc finger, C2H2 // 2.9E-9///IPR007087 // Zinc finger, C2H2 // 1.1E-8///IPR007087 // Zinc finger, C2H2 // 1.9E-9	2442221			NP_963903	NM_201609	BF320240	GenBank	Consensus sequence	F2Z3V9///Q5DU09	gb:BF320240 /DB_XREF=gi:11269157 /DB_XREF=uz52a11.x1 /CLONE=IMAGE:3672668 /FEA=EST /CNT=48 /TID=Mm.40744.1 /TIER=Stack /STK=26 /UG=Mm.40744 /UG_TITLE=ESTs	AK035405 // Mus musculus adult male urinary bladder cDNA, RIKEN full-length enriched library, clone:9530033F24 product:unclassifiable, full insert sequence. // gb // 10 // ---///AK048320 // Mus musculus 16 days embryo head cDNA, RIKEN full-length enriched library, clone:C130049B14 product:unclassifiable, full insert sequence. // gb // 11 // ---///BC002310 // Mus musculus RIKEN cDNA 9530033F24 gen…	Mm.40744.1	est///full length	Mm.389038///Mm.418731///Mm.480215///Mm.489288	Mm.40744
1417492_at	73.9508	151.267	0	1.12052	1.12052	2.17426	P	P	Ctsb	cathepsin B	13030	0006508 // proteolysis // not recorded///0006914 // autophagy // inferred from electronic annotation///0007519 // skeletal muscle tissue development // inferred from electronic annotation///0009611 // response to wounding // inferred from electronic annotation///0009612 // response to mechanical stimulus // inferred from electronic annotation///0009749 // response to glucose stimulus // inferred …	0005576 // extracellular region // not recorded///0005615 // extracellular space // not recorded///0005730 // nucleolus // not recorded///0005737 // cytoplasm // not recorded///0005739 // mitochondrion // inferred from direct assay///0005739 // mitochondrion // not recorded///0005764 // lysosome // inferred from direct assay///0005764 // lysosome // not recorded///0005901 // caveola // not record…	0004175 // endopeptidase activity // not recorded///0004197 // cysteine-type endopeptidase activity // not recorded///0005515 // protein binding // inferred from electronic annotation///0008233 // peptidase activity // not recorded///0008234 // cysteine-type peptidase activity // not recorded///0016787 // hydrolase activity // inferred from electronic annotation///0030984 // kininogen binding // …	GO:0006508|GO:0006914|GO:0007519|GO:0009611|GO:0009612|GO:0009749|GO:0014070|GO:0014075|GO:0043434|GO:0045471|GO:0050790|GO:0060548|GO:0070670|GO:0097067|GO:0005576|GO:0005615|GO:0005730|GO:0005737|GO:0005739|GO:0005739|GO:0005764|GO:0005764|GO:0005901|GO:0009897|GO:0009986|GO:0016324|GO:0042383|GO:0042470|GO:0043231|GO:0048471|GO:0004175|GO:0004197|GO:0005515|GO:0008233|GO:0008234|GO:0016787|GO:…	chr14:63122482-63145921 (+) // 84.87 // qD1	EC:3.4.22.1	ENSMUSG00000021939	December 2011 (Mouse Genome Sequencing Consortium and NCBI 38)	IPR000668 // Peptidase C1A, papain C-terminal // 1.2E-69///IPR012599 // Peptidase C1A, propeptide // 2.2E-22	88561			NP_031824	NM_007798	M14222	GenBank	Consensus sequence	P10605///Q3TC17///Q3TVS6///Q6LAF6	gb:AI596110 /DB_XREF=gi:4605158 /DB_XREF=uk24e07.x1 /CLONE=IMAGE:1969956 /FEA=FLmRNA /CNT=723 /TID=Mm.22753.1 /TIER=Stack /STK=15 /UG=Mm.22753 /LL=13030 /UG_GENE=Ctsb /UG_TITLE=cathepsin B /FL=gb:BC006656.1 gb:M14222.1 gb:NM_007798.1	AK151790 // Mus musculus bone marrow macrophage cDNA, RIKEN full-length enriched library, clone:I830037J06 product:cathepsin B, full insert sequence. // gb // 10 // ---///ENSMUST00000006235 // cdna:known chromosome:GRCm38:14:63122462:63145919:1 gene:ENSMUSG00000021939 gene_biotype:protein_coding transcript_biotype:protein_coding // ensembl // 10 // ---///NM_007798 // Mus musculus cathepsin B (Cts…	Mm.22753.1	full length	Mm.236553///Mm.488723	Mm.22753
1455243_at	19.9003	40.6937	0	1.12007	1.12007	2.17358	P	P	Brpf3	bromodomain and PHD finger containing, 3	268936	0043966 // histone H3 acetylation // not recorded	0070776 // MOZ/MORF histone acetyltransferase complex // not recorded	0005515 // protein binding // inferred from electronic annotation///0008270 // zinc ion binding // inferred from electronic annotation///0046872 // metal ion binding // inferred from electronic annotation	GO:0043966|GO:0070776|GO:0005515|GO:0008270|GO:0046872	chr17:28836948-28838744 (+) // 97.56 // qA3.3		ENSMUSG00000063952	December 2011 (Mouse Genome Sequencing Consortium and NCBI 38)	IPR000313 // PWWP // 6.6E-10///IPR001487 // Bromodomain // 6.8E-26///IPR019542 // Enhancer of polycomb-like, N-terminal // 2.5E-38	2146836			NP_001074784	NM_001081315///NM_199061	BB728354	GenBank	Consensus sequence	Q3TRM7///Q6ZPU7///B2KF05///Q80ZQ4	gb:BB728354 /DB_XREF=gi:16111629 /DB_XREF=BB728354 /CLONE=E860036B13 /FEA=EST /CNT=56 /TID=Mm.41581.1 /TIER=Stack /STK=18 /UG=Mm.41581 /LL=106563 /UG_GENE=AI413466 /UG_TITLE=expressed sequence AI413466	AK129322 // Mus musculus mRNA for mKIAA1286 protein. // gb // 11 // ---///AK147555 // Mus musculus cDNA, RIKEN full-length enriched library, clone:M5C1075N18 product:bromodomain and PHD finger containing, 3, full insert sequence. // gb // 11 // ---///AK162638 // Mus musculus adult male bone cDNA, RIKEN full-length enriched library, clone:9830133M11 product:bromodomain and PHD finger containing, 3…	Mm.41581.1	est///full length	Mm.291877///Mm.410269	Mm.41581
1439249_at	21.1556	43.2208	0	1.11875	1.11875	2.17158	P	P	LOC101056456///Wac	WW domain-containing adapter protein with coiled-coil-like///WW domain containing adaptor with coiled-coil	225131///101056456	0000075 // cell cycle checkpoint // not recorded///0006351 // transcription, DNA-dependent // inferred from electronic annotation///0006355 // regulation of transcription, DNA-dependent // inferred from electronic annotation///0006974 // response to DNA damage stimulus // not recorded///0010390 // histone monoubiquitination // not recorded///0016239 // positive regulation of macroautophagy // not…	0005634 // nucleus // inferred from electronic annotation///0005681 // spliceosomal complex // inferred from direct assay///0016607 // nuclear speck // inferred from electronic annotation	0000993 // RNA polymerase II core binding // not recorded///0003682 // chromatin binding // not recorded///0005515 // protein binding // inferred from electronic annotation	GO:0000075|GO:0006351|GO:0006355|GO:0006974|GO:0010390|GO:0016239|GO:0016568|GO:0032435|GO:0045893|GO:0071894|GO:0005634|GO:0005681|GO:0016607|GO:0000993|GO:0003682|GO:0005515	chr18:7928589-7929028 (+) // 98.64 // qA1		ENSMUSG00000024283	December 2011 (Mouse Genome Sequencing Consortium and NCBI 38)	IPR001202 // WW domain // 1.5E-12	2387357			NP_001139770///NP_694725///XP_003946059///XP_003946060///XP_003946061///XP_003946062///XP_003946063///XP_003946064	NM_001146298///NM_153085///NR_027465///XM_003946010///XM_003946011///XM_003946012///XM_003946013///XM_003946014///XM_003946015	BB822150	GenBank	Consensus sequence	Q924H7///E9PVK9///E9PZH6///E9Q6U6///Q8BQM5	gb:BB822150 /DB_XREF=gi:16994779 /DB_XREF=BB822150 /CLONE=G830017F04 /FEA=EST /CNT=9 /TID=Mm.141848.1 /TIER=Stack /STK=8 /UG=Mm.141848 /UG_TITLE=ESTs	AK142196 // Mus musculus 13 days embryo heart cDNA, RIKEN full-length enriched library, clone:D330010F11 product:unclassifiable, full insert sequence. // gb // 11 // ---///ENSMUST00000167020 // cdna:known chromosome:GRCm38:18:7869197:7929028:1 gene:ENSMUSG00000024283 gene_biotype:protein_coding transcript_biotype:protein_coding // ensembl // 11 // ---///n271147 // accn=AK142196 class=mRNAlike lnc…	Mm.141848.1	est///full length	Mm.272685///Mm.410713///Mm.438316///Mm.490814///Mm.491095	Mm.141848
1460176_at	18.158	37.0901	0	1.11848	1.11848	2.17119	P	P	Crk	v-crk sarcoma virus CT10 oncogene homolog (avian)	12928	0016310 // phosphorylation // inferred from electronic annotation///0032319 // regulation of Rho GTPase activity // not recorded///0032956 // regulation of actin cytoskeleton organization // not recorded///0035020 // regulation of Rac protein signal transduction // not recorded///0048013 // ephrin receptor signaling pathway // not recorded	0005737 // cytoplasm // inferred from electronic annotation///0005886 // plasma membrane // inferred from electronic annotation///0016020 // membrane // inferred from electronic annotation	0005070 // SH3/SH2 adaptor activity // inferred from physical interaction///0005515 // protein binding // inferred from physical interaction///0016301 // kinase activity // inferred from electronic annotation///0019904 // protein domain specific binding // not recorded///0030674 // protein binding, bridging // not recorded///0042169 // SH2 domain binding // not recorded///0045309 // protein phosp…	GO:0016310|GO:0032319|GO:0032956|GO:0035020|GO:0048013|GO:0005737|GO:0005886|GO:0016020|GO:0005070|GO:0005515|GO:0016301|GO:0019904|GO:0030674|GO:0042169|GO:0045309|GO:0046875|GO:0046875	chr11:75679274-75706921 (+) // 91.15 // qB5		ENSMUSG00000017776	December 2011 (Mouse Genome Sequencing Consortium and NCBI 38)	IPR000980 // SH2 domain // 7.3E-23///IPR001452 // Src homology-3 domain // 3.7E-19///IPR011511 // Variant SH3 // 1.5E-16			Integrin-mediated_cell_adhesion_KEGG // GenMAPP	NP_001264148///NP_001264150///NP_598417	NM_001277219///NM_001277221///NM_133656	BF020879	GenBank	Consensus sequence	Q8JZR2///Q64010///Q3TQV3///Q5ND50///Q5ND51///Q8BPE7///Q91VM1///Q920I1	gb:BF020879 /DB_XREF=gi:10752211 /DB_XREF=uw69h01.x1 /CLONE=IMAGE:3467281 /FEA=FLmRNA /CNT=507 /TID=Mm.22073.1 /TIER=Stack /STK=12 /UG=Mm.22073 /LL=12928 /UG_GENE=Crko /UG_TITLE=avian sarcoma virus CT10 (v-crk) oncogene homolog /FL=gb:BC012216.1 gb:NM_133656.1	AK052795 // Mus musculus 10 days lactation, adult female mammary gland cDNA, RIKEN full-length enriched library, clone:D730007L14 product:avian sarcoma virus CT10 (v-crk) oncogene homolog, full insert sequence. // gb // 11 // ---///ENSMUST00000108425 // cdna:known chromosome:GRCm38:11:75679284:75706908:1 gene:ENSMUSG00000017776 gene_biotype:protein_coding transcript_biotype:protein_coding // ense…	Mm.22073.1	est///full length	Mm.280125///Mm.441530///Mm.472542///Mm.487139	Mm.22073
1430220_at	8.62703	17.6203	0	1.11836	1.11836	2.171	P	P	4833420G17Rik	RIKEN cDNA 4833420G17 gene	67392					chr13:119462775-119464339 (+) // 71.44 // qD2.3		ENSMUSG00000062822	December 2011 (Mouse Genome Sequencing Consortium and NCBI 38)		1914642			NP_001107022///NP_080403	NM_001113550///NM_026127	AK017802	GenBank	Consensus sequence	Q3UJC8	gb:AK017802.1 /DB_XREF=gi:12857235 /FEA=mRNA /CNT=7 /TID=Mm.170194.1 /TIER=ConsEnd /STK=3 /UG=Mm.170194 /LL=66655 /UG_GENE=5730533D17Rik /UG_TITLE=RIKEN cDNA 5730533D17 gene /DEF=Mus musculus 8 days embryo whole body cDNA, RIKEN full-length enriched library, clone:5730533D17:unclassifiable transcript, full insert sequence.	AK008588 // Mus musculus adult male small intestine cDNA, RIKEN full-length enriched library, clone:2010320D02 product:unclassifiable, full insert sequence. // gb // --- // chr13:119462758-119469760(+)///AK008746 // Mus musculus adult male stomach cDNA, RIKEN full-length enriched library, clone:2210017J06 product:unclassifiable, full insert sequence. // gb // --- // chr13:119462781-119465816(+)//…	Mm.170194.1	full length	Mm.390641	Mm.170194
1435187_at	126.878	258.188	0	1.11304	1.11304	2.16301	P	P	Tomm20	translocase of outer mitochondrial membrane 20 homolog (yeast)	67952	0006605 // protein targeting // inferred from electronic annotation///0006626 // protein targeting to mitochondrion // not recorded///0006810 // transport // inferred from electronic annotation///0006886 // intracellular protein transport // inferred from electronic annotation///0015031 // protein transport // inferred from electronic annotation	0005739 // mitochondrion // inferred from direct assay///0005739 // mitochondrion // not recorded///0005740 // mitochondrial envelope // inferred from direct assay///0005741 // mitochondrial outer membrane // not recorded///0005742 // mitochondrial outer membrane translocase complex // inferred from electronic annotation///0016020 // membrane // inferred from electronic annotation///0016021 // in…	0005515 // protein binding // inferred from electronic annotation///0015450 // P-P-bond-hydrolysis-driven protein transmembrane transporter activity // not recorded///0051082 // unfolded protein binding // not recorded	GO:0006605|GO:0006626|GO:0006810|GO:0006886|GO:0015031|GO:0005739|GO:0005739|GO:0005740|GO:0005741|GO:0005742|GO:0016020|GO:0016021|GO:0005515|GO:0015450|GO:0051082	chr8:126930663-126932271 (-) // 53.14 // qE2		ENSMUSG00000093904	December 2011 (Mouse Genome Sequencing Consortium and NCBI 38)	IPR002056 // Protein import receptor MAS20-related // 4.9E-14	1915202			NP_077176	NM_024214	BG064946	GenBank	Consensus sequence	Q9DCC8///Q4KL41	gb:BG064946 /DB_XREF=gi:12547509 /DB_XREF=H3025F06-3 /CLONE=H3025F06 /FEA=EST /CNT=31 /TID=Mm.41855.1 /TIER=Stack /STK=19 /UG=Mm.41855 /UG_TITLE=ESTs	AK149113 // Mus musculus 2 days neonate sympathetic ganglion cDNA, RIKEN full-length enriched library, clone:7120484E16 product:unclassifiable, full insert sequence. // gb // 11 // ---///ENSMUST00000179857 // cdna:known chromosome:GRCm38:8:126930664:126945921:-1 gene:ENSMUSG00000093904 gene_biotype:protein_coding transcript_biotype:protein_coding // ensembl // 11 // ---///n288067 // accn=AK149113…	Mm.41855.1	est///full length	Mm.372086///Mm.407812///Mm.410233///Mm.454796///Mm.474089///Mm.489811	Mm.41855
1418084_at	212.631	432.125	0	1.11116	1.11116	2.16019	P	P	Nrp1	neuropilin 1	18186	0001525 // angiogenesis // inferred from mutant phenotype///0001569 // patterning of blood vessels // inferred from mutant phenotype///0001764 // neuron migration // inferred from mutant phenotype///0007155 // cell adhesion // inferred from electronic annotation///0007275 // multicellular organismal development // inferred from electronic annotation///0007399 // nervous system development // infe…	0005829 // cytosol // not recorded///0005883 // neurofilament // inferred from direct assay///0005886 // plasma membrane // not recorded///0009986 // cell surface // not recorded///0016020 // membrane // inferred from electronic annotation///0016021 // integral to membrane // inferred from electronic annotation///0030424 // axon // inferred from direct assay///0030424 // axon // not recorded///00…	0005021 // vascular endothelial growth factor-activated receptor activity // not recorded///0005515 // protein binding // inferred from physical interaction///0008201 // heparin binding // inferred from electronic annotation///0017154 // semaphorin receptor activity // inferred from genetic interaction///0017154 // semaphorin receptor activity // inferred from physical interaction///0017154 // se…	GO:0001525|GO:0001569|GO:0001764|GO:0007155|GO:0007275|GO:0007399|GO:0007411|GO:0007411|GO:0007411|GO:0007413|GO:0007507|GO:0009611|GO:0009887|GO:0016358|GO:0016477|GO:0021636|GO:0021675|GO:0030154|GO:0030517|GO:0035729|GO:0035767|GO:0038084|GO:0043524|GO:0048008|GO:0048010|GO:0048010|GO:0048012|GO:0048485|GO:0048666|GO:0048841|GO:0048842|GO:0048843|GO:0048843|GO:0048846|GO:0050731|GO:0050918|GO:…	chr8:128359031-128505471 (+) // 96.14 // qE2		ENSMUSG00000025810	December 2011 (Mouse Genome Sequencing Consortium and NCBI 38)	IPR000421 // Coagulation factor 5/8 C-terminal type domain // 5.2E-30///IPR000421 // Coagulation factor 5/8 C-terminal type domain // 5.9E-30///IPR000859 // CUB domain // 1.9E-32///IPR000859 // CUB domain // 7.4E-36///IPR000998 // MAM domain // 3.1E-45///IPR022579 // Neuropilin-1, C-terminal // 8.7E-32	106206			NP_032763	NM_008737	AK011144	GenBank	Consensus sequence	P97333///Q3UQY7///Q7TQ64///Q80X28///Q3UFP7	gb:NM_008737.1 /DB_XREF=gi:6679133 /GEN=Nrp /FEA=FLmRNA /CNT=224 /TID=Mm.27448.1 /TIER=FL+Stack /STK=30 /UG=Mm.27448 /LL=18186 /DEF=Mus musculus neuropilin (Nrp), mRNA. /PROD=neuropilin /FL=gb:D50086.1 gb:NM_008737.1	AK011144 // Mus musculus 10 days embryo whole body cDNA, RIKEN full-length enriched library, clone:2600002F02 product:neuropilin, full insert sequence. // gb // 11 // ---///AK159219 // Mus musculus osteoclast-like cell cDNA, RIKEN full-length enriched library, clone:I420010I11 product:neuropilin, full insert sequence. // gb // 11 // ---///BC060129 // Mus musculus neuropilin 1, mRNA (cDNA clone MG…	Mm.27448.1	est///full length	Mm.271745///Mm.423531///Mm.472123	Mm.27448
1418126_at	121.957	247.604	0	1.10972	1.10972	2.15804	P	P	Ccl5	chemokine (C-C motif) ligand 5	20304	0000165 // MAPK cascade // not recorded///0002230 // positive regulation of defense response to virus by host // inferred by curator///0002544 // chronic inflammatory response // inferred from electronic annotation///0006468 // protein phosphorylation // not recorded///0006816 // calcium ion transport // not recorded///0006874 // cellular calcium ion homeostasis // not recorded///0006887 // exocy…	0005576 // extracellular region // inferred from electronic annotation///0005615 // extracellular space // not recorded///0005622 // intracellular // not recorded///0005623 // cell // not recorded///0005737 // cytoplasm // inferred from direct assay	0004435 // phosphatidylinositol phospholipase C activity // not recorded///0004672 // protein kinase activity // not recorded///0005125 // cytokine activity // inferred from electronic annotation///0005515 // protein binding // inferred from electronic annotation///0008009 // chemokine activity // not recorded///0008201 // heparin binding // not recorded///0016004 // phospholipase activator activ…	GO:0000165|GO:0002230|GO:0002544|GO:0006468|GO:0006816|GO:0006874|GO:0006887|GO:0006935|GO:0006954|GO:0006955|GO:0007159|GO:0007267|GO:0007568|GO:0009615|GO:0009636|GO:0009651|GO:0010628|GO:0010759|GO:0010820|GO:0014068|GO:0014823|GO:0014911|GO:0018894|GO:0030335|GO:0031269|GO:0031328|GO:0031584|GO:0031622|GO:0031663|GO:0032868|GO:0033634|GO:0034097|GO:0034112|GO:0034341|GO:0034612|GO:0035688|GO:…	chr11:83525778-83530518 (-) // 89.66 // qC		ENSMUSG00000035042	December 2011 (Mouse Genome Sequencing Consortium and NCBI 38)	IPR001811 // Chemokine interleukin-8-like domain // 1.2E-24	98262			NP_038681	NM_013653	NM_013653	GenBank	Consensus sequence	P30882///Q5XZF2	gb:NM_013653.1 /DB_XREF=gi:7305460 /GEN=Scya5 /FEA=FLmRNA /CNT=40 /TID=Mm.3370.1 /TIER=FL+Stack /STK=29 /UG=Mm.3370 /LL=20304 /DEF=Mus musculus small inducible cytokine A5 (Scya5), mRNA. /PROD=small inducible cytokine A5 /FL=gb:AF128187.1 gb:AF065944.1 gb:NM_013653.1 gb:M77747.1 gb:AF065947.1 gb:AF065946.1 gb:AF065945.1	AK003101 // Mus musculus adult male heart cDNA, RIKEN full-length enriched library, clone:1010001B04 product:small inducible cytokine A5, full insert sequence. // gb // 9 // ---///ENSMUST00000035938 // cdna:known chromosome:GRCm38:11:83525778:83530518:-1 gene:ENSMUSG00000035042 gene_biotype:protein_coding transcript_biotype:protein_coding // ensembl // 9 // ---///NM_013653 // Mus musculus chemoki…	Mm.3370.1	full length	Mm.284248	Mm.3370
1451560_at	16.5723	33.5995	0	1.10773	1.10773	2.15506	P	P	Prr12	proline rich 12	233210			0003677 // DNA binding // inferred from electronic annotation	GO:0003677	chr7:45027562-45034394 (-) // 96.72 // qB3		ENSMUSG00000046574	December 2011 (Mouse Genome Sequencing Consortium and NCBI 38)		2679002			NP_778187	NM_175022	AW045856	GenBank	Consensus sequence	Q8R3A6///E9PYL2///Q69ZN8///Q6PDJ2	gb:BC025846.1 /DB_XREF=gi:19484125 /FEA=FLmRNA /CNT=36 /TID=Mm.219137.1 /TIER=FL+Stack /STK=9 /UG=Mm.219137 /DEF=Mus musculus, clone MGC:32383 IMAGE:5036822, mRNA, complete cds. /PROD=Unknown (protein for MGC:32383) /FL=gb:BC025846.1	BC025846 // Mus musculus proline rich 12, mRNA (cDNA clone IMAGE:5036822), complete cds. // gb // 10 // ---///ENSMUST00000057293 // cdna:known chromosome:GRCm38:7:45027707:45052881:-1 gene:ENSMUSG00000046574 gene_biotype:protein_coding transcript_biotype:protein_coding // ensembl // 11 // ---///GENSCAN00000008119 // cdna:genscan chromosome:GRCm38:7:45028478:45060825:-1 transcript_biotype:protein_…	Mm.219137.1	full length	Mm.219137	Mm.219137
1439373_x_at	10.2028	20.6854	0	1.10771	1.10771	2.15503	P	P	Wnt5b	wingless-related MMTV integration site 5B	22419	0000122 // negative regulation of transcription from RNA polymerase II promoter // ---///0001525 // angiogenesis // ---///0002062 // chondrocyte differentiation // ---///0002062 // chondrocyte differentiation // inferred from electronic annotation///0007165 // signal transduction // traceable author statement///0007223 // Wnt receptor signaling pathway, calcium modulating pathway // ---///0007267…	0005576 // extracellular region // inferred from electronic annotation///0005578 // proteinaceous extracellular matrix // inferred from electronic annotation///0005615 // extracellular space // not recorded///0005788 // endoplasmic reticulum lumen // traceable author statement///0005886 // plasma membrane // ---///0009986 // cell surface // inferred from direct assay///0031012 // extracellular ma…	0005102 // receptor binding // not recorded///0005102 // receptor binding // traceable author statement///0005109 // frizzled binding // not recorded///0005110 // frizzled-2 binding // ---///0005515 // protein binding // inferred from physical interaction	GO:0000122|GO:0001525|GO:0002062|GO:0002062|GO:0007165|GO:0007223|GO:0007267|GO:0007275|GO:0009887|GO:0009950|GO:0009952|GO:0016055|GO:0030182|GO:0030335|GO:0031018|GO:0042060|GO:0042074|GO:0045165|GO:0045600|GO:0060027|GO:0060028|GO:0060541|GO:0090090|GO:0005576|GO:0005578|GO:0005615|GO:0005788|GO:0005886|GO:0009986|GO:0031012|GO:0005102|GO:0005102|GO:0005109|GO:0005110|GO:0005515	chr6:119432533-119432754 (-) // 59.62 // qF1		ENSMUSG00000030170	December 2011 (Mouse Genome Sequencing Consortium and NCBI 38)	IPR005817 // Wnt // 3.0E-124///IPR005817 // Wnt // 2.0E-124///IPR005817 // Wnt // 3.4E-124	98959		Wnt_Signaling // GenMAPP	NP_001258686///NP_001258687///NP_033551	NM_001271757///NM_001271758///NM_009525	AV303043	GenBank	Consensus sequence	P22726///D3YTW9	gb:AV303043 /DB_XREF=gi:6335557 /DB_XREF=AV303043 /CLONE=5730508M05 /FEA=EST /CNT=8 /TID=Mm.22622.3 /TIER=Stack /STK=8 /UG=Mm.22622 /LL=22419 /UG_GENE=Wnt5b /UG_TITLE=wingless-related MMTV integration site 5B	AK013218 // Mus musculus 10, 11 days embryo whole body cDNA, RIKEN full-length enriched library, clone:2810431N12 product:wingless-related MMTV integration site 5B, full insert sequence. // gb // 11 // ---///AK049558 // Mus musculus 7 days embryo whole body cDNA, RIKEN full-length enriched library, clone:C430039I17 product:wingless-related MMTV integration site 5B, full insert sequence. // gb // …	Mm.22622.3	full length	Mm.321818	Mm.22622
1451451_at	19.9363	40.3866	0	1.10654	1.10654	2.15329	P	P	Gca	grancalcin	227960		0005737 // cytoplasm // not recorded///0005829 // cytosol // traceable author statement///0005886 // plasma membrane // not recorded///0016020 // membrane // inferred from electronic annotation	0005509 // calcium ion binding // not recorded///0042803 // protein homodimerization activity // not recorded///0046872 // metal ion binding // inferred from electronic annotation///0046982 // protein heterodimerization activity // not recorded	GO:0005737|GO:0005829|GO:0005886|GO:0016020|GO:0005509|GO:0042803|GO:0046872|GO:0046982	chr2:62664287-62694105 (+) // 90.65 // qC1.3		ENSMUSG00000026893	December 2011 (Mouse Genome Sequencing Consortium and NCBI 38)		1918521			NP_663498	NM_145523	BC021450	GenBank	Consensus sequence	Q8VC88	gb:BC021450.1 /DB_XREF=gi:18203988 /FEA=FLmRNA /CNT=58 /TID=Mm.187368.1 /TIER=FL+Stack /STK=19 /UG=Mm.187368 /DEF=Mus musculus, Similar to grancalcin, EF-hand calcium binding protein, clone MGC:29240 IMAGE:5044040, mRNA, complete cds. /PROD=Similar to grancalcin, EF-hand calcium bindingprotein /FL=gb:BC021450.1	AK033740 // Mus musculus adult male cecum cDNA, RIKEN full-length enriched library, clone:9130605B21 product:SIMILAR TO GRANCALCIN, EF-HAND CALCIUM BINDING PROTEIN homolog [Mus musculus], full insert sequence. // gb // 11 // ---///AK050540 // Mus musculus adult pancreas islet cells cDNA, RIKEN full-length enriched library, clone:C820012N19 product:SIMILAR TO GRANCALCIN, EF-HAND CALCIUM BINDING PR…	Mm.187368.1	est///full length	Mm.219877///Mm.395919	Mm.187368
1429131_at	22.176	44.9228	0	1.10651	1.10651	2.15324	P	P	Ube2v2	ubiquitin-conjugating enzyme E2 variant 2	70620	0000729 // DNA double-strand break processing // not recorded///0008152 // metabolic process // inferred from electronic annotation///0010976 // positive regulation of neuron projection development // not recorded///0032436 // positive regulation of proteasomal ubiquitin-dependent protein catabolic process // not recorded///0042275 // error-free postreplication DNA repair // inferred from genetic…	0005634 // nucleus // not recorded///0031372 // UBC13-MMS2 complex // not recorded	0005515 // protein binding // inferred from physical interaction///0016881 // acid-amino acid ligase activity // inferred from electronic annotation	GO:0000729|GO:0008152|GO:0010976|GO:0032436|GO:0042275|GO:0043524|GO:0045739|GO:0051965|GO:0005634|GO:0031372|GO:0005515|GO:0016881	chr16:15550985-15553391 (-) // 80.11 // qA2		ENSMUSG00000022674	December 2011 (Mouse Genome Sequencing Consortium and NCBI 38)	IPR000608 // Ubiquitin-conjugating enzyme, E2 // 1.0E-22	1917870			NP_001152823///NP_076074	NM_001159351///NM_023585	AV010904	GenBank	Consensus sequence	Q9D2M8///Q4VBX4///A6X925	gb:BB038063 /DB_XREF=gi:15403744 /DB_XREF=BB038063 /CLONE=5930434L07 /FEA=mRNA /CNT=19 /TID=Mm.80388.1 /TIER=Stack /STK=11 /UG=Mm.80388 /LL=71794 /UG_GENE=1110021H13Rik /UG_TITLE=RIKEN cDNA 1110021H13 gene	AK031233 // Mus musculus 13 days embryo forelimb cDNA, RIKEN full-length enriched library, clone:5930434L07 product:ubiquitin-conjugating enzyme E2 variant 2, full insert sequence. // gb // 11 // ---///AK033016 // Mus musculus 12 days embryo female mullerian duct includes surrounding region cDNA, RIKEN full-length enriched library, clone:6820402M05 product:ubiquitin-conjugating enzyme E2 variant …	Mm.80388.1	est///full length	Mm.235407///Mm.390775///Mm.410616///Mm.448112///Mm.482264	Mm.80388
1457392_at	37.9639	76.7955	0	1.10445	1.10445	2.15018	P	P								chr13:103740796-103741515 (-) // 93.22 // qD1			December 2011 (Mouse Genome Sequencing Consortium and NCBI 38)							BB055966	GenBank	Consensus sequence		gb:BB055966 /DB_XREF=gi:15404179 /DB_XREF=BB055966 /CLONE=6720485M11 /FEA=EST /CNT=5 /TID=Mm.204690.1 /TIER=ConsEnd /STK=4 /UG=Mm.204690 /UG_TITLE=ESTs	BB055966 // /DB_XREF=BB055966 /CLONE=6720485M11 // gb // --- // ---///BB166510 // /DB_XREF=BB166510 /CLONE=A130088K16 // gb // --- // ---///BB168439 // /DB_XREF=BB168439 /CLONE=A130098L21 // gb // --- // ---///BG297754 // /DB_XREF=602395974F1 /CLONE=IMAGE:4507362 // gb // --- // ---	Mm.204690.1		Mm.459433	Mm.204690
1434395_at	47.7282	96.4004	0	1.10226	1.10226	2.1469	P	P	Man1a2	mannosidase, alpha, class 1A, member 2	17156	0006486 // protein glycosylation // inferred from electronic annotation///0007585 // respiratory gaseous exchange // inferred from mutant phenotype///0008152 // metabolic process // inferred from electronic annotation///0009100 // glycoprotein metabolic process // inferred from mutant phenotype///0048286 // lung alveolus development // inferred from mutant phenotype	0000139 // Golgi membrane // inferred from direct assay///0005730 // nucleolus // not recorded///0005794 // Golgi apparatus // not recorded///0016020 // membrane // inferred from electronic annotation///0016021 // integral to membrane // inferred from electronic annotation	0004571 // mannosyl-oligosaccharide 1,2-alpha-mannosidase activity // inferred from electronic annotation///0005509 // calcium ion binding // inferred from electronic annotation///0016787 // hydrolase activity // inferred from electronic annotation///0016798 // hydrolase activity, acting on glycosyl bonds // inferred from electronic annotation	GO:0006486|GO:0007585|GO:0008152|GO:0009100|GO:0048286|GO:0000139|GO:0005730|GO:0005794|GO:0016020|GO:0016021|GO:0004571|GO:0005509|GO:0016787|GO:0016798	chr3:100562206-100563661 (-) // 97.83 // qF2.2	EC:3.2.1.113	ENSMUSG00000008763	December 2011 (Mouse Genome Sequencing Consortium and NCBI 38)	IPR001382 // Glycoside hydrolase, family 47 // 3.2E-154	104676			NP_034893	NM_010763	AV325150	GenBank	Consensus sequence	P39098	gb:AV325150 /DB_XREF=gi:16395438 /DB_XREF=AV325150 /CLONE=6330400O21 /FEA=EST /CNT=55 /TID=Mm.31557.1 /TIER=Stack /STK=33 /UG=Mm.31557 /LL=99756 /UG_GENE=AI854422 /UG_TITLE=expressed sequence AI854422	AK078047 // Mus musculus adult male medulla oblongata cDNA, RIKEN full-length enriched library, clone:6330400O21 product:inferred: mannosidase 1, beta, full insert sequence. // gb // 9 // ---///ENSMUST00000008907 // cdna:known chromosome:GRCm38:3:100562208:100685503:-1 gene:ENSMUSG00000008763 gene_biotype:protein_coding transcript_biotype:protein_coding // ensembl // 11 // ---///NM_010763 // Mus …	Mm.31557.1	est///full length	Mm.271617///Mm.401081	Mm.31557
1434433_x_at	23.9125	48.2633	0	1.10122	1.10122	2.14536	P	P	Wdr61	WD repeat domain 61	66317	0006351 // transcription, DNA-dependent // inferred from electronic annotation///0006355 // regulation of transcription, DNA-dependent // inferred from electronic annotation///0016055 // Wnt receptor signaling pathway // inferred from electronic annotation///0032968 // positive regulation of transcription elongation from RNA polymerase II promoter // not recorded///0045638 // negative regulation …	0005634 // nucleus // not recorded///0005737 // cytoplasm // not recorded///0016593 // Cdc73/Paf1 complex // not recorded///0035327 // transcriptionally active chromatin // not recorded///0055087 // Ski complex // not recorded	0005515 // protein binding // inferred from electronic annotation	GO:0006351|GO:0006355|GO:0016055|GO:0032968|GO:0045638|GO:0045944|GO:0051571|GO:0080182|GO:2001162|GO:0005634|GO:0005737|GO:0016593|GO:0035327|GO:0055087|GO:0005515	chr9:54717158-54717619 (-) // 97.45 // qA5.3		ENSMUSG00000061559	December 2011 (Mouse Genome Sequencing Consortium and NCBI 38)	IPR001680 // WD40 repeat // 5.9E-5///IPR001680 // WD40 repeat // 1.5E-9///IPR001680 // WD40 repeat // 2.9E-15///IPR001680 // WD40 repeat // 4.4E-14///IPR001680 // WD40 repeat // 2.0E-9///IPR001680 // WD40 repeat // 5.7E-8///IPR001680 // WD40 repeat // 3.8E-9///IPR001680 // WD40 repeat // 9.6E-5///IPR001680 // WD40 repeat // 3.4E-9///IPR001680 // WD40 repeat // 7.0E-15///IPR001680 // WD40 repeat /…	1917493			NP_001020546///NP_001020547///NP_075680	NM_001025375///NM_001025376///NM_023191	BF730671	GenBank	Consensus sequence	D6RDC7///Q9ERF3///A0MNP4///Q8BKW0///Q8BVQ0	gb:BF730671 /DB_XREF=gi:12048535 /DB_XREF=mab67d04.x1 /CLONE=IMAGE:3975223 /FEA=EST /CNT=33 /TID=Mm.28437.2 /TIER=Stack /STK=33 /UG=Mm.28437 /LL=66317 /UG_GENE=2700038L12Rik /UG_TITLE=RIKEN cDNA 2700038L12 gene	AF309554 // Mus musculus meiotic recombination protein REC14 mRNA, complete cds. // gb // --- // chr9:54717153-54731438(-)///AK010283 // Mus musculus ES cells cDNA, RIKEN full-length enriched library, clone:2400004K09 product:MEIOTIC RECOMBINATION PROTEIN REC14 (2810418I05RIK PROTEIN) homolog [Mus musculus], full insert sequence. // gb // --- // chr9:54717156-54731438(-)///AK012342 // Mus musculu…	Mm.28437.2	full length	Mm.28437	Mm.28437
1418534_at	31.2456	63.0222	0	1.10027	1.10027	2.14395	P	P	Fzd2	frizzled homolog 2 (Drosophila)	57265	0001775 // cell activation // inferred from electronic annotation///0001944 // vasculature development // not recorded///0003149 // membranous septum morphogenesis // inferred from genetic interaction///0003150 // muscular septum morphogenesis // inferred from genetic interaction///0003151 // outflow tract morphogenesis // inferred from genetic interaction///0006357 // regulation of transcription…	0005737 // cytoplasm // not recorded///0005886 // plasma membrane // not recorded///0016020 // membrane // inferred from electronic annotation///0016021 // integral to membrane // inferred from electronic annotation///0032589 // neuron projection membrane // not recorded///0045177 // apical part of cell // not recorded	0004871 // signal transducer activity // inferred from electronic annotation///0004888 // transmembrane signaling receptor activity // inferred from electronic annotation///0004930 // G-protein coupled receptor activity // inferred from electronic annotation///0005515 // protein binding // inferred from physical interaction///0017147 // Wnt-protein binding // not recorded///0030165 // PDZ domain …	GO:0001775|GO:0001944|GO:0003149|GO:0003150|GO:0003151|GO:0006357|GO:0007165|GO:0007166|GO:0007186|GO:0007199|GO:0007204|GO:0007223|GO:0007267|GO:0007275|GO:0007409|GO:0007420|GO:0007608|GO:0008406|GO:0016055|GO:0030825|GO:0030855|GO:0030855|GO:0045893|GO:0051091|GO:0060022|GO:0060022|GO:0060070|GO:0060119|GO:0060412|GO:0071305|GO:0071363|GO:0071375|GO:0090103|GO:0090179|GO:0005737|GO:0005886|GO:…	chr11:102604454-102608310 (+) // 97.38 // qE1		ENSMUSG00000050288	December 2011 (Mouse Genome Sequencing Consortium and NCBI 38)	IPR000539 // Frizzled protein // 7.7E-151///IPR020067 // Frizzled domain // 1.8E-39	1888513		GPCRDB_Other // GenMAPP///Wnt_Signaling // GenMAPP	NP_065256	NM_020510	BB371406	GenBank	Consensus sequence	Q9JIP6///Q923Z9	gb:BB371406 /DB_XREF=gi:16406967 /DB_XREF=BB371406 /CLONE=C130058L18 /FEA=FLmRNA /CNT=78 /TID=Mm.36416.1 /TIER=Stack /STK=21 /UG=Mm.36416 /LL=57265 /UG_GENE=Fzd2 /UG_TITLE=frizzled homolog 2 (Drosophila) /FL=gb:AF206321.1 gb:NM_020510.1	AK048420 // Mus musculus 16 days embryo head cDNA, RIKEN full-length enriched library, clone:C130058L18 product:FRIZZLED 2 PRECURSOR, full insert sequence. // gb // 10 // ---///BC049774 // Mus musculus frizzled homolog 2 (Drosophila), mRNA (cDNA clone MGC:59284 IMAGE:6517721), complete cds. // gb // 11 // ---///ENSMUST00000057893 // cdna:known chromosome:GRCm38:11:102604431:102608058:1 gene:ENSMU…	Mm.36416.1	est///full length	Mm.36416///Mm.468047	Mm.36416
1451515_s_at	5.1852	10.4504	0	1.09914	1.09914	2.14227	P	P	Glyat	glycine-N-acyltransferase	107146	0006544 // glycine metabolic process // inferred from sequence or structural similarity///0009636 // response to toxic substance // inferred from electronic annotation///0032787 // monocarboxylic acid metabolic process // inferred from sequence or structural similarity	0005739 // mitochondrion // inferred from direct assay	0016740 // transferase activity // inferred from electronic annotation///0016746 // transferase activity, transferring acyl groups // inferred from electronic annotation///0047961 // glycine N-acyltransferase activity // inferred from electronic annotation///0047962 // glycine N-benzoyltransferase activity // inferred from electronic annotation	GO:0006544|GO:0009636|GO:0032787|GO:0005739|GO:0016740|GO:0016746|GO:0047961|GO:0047962	chr19:12633506-12653910 (+) // 74.91 // qA	EC:2.3.1.13///EC:2.3.1.71	ENSMUSG00000063683	December 2011 (Mouse Genome Sequencing Consortium and NCBI 38)	IPR013652 // Glycine N-acyltransferase, C-terminal // 5.1E-47///IPR013652 // Glycine N-acyltransferase, C-terminal // 4.0E-47///IPR015938 // Glycine N-acyltransferase, N-terminal // 4.9E-113///IPR015938 // Glycine N-acyltransferase, N-terminal // 1.7E-92	2147502			NP_666047	NM_145935	BC010799	GenBank	Consensus sequence	Q91XE0	gb:BC010799.1 /DB_XREF=gi:14789822 /FEA=FLmRNA /CNT=36 /TID=Mm.39974.1 /TIER=FL+Stack /STK=13 /UG=Mm.39974 /DEF=Mus musculus, clone MGC:18871 IMAGE:4234793, mRNA, complete cds. /PROD=Unknown (protein for MGC:18871) /FL=gb:BC010799.1	AK039262 // Mus musculus adult male spinal cord cDNA, RIKEN full-length enriched library, clone:A330009E03 product:similar to ARALKYL ACYL-COA:AMINO ACID N-ACYLTRANSFERASE (EC 2.3.1.13) (GLYCINE N-ACYLTRANSFERASE) [Bos taurus], full insert sequence. // gb // 11 // ---///AK143803 // Mus musculus 6 days neonate spleen cDNA, RIKEN full-length enriched library, clone:F430110M01 product:glycine-N-acyl…	Mm.39974.1	full length	Mm.39974	Mm.39974
1415897_a_at	7.49367	15.0993	0	1.0988	1.0988	2.14176	M	P	Mgst1	microsomal glutathione S-transferase 1	56615	0006749 // glutathione metabolic process // inferred from direct assay///0010243 // response to organic nitrogen // not recorded///0032496 // response to lipopolysaccharide // not recorded///0033327 // Leydig cell differentiation // inferred from electronic annotation///0042493 // response to drug // not recorded///0055114 // oxidation-reduction process // not recorded///0070207 // protein homotr…	0005634 // nucleus // not recorded///0005739 // mitochondrion // inferred from direct assay///0005739 // mitochondrion // not recorded///0005741 // mitochondrial outer membrane // inferred from electronic annotation///0005743 // mitochondrial inner membrane // inferred from direct assay///0005778 // peroxisomal membrane // not recorded///0005783 // endoplasmic reticulum // not recorded///0005789 …	0004364 // glutathione transferase activity // inferred from direct assay///0004364 // glutathione transferase activity // not recorded///0004602 // glutathione peroxidase activity // not recorded///0005515 // protein binding // inferred from electronic annotation///0016740 // transferase activity // inferred from electronic annotation///0042802 // identical protein binding // not recorded///0042…	GO:0006749|GO:0010243|GO:0032496|GO:0033327|GO:0042493|GO:0055114|GO:0070207|GO:0071449|GO:0005634|GO:0005739|GO:0005739|GO:0005741|GO:0005743|GO:0005778|GO:0005783|GO:0005789|GO:0016020|GO:0016021|GO:0043231|GO:0045177|GO:0004364|GO:0004364|GO:0004602|GO:0005515|GO:0016740|GO:0042802|GO:0042803|GO:0043295	chr6:138140315-138157279 (+) // 84.91 // qG1	EC:2.5.1.18	ENSMUSG00000008540	December 2011 (Mouse Genome Sequencing Consortium and NCBI 38)	IPR001129 // Membrane-associated, eicosanoid/glutathione metabolism (MAPEG) protein // 1.2E-26///IPR001129 // Membrane-associated, eicosanoid/glutathione metabolism (MAPEG) protein // 4.3E-26	1913850			NP_064330	NM_019946	BI150149	GenBank	Consensus sequence	Q91VS7///E9QJW0///D3YU60///Q53ZD4	gb:BC009155.1 /DB_XREF=gi:14318724 /FEA=FLmRNA /CNT=448 /TID=Mm.14796.1 /TIER=FL+Stack /STK=177 /UG=Mm.14796 /LL=56615 /UG_GENE=Mgst1 /DEF=Mus musculus, RIKEN cDNA 1500002K10 gene, clone MGC:6549 IMAGE:2655738, mRNA, complete cds. /PROD=RIKEN cDNA 1500002K10 gene /FL=gb:NM_019946.1 gb:BC009155.1 gb:AF159050.1	AK002800 // Mus musculus adult male kidney cDNA, RIKEN full-length enriched library, clone:0610038I09 product:microsomal glutathione S-transferase 1, full insert sequence. // gb // 10 // ---///AK005122 // Mus musculus adult male cerebellum cDNA, RIKEN full-length enriched library, clone:1500002K10 product:microsomal glutathione S-transferase 1, full insert sequence. // gb // 11 // ---///BC009155 …	Mm.14796.1	est///full length	Mm.14796///Mm.426978	Mm.14796
1451991_at	16.4147	33.0565	0	1.09801	1.09801	2.14059	P	P	Epha7	Eph receptor A7	13841	0006468 // protein phosphorylation // inferred from electronic annotation///0006915 // apoptotic process // inferred from electronic annotation///0007169 // transmembrane receptor protein tyrosine kinase signaling pathway // inferred from electronic annotation///0007275 // multicellular organismal development // inferred from electronic annotation///0007399 // nervous system development // inferr…	0005886 // plasma membrane // inferred from electronic annotation///0005887 // integral to plasma membrane // inferred by curator///0016020 // membrane // inferred from electronic annotation///0016021 // integral to membrane // inferred from electronic annotation///0030425 // dendrite // not recorded///0031594 // neuromuscular junction // not recorded///0043025 // neuronal cell body // not record…	0000166 // nucleotide binding // inferred from electronic annotation///0004672 // protein kinase activity // inferred from electronic annotation///0004713 // protein tyrosine kinase activity // not recorded///0004714 // transmembrane receptor protein tyrosine kinase activity // inferred from electronic annotation///0005003 // ephrin receptor activity // inferred from electronic annotation///00050…	GO:0006468|GO:0006915|GO:0007169|GO:0007275|GO:0007399|GO:0007420|GO:0016310|GO:0022407|GO:0031290|GO:0031952|GO:0043065|GO:0043281|GO:0043525|GO:0048013|GO:0048013|GO:0048755|GO:0050730|GO:0050730|GO:0050919|GO:0070372|GO:0005886|GO:0005887|GO:0016020|GO:0016021|GO:0030425|GO:0031594|GO:0043025|GO:0045211|GO:0000166|GO:0004672|GO:0004713|GO:0004714|GO:0005003|GO:0005004|GO:0005515|GO:0005524|GO:…	chr4:28813151-28965296 (+) // 97.33 // qA4	EC:2.7.10.1	ENSMUSG00000028289	December 2011 (Mouse Genome Sequencing Consortium and NCBI 38)	IPR000719 // Protein kinase, catalytic domain // 3.3E-50///IPR000719 // Protein kinase, catalytic domain // 3.3E-50///IPR001090 // Ephrin receptor ligand binding domain // 1.4E-81///IPR001245 // Serine-threonine/tyrosine-protein kinase catalytic domain // 2.4E-98///IPR001245 // Serine-threonine/tyrosine-protein kinase catalytic domain // 2.4E-98///IPR003961 // Fibronectin, type III // 2.8E-16///I…	95276			NP_001116361///NP_034271	NM_001122889///NM_010141	BC026153	GenBank	Consensus sequence	Q61772///Q8CCF9///A2BDQ4///Q3V3T7///Q8CC52///Q8R381	gb:BC026153.1 /DB_XREF=gi:20070701 /FEA=FLmRNA /CNT=48 /TID=Mm.4806.1 /TIER=FL+Stack /STK=26 /UG=Mm.4806 /LL=13841 /UG_GENE=Epha7 /DEF=Mus musculus, clone MGC:14056 IMAGE:3991628, mRNA, complete cds. /PROD=Unknown (protein for MGC:14056) /FL=gb:BC026153.1	AK030480 // Mus musculus adult male pituitary gland cDNA, RIKEN full-length enriched library, clone:5330417H08 product:Eph receptor A7, full insert sequence. // gb // 11 // ---///AK033224 // Mus musculus 15 days embryo male testis cDNA, RIKEN full-length enriched library, clone:8030468B22 product:Eph receptor A7, full insert sequence. // gb // 11 // ---///ENSMUST00000029964 // cdna:known chromoso…	Mm.4806.1	est///full length	Mm.257266///Mm.405374	Mm.4806
1435408_at	6.13538	12.3407	0	1.09626	1.09626	2.138	P	P	N4bp2l2	NEDD4 binding protein 2-like 2	381695	0001701 // in utero embryonic development // inferred from mutant phenotype///0001824 // blastocyst development // inferred from mutant phenotype	0005634 // nucleus // inferred from direct assay	0005515 // protein binding // inferred from physical interaction///0005524 // ATP binding // inferred from electronic annotation///0016301 // kinase activity // inferred from electronic annotation	GO:0001701|GO:0001824|GO:0005634|GO:0005515|GO:0005524|GO:0016301	chr5:150635972-150636758 (-) // 95.22 // qG3		ENSMUSG00000029655	December 2011 (Mouse Genome Sequencing Consortium and NCBI 38)	IPR010488 // Zeta toxin domain // 2.3E-10	2687207			NP_958757	NM_201369	BB485732	GenBank	Consensus sequence	Q8JZS6///Q8BYP6///D3YTM6	gb:BB485732 /DB_XREF=gi:16441304 /DB_XREF=BB485732 /CLONE=D430033E05 /FEA=EST /CNT=19 /TID=Mm.187454.1 /TIER=Stack /STK=17 /UG=Mm.187454 /UG_TITLE=ESTs	AK082038 // Mus musculus 16 days embryo head cDNA, RIKEN full-length enriched library, clone:C130097K22 product:unclassifiable, full insert sequence. // gb // 11 // ---///ENSMUST00000118316 // cdna:known chromosome:GRCm38:5:150635972:150665612:-1 gene:ENSMUSG00000029655 gene_biotype:protein_coding transcript_biotype:protein_coding // ensembl // 11 // ---///n274644 // accn=AK082038 class=mRNAlike …	Mm.187454.1	est///full length	Mm.246934///Mm.412985///Mm.469171///Mm.483988	Mm.187454
1440986_at	11.5096	23.115	0	1.09405	1.09405	2.13472	P	P	Rpap1	RNA polymerase II associated protein 1	68925	0006351 // transcription, DNA-dependent // inferred from electronic annotation///0032774 // RNA biosynthetic process // inferred from electronic annotation	0005634 // nucleus // inferred from electronic annotation///0030880 // RNA polymerase complex // not recorded	0003677 // DNA binding // inferred from electronic annotation///0003899 // DNA-directed RNA polymerase activity // inferred from electronic annotation///0016740 // transferase activity // inferred from electronic annotation///0016779 // nucleotidyltransferase activity // inferred from electronic annotation	GO:0006351|GO:0032774|GO:0005634|GO:0030880|GO:0003677|GO:0003899|GO:0016740|GO:0016779	chr2:119777627-119778734 (-) // 67.73 // qE5		ENSMUSG00000034032	December 2011 (Mouse Genome Sequencing Consortium and NCBI 38)		1916175			NP_001157173///NP_796268	NM_001163701///NM_177294	BM197823	GenBank	Consensus sequence	Q8C977///Q80TE0///Q8BTC2	gb:BM197823 /DB_XREF=gi:17750124 /DB_XREF=C0332B03-3 /CLONE=C0332B03 /FEA=EST /CNT=7 /TID=Mm.212522.1 /TIER=ConsEnd /STK=4 /UG=Mm.212522 /UG_TITLE=ESTs, Weakly similar to S69582 hypothetical protein YDR527w - yeast (Saccharomyces cerevisiae) (S.cerevisiae)	AK042776 // Mus musculus 7 days neonate cerebellum cDNA, RIKEN full-length enriched library, clone:A730023M06 product:hypothetical protein, full insert sequence. // gb // 11 // ---///AK046470 // Mus musculus adult male corpora quadrigemina cDNA, RIKEN full-length enriched library, clone:B230396K19 product:similar to KIAA1403 PROTEIN (FRAGMENT) [Homo sapiens], full insert sequence. // gb // 10 // …	Mm.212522.1	full length	Mm.259223	Mm.212522
1447588_x_at	7.7133	15.4866	0	1.09366	1.09366	2.13415	P	P											December 2011 (Mouse Genome Sequencing Consortium and NCBI 38)							BB557370	GenBank	Consensus sequence		gb:BB557370 /DB_XREF=gi:9643736 /DB_XREF=BB557370 /CLONE=E330027O20 /FEA=EST /CNT=2 /TID=Mm.180068.1 /TIER=ConsEnd /STK=2 /UG=Mm.180068 /UG_TITLE=ESTs	BB557370 // /DB_XREF=BB557370 /CLONE=E330027O20 // gb // --- // ---	Mm.180068.1			Mm.180068
1430034_at	56.5626	113.542	0	1.09337	1.09337	2.13372	P	P	Cct4	chaperonin containing Tcp1, subunit 4 (delta)	12464	0006457 // protein folding // inferred from electronic annotation///0007339 // binding of sperm to zona pellucida // inferred from direct assay///0044267 // cellular protein metabolic process // inferred from electronic annotation	0002199 // zona pellucida receptor complex // inferred from direct assay///0005634 // nucleus // not recorded///0005737 // cytoplasm // not recorded///0005813 // centrosome // not recorded///0005815 // microtubule organizing center // inferred from electronic annotation///0005832 // chaperonin-containing T-complex // inferred from direct assay///0005856 // cytoskeleton // inferred from electronic…	0000166 // nucleotide binding // inferred from electronic annotation///0005524 // ATP binding // inferred from electronic annotation///0051082 // unfolded protein binding // inferred from electronic annotation	GO:0006457|GO:0007339|GO:0044267|GO:0002199|GO:0005634|GO:0005737|GO:0005813|GO:0005815|GO:0005832|GO:0005856|GO:0005874|GO:0042470|GO:0044297|GO:0000166|GO:0005524|GO:0051082	chr11:23004063-23006251 (+) // 70.51 // qA3.2			December 2011 (Mouse Genome Sequencing Consortium and NCBI 38)		104689			NP_033967	NM_009837	BE648588	GenBank	Consensus sequence	P80315///Q3TII0///Q3UJZ8///Q564F4	gb:BE648588 /DB_XREF=gi:9974409 /DB_XREF=UI-M-BH2.1-app-a-10-0-UI.r1 /CLONE=UI-M-BH2.1-app-a-10-0-UI /FEA=mRNA /CNT=20 /TID=Mm.132469.1 /TIER=ConsEnd /STK=4 /UG=Mm.132469 /LL=67165 /UG_GENE=2610204B21Rik /UG_TITLE=RIKEN cDNA 2610204B21 gene	AK144969 // Mus musculus mammary gland RCB-0526 Jyg-MC(A) cDNA, RIKEN full-length enriched library, clone:G830016F08 product:unclassifiable, full insert sequence. // gb // 10 // ---///n264484 // accn=AK144969 class=mRNAlike lncRNA name=Mouse noncoding transcript ref=FANTOM3 transcriptId=G830016F08 cpcScore=-0.9703020 cnci=-0.3147082 // noncode // 10 // ---	Mm.132469.1		Mm.441628	Mm.132469
1420362_a_at	8.84015	17.7388	0	1.09282	1.09282	2.13291	M	P	Bik	BCL2-interacting killer	12124	0006915 // apoptotic process // inferred from electronic annotation///0006917 // induction of apoptosis // inferred from direct assay///0007283 // spermatogenesis // inferred from genetic interaction///0008584 // male gonad development // inferred from genetic interaction///0008637 // apoptotic mitochondrial changes // inferred from direct assay///0032464 // positive regulation of protein homooli…	0005739 // mitochondrion // inferred from electronic annotation///0005740 // mitochondrial envelope // inferred from direct assay///0012505 // endomembrane system // inferred from electronic annotation///0016020 // membrane // inferred from electronic annotation///0016021 // integral to membrane // inferred from electronic annotation///0031966 // mitochondrial membrane // inferred from electronic…	0005515 // protein binding // inferred from physical interaction///0046982 // protein heterodimerization activity // not recorded///0051400 // BH domain binding // not recorded	GO:0006915|GO:0006917|GO:0007283|GO:0008584|GO:0008637|GO:0032464|GO:0090200|GO:0005739|GO:0005740|GO:0012505|GO:0016020|GO:0016021|GO:0031966|GO:0005515|GO:0046982|GO:0051400	chr15:83526910-83544635 (+) // 92.55 // qE1		ENSMUSG00000016758	December 2011 (Mouse Genome Sequencing Consortium and NCBI 38)	IPR024579 // Bcl-2-interacting killer // 1.9E-85	1206591			NP_031572	NM_007546	NM_007546	GenBank	Consensus sequence	O70337///Q99L97	gb:NM_007546.1 /DB_XREF=gi:6671637 /GEN=Biklk /FEA=FLmRNA /CNT=7 /TID=Mm.17912.1 /TIER=FL /STK=6 /UG=Mm.17912 /LL=12124 /DEF=Mus musculus Bcl2-interacting killer-like (Biklk), mRNA. /PROD=Bcl2-interacting killer-like /FL=gb:NM_007546.1 gb:AF048838.1	AF048838 // Mus musculus Bik-like killer protein (Blk) mRNA, complete cds. // gb // 11 // ---///ENSMUST00000016902 // cdna:known chromosome:GRCm38:15:83526862:83544635:1 gene:ENSMUSG00000016758 gene_biotype:protein_coding transcript_biotype:protein_coding // ensembl // 11 // ---///NM_007546 // Mus musculus BCL2-interacting killer (Bik), mRNA. // refseq // 11 // ---	Mm.17912.1	full length	Mm.267006	Mm.17912
1443184_at	9.66462	19.3831	0	1.09207	1.09207	2.1318	P	P	Cdc14a	CDC14 cell division cycle 14A	229776	0006470 // protein dephosphorylation // inferred from electronic annotation///0007049 // cell cycle // inferred from electronic annotation///0016311 // dephosphorylation // inferred from electronic annotation///0035335 // peptidyl-tyrosine dephosphorylation // inferred from electronic annotation///0051301 // cell division // inferred from electronic annotation	0005634 // nucleus // not recorded///0005737 // cytoplasm // not recorded///0005813 // centrosome // not recorded///0005815 // microtubule organizing center // inferred from electronic annotation///0005819 // spindle // inferred from electronic annotation///0005856 // cytoskeleton // inferred from electronic annotation	0004721 // phosphoprotein phosphatase activity // inferred from electronic annotation///0004725 // protein tyrosine phosphatase activity // inferred from electronic annotation///0008138 // protein tyrosine/serine/threonine phosphatase activity // inferred from electronic annotation///0016787 // hydrolase activity // inferred from electronic annotation///0016791 // phosphatase activity // inferred…	GO:0006470|GO:0007049|GO:0016311|GO:0035335|GO:0051301|GO:0005634|GO:0005737|GO:0005813|GO:0005815|GO:0005819|GO:0005856|GO:0004721|GO:0004725|GO:0008138|GO:0016787|GO:0016791	chr3:116419708-116420380 (-) // 76.83 // qG1	EC:3.1.3.16///EC:3.1.3.48		December 2011 (Mouse Genome Sequencing Consortium and NCBI 38)		2442676			NP_001074287///NP_001167024	NM_001080818///NM_001173553	BB151822	GenBank	Consensus sequence	Q6GQT0	gb:BB151822 /DB_XREF=gi:16267966 /DB_XREF=BB151822 /CLONE=A130002E14 /FEA=EST /CNT=3 /TID=Mm.209143.1 /TIER=ConsEnd /STK=3 /UG=Mm.209143 /UG_TITLE=ESTs	AK032515 // Mus musculus adult male olfactory brain cDNA, RIKEN full-length enriched library, clone:6430578A21 product:unclassifiable, full insert sequence. // gb // 11 // ---///AK037269 // Mus musculus 16 days neonate thymus cDNA, RIKEN full-length enriched library, clone:A130002E14 product:unclassifiable, full insert sequence. // gb // 11 // ---///n284369 // accn=AK037269 class=mRNAlike lncRNA …	Mm.209143.1			Mm.209143
1437540_at	28.6046	57.3102	0	1.0906	1.0906	2.12963	P	P	Mcoln3	mucolipin 3	171166	0006810 // transport // inferred from electronic annotation///0006811 // ion transport // inferred from electronic annotation///0007605 // sensory perception of sound // inferred from mutant phenotype///0007626 // locomotory behavior // inferred from mutant phenotype///0042491 // auditory receptor cell differentiation // inferred from mutant phenotype	0005737 // cytoplasm // inferred from direct assay///0005886 // plasma membrane // inferred from direct assay///0016020 // membrane // inferred from electronic annotation///0016021 // integral to membrane // inferred from electronic annotation	0005216 // ion channel activity // inferred from electronic annotation	GO:0006810|GO:0006811|GO:0007605|GO:0007626|GO:0042491|GO:0005737|GO:0005886|GO:0016020|GO:0016021|GO:0005216	chr3:146140835-146141806 (+) // 89.65 // qH2		ENSMUSG00000036853	December 2011 (Mouse Genome Sequencing Consortium and NCBI 38)	IPR013122 // Polycystin cation channel, PKD1/PKD2 // 3.1E-16	1890500			NP_598921	NM_134160	AV313762	GenBank	Consensus sequence	Q8R4F0///Q3KP78///D3YZE2///Q3KP77	gb:AV313762 /DB_XREF=gi:15406052 /DB_XREF=AV313762 /CLONE=5830412K01 /FEA=EST /CNT=31 /TID=Mm.114683.2 /TIER=Stack /STK=16 /UG=Mm.114683 /LL=171166 /UG_GENE=Mcoln3 /UG_TITLE=mucolipin-3	AK030819 // Mus musculus adult male thymus cDNA, RIKEN full-length enriched library, clone:5830412K01 product:weakly similar to MUCOLIPIDIN [Homo sapiens], full insert sequence. // gb // 11 // ---///AK033008 // Mus musculus 12 days embryo male wolffian duct includes surrounding region cDNA, RIKEN full-length enriched library, clone:6720490O21 product:weakly similar to MUCOLIPIDIN [Homo sapiens], …	Mm.114683.2	est///full length	Mm.114683///Mm.470253	Mm.114683
1436317_at	26.5501	53.1419	0	1.08919	1.08919	2.12755	P	P	Pgap1	post-GPI attachment to proteins 1	241062	0006505 // GPI anchor metabolic process // inferred from electronic annotation///0006506 // GPI anchor biosynthetic process // not recorded///0006810 // transport // inferred from electronic annotation///0006886 // intracellular protein transport // inferred from electronic annotation///0007605 // sensory perception of sound // inferred from mutant phenotype///0009880 // embryonic pattern specifi…	0005783 // endoplasmic reticulum // not recorded///0005789 // endoplasmic reticulum membrane // inferred from electronic annotation///0016020 // membrane // inferred from electronic annotation///0016021 // integral to membrane // inferred from electronic annotation///0031227 // intrinsic to endoplasmic reticulum membrane // inferred from electronic annotation	0004518 // nuclease activity // not recorded///0016787 // hydrolase activity // inferred from electronic annotation///0016788 // hydrolase activity, acting on ester bonds // inferred from electronic annotation///0042578 // phosphoric ester hydrolase activity // not recorded	GO:0006505|GO:0006506|GO:0006810|GO:0006886|GO:0007605|GO:0009880|GO:0009880|GO:0009948|GO:0009948|GO:0015031|GO:0015798|GO:0021871|GO:0021871|GO:0060322|GO:0060322|GO:0090305|GO:0005783|GO:0005789|GO:0016020|GO:0016021|GO:0031227|GO:0004518|GO:0016787|GO:0016788|GO:0042578	chr1:54474928-54476718 (-) // 98.12 // qC1.1		ENSMUSG00000073678	December 2011 (Mouse Genome Sequencing Consortium and NCBI 38)	IPR012908 // GPI inositol-deacylase PGAP1-like // 1.6E-81	2443342			NP_001156786	NM_001163314///NM_175508	BM115569	GenBank	Consensus sequence	Q3UUQ7///Q3UQY2///Q8BPZ2	gb:BM115569 /DB_XREF=gi:17078587 /DB_XREF=L0822A10-3 /CLONE=L0822A10 /FEA=EST /CNT=32 /TID=Mm.103539.1 /TIER=Stack /STK=9 /UG=Mm.103539 /UG_TITLE=ESTs	AK033485 // Mus musculus adult male colon cDNA, RIKEN full-length enriched library, clone:9030223K07 product:unclassifiable, full insert sequence. // gb // 10 // ---///AK081148 // Mus musculus 10 days neonate cerebellum cDNA, RIKEN full-length enriched library, clone:B930092N05 product:unclassifiable, full insert sequence. // gb // 11 // ---///ENSMUST00000097739 // cdna:known chromosome:GRCm38:1:…	Mm.103539.1	est///full length	Mm.103539///Mm.410111///Mm.483942	Mm.103539
1429504_at	21.2337	42.3314	0	1.08343	1.08343	2.11907	P	P	Amy1///Rnpc3	amylase 1, salivary///RNA-binding region (RNP1, RRM) containing 3	11722///67225	0005975 // carbohydrate metabolic process // inferred from electronic annotation///0008152 // metabolic process // inferred from direct assay	0005576 // extracellular region // inferred from electronic annotation///0005615 // extracellular space // inferred from direct assay///0005615 // extracellular space // not recorded///0005634 // nucleus // inferred from sequence or structural similarity///0005689 // U12-type spliceosomal complex // not recorded	0000166 // nucleotide binding // inferred from electronic annotation///0003676 // nucleic acid binding // inferred from electronic annotation///0003723 // RNA binding // inferred from electronic annotation///0003824 // catalytic activity // inferred from electronic annotation///0004556 // alpha-amylase activity // inferred from electronic annotation///0016160 // amylase activity // inferred from …	GO:0005975|GO:0008152|GO:0005576|GO:0005615|GO:0005615|GO:0005634|GO:0005689|GO:0000166|GO:0003676|GO:0003723|GO:0003824|GO:0004556|GO:0016160|GO:0016787|GO:0016798|GO:0043169|GO:0046872	chr3:113605066-113611305 (-) // 83.8 // qF3	EC:3.2.1.1	ENSMUSG00000027981///ENSMUSG00000074264	December 2011 (Mouse Genome Sequencing Consortium and NCBI 38)	IPR000504 // RNA recognition motif domain // 8.1E-13///IPR000504 // RNA recognition motif domain // 2.4E-11///IPR000504 // RNA recognition motif domain // 9.5E-13///IPR006047 // Glycosyl hydrolase, family 13, catalytic domain // 5.1E-12	1914475			NP_001033785///NP_001103975///NP_031472///NP_080319	NM_001038696///NM_001110505///NM_007446///NM_026043	BE134108	GenBank	Consensus sequence	Q3UZ01///F6TN13///G3UXY7///P00687///Q99KE6	gb:BE134108 /DB_XREF=gi:8596608 /DB_XREF=ug16a10.x1 /CLONE=IMAGE:1531770 /FEA=mRNA /CNT=44 /TID=Mm.181446.1 /TIER=Stack /STK=17 /UG=Mm.181446 /LL=77379 /UG_GENE=C030014B17Rik /UG_TITLE=RIKEN cDNA C030014B17 gene	AK021078 // Mus musculus adult male corpus striatum cDNA, RIKEN full-length enriched library, clone:C030014B17 product:unclassifiable, full insert sequence. // gb // 10 // ---///AK173272 // Mus musculus mRNA for mKIAA1839 protein. // gb // 11 // ---///ENSMUST00000092154 // cdna:known chromosome:GRCm38:3:113605067:113630149:-1 gene:ENSMUSG00000027981 gene_biotype:protein_coding transcript_biotype:…	Mm.181446.1	est///full length	Mm.316928///Mm.439727///Mm.475315	Mm.181446
1439168_at	24.2056	48.2007	0	1.08178	1.08178	2.11664	P	P	Camk2d	calcium/calmodulin-dependent protein kinase II, delta	108058	0000082 // G1/S transition of mitotic cell cycle // inferred from mutant phenotype///0001666 // response to hypoxia // not recorded///0002028 // regulation of sodium ion transport // inferred from direct assay///0006468 // protein phosphorylation // inferred from electronic annotation///0006468 // protein phosphorylation // not recorded///0006816 // calcium ion transport // inferred from direct a…	0005634 // nucleus // inferred from direct assay///0005634 // nucleus // not recorded///0005737 // cytoplasm // inferred from direct assay///0005829 // cytosol // not recorded///0005886 // plasma membrane // inferred from electronic annotation///0005954 // calcium- and calmodulin-dependent protein kinase complex // traceable author statement///0014704 // intercalated disc // inferred from direct …	0000166 // nucleotide binding // inferred from electronic annotation///0004672 // protein kinase activity // inferred from electronic annotation///0004674 // protein serine/threonine kinase activity // inferred from direct assay///0004674 // protein serine/threonine kinase activity // inferred from mutant phenotype///0004683 // calmodulin-dependent protein kinase activity // not recorded///000551…	GO:0000082|GO:0001666|GO:0002028|GO:0006468|GO:0006468|GO:0006816|GO:0006816|GO:0010389|GO:0010613|GO:0014911|GO:0016310|GO:0018105|GO:0018107|GO:0030007|GO:0035022|GO:0046777|GO:0046777|GO:0048661|GO:0055119|GO:0060048|GO:0060341|GO:0061049|GO:0070374|GO:0086003|GO:1901897|GO:0005634|GO:0005634|GO:0005737|GO:0005829|GO:0005886|GO:0005954|GO:0014704|GO:0016020|GO:0016529|GO:0030315|GO:0031594|GO:…	chr3:126809320-126810249 (+) // 96.36 // qG1	EC:2.7.11.17		December 2011 (Mouse Genome Sequencing Consortium and NCBI 38)				Calcium_regulation_in_cardiac_cells // GenMAPP///Smooth_muscle_contraction // GenMAPP	NP_001020609///NP_001020610///NP_076302	NM_001025438///NM_001025439///NM_023813	BB373572	GenBank	Consensus sequence	Q6PHZ2///O70459///Q3V1X9///Q8C4I3///Q8C8X9///Q8CCM0	gb:BB373572 /DB_XREF=gi:16407190 /DB_XREF=BB373572 /CLONE=C130071B01 /FEA=EST /CNT=10 /TID=Mm.185325.1 /TIER=Stack /STK=8 /UG=Mm.185325 /UG_TITLE=ESTs	AK086018 // Mus musculus 16 days neonate heart cDNA, RIKEN full-length enriched library, clone:D830045E03 product:calcium/calmodulin-dependent protein kinase II, delta, full insert sequence. // gb // --- // chr3:126807161-126810249(+)	Mm.185325.1			Mm.185325
1458299_s_at	35.3787	70.3931	0	1.08061	1.08061	2.11493	P	P	Nfkbie	nuclear factor of kappa light polypeptide gene enhancer in B cells inhibitor, epsilon	18037	0042942 // D-serine transport // not recorded///0045892 // negative regulation of transcription, DNA-dependent // inferred from reviewed computational analysis	0005737 // cytoplasm // inferred from electronic annotation///0005794 // Golgi apparatus // not recorded///0048471 // perinuclear region of cytoplasm // not recorded	0005515 // protein binding // inferred from electronic annotation///0005515 // protein binding // inferred from physical interaction	GO:0042942|GO:0045892|GO:0005737|GO:0005794|GO:0048471|GO:0005515|GO:0005515	chr17:45562720-45563166 (+) // 94.56 // qB3		ENSMUSG00000023947	December 2011 (Mouse Genome Sequencing Consortium and NCBI 38)	IPR002110 // Ankyrin repeat // 1.7E-9///IPR002110 // Ankyrin repeat // 7.9E-9///IPR002110 // Ankyrin repeat // 4.8E-10///IPR002110 // Ankyrin repeat // 5.2E-9	1194908		Apoptosis // GenMAPP	NP_032716	NM_008690	BB820441	GenBank	Consensus sequence	O54910///Q3U9Q0	gb:BB820441 /DB_XREF=gi:16993070 /DB_XREF=BB820441 /CLONE=G830005J05 /FEA=EST /CNT=3 /TID=Mm.214145.1 /TIER=ConsEnd /STK=3 /UG=Mm.214145 /UG_TITLE=ESTs	AK011965 // Mus musculus 10 days embryo whole body cDNA, RIKEN full-length enriched library, clone:2610302G18 product:nuclear factor of kappa light polypeptide gene enhancer in B-cells inhibitor, epsilon, full insert sequence. // gb // 11 // ---///AK151450 // Mus musculus bone marrow macrophage cDNA, RIKEN full-length enriched library, clone:I830030D24 product:nuclear factor of kappa light polype…	Mm.214145.1	est///full length	Mm.416100///Mm.57043	Mm.214145
1439967_at	10.2032	20.2994	0	1.08048	1.08048	2.11474	P	P	1700071A11Rik	RIKEN cDNA 1700071A11 gene	76611					chr9:55148481-55148781 (-) // 94.94 // qB			December 2011 (Mouse Genome Sequencing Consortium and NCBI 38)		1923861			XP_978453	XM_973359	AW457219	GenBank	Consensus sequence		gb:AW457219 /DB_XREF=gi:7027436 /DB_XREF=UI-M-BH3-aqx-g-08-0-UI.s1 /CLONE=UI-M-BH3-aqx-g-08-0-UI /FEA=EST /CNT=7 /TID=Mm.101158.1 /TIER=ConsEnd /STK=6 /UG=Mm.101158 /UG_TITLE=ESTs	AK006928 // Mus musculus adult male testis cDNA, RIKEN full-length enriched library, clone:1700071A11 product:unclassifiable, full insert sequence. // gb // 11 // ---///n296423 // accn=AK006928 class=mRNAlike lncRNA name=Mouse noncoding transcript ref=FANTOM3 transcriptId=1700071A11 cpcScore=4.1863300 cnci=-0.1610494 // noncode // 11 // ---	Mm.101158.1		Mm.358776	Mm.101158
1439302_at	17.9827	35.7735	0	1.08034	1.08034	2.11453	P	P	Uba6	ubiquitin-like modifier activating enzyme 6	231380	0006464 // cellular protein modification process // inferred from electronic annotation///0006511 // ubiquitin-dependent protein catabolic process // inferred from mutant phenotype///0006511 // ubiquitin-dependent protein catabolic process // not recorded///0016567 // protein ubiquitination // inferred from mutant phenotype///0016567 // protein ubiquitination // not recorded	0005737 // cytoplasm // not recorded	0000166 // nucleotide binding // inferred from electronic annotation///0003824 // catalytic activity // inferred from electronic annotation///0005515 // protein binding // inferred from physical interaction///0005524 // ATP binding // inferred from electronic annotation///0008641 // small protein activating enzyme activity // inferred from electronic annotation///0016874 // ligase activity // inf…	GO:0006464|GO:0006511|GO:0006511|GO:0016567|GO:0016567|GO:0005737|GO:0000166|GO:0003824|GO:0005515|GO:0005524|GO:0008641|GO:0016874|GO:0019780|GO:0019780	chr5:86108381-86109113 (-) // 63.57 // qE1			December 2011 (Mouse Genome Sequencing Consortium and NCBI 38)		1913894			NP_766300	NM_172712	AV266743	GenBank	Consensus sequence	Q8C7R4	gb:AV266743 /DB_XREF=gi:16389500 /DB_XREF=AV266743 /CLONE=4930520D19 /FEA=EST /CNT=8 /TID=Mm.67109.1 /TIER=Stack /STK=8 /UG=Mm.67109 /UG_TITLE=ESTs	AK029740 // Mus musculus adult male testis cDNA, RIKEN full-length enriched library, clone:4930520D19 product:MOP-4 homolog [Homo sapiens], full insert sequence. // gb // 9 // ---///AK139327 // Mus musculus 10 days neonate cortex cDNA, RIKEN full-length enriched library, clone:A830011N12 product:unclassifiable, full insert sequence. // gb // 11 // ---///n279074 // accn=AK139327 class=mRNAlike lnc…	Mm.67109.1	full length	Mm.34012///Mm.491297	Mm.67109
1426541_a_at	7.05527	14.0303	0	1.07983	1.07983	2.11379	P	P	Endod1	endonuclease domain containing 1	71946	0090305 // nucleic acid phosphodiester bond hydrolysis // inferred from electronic annotation	0005576 // extracellular region // inferred from electronic annotation	0003676 // nucleic acid binding // inferred from electronic annotation///0004518 // nuclease activity // inferred from electronic annotation///0004519 // endonuclease activity // inferred from electronic annotation///0016787 // hydrolase activity // inferred from electronic annotation///0046872 // metal ion binding // inferred from electronic annotation	GO:0090305|GO:0005576|GO:0003676|GO:0004518|GO:0004519|GO:0016787|GO:0046872	chr9:14355595-14381053 (-) // 99.59 // qA1		ENSMUSG00000037419	December 2011 (Mouse Genome Sequencing Consortium and NCBI 38)		1919196			NP_082289	NM_028013	BF168366	GenBank	Consensus sequence	Q8C522///Q3UQH3///Q69ZY2///Q9CV07///Q8K3B8	gb:BF168366 /DB_XREF=gi:11048718 /DB_XREF=601774351F1 /CLONE=IMAGE:3994764 /FEA=FLmRNA /CNT=107 /TID=Mm.41423.1 /TIER=ConsEnd /STK=0 /UG=Mm.41423 /LL=71946 /UG_GENE=2310067E08Rik /UG_TITLE=RIKEN cDNA 2310067E08 gene /FL=gb:BC019813.1	BC096490 // Mus musculus endonuclease domain containing 1, mRNA (cDNA clone MGC:106270 IMAGE:6439018), complete cds. // gb // 11 // ---///ENSMUST00000167549 // cdna:known chromosome:GRCm38:9:14353990:14381242:-1 gene:ENSMUSG00000037419 gene_biotype:protein_coding transcript_biotype:protein_coding // ensembl // 11 // ---///NM_028013 // Mus musculus endonuclease domain containing 1 (Endod1), mRNA. …	Mm.41423.1	full length	Mm.41423	Mm.41423
1430187_at	10.4607	20.7923	0	1.07912	1.07912	2.11275	P	P	Zfp60	zinc finger protein 60	22718	0006355 // regulation of transcription, DNA-dependent // inferred from electronic annotation	0005622 // intracellular // inferred from electronic annotation///0005634 // nucleus // inferred from electronic annotation	0003676 // nucleic acid binding // inferred from electronic annotation///0003677 // DNA binding // inferred from electronic annotation///0008270 // zinc ion binding // inferred from electronic annotation///0046872 // metal ion binding // inferred from electronic annotation	GO:0006355|GO:0005622|GO:0005634|GO:0003676|GO:0003677|GO:0008270|GO:0046872	chr7:27752390-27753702 (+) // 90.18 // qA3		ENSMUSG00000037640	December 2011 (Mouse Genome Sequencing Consortium and NCBI 38)	IPR001909 // Krueppel-associated box // 4.5E-25///IPR007087 // Zinc finger, C2H2 // 1.1E-8///IPR007087 // Zinc finger, C2H2 // 2.4E-10///IPR007087 // Zinc finger, C2H2 // 1.3E-9///IPR007087 // Zinc finger, C2H2 // 1.3E-7///IPR007087 // Zinc finger, C2H2 // 1.1E-7///IPR007087 // Zinc finger, C2H2 // 1.7E-8///IPR007087 // Zinc finger, C2H2 // 1.1E-7	99207			NP_033586///NP_083807	NM_009560///NM_029531	AK018216	GenBank	Consensus sequence	Q8K0D9///Q9D388///D3YUF8///P16374///Q8CEA3	gb:AK018216.1 /DB_XREF=gi:12857829 /FEA=mRNA /CNT=7 /TID=Mm.23140.1 /TIER=ConsEnd /STK=3 /UG=Mm.23140 /LL=76165 /UG_GENE=6330516O17Rik /UG_TITLE=RIKEN cDNA 6330516O17 gene /DEF=Mus musculus adult male medulla oblongata cDNA, RIKEN full-length enriched library, clone:6330516O17:hypothetical protein, full insert sequence.	AK018216 // Mus musculus adult male medulla oblongata cDNA, RIKEN full-length enriched library, clone:6330516O17 product:hypothetical protein, full insert sequence. // gb_htc // 11 // ---///BC094367 // Mus musculus zinc finger protein 60, mRNA (cDNA clone IMAGE:6840573). // gb // 11 // ---///ENSMUST00000108336 // cdna:known chromosome:GRCm38:7:27731389:27753702:1 gene:ENSMUSG00000037640 gene_biot…	Mm.23140.1	est///full length	Mm.348021///Mm.406425///Mm.66913	Mm.23140
1415949_at	1994.45	3961.06	0	1.07795	1.07795	2.11104	P	P	Cpe	carboxypeptidase E	12876	0003214 // cardiac left ventricle morphogenesis // not recorded///0006508 // proteolysis // inferred from electronic annotation///0030070 // insulin processing // inferred from mutant phenotype///0072657 // protein localization to membrane // not recorded	0005576 // extracellular region // inferred from electronic annotation///0005794 // Golgi apparatus // not recorded///0016020 // membrane // inferred from electronic annotation///0030658 // transport vesicle membrane // inferred from electronic annotation///0031410 // cytoplasmic vesicle // inferred from electronic annotation	0004180 // carboxypeptidase activity // inferred from mutant phenotype///0004181 // metallocarboxypeptidase activity // inferred from electronic annotation///0008233 // peptidase activity // inferred from electronic annotation///0008237 // metallopeptidase activity // inferred from electronic annotation///0008270 // zinc ion binding // inferred from electronic annotation///0016787 // hydrolase ac…	GO:0003214|GO:0006508|GO:0030070|GO:0072657|GO:0005576|GO:0005794|GO:0016020|GO:0030658|GO:0031410|GO:0004180|GO:0004181|GO:0008233|GO:0008237|GO:0008270|GO:0016787|GO:0042043|GO:0046872|GO:0050839	chr8:64592541-64693186 (-) // 96.85 // qB3.1	EC:3.4.17.10	ENSMUSG00000037852	December 2011 (Mouse Genome Sequencing Consortium and NCBI 38)	IPR000834 // Peptidase M14, carboxypeptidase A // 2.3E-87	101932			NP_038522	NM_013494	BC010197	GenBank	Consensus sequence	Q543R4///Q00493	gb:BC010197.1 /DB_XREF=gi:16307317 /FEA=FLmRNA /CNT=333 /TID=Mm.31395.1 /TIER=FL+Stack /STK=161 /UG=Mm.31395 /LL=12876 /UG_GENE=Cpe /DEF=Mus musculus, Carboxypeptidase E, clone MGC:7101 IMAGE:3157558, mRNA, complete cds. /PROD=Carboxypeptidase E /FL=gb:NM_013494.1 gb:U23184.1 gb:BC010197.1	AK002935 // Mus musculus adult male brain cDNA, RIKEN full-length enriched library, clone:0710001C04 product:carboxypeptidase E, full insert sequence. // gb // --- // chr8:64592557-64692685(-)///AK013509 // Mus musculus adult male hippocampus cDNA, RIKEN full-length enriched library, clone:2900010B03 product:carboxypeptidase E, full insert sequence. // gb // --- // chr8:64592557-64692736(-)///AK0…	Mm.31395.1	full length	Mm.31395///Mm.470333	Mm.31395
1440853_at	17.277	34.3012	0	1.07747	1.07747	2.11033	P	P	Rhot1	ras homolog gene family, member T1	59040	0006184 // GTP catabolic process // inferred from electronic annotation///0006915 // apoptotic process // inferred from sequence or structural similarity///0006915 // apoptotic process // inferred from electronic annotation///0007165 // signal transduction // inferred from electronic annotation///0007264 // small GTPase mediated signal transduction // inferred from electronic annotation///0008152…	0005622 // intracellular // inferred from electronic annotation///0005739 // mitochondrion // inferred from direct assay///0005739 // mitochondrion // not recorded///0005741 // mitochondrial outer membrane // inferred from electronic annotation///0016020 // membrane // inferred from electronic annotation///0016021 // integral to membrane // inferred from electronic annotation///0031307 // integra…	0000166 // nucleotide binding // inferred from electronic annotation///0003924 // GTPase activity // inferred from electronic annotation///0005509 // calcium ion binding // inferred from electronic annotation///0005515 // protein binding // inferred from electronic annotation///0005525 // GTP binding // inferred from electronic annotation///0016787 // hydrolase activity // inferred from electroni…	GO:0006184|GO:0006915|GO:0006915|GO:0007165|GO:0007264|GO:0008152|GO:0015031|GO:0019725|GO:0047497|GO:0097345|GO:0005622|GO:0005739|GO:0005739|GO:0005741|GO:0016020|GO:0016021|GO:0031307|GO:0000166|GO:0003924|GO:0005509|GO:0005515|GO:0005525|GO:0016787|GO:0046872	chr11:80266810-80267497 (+) // 69.87 // qB5	EC:3.6.5.-	ENSMUSG00000017686	December 2011 (Mouse Genome Sequencing Consortium and NCBI 38)	IPR001806 // Small GTPase superfamily // 8.8E-23///IPR001806 // Small GTPase superfamily // 1.2E-8///IPR001806 // Small GTPase superfamily // 9.8E-23///IPR001806 // Small GTPase superfamily // 1.1E-8///IPR006689 // Small GTPase superfamily, ARF/SAR type // 1.9E-8///IPR006689 // Small GTPase superfamily, ARF/SAR type // 2.1E-8///IPR013566 // EF hand associated, type-1 // 7.7E-34///IPR013566 // EF …	1926078			NP_001156826///NP_001156827///NP_067511	NM_001163354///NM_001163355///NM_021536	BB432528	GenBank	Consensus sequence	Q8BG51///Q7TPW0	gb:BB432528 /DB_XREF=gi:15412085 /DB_XREF=BB432528 /CLONE=C630046D23 /FEA=EST /CNT=11 /TID=Mm.39508.1 /TIER=ConsEnd /STK=4 /UG=Mm.39508 /LL=103828 /UG_GENE=AI834919 /UG_TITLE=expressed sequence AI834919	AK138830 // Mus musculus 0 day neonate thymus cDNA, RIKEN full-length enriched library, clone:A430087O06 product:ras homolog gene family, member T1, full insert sequence. // gb // 11 // ---///AK141621 // Mus musculus adult male hippocampus cDNA, RIKEN full-length enriched library, clone:C630046D23 product:ras homolog gene family, member T1, full insert sequence. // gb // 11 // ---///ENSMUST000000…	Mm.39508.1	est///full length	Mm.261491///Mm.396667///Mm.489674	Mm.39508
1449468_at	23.465	46.5629	0	1.07673	1.07673	2.10925	P	P	St6galnac5	ST6 (alpha-N-acetyl-neuraminyl-2,3-beta-galactosyl-1,3)-N-acetylgalactosaminide alpha-2,6-sialyltransferase 5	26938	0006486 // protein glycosylation // inferred from electronic annotation///0006688 // glycosphingolipid biosynthetic process // inferred from direct assay///0009312 // oligosaccharide biosynthetic process // inferred from direct assay	0000139 // Golgi membrane // inferred from electronic annotation///0005794 // Golgi apparatus // inferred from electronic annotation///0016020 // membrane // inferred from electronic annotation///0016021 // integral to membrane // inferred from electronic annotation///0030173 // integral to Golgi membrane // inferred from electronic annotation	0001665 // alpha-N-acetylgalactosaminide alpha-2,6-sialyltransferase activity // inferred from direct assay///0008373 // sialyltransferase activity // inferred from direct assay///0016740 // transferase activity // inferred from electronic annotation///0016757 // transferase activity, transferring glycosyl groups // inferred from electronic annotation	GO:0006486|GO:0006688|GO:0009312|GO:0000139|GO:0005794|GO:0016020|GO:0016021|GO:0030173|GO:0001665|GO:0008373|GO:0016740|GO:0016757	chr3:152819888-152982246 (-) // 90.3 // qH3		ENSMUSG00000039037	December 2011 (Mouse Genome Sequencing Consortium and NCBI 38)	IPR001675 // Glycosyl transferase, family 29 // 1.3E-42	1349471			NP_036158	NM_012028	NM_012028	GenBank	Consensus sequence	Q8CBX1///Q8CAM7///Q6GTI0///Q9QYJ1	gb:NM_012028.1 /DB_XREF=gi:6755513 /GEN=Siat7e /FEA=FLmRNA /CNT=31 /TID=Mm.40915.1 /TIER=FL /STK=5 /UG=Mm.40915 /LL=26938 /DEF=Mus musculus sialyltransferase 7 ((alpha-N-acetylneuraminyl 2,3-betagalactosyl-1,3)-N-acetyl galactosaminide alpha-2,6-sialyltransferase) E (Siat7e), mRNA. /PROD=sialyltransferase 7 ((alpha-N-acetylneuraminyl2,3-betagalactosyl-1,3)-N-acetyl galactosaminidealpha-2,6-sialyl…	AB028840 // Mus musculus ST6GalNAc V mRNA for GalNAc alpha-2, 6-sialyltransferase V, complete cds. // gb // 11 // ---///AB030836 // Mus musculus ST6GalNAc V mRNA for GD1 alpha synthase, complete cds. // gb // 10 // ---///AK034387 // Mus musculus adult male diencephalon cDNA, RIKEN full-length enriched library, clone:9330185J01 product:sialyltransferase 7 ((alpha-N-acetylneuraminyl 2,3-betagalacto…	Mm.40915.1	est///full length	Mm.35227///Mm.40915///Mm.468704	Mm.40915
1435229_at	43.2288	85.7107	0	1.07554	1.07554	2.10751	P	P	Gramd1b	GRAM domain containing 1B	235283		0016020 // membrane // inferred from electronic annotation///0016021 // integral to membrane // inferred from electronic annotation		GO:0016020|GO:0016021	chr9:40293254-40294198 (-) // 95.24 // qA5.1		ENSMUSG00000040111	December 2011 (Mouse Genome Sequencing Consortium and NCBI 38)	IPR004182 // GRAM // 4.1E-24///IPR004182 // GRAM // 4.4E-24///IPR004182 // GRAM // 5.2E-24	1925037			NP_766356	NM_172768	BI729743	GenBank	Consensus sequence	Q80TI0///D3YWR0///F7BFL8	gb:BI729743 /DB_XREF=gi:15706756 /DB_XREF=603349465F1 /CLONE=IMAGE:5356720 /FEA=EST /CNT=38 /TID=Mm.45231.1 /TIER=Stack /STK=18 /UG=Mm.45231 /LL=102561 /UG_GENE=AI593249 /UG_TITLE=expressed sequence AI593249	AK028277 // Mus musculus 14, 17 days embryo head cDNA, RIKEN full-length enriched library, clone:3222402H23 product:KIAA1201 PROTEIN (FRAGMENT) homolog [Homo sapiens], full insert sequence. // gb // 11 // ---///AK122465 // Mus musculus mRNA for mKIAA1201 protein. // gb // 11 // ---///BC070451 // Mus musculus GRAM domain containing 1B, mRNA (cDNA clone MGC:99432 IMAGE:30616509), complete cds. // g…	Mm.45231.1	full length	Mm.138434	Mm.45231
1426796_at	150.794	298.863	0	1.07497	1.07497	2.10667	P	P	Kpna6	karyopherin (importin) alpha 6	16650	0006606 // protein import into nucleus // inferred from direct assay///0006810 // transport // inferred from electronic annotation///0015031 // protein transport // inferred from electronic annotation///0045944 // positive regulation of transcription from RNA polymerase II promoter // inferred from mutant phenotype///0060135 // maternal process involved in female pregnancy // inferred from mutant…	0005634 // nucleus // inferred from electronic annotation///0005737 // cytoplasm // inferred from electronic annotation	0005488 // binding // inferred from electronic annotation///0005515 // protein binding // inferred from physical interaction///0008565 // protein transporter activity // inferred from direct assay	GO:0006606|GO:0006810|GO:0015031|GO:0045944|GO:0060135|GO:0005634|GO:0005737|GO:0005488|GO:0005515|GO:0008565	chr4:129643979-129646951 (-) // 94.51 // qD2.2		ENSMUSG00000003731	December 2011 (Mouse Genome Sequencing Consortium and NCBI 38)	IPR000225 // Armadillo // 6.6E-12///IPR000225 // Armadillo // 1.5E-17///IPR000225 // Armadillo // 1.2E-12///IPR000225 // Armadillo // 8.0E-10///IPR000225 // Armadillo // 1.3E-11///IPR000225 // Armadillo // 1.6E-14///IPR000225 // Armadillo // 3.2E-12///IPR000225 // Armadillo // 2.8E-11///IPR000357 // HEAT // 1.7E-7///IPR000357 // HEAT // 7.3E-7///IPR002652 // Importin-alpha, importin-beta-binding …	1100836			NP_032494	NM_008468	BG067445	GenBank	Consensus sequence	O35345///Q4FJZ2///Q8BH30///A2ADZ6	gb:BG067445 /DB_XREF=gi:12550014 /DB_XREF=H3054E06-3 /CLONE=H3054E06 /FEA=mRNA /CNT=122 /TID=Mm.202358.1 /TIER=Stack /STK=65 /UG=Mm.202358 /UG_TITLE=Mus musculus, clone IMAGE:4236601, mRNA	AK154882 // Mus musculus NOD-derived CD11c +ve dendritic cells cDNA, RIKEN full-length enriched library, clone:F630110I06 product:karyopherin (importin) alpha 6, full insert sequence. // gb // 10 // ---///BC048075 // Mus musculus, clone IMAGE:5401580, mRNA. // gb // 11 // ---///ENSMUST00000102590 // cdna:known chromosome:GRCm38:4:129643980:129672767:-1 gene:ENSMUSG00000003731 gene_biotype:protein…	Mm.202358.1	est///full length	Mm.202358///Mm.403688///Mm.418605	Mm.202358
1433448_at	45.2224	89.4303	0	1.07179	1.07179	2.10203	P	P	Slc25a44	solute carrier family 25, member 44	229517	0006810 // transport // inferred from electronic annotation///0055085 // transmembrane transport // inferred from electronic annotation	0005739 // mitochondrion // inferred from direct assay///0005743 // mitochondrial inner membrane // inferred from electronic annotation///0016020 // membrane // inferred from electronic annotation///0016021 // integral to membrane // inferred from electronic annotation		GO:0006810|GO:0055085|GO:0005739|GO:0005743|GO:0016020|GO:0016021	chr3:88410494-88411823 (-) // 78.41 // qF1		ENSMUSG00000050144	December 2011 (Mouse Genome Sequencing Consortium and NCBI 38)	IPR018108 // Mitochondrial substrate/solute carrier // 1.1E-19///IPR018108 // Mitochondrial substrate/solute carrier // 1.2E-20///IPR018108 // Mitochondrial substrate/solute carrier // 6.1E-20///IPR018108 // Mitochondrial substrate/solute carrier // 5.2E-20///IPR018108 // Mitochondrial substrate/solute carrier // 2.1E-20	2444391			NP_001139348///NP_001139349///NP_848811	NM_001145876///NM_001145877///NM_178696///NR_027357	BB281078	GenBank	Consensus sequence	Q05DJ3///Q8BGF9///Q3TNN4///Q3TMC4///Q3TDQ9///Q3TE12	gb:BB281078 /DB_XREF=gi:16401300 /DB_XREF=BB281078 /CLONE=A930029J19 /FEA=EST /CNT=223 /TID=Mm.129355.1 /TIER=Stack /STK=199 /UG=Mm.129355 /UG_TITLE=ESTs, Weakly similar to ADT1 MOUSE ADP,ATP CARRIER PROTEIN, HEARTSKELETAL MUSCLE ISOFORM T1 (M.musculus)	BC012234 // Mus musculus solute carrier family 25, member 44, mRNA (cDNA clone MGC:19319 IMAGE:4191504), complete cds. // gb // 11 // ---///BC052771 // Mus musculus solute carrier family 25, member 44, mRNA (cDNA clone MGC:56884 IMAGE:6310271), complete cds. // gb // 11 // ---///ENSMUST00000057935 // cdna:known chromosome:GRCm38:3:88410498:88425139:-1 gene:ENSMUSG00000050144 gene_biotype:protein_…	Mm.129355.1	full length	Mm.301740	Mm.129355
1433722_at	105.144	207.801	0	1.07091	1.07091	2.10075	P	P	Akap13	A kinase (PRKA) anchor protein 13	75547	0010611 // regulation of cardiac muscle hypertrophy // not recorded///0016310 // phosphorylation // inferred from electronic annotation///0035023 // regulation of Rho protein signal transduction // inferred from electronic annotation///0035556 // intracellular signal transduction // inferred from electronic annotation///0045859 // regulation of protein kinase activity // not recorded///0051168 //…	0005622 // intracellular // inferred from electronic annotation///0005737 // cytoplasm // not recorded///0048471 // perinuclear region of cytoplasm // not recorded	0005089 // Rho guanyl-nucleotide exchange factor activity // inferred from electronic annotation///0005515 // protein binding // inferred from electronic annotation///0005543 // phospholipid binding // inferred from electronic annotation///0016301 // kinase activity // inferred from electronic annotation///0017048 // Rho GTPase binding // not recorded///0032947 // protein complex scaffold // not …	GO:0010611|GO:0016310|GO:0035023|GO:0035556|GO:0045859|GO:0051168|GO:1900169|GO:0005622|GO:0005737|GO:0048471|GO:0005089|GO:0005515|GO:0005543|GO:0016301|GO:0017048|GO:0032947|GO:0046872|GO:0051018	chr7:75752329-75754608 (+) // 94.59 // qD1		ENSMUSG00000066406	December 2011 (Mouse Genome Sequencing Consortium and NCBI 38)	IPR000219 // Dbl homology (DH) domain // 5.3E-36///IPR000219 // Dbl homology (DH) domain // 5.3E-36///IPR001849 // Pleckstrin homology domain // 7.6E-10///IPR001849 // Pleckstrin homology domain // 7.5E-10	2676556			NP_083608	NM_029332	AV304590	GenBank	Consensus sequence	E9Q394///E9Q474///Q3T998///Q3TR80///Q3UEI5///Q3UZK5///Q8BYV7///Q924X9///Q9D9W9	gb:AV304590 /DB_XREF=gi:16393616 /DB_XREF=AV304590 /CLONE=5730522G15 /FEA=EST /CNT=114 /TID=Mm.45068.1 /TIER=Stack /STK=66 /UG=Mm.45068 /UG_TITLE=ESTs	AK050038 // Mus musculus adult male liver tumor cDNA, RIKEN full-length enriched library, clone:C730006A13 product:unclassifiable, full insert sequence. // gb // 11 // ---///AK160287 // Mus musculus 8 days embryo whole body cDNA, RIKEN full-length enriched library, clone:5730522G15 product:unclassifiable, full insert sequence. // gb // 10 // ---///ENSMUST00000147005 // cdna:novel chromosome:GRCm3…	Mm.45068.1	est///full length	Mm.216107///Mm.408232///Mm.414975	Mm.45068
1425315_at	15.1091	29.8205	0	1.06895	1.06895	2.0979	P	P	Dock7	dedicator of cytokinesis 7	67299	0000226 // microtubule cytoskeleton organization // not recorded///0007264 // small GTPase mediated signal transduction // inferred from electronic annotation///0007275 // multicellular organismal development // inferred from electronic annotation///0007399 // nervous system development // inferred from electronic annotation///0007409 // axonogenesis // not recorded///0030154 // cell differentiat…	0008180 // signalosome // not recorded///0030424 // axon // inferred from electronic annotation///0042995 // cell projection // inferred from electronic annotation	0005085 // guanyl-nucleotide exchange factor activity // inferred from electronic annotation///0048365 // Rac GTPase binding // inferred from direct assay///0048365 // Rac GTPase binding // not recorded	GO:0000226|GO:0007264|GO:0007275|GO:0007399|GO:0007409|GO:0030154|GO:0031175|GO:0032863|GO:0033138|GO:0043473|GO:0045200|GO:0008180|GO:0030424|GO:0042995|GO:0005085|GO:0048365|GO:0048365	chr4:98992627-98994958 (-) // 96.31 // qC6			December 2011 (Mouse Genome Sequencing Consortium and NCBI 38)		1914549			NP_080358	NM_026082	BC006868	GenBank	Consensus sequence	Q8R1A4///Q3U806///Q7TPP0	gb:BC006868.1 /DB_XREF=gi:13905151 /FEA=FLmRNA /CNT=6 /TID=Mm.150771.1 /TIER=FL /STK=3 /UG=Mm.150771 /DEF=Mus musculus, clone MGC:11793 IMAGE:3595169, mRNA, complete cds. /PROD=Unknown (protein for MGC:11793) /FL=gb:BC006868.1	BC006868 // Mus musculus dedicator of cytokinesis 7, mRNA (cDNA clone IMAGE:3595169), with apparent retained intron. // gb // 11 // ---	Mm.150771.1			Mm.150771
1436123_at	14.5253	28.6112	0	1.06607	1.06607	2.09373	P	P	Bsn	bassoon	12217		0005634 // nucleus // not recorded///0005737 // cytoplasm // not recorded///0005856 // cytoskeleton // inferred from electronic annotation///0015630 // microtubule cytoskeleton // not recorded///0016021 // integral to membrane // not recorded///0019898 // extrinsic to membrane // not recorded///0030054 // cell junction // inferred from electronic annotation///0030425 // dendrite // inferred from …	0005515 // protein binding // inferred from physical interaction///0046872 // metal ion binding // inferred from electronic annotation	GO:0005634|GO:0005737|GO:0005856|GO:0015630|GO:0016021|GO:0019898|GO:0030054|GO:0030425|GO:0043005|GO:0044306|GO:0044456|GO:0045202|GO:0045202|GO:0048786|GO:0060076|GO:0005515|GO:0046872	chr9:108096021-108097174 (-) // 92.84 // qF1		ENSMUSG00000032589	December 2011 (Mouse Genome Sequencing Consortium and NCBI 38)	IPR008899 // Zinc finger, piccolo-type // 1.3E-37///IPR008899 // Zinc finger, piccolo-type // 3.8E-36				NP_031593	NM_007567	BQ176524	GenBank	Consensus sequence	O88737///Q3UXD6///Q3TUN1	gb:BQ176524 /DB_XREF=gi:20352016 /DB_XREF=UI-M-DJ2-bvw-l-20-0-UI.s1 /CLONE=UI-M-DJ2-bvw-l-20-0-UI /FEA=EST /CNT=14 /TID=Mm.40363.1 /TIER=Stack /STK=11 /UG=Mm.40363 /UG_TITLE=ESTs	ENSMUST00000035208 // cdna:known chromosome:GRCm38:9:108096023:108190384:-1 gene:ENSMUSG00000032589 gene_biotype:protein_coding transcript_biotype:protein_coding // ensembl // 11 // ---///ENSMUST00000124763 // cdna:known chromosome:GRCm38:9:108096023:108110413:-1 gene:ENSMUSG00000032589 gene_biotype:protein_coding transcript_biotype:processed_transcript // ensembl // 11 // ---///NM_007567 // Mus …	Mm.40363.1	full length	Mm.20425	Mm.40363
1436413_at	62.8503	123.726	0	1.06522	1.06522	2.09249	P	P	Frk	fyn-related kinase	14302	0006468 // protein phosphorylation // not recorded///0016310 // phosphorylation // inferred from electronic annotation///0030154 // cell differentiation // inferred from electronic annotation	0005634 // nucleus // inferred from electronic annotation///0005737 // cytoplasm // inferred from electronic annotation///0005886 // plasma membrane // not recorded	0000166 // nucleotide binding // inferred from electronic annotation///0004672 // protein kinase activity // inferred from electronic annotation///0004713 // protein tyrosine kinase activity // not recorded///0004715 // non-membrane spanning protein tyrosine kinase activity // inferred from electronic annotation///0005515 // protein binding // inferred from electronic annotation///0005524 // ATP …	GO:0006468|GO:0016310|GO:0030154|GO:0005634|GO:0005737|GO:0005886|GO:0000166|GO:0004672|GO:0004713|GO:0004715|GO:0005515|GO:0005524|GO:0016301|GO:0016740|GO:0016772	chr10:34610489-34611228 (+) // 85.91 // qB1	EC:2.7.10.2	ENSMUSG00000019779	December 2011 (Mouse Genome Sequencing Consortium and NCBI 38)	IPR000719 // Protein kinase, catalytic domain // 2.1E-55///IPR000980 // SH2 domain // 2.4E-29///IPR001245 // Serine-threonine/tyrosine-protein kinase catalytic domain // 7.7E-101///IPR001452 // Src homology-3 domain // 1.9E-17///IPR011511 // Variant SH3 // 5.9E-15	103265			NP_001153016///NP_034367	NM_001159544///NM_010237	BB831042	GenBank	Consensus sequence	Q922K9	gb:BB831042 /DB_XREF=gi:17009285 /DB_XREF=BB831042 /CLONE=G930014O13 /FEA=EST /CNT=12 /TID=Mm.35407.1 /TIER=Stack /STK=9 /UG=Mm.35407 /UG_TITLE=ESTs, Weakly similar to SINGLE-STRAND RECOGNITION PROTEIN (D.melanogaster)	AK164460 // Mus musculus 12 days embryo eyeball cDNA, RIKEN full-length enriched library, clone:D230041J24 product:fyn-related kinase, full insert sequence. // gb // 11 // ---///ENSMUST00000019913 // cdna:known chromosome:GRCm38:10:34483400:34611226:1 gene:ENSMUSG00000019779 gene_biotype:protein_coding transcript_biotype:protein_coding // ensembl // 11 // ---///ENSMUST00000170771 // cdna:known ch…	Mm.35407.1	est///full length	Mm.332432///Mm.404465	Mm.35407
1429168_at	43.5191	85.6282	0	1.0645	1.0645	2.09144	P	P	Zbtb46	zinc finger and BTB domain containing 46	72147	0006351 // transcription, DNA-dependent // inferred from electronic annotation///0006355 // regulation of transcription, DNA-dependent // inferred from electronic annotation///0030853 // negative regulation of granulocyte differentiation // inferred from mutant phenotype///0045650 // negative regulation of macrophage differentiation // inferred from mutant phenotype///0045656 // negative regulati…	0005634 // nucleus // inferred from electronic annotation	0003676 // nucleic acid binding // inferred from electronic annotation///0005515 // protein binding // inferred from electronic annotation///0005515 // protein binding // inferred from physical interaction///0008270 // zinc ion binding // inferred from electronic annotation///0046872 // metal ion binding // inferred from electronic annotation	GO:0006351|GO:0006355|GO:0030853|GO:0045650|GO:0045656|GO:2001199|GO:2001200|GO:0005634|GO:0003676|GO:0005515|GO:0005515|GO:0008270|GO:0046872	chr2:181410548-181459426 (-) // 98.02 // qH4		ENSMUSG00000027583	December 2011 (Mouse Genome Sequencing Consortium and NCBI 38)	IPR013069 // BTB/POZ // 1.2E-28///IPR021777 // Protein of unknown function DUF3342 // 1.2E-11	1919397			NP_081932///NP_082401	NM_027656///NM_028125	AK011461	GenBank	Consensus sequence	Q8BID6///E0CZ94///Q8BZW7	gb:AK011461.1 /DB_XREF=gi:12847598 /FEA=mRNA /CNT=20 /TID=Mm.56581.1 /TIER=Stack /STK=10 /UG=Mm.56581 /LL=72147 /UG_GENE=2610019F01Rik /UG_TITLE=RIKEN cDNA 2610019F01 gene /DEF=Mus musculus 10 days embryo whole body cDNA, RIKEN full-length enriched library, clone:2610019F01:homolog to DJ583P15.8 (PUTATIVE NOVEL BTBPOZ DOMAIN CONTAINING ZINC FINGER PROTEIN) (FRAGMENT), full insert sequence.	AK011461 // Mus musculus 10 days embryo whole body cDNA, RIKEN full-length enriched library, clone:2610019F01 product:DJ583P15.8 (NOVEL BTB/POZ DOMAIN CONTAINING ZINC FINGER PROTEIN) (FRAGMENT) homolog [Homo sapiens], full insert sequence. // gb // 11 // ---///AK155148 // Mus musculus NOD-derived CD11c +ve dendritic cells cDNA, RIKEN full-length enriched library, clone:F630204C02 product:BTB (POZ…	Mm.56581.1	est///full length	Mm.307728///Mm.405354///Mm.486504	Mm.56581
1455298_at	18.4521	36.3046	0	1.06443	1.06443	2.09134	P	P								chr13:48265337-48266026 (+) // 95.61 // qA5			December 2011 (Mouse Genome Sequencing Consortium and NCBI 38)							BB306828	GenBank	Consensus sequence		gb:BB306828 /DB_XREF=gi:15411331 /DB_XREF=BB306828 /CLONE=B230209L14 /FEA=EST /CNT=21 /TID=Mm.28223.2 /TIER=Stack /STK=17 /UG=Mm.28223 /LL=15904 /UG_GENE=Idb4 /UG_TITLE=inhibitor of DNA binding 4	AI415677 // mc68c06.x1 Mus musculus cDNA, 3' end /clone=IMAGE-353674 /clone_end=3' /gb=AI415677 /gi=4259181 /ug=Mm.23099 /len=233 // gb // --- // ---///AI415677 // /DB_XREF=mc68c06.x1 /CLONE=IMAGE:353674 // gb // --- // ---///AI838339 // UI-M-AO0-aby-h-06-0-UI.s1 Mus musculus cDNA, 3' end /clone=UI-M-AO0-aby-h-06-0-UI /clone_end=3' /gb=AI838339 /gi=5472552 /ug=Mm.23099 /len=256 // gb // --- // --…	Mm.28223.2	est	Mm.283273	Mm.28223
1446224_at	10.473	20.4915	0	1.05642	1.05642	2.07976	P	P	Hectd2	HECT domain containing 2	226098	0016567 // protein ubiquitination // inferred from electronic annotation///0042787 // protein ubiquitination involved in ubiquitin-dependent protein catabolic process // not recorded	0005634 // nucleus // not recorded///0005737 // cytoplasm // not recorded	0004842 // ubiquitin-protein ligase activity // not recorded///0016874 // ligase activity // inferred from electronic annotation	GO:0016567|GO:0042787|GO:0005634|GO:0005737|GO:0004842|GO:0016874		EC:6.3.2.-	ENSMUSG00000041180	December 2011 (Mouse Genome Sequencing Consortium and NCBI 38)		2442663			NP_001156943///NP_766225	NM_001163471///NM_172637	BB230275	GenBank	Consensus sequence	Q8C9P8///Q8CDU6///B2RPZ5///Q8BRS0	gb:BB230275 /DB_XREF=gi:16354367 /DB_XREF=BB230275 /CLONE=A630025O09 /FEA=EST /CNT=2 /TID=Mm.207300.1 /TIER=ConsEnd /STK=2 /UG=Mm.207300 /UG_TITLE=ESTs, Weakly similar to POL2 MOUSE RETROVIRUS-RELATED POL POLYPROTEIN (M.musculus)	AK041629 // Mus musculus 3 days neonate thymus cDNA, RIKEN full-length enriched library, clone:A630025O09 product:hypothetical protein, full insert sequence. // gb_htc // 11 // ---///ENSMUST00000149629 // cdna:known chromosome:GRCm38:19:36554669:36591147:1 gene:ENSMUSG00000041180 gene_biotype:protein_coding transcript_biotype:retained_intron // ensembl // 11 // ---	Mm.207300.1	full length	Mm.61107	Mm.207300
1432773_at	5.85912	11.4624	0	1.05621	1.05621	2.07946	P	P	2610105M22Rik	RIKEN cDNA 2610105M22 gene	70453					chr9:35361960-35363113 (-) // 90.21 // qA4			December 2011 (Mouse Genome Sequencing Consortium and NCBI 38)		1917703					AK011823	GenBank	Consensus sequence		gb:AV116398 /DB_XREF=gi:5298549 /DB_XREF=AV116398 /CLONE=2610105M22 /FEA=mRNA /CNT=2 /TID=Mm.158378.1 /TIER=ConsEnd /STK=1 /UG=Mm.158378 /LL=70453 /UG_GENE=2610105M22Rik /UG_TITLE=RIKEN cDNA 2610105M22 gene	AK011823 // Mus musculus 10 days embryo whole body cDNA, RIKEN full-length enriched library, clone:2610105M22 product:unclassifiable, full insert sequence. // gb // 11 // ---///n295059 // accn=AK011823 class=mRNAlike lncRNA name=Mouse noncoding transcript ref=FANTOM3 transcriptId=2610105M22 cpcScore=-1.0870000 cnci=-0.2919573 // noncode // 11 // ---	Mm.158378.1			Mm.158378
1449612_x_at	4.72636	9.23397	0	1.05428	1.05428	2.07668	M	M	Kif20b	kinesin family member 20B	240641	0006200 // ATP catabolic process // not recorded///0007018 // microtubule-based movement // inferred from electronic annotation///0007049 // cell cycle // inferred from electronic annotation///0007067 // mitosis // inferred from electronic annotation///0051301 // cell division // inferred from electronic annotation	0005634 // nucleus // inferred from electronic annotation///0005654 // nucleoplasm // not recorded///0005730 // nucleolus // not recorded///0005737 // cytoplasm // inferred from electronic annotation///0005813 // centrosome // not recorded///0005856 // cytoskeleton // inferred from electronic annotation///0005874 // microtubule // inferred from electronic annotation///0005875 // microtubule assoc…	0000166 // nucleotide binding // inferred from electronic annotation///0003777 // microtubule motor activity // inferred from electronic annotation///0005524 // ATP binding // inferred from electronic annotation///0008017 // microtubule binding // inferred from electronic annotation///0016887 // ATPase activity // not recorded///0050699 // WW domain binding // not recorded	GO:0006200|GO:0007018|GO:0007049|GO:0007067|GO:0051301|GO:0005634|GO:0005654|GO:0005730|GO:0005737|GO:0005813|GO:0005856|GO:0005874|GO:0005875|GO:0000166|GO:0003777|GO:0005524|GO:0008017|GO:0016887|GO:0050699	chr19:34975146-34975752 (+) // 94.72 // qC1		ENSMUSG00000024795	December 2011 (Mouse Genome Sequencing Consortium and NCBI 38)	IPR001752 // Kinesin, motor domain // 4.1E-97	2444576			NP_898867	NM_183046	AI661196	GenBank	Consensus sequence	Q80WE4///B7ZWN1	gb:AI661196 /DB_XREF=gi:4764779 /DB_XREF=va05b01.x1 /CLONE=IMAGE:721993 /FEA=EST /CNT=3 /TID=Mm.38105.3 /TIER=ConsEnd /STK=1 /UG=Mm.38105 /UG_TITLE=ESTs, Weakly similar to T46451 hypothetical protein DKFZp434I152.1 (H.sapiens)	AK145779 // Mus musculus blastocyst blastocyst cDNA, RIKEN full-length enriched library, clone:I1C0042L07 product:M-phase phosphoprotein 1, full insert sequence. // gb // --- // chr19:34938385-34975731(+)///AY259532 // Mus musculus M-phase phosphoprotein mRNA, complete cds. // gb // --- // chr19:34935685-34975743(+)///BC048954 // Mus musculus kinesin family member 20B, mRNA (cDNA clone IMAGE:6487…	Mm.38105.3	full length	Mm.278471	Mm.38105
1418366_at	83.4026	162.915	0	1.05401	1.05401	2.0763	P	P	Hist2h2aa2	histone cluster 2, H2aa2	319192	0006334 // nucleosome assembly // inferred from electronic annotation///0006334 // nucleosome assembly // non-traceable author statement	0000786 // nucleosome // inferred from electronic annotation///0005634 // nucleus // inferred from electronic annotation///0005694 // chromosome // inferred from electronic annotation	0003677 // DNA binding // inferred from electronic annotation///0003677 // DNA binding // non-traceable author statement///0046982 // protein heterodimerization activity // inferred from electronic annotation	GO:0006334|GO:0006334|GO:0000786|GO:0005634|GO:0005694|GO:0003677|GO:0003677|GO:0046982	chr3:96239401-96240928 (-) // 99.87 // qF2.1			December 2011 (Mouse Genome Sequencing Consortium and NCBI 38)					NP_835584	NM_178212	BC010564	GenBank	Consensus sequence	Q6GSS7///Q64426///B2RWH3	gb:BC010564.1 /DB_XREF=gi:14714826 /FEA=FLmRNA /CNT=83 /TID=Mm.219659.1 /TIER=FL+Stack /STK=24 /UG=Mm.219659 /LL=15267 /UG_GENE=Hist2 /DEF=Mus musculus, H2A histone family, member O, clone MGC:5956 IMAGE:3582122, mRNA, complete cds. /PROD=H2A histone family, member O /FL=gb:NM_013549.1 gb:BC010564.1	NM_178212 // Mus musculus histone cluster 2, H2aa2 (Hist2h2aa2), mRNA. // refseq // 10 // ---	Mm.219659.1	full length	Mm.5220	Mm.219659
1439139_at	15.8732	30.9889	0	1.05322	1.05322	2.07515	P	P	D2Ertd640e	DNA segment, Chr 2, ERATO Doi 640, expressed	51925					chr2:90960231-90960905 (+) // 43.64 // qE1			December 2011 (Mouse Genome Sequencing Consortium and NCBI 38)		1277224					AU015122	GenBank	Consensus sequence		gb:AU015122 /DB_XREF=gi:3369913 /DB_XREF=AU015122 /CLONE=J0708A04 /FEA=EST /CNT=11 /TID=Mm.153856.1 /TIER=Stack /STK=8 /UG=Mm.153856 /LL=51925 /UG_GENE=D2Ertd640e /UG_TITLE=DNA segment, Chr 2, ERATO Doi 640, expressed	AK141146 // Mus musculus 0 day neonate cerebellum cDNA, RIKEN full-length enriched library, clone:C230070L03 product:hypothetical protein, full insert sequence. // gb_htc // 11 // ---///AK141311 // Mus musculus 7 days embryo whole body cDNA, RIKEN full-length enriched library, clone:C430026K24 product:hypothetical protein, full insert sequence. // gb // 11 // ---	Mm.153856.1			Mm.153856
1439738_at	20.9174	40.8361	0	1.0532	1.0532	2.07513	P	P	Mettl13	methyltransferase like 13	71449	0008152 // metabolic process // inferred from electronic annotation///0032259 // methylation // inferred from electronic annotation		0003824 // catalytic activity // inferred from electronic annotation///0008168 // methyltransferase activity // inferred from electronic annotation///0008757 // S-adenosylmethionine-dependent methyltransferase activity // inferred from electronic annotation///0016740 // transferase activity // inferred from electronic annotation	GO:0008152|GO:0032259|GO:0003824|GO:0008168|GO:0008757|GO:0016740	chr1:162532126-162532643 (-) // 33.52 // qH2.1	EC:2.1.1.-	ENSMUSG00000026694	December 2011 (Mouse Genome Sequencing Consortium and NCBI 38)	IPR001045 // Spermidine/spermine synthases family // 1.4E-10///IPR004033 // UbiE/COQ5 methyltransferase // 4.3E-8///IPR008854 // TPMT family // 8.3E-8///IPR013216 // Methyltransferase type 11 // 6.3E-16	1918699			NP_659126	NM_144877	BB756081	GenBank	Consensus sequence	Q91YR5///Q3TRF3	gb:BB756081 /DB_XREF=gi:16185304 /DB_XREF=BB756081 /CLONE=G270070K24 /FEA=EST /CNT=7 /TID=Mm.40083.1 /TIER=ConsEnd /STK=7 /UG=Mm.40083 /UG_TITLE=ESTs	AK173044 // Mus musculus mRNA for mKIAA0859 protein. // gb // 11 // ---///ENSMUST00000028017 // cdna:known chromosome:GRCm38:1:162532127:162548551:-1 gene:ENSMUSG00000026694 gene_biotype:protein_coding transcript_biotype:protein_coding // ensembl // 11 // ---	Mm.40083.1	est///full length	Mm.270569///Mm.406097	Mm.40083
1427867_at	7.6288	14.8789	0	1.0518	1.0518	2.07311	M	P	Gm12300	predicted gene 12300						chr11:67224374-67224573 (-) // 100.0 // qB3		ENSMUSG00000085348	December 2011 (Mouse Genome Sequencing Consortium and NCBI 38)							AJ002522	GenBank	Consensus sequence		gb:AJ002522.1 /DB_XREF=gi:4582679 /FEA=mRNA /CNT=1 /TID=Mm.42156.2 /TIER=ConsEnd /STK=0 /UG=Mm.42156 /LL=17879 /UG_GENE=Myh1 /DEF=Mus musculus mRNA for myosin heavy chain 2X, partial. /PROD=myosin heavy chain 2X	AK009974 // Mus musculus adult male tongue cDNA, RIKEN full-length enriched library, clone:2310058C22 product:myosin, heavy polypeptide 1, skeletal muscle, adult, full insert sequence. // gb // 11 // ---///ENSMUST00000137662 // cdna:putative chromosome:GRCm38:11:67223879:67228742:-1 gene:ENSMUSG00000085348 gene_biotype:antisense transcript_biotype:antisense // ensembl // 11 // ---///ENSMUST000001…	Mm.42156.2		Mm.485211	Mm.42156
1453055_at	233.081	453.486	0	1.04828	1.04828	2.06807	P	P	Sema6d	sema domain, transmembrane domain (TM), and cytoplasmic domain, (semaphorin) 6D	214968	0007275 // multicellular organismal development // inferred from electronic annotation///0007399 // nervous system development // inferred from electronic annotation///0014911 // positive regulation of smooth muscle cell migration // inferred from direct assay///0014912 // negative regulation of smooth muscle cell migration // inferred from direct assay///0021591 // ventricular system development…	0005794 // Golgi apparatus // not recorded///0005886 // plasma membrane // not recorded///0016020 // membrane // inferred from electronic annotation///0016021 // integral to membrane // inferred from electronic annotation	0004872 // receptor activity // inferred from electronic annotation///0005515 // protein binding // inferred from physical interaction///0030215 // semaphorin receptor binding // inferred from physical interaction	GO:0007275|GO:0007399|GO:0014911|GO:0014912|GO:0021591|GO:0021591|GO:0030154|GO:0005794|GO:0005886|GO:0016020|GO:0016021|GO:0004872|GO:0005515|GO:0030215	chr2:124666355-124667770 (+) // 96.79 // qF1		ENSMUSG00000027200	December 2011 (Mouse Genome Sequencing Consortium and NCBI 38)	IPR001627 // Semaphorin/CD100 antigen // 1.4E-138///IPR001627 // Semaphorin/CD100 antigen // 1.6E-138///IPR001627 // Semaphorin/CD100 antigen // 1.5E-138///IPR002165 // Plexin // 4.8E-13///IPR002165 // Plexin // 1.4E-13///IPR002165 // Plexin // 2.1E-13///IPR002165 // Plexin // 1.1E-13	2387661			NP_766125///NP_954708///NP_954709///NP_954710///NP_954711	NM_172537///NM_199238///NM_199239///NM_199240///NM_199241	BB462688	GenBank	Consensus sequence	Q76KF0///Q8BKG8	gb:BB462688 /DB_XREF=gi:16426803 /DB_XREF=BB462688 /CLONE=D130077F24 /FEA=mRNA /CNT=25 /TID=Mm.81161.1 /TIER=Stack /STK=10 /UG=Mm.81161 /LL=68848 /UG_GENE=1110067B02Rik /UG_TITLE=RIKEN cDNA 1110067B02 gene	AB091532 // Mus musculus Sema6D-1 mRNA for semaphorin 6D-1, complete cds. // gb // 11 // ---///AK004390 // Mus musculus 18-day embryo whole body cDNA, RIKEN full-length enriched library, clone:1110067B02 product:sema domain, transmembrane domain (TM), and cytoplasmic domain, (semaphorin) 6D, full insert sequence. // gb // 11 // ---///AK122515 // Mus musculus mRNA for mKIAA1479 protein. // gb // 1…	Mm.81161.1	est///full length	Mm.330536///Mm.412083///Mm.473513	Mm.81161
1435759_at	10.0703	19.5795	0	1.04729	1.04729	2.06665	P	P	Ctps2	cytidine 5'-triphosphate synthase 2	55936	0006221 // pyrimidine nucleotide biosynthetic process // inferred from electronic annotation///0006541 // glutamine metabolic process // inferred from electronic annotation///0044210 // 'de novo' CTP biosynthetic process // inferred from electronic annotation	0005739 // mitochondrion // inferred from direct assay	0000166 // nucleotide binding // inferred from electronic annotation///0003883 // CTP synthase activity // not recorded///0005524 // ATP binding // inferred from electronic annotation///0016787 // hydrolase activity // inferred from electronic annotation///0016874 // ligase activity // inferred from electronic annotation	GO:0006221|GO:0006541|GO:0044210|GO:0005739|GO:0000166|GO:0003883|GO:0005524|GO:0016787|GO:0016874	chrX:163031638-163032509 (+) // 47.54 // qF4	EC:6.3.4.2	ENSMUSG00000031360	December 2011 (Mouse Genome Sequencing Consortium and NCBI 38)	IPR011697 // Peptidase C26 // 5.5E-12///IPR017456 // CTP synthase, N-terminal // 3.7E-127///IPR017456 // CTP synthase, N-terminal // 2.0E-127///IPR017926 // Glutamine amidotransferase // 3.4E-56///IPR017926 // Glutamine amidotransferase // 4.2E-31///IPR017926 // Glutamine amidotransferase // 5.8E-9	1933185			NP_001162040///NP_001162041///NP_001162043///NP_061207	NM_001168568///NM_001168569///NM_001168571///NM_018737///NR_033143	BB499142	GenBank	Consensus sequence	P70303///A2AEQ5	gb:BB499142 /DB_XREF=gi:16442156 /DB_XREF=BB499142 /CLONE=D630018O13 /FEA=EST /CNT=23 /TID=Mm.2065.2 /TIER=Stack /STK=13 /UG=Mm.2065 /LL=55936 /UG_GENE=Ctps2 /UG_TITLE=cytidine 5-triphosphate synthase 2	AK085381 // Mus musculus 0 day neonate kidney cDNA, RIKEN full-length enriched library, clone:D630018O13 product:cytidine 5'-triphosphate synthase 2, full insert sequence. // gb // 11 // ---///AK164206 // Mus musculus adult male hippocampus cDNA, RIKEN full-length enriched library, clone:C630049F24 product:cytidine 5'-triphosphate synthase 2, full insert sequence. // gb // 11 // ---///ENSMUST0000…	Mm.2065.2	est///full length	Mm.2065///Mm.400549	Mm.2065
1446269_at	14.8238	28.8021	0	1.04632	1.04632	2.06525	P	P	Hbp1	high mobility group box transcription factor 1	73389	0006351 // transcription, DNA-dependent // inferred from electronic annotation///0006355 // regulation of transcription, DNA-dependent // inferred from electronic annotation///0016055 // Wnt receptor signaling pathway // inferred from electronic annotation///0043268 // positive regulation of potassium ion transport // not recorded	0005634 // nucleus // inferred from electronic annotation	0003677 // DNA binding // inferred from electronic annotation///0003723 // RNA binding // inferred from electronic annotation///0005515 // protein binding // inferred from physical interaction	GO:0006351|GO:0006355|GO:0016055|GO:0043268|GO:0005634|GO:0003677|GO:0003723|GO:0005515	chr12:31930005-31930683 (-) // 84.41 // qA3		ENSMUSG00000002996	December 2011 (Mouse Genome Sequencing Consortium and NCBI 38)	IPR013723 // Ataxin-1/HBP1 module (AXH) // 5.8E-48	894659			NP_694878///NP_818774	NM_153198///NM_177993	BB399042	GenBank	Consensus sequence	Q8R316///E9Q469///H3BJW8///H3BKQ9///Q3UQS1///Q3UTR1	gb:BB399042 /DB_XREF=gi:16412654 /DB_XREF=BB399042 /CLONE=C330012F01 /FEA=EST /CNT=2 /TID=Mm.128083.1 /TIER=ConsEnd /STK=2 /UG=Mm.128083 /UG_TITLE=ESTs	AK028674 // Mus musculus 10 days neonate skin cDNA, RIKEN full-length enriched library, clone:4732432C22 product:HMG-BOX CONTAINING PROTEIN 1 homolog [Rattus norvegicus], full insert sequence. // gb // 11 // ---///AK028949 // Mus musculus 10 days neonate skin cDNA, RIKEN full-length enriched library, clone:4732474A02 product:HMG-BOX CONTAINING PROTEIN 1 homolog [Rattus norvegicus], full insert se…	Mm.128083.1	est///full length	Mm.390461///Mm.411103	Mm.128083
1456261_at	24.6563	47.8517	0	1.04467	1.04467	2.0629	P	P	Sh3kbp1	SH3-domain kinase binding protein 1	58194	0006897 // endocytosis // inferred from electronic annotation///0006915 // apoptotic process // inferred from electronic annotation///0007010 // cytoskeleton organization // not recorded///0008360 // regulation of cell shape // not recorded///0016477 // cell migration // not recorded	0005634 // nucleus // inferred from electronic annotation///0005737 // cytoplasm // inferred from electronic annotation///0005856 // cytoskeleton // inferred from electronic annotation///0005925 // focal adhesion // inferred from electronic annotation///0016020 // membrane // inferred from electronic annotation///0030054 // cell junction // inferred from electronic annotation///0030659 // cytopla…	0005515 // protein binding // inferred from physical interaction///0016301 // kinase activity // inferred from electronic annotation///0017124 // SH3 domain binding // inferred from electronic annotation	GO:0006897|GO:0006915|GO:0007010|GO:0008360|GO:0016477|GO:0005634|GO:0005737|GO:0005856|GO:0005925|GO:0016020|GO:0030054|GO:0030659|GO:0031410|GO:0043005|GO:0045202|GO:0005515|GO:0016301|GO:0017124	chrX:159974822-159975920 (+) // 99.46 // qF4		ENSMUSG00000040990	December 2011 (Mouse Genome Sequencing Consortium and NCBI 38)	IPR001452 // Src homology-3 domain // 2.6E-18///IPR001452 // Src homology-3 domain // 1.3E-16///IPR001452 // Src homology-3 domain // 1.1E-16///IPR011511 // Variant SH3 // 1.8E-16///IPR011511 // Variant SH3 // 6.6E-17///IPR011511 // Variant SH3 // 1.3E-18	1889583			NP_001129199///NP_001129200///NP_067364	NM_001135727///NM_001135728///NM_021389	BB766215	GenBank	Consensus sequence	Q3TT90///Q3TSX2///Q8R550///Q3TA88///B1AZ85	gb:BB766215 /DB_XREF=gi:16193903 /DB_XREF=BB766215 /CLONE=G370062D16 /FEA=EST /CNT=23 /TID=Mm.189084.1 /TIER=Stack /STK=12 /UG=Mm.189084 /LL=102909 /UG_GENE=AI447724 /UG_TITLE=expressed sequence AI447724	AK052260 // Mus musculus 13 days embryo heart cDNA, RIKEN full-length enriched library, clone:D330014J07 product:SH3-domain kinase binding protein 1, full insert sequence. // gb // 9 // ---///AK135598 // Mus musculus 1 day pregnant adult female ovary cDNA, RIKEN full-length enriched library, clone:7230402K07 product:SH3-domain kinase binding protein 1, full insert sequence. // gb // 11 // ---///A…	Mm.189084.1	est///full length	Mm.286495///Mm.386582	Mm.189084
1435085_at	15.6076	30.2808	0	1.04422	1.04422	2.06225	P	P	Crebl2	cAMP responsive element binding protein-like 2	232430	0006351 // transcription, DNA-dependent // inferred from electronic annotation///0006355 // regulation of transcription, DNA-dependent // inferred from electronic annotation///0030154 // cell differentiation // inferred from electronic annotation///0033138 // positive regulation of peptidyl-serine phosphorylation // inferred from mutant phenotype///0045600 // positive regulation of fat cell diffe…	0005634 // nucleus // inferred from direct assay	0003677 // DNA binding // inferred from electronic annotation///0003700 // sequence-specific DNA binding transcription factor activity // inferred from electronic annotation///0005515 // protein binding // inferred from physical interaction///0043565 // sequence-specific DNA binding // inferred from electronic annotation///0046983 // protein dimerization activity // inferred from electronic annot…	GO:0006351|GO:0006355|GO:0030154|GO:0033138|GO:0045600|GO:0045893|GO:0046326|GO:0046889|GO:0050821|GO:0005634|GO:0003677|GO:0003700|GO:0005515|GO:0043565|GO:0046983	chr6:134858303-134858931 (+) // 85.91 // qG1		ENSMUSG00000032652	December 2011 (Mouse Genome Sequencing Consortium and NCBI 38)	IPR004827 // Basic-leucine zipper domain // 1.3E-11///IPR004827 // Basic-leucine zipper domain // 7.3E-11				NP_808355	NM_177687	AV234069	GenBank	Consensus sequence	Q32M00	gb:AV234069 /DB_XREF=gi:15405067 /DB_XREF=AV234069 /CLONE=4632430C04 /FEA=EST /CNT=29 /TID=Mm.26478.1 /TIER=Stack /STK=20 /UG=Mm.26478 /LL=57903 /UG_GENE=AI046348 /UG_TITLE=EST AI046348	ENSMUST00000046303 // cdna:known chromosome:GRCm38:6:134830154:134858931:1 gene:ENSMUSG00000032652 gene_biotype:protein_coding transcript_biotype:protein_coding // ensembl // 11 // ---	Mm.26478.1	est///full length	Mm.267010///Mm.397270///Mm.466279///Mm.485635	Mm.26478
1440433_at	7.11259	13.7963	0	1.0439	1.0439	2.06179	P	P								chr2:3286090-3286752 (+) // 98.48 // qA1			December 2011 (Mouse Genome Sequencing Consortium and NCBI 38)							BB227153	GenBank	Consensus sequence		gb:BB227153 /DB_XREF=gi:15410206 /DB_XREF=BB227153 /CLONE=A630002F15 /FEA=EST /CNT=6 /TID=Mm.132946.1 /TIER=ConsEnd /STK=5 /UG=Mm.132946 /UG_TITLE=ESTs	BB227153 // /DB_XREF=BB227153 /CLONE=A630002F15 // gb // --- // ---	Mm.132946.1			Mm.132946
[truncated: 38 more rows]

## Sheet: (2-c) x 0.5 in PP
Supplemental Table S3. Microarray results showing genes that were downregulated to less than half (siFMR1 vs siControl)
#Experiment: (2) siFMR1 vs siControl
#Technology: Affymetrix.GeneChip.Mouse430_2
Probe Set ID	[control](raw)	[FMR1 siRNA](raw)	[control](normalized)	[FMR1 siRNA](normalized)	Fold Change (log)	Fold Change	[control](flag)	[FMR1 siRNA](flag)	Gene Symbol	Gene Title	Entrez Gene	Gene Ontology Biological Process	Gene Ontology Cellular Component	Gene Ontology Molecular Function	GO(Avadis)	Alignments	EC	Ensembl	Genome Version	InterPro	MGI Name	OMIM	Pathway	RefSeq Protein ID	RefSeq Transcript ID	Representative Public ID	Sequence Source	Sequence Type	SwissProt	Target Description	Transcript Assignments	Transcript ID(Array Design)	Unigene Cluster Type	UniGene ID	Archival UniGene Cluster
[truncated: 158 more rows]
