# Supplementary material for: Cytoplasmic Polyadenylation Element-Binding Protein 1 Post-transcriptionally Regulates Fragile X Mental Retardation 1 Expression Through 3′ Untranslated Region in Central Nervous System Neurons
Source: Front Cell Neurosci. 2022 Apr 15;16:869398. doi: 10.3389/fncel.2022.869398 (PMC9051318; doi:10.3389/fncel.2022.869398)
Supplement: Supplementary file 4 [file Table_4.XLSX]

## Sheet: (3-b) x 2.0 in PP
Supplemental Table S4. Microarray results showing genes that represent more than two-fold upregulation ( siCPEB1 and siFMR1 vs siControl)
#Experiment: (3) siCPEB1 and siFMR1 vs siControl
#Technology: Affymetrix.GeneChip.Mouse430_2
Probe Set ID	[control](raw)	[CPEB1 and FMR1 siRNA](raw)	[control](normalized)	[CPEB1 and FMR1 siRNA](normalized)	Fold Change (log)	Fold Change	[control](flag)	[CPEB1 and FMR1 siRNA](flag)	Gene Symbol	Gene Title	Entrez Gene	Gene Ontology Biological Process	Gene Ontology Cellular Component	Gene Ontology Molecular Function	GO(Avadis)	Alignments	EC	Ensembl	Genome Version	InterPro	MGI Name	OMIM	Pathway	RefSeq Protein ID	RefSeq Transcript ID	Representative Public ID	Sequence Source	Sequence Type	SwissProt	Target Description	Transcript Assignments	Transcript ID(Array Design)	Unigene Cluster Type	UniGene ID	Archival UniGene Cluster
1456402_at	8.63789	102.336	0	3.49857	3.49857	11.3025	P	P	A330076H08Rik	RIKEN cDNA A330076H08 gene	320026					chr7:61943898-61945020 (-) // 41.5 // qC		ENSMUSG00000097225	December 2011 (Mouse Genome Sequencing Consortium and NCBI 38)		2443193				NR_015599	BB130348	GenBank	Consensus sequence		gb:BB130348 /DB_XREF=gi:16266275 /DB_XREF=BB130348 /CLONE=9630044N18 /FEA=EST /CNT=18 /TID=Mm.65419.1 /TIER=Stack /STK=10 /UG=Mm.65419 /UG_TITLE=ESTs	AK036297 // Mus musculus 16 days neonate cerebellum cDNA, RIKEN full-length enriched library, clone:9630054K16 product:unclassifiable, full insert sequence. // gb // 11 // ---///AK039637 // Mus musculus adult male spinal cord cDNA, RIKEN full-length enriched library, clone:A330076H08 product:unclassifiable, full insert sequence. // gb // 11 // ---///AK083195 // Mus musculus adult male hippocampus…	Mm.65419.1		Mm.131850	Mm.65419
1419127_at	62.5083	696.689	0	3.41048	3.41048	10.633	P	P	Npy	neuropeptide Y	109648	0007218 // neuropeptide signaling pathway // not recorded///0007268 // synaptic transmission // not recorded///0008217 // regulation of blood pressure // inferred from direct assay///0008343 // adult feeding behavior // not recorded///0021954 // central nervous system neuron development // inferred from electronic annotation///0021987 // cerebral cortex development // inferred from electronic ann…	0005576 // extracellular region // inferred from electronic annotation///0005615 // extracellular space // not recorded	0001664 // G-protein coupled receptor binding // inferred from direct assay///0001664 // G-protein coupled receptor binding // inferred from genetic interaction///0005179 // hormone activity // inferred from electronic annotation///0031841 // neuropeptide Y receptor binding // not recorded	GO:0007218|GO:0007268|GO:0008217|GO:0008343|GO:0021954|GO:0021987|GO:0031175|GO:0032100|GO:0045776|GO:0050909|GO:0005576|GO:0005615|GO:0001664|GO:0001664|GO:0005179|GO:0031841	chr6:49822709-49829503 (+) // 97.23 // qB2.3		ENSMUSG00000029819	December 2011 (Mouse Genome Sequencing Consortium and NCBI 38)	IPR001955 // Pancreatic hormone-like // 5.7E-24	97374			NP_075945	NM_023456	NM_023456	GenBank	Consensus sequence	P57774	gb:NM_023456.1 /DB_XREF=gi:12963682 /GEN=0710005A05Rik /FEA=FLmRNA /CNT=20 /TID=Mm.154796.1 /TIER=FL+Stack /STK=13 /UG=Mm.154796 /LL=68398 /DEF=Mus musculus RIKEN cDNA 0710005A05 gene (0710005A05Rik), mRNA. /PROD=preproneuropeptide Y /FL=gb:NM_023456.1 gb:AF273768.1	AF273768 // Mus musculus preproneuropeptide Y (Npy) mRNA, complete cds. // gb // 9 // ---///AK002982 // Mus musculus adult male brain cDNA, RIKEN full-length enriched library, clone:0710005A05 product:NEUROPEPTIDE Y PRECURSOR (NPY), full insert sequence. // gb // 11 // ---///BC043012 // Mus musculus neuropeptide Y, mRNA (cDNA clone MGC:57879 IMAGE:5683102), complete cds. // gb // 11 // ---///ENSM…	Mm.154796.1	full length	Mm.154796	Mm.154796
1427202_at	42.6484	459.901	0	3.36284	3.36284	10.2877	P	P	Mettl20	methyltransferase like 20	320204	0006479 // protein methylation // inferred from electronic annotation///0032259 // methylation // inferred from electronic annotation	0005737 // cytoplasm // inferred from electronic annotation	0008168 // methyltransferase activity // inferred from electronic annotation///0008276 // protein methyltransferase activity // inferred from electronic annotation///0016740 // transferase activity // inferred from electronic annotation	GO:0006479|GO:0032259|GO:0005737|GO:0008168|GO:0008276|GO:0016740	chr6:149150346-149151171 (+) // 68.72 // qG3	EC:2.1.1.-	ENSMUSG00000039958	December 2011 (Mouse Genome Sequencing Consortium and NCBI 38)	IPR007848 // Methyltransferase small domain // 5.4E-10///IPR010456 // Ribosomal L11 methyltransferase, PrmA // 9.1E-15///IPR019410 // Nicotinamide N-methyltransferase-like // 1.6E-11	2443575			NP_001239023///NP_001239024///NP_001239025///NP_001239026///NP_796075	NM_001252094///NM_001252095///NM_001252096///NM_001252097///NM_177101	AV002340	GenBank	Consensus sequence	Q80VP4///Q80ZM3///B8JKU4///B8JKU6///E9PY99///Q8BXG9	gb:AV002340 /DB_XREF=gi:4779190 /DB_XREF=AV002340 /CLONE=0610016H05 /FEA=mRNA /CNT=17 /TID=Mm.1043.1 /TIER=Stack /STK=9 /UG=Mm.1043 /UG_TITLE=Mus musculus, clone IMAGE:3500612, mRNA, partial cds	BC046911 // Mus musculus RIKEN cDNA 4833442J19 gene, mRNA (cDNA clone MGC:57103 IMAGE:6491688), complete cds. // gb // 11 // ---///BC048711 // Mus musculus RIKEN cDNA 4833442J19 gene, mRNA (cDNA clone MGC:59481 IMAGE:6328428), complete cds. // gb // 11 // ---///BC065807 // Mus musculus RIKEN cDNA 4833442J19 gene, mRNA (cDNA clone MGC:73840 IMAGE:3373106), complete cds. // gb // 10 // ---///ENSMUS…	Mm.1043.1	full length	Mm.490459///Mm.491191	Mm.1043
1436566_at	17.4698	187.551	0	3.35643	3.35643	10.242	P	P	Rab40b	Rab40b, member RAS oncogene family	217371	0006184 // GTP catabolic process // inferred from electronic annotation///0006886 // intracellular protein transport // inferred from electronic annotation///0006913 // nucleocytoplasmic transport // inferred from electronic annotation///0007165 // signal transduction // inferred from electronic annotation///0007264 // small GTPase mediated signal transduction // inferred from electronic annotati…	0005622 // intracellular // inferred from electronic annotation///0005886 // plasma membrane // inferred from electronic annotation///0016020 // membrane // inferred from electronic annotation	0000166 // nucleotide binding // inferred from electronic annotation///0003924 // GTPase activity // inferred from electronic annotation///0005525 // GTP binding // inferred from electronic annotation	GO:0006184|GO:0006886|GO:0006913|GO:0007165|GO:0007264|GO:0015031|GO:0016567|GO:0035556|GO:0005622|GO:0005886|GO:0016020|GO:0000166|GO:0003924|GO:0005525	chr11:121356123-121356802 (-) // 100.0 // qE2		ENSMUSG00000025170	December 2011 (Mouse Genome Sequencing Consortium and NCBI 38)	IPR001496 // SOCS protein, C-terminal // 8.2E-13///IPR001806 // Small GTPase superfamily // 3.4E-44///IPR006689 // Small GTPase superfamily, ARF/SAR type // 6.4E-9///IPR013684 // Mitochondrial Rho-like // 6.1E-15	2183451			NP_631886	NM_139147	AV364488	GenBank	Consensus sequence	Q4VA07///B1ATT4///Q8VHP8	gb:AV364488 /DB_XREF=gi:16397612 /DB_XREF=AV364488 /CLONE=8230402D24 /FEA=EST /CNT=12 /TID=Mm.24511.2 /TIER=Stack /STK=8 /UG=Mm.24511 /LL=217371 /UG_GENE=RAB40B /UG_TITLE=RAR SOCS box containing protein	AK078797 // Mus musculus 15 days embryo embryonic body below diaphragm cDNA, RIKEN full-length enriched library, clone:8230402D24 product:unclassifiable, full insert sequence. // gb // 11 // ---///BC096601 // Mus musculus Rab40b, member RAS oncogene family, mRNA (cDNA clone MGC:106328 IMAGE:4974190), complete cds. // gb // 11 // ---///ENSMUST00000106107 // cdna:known chromosome:GRCm38:11:12135612…	Mm.24511.2	full length	Mm.281639	Mm.24511
1433626_at	31.3236	295.534	0	3.17009	3.17009	9.00102	P	P	Plscr4	phospholipid scramblase 4	235527	0071222 // cellular response to lipopolysaccharide // inferred from expression pattern	0005886 // plasma membrane // not recorded///0016020 // membrane // inferred from electronic annotation///0016021 // integral to membrane // inferred from electronic annotation	0005515 // protein binding // inferred from electronic annotation///0019899 // enzyme binding // not recorded///0042609 // CD4 receptor binding // not recorded	GO:0071222|GO:0005886|GO:0016020|GO:0016021|GO:0005515|GO:0019899|GO:0042609	chr9:92490947-92492522 (+) // 94.71 // qE3.3		ENSMUSG00000032377	December 2011 (Mouse Genome Sequencing Consortium and NCBI 38)	IPR005552 // Scramblase // 1.4E-86	2143267			NP_848826	NM_178711	BB826296	GenBank	Consensus sequence	P58196///Q8BW59///Q8BV91///Q8BZC5	gb:BB826296 /DB_XREF=gi:17004539 /DB_XREF=BB826296 /CLONE=G830042E16 /FEA=EST /CNT=101 /TID=Mm.55289.1 /TIER=Stack /STK=80 /UG=Mm.55289 /LL=102730 /UG_GENE=AV245873 /UG_TITLE=expressed sequence AV245873	AK049004 // Mus musculus 0 day neonate cerebellum cDNA, RIKEN full-length enriched library, clone:C230090L18 product:inferred: PHOSPHOLIPID SCRAMBLASE 4 (PL SCRAMBLASE 4) (CA2+ DEPENDENT PHOSPHOLIPID SCRAMBLASE 4) (FRAGMENT). [, full insert sequence. // gb // 11 // ---///AK082330 // Mus musculus 0 day neonate cerebellum cDNA, RIKEN full-length enriched library, clone:C230038H01 product:similar to…	Mm.55289.1	est///full length	Mm.471346///Mm.55289	Mm.55289
1450857_a_at	42.2743	386.327	0	3.12405	3.12405	8.71834	P	P	Col1a2	collagen, type I, alpha 2	12843	0001501 // skeletal system development // not recorded///0001568 // blood vessel development // not recorded///0007165 // signal transduction // inferred from electronic annotation///0007179 // transforming growth factor beta receptor signaling pathway // not recorded///0007266 // Rho protein signal transduction // not recorded///0008217 // regulation of blood pressure // not recorded///0030199 /…	0005576 // extracellular region // inferred from electronic annotation///0005578 // proteinaceous extracellular matrix // inferred from electronic annotation///0005581 // collagen // inferred from direct assay///0005584 // collagen type I // inferred from direct assay///0005584 // collagen type I // not recorded///0005615 // extracellular space // not recorded///0031012 // extracellular matrix //…	0005102 // receptor binding // inferred from electronic annotation///0005201 // extracellular matrix structural constituent // inferred from electronic annotation///0005515 // protein binding // inferred from physical interaction///0030674 // protein binding, bridging // not recorded///0042802 // identical protein binding // not recorded///0046332 // SMAD binding // inferred from physical interac…	GO:0001501|GO:0001568|GO:0007165|GO:0007179|GO:0007266|GO:0008217|GO:0030199|GO:0043589|GO:0070208|GO:0071230|GO:0005576|GO:0005578|GO:0005581|GO:0005584|GO:0005584|GO:0005615|GO:0031012|GO:0070062|GO:0005102|GO:0005201|GO:0005515|GO:0030674|GO:0042802|GO:0046332|GO:0046872|GO:0048407	chr6:4505713-4541535 (+) // 96.92 // qA1		ENSMUSG00000029661	December 2011 (Mouse Genome Sequencing Consortium and NCBI 38)	IPR000885 // Fibrillar collagen, C-terminal // 1.4E-93///IPR008160 // Collagen triple helix repeat // 2.7E-11///IPR008160 // Collagen triple helix repeat // 4.9E-12///IPR008160 // Collagen triple helix repeat // 3.9E-10///IPR008160 // Collagen triple helix repeat // 1.5E-10///IPR008160 // Collagen triple helix repeat // 2.9E-10///IPR008160 // Collagen triple helix repeat // 2.8E-11	88468		Inflammatory_Response_Pathway // GenMAPP	NP_031769	NM_007743	BF227507	GenBank	Consensus sequence	Q3TX57///Q3TUE2///Q3TU64///Q3TP88///Q01149///Q7TN67///Q91VL4///E0CXI2	gb:BF227507 /DB_XREF=gi:11135486 /DB_XREF=uz25g02.x1 /CLONE=IMAGE:3670130 /FEA=FLmRNA /CNT=461 /TID=Mm.4482.1 /TIER=Stack /STK=15 /UG=Mm.4482 /LL=12843 /UG_GENE=Col1a2 /UG_TITLE=procollagen, type I, alpha 2 /FL=gb:NM_007743.1 gb:BC007158.1	AK075707 // Mus musculus adult male lung cDNA, RIKEN full-length enriched library, clone:1200014H15 product:procollagen, type I, alpha 2, full insert sequence. // gb // 11 // ---///AK132496 // Mus musculus 10 days neonate skin cDNA, RIKEN full-length enriched library, clone:4732467B17 product:procollagen, type I, alpha 2, full insert sequence. // gb // 11 // ---///AK159120 // Mus musculus osteocl…	Mm.4482.1	est///full length	Mm.277792///Mm.469313///Mm.470499///Mm.470502///Mm.488715	Mm.4482
1448285_at	15.6319	141.286	0	3.10815	3.10815	8.62274	P	P	Rgs4	regulator of G-protein signaling 4	19736	0007186 // G-protein coupled receptor signaling pathway // traceable author statement///0009968 // negative regulation of signal transduction // inferred from electronic annotation///0038032 // termination of G-protein coupled receptor signaling pathway // inferred from electronic annotation///0043547 // positive regulation of GTPase activity // not recorded///0045744 // negative regulation of G-…	0005737 // cytoplasm // not recorded///0005737 // cytoplasm // traceable author statement///0005829 // cytosol // not recorded///0005886 // plasma membrane // not recorded///0016020 // membrane // not recorded///0043234 // protein complex // not recorded	0001965 // G-protein alpha-subunit binding // not recorded///0005096 // GTPase activator activity // not recorded///0005096 // GTPase activator activity // traceable author statement	GO:0007186|GO:0009968|GO:0038032|GO:0043547|GO:0045744|GO:0005737|GO:0005737|GO:0005829|GO:0005886|GO:0016020|GO:0043234|GO:0001965|GO:0005096|GO:0005096	chr1:169741478-169747642 (-) // 91.37 // qH2.3		ENSMUSG00000038530	December 2011 (Mouse Genome Sequencing Consortium and NCBI 38)	IPR000342 // Regulator of G protein signalling // 7.7E-41	108409		Calcium_regulation_in_cardiac_cells // GenMAPP///Smooth_muscle_contraction // GenMAPP	NP_033088	NM_009062	NM_009062	GenBank	Consensus sequence	Q5D078///O08899	gb:NM_009062.1 /DB_XREF=gi:6677742 /GEN=Rgs4 /FEA=FLmRNA /CNT=198 /TID=Mm.41642.1 /TIER=FL /STK=2 /UG=Mm.41642 /LL=19736 /DEF=Mus musculus regulator of G-protein signaling 4 (Rgs4), mRNA. /PROD=regulator of G-protein signaling 4 /FL=gb:AB004315.1 gb:BC003882.1 gb:NM_009062.1	AB004315 // Mus musculus mRNA for RGS4, complete cds. // gb // 10 // ---///AK030536 // Mus musculus adult male pituitary gland cDNA, RIKEN full-length enriched library, clone:5330428J18 product:regulator of G-protein signaling 4, full insert sequence. // gb // 11 // ---///AK039134 // Mus musculus adult male hypothalamus cDNA, RIKEN full-length enriched library, clone:A230101I19 product:regulator …	Mm.41642.1	est///full length	Mm.41642///Mm.470856	Mm.41642
1419524_at	27.6783	243.577	0	3.06964	3.06964	8.39563	P	P	Tph1	tryptophan hydroxylase 1	21990	0006950 // response to stress // inferred from electronic annotation///0007623 // circadian rhythm // inferred from electronic annotation///0008152 // metabolic process // inferred from electronic annotation///0009072 // aromatic amino acid family metabolic process // inferred from electronic annotation///0030279 // negative regulation of ossification // not recorded///0035902 // response to immo…	0043005 // neuron projection // not recorded	0004497 // monooxygenase activity // inferred from electronic annotation///0004510 // tryptophan 5-monooxygenase activity // inferred from direct assay///0004510 // tryptophan 5-monooxygenase activity // not recorded///0005506 // iron ion binding // inferred from electronic annotation///0016491 // oxidoreductase activity // inferred from electronic annotation///0016597 // amino acid binding // in…	GO:0006950|GO:0007623|GO:0008152|GO:0009072|GO:0030279|GO:0035902|GO:0042427|GO:0046849|GO:0055114|GO:0055114|GO:0060749|GO:0043005|GO:0004497|GO:0004510|GO:0004510|GO:0005506|GO:0016491|GO:0016597|GO:0016714|GO:0046872	chr7:46647130-46667348 (-) // 97.3 // qB3	EC:1.14.16.4	ENSMUSG00000040046	December 2011 (Mouse Genome Sequencing Consortium and NCBI 38)	IPR002912 // ACT domain // 1.7E-9///IPR019774 // Aromatic amino acid hydroxylase, C-terminal // 7.3E-189	98796		Biogenic_Amine_Synthesis // GenMAPP	NP_001129556///NP_001263301///NP_033440	NM_001136084///NM_001276372///NM_009414	NM_009414	GenBank	Consensus sequence	Q3UK52///P17532///Q3TZH2///Q9JHZ8	gb:NM_009414.1 /DB_XREF=gi:6678410 /GEN=Tph /FEA=FLmRNA /CNT=25 /TID=Mm.4421.1 /TIER=FL+Stack /STK=9 /UG=Mm.4421 /LL=21990 /DEF=Mus musculus tryptophan hydroxylase (Tph), mRNA. /PROD=tryptophan hydroxylase /FL=gb:NM_009414.1 gb:J04758.1	AK146134 // Mus musculus TIB-55 BB88 cDNA, RIKEN full-length enriched library, clone:I730008K11 product:tryptophan hydroxylase 1, full insert sequence. // gb // 11 // ---///AK146171 // Mus musculus TIB-55 BB88 cDNA, RIKEN full-length enriched library, clone:I730028N07 product:tryptophan hydroxylase 1, full insert sequence. // gb // 10 // ---///BC072582 // Mus musculus tryptophan hydroxylase 1, mR…	Mm.4421.1	full length	Mm.248684	Mm.4421
1448074_at	11.8881	103.012	0	3.0473	3.0473	8.26663	P	P	Rln1	relaxin 1	19773	0007188 // adenylate cyclase-modulating G-protein coupled receptor signaling pathway // not recorded///0010749 // regulation of nitric oxide mediated signal transduction // inferred from mutant phenotype///0010749 // regulation of nitric oxide mediated signal transduction // not recorded///0048589 // developmental growth // inferred from mutant phenotype///0060736 // prostate gland growth // infe…	0005576 // extracellular region // inferred from electronic annotation	0005102 // receptor binding // inferred from direct assay///0005179 // hormone activity // inferred from electronic annotation	GO:0007188|GO:0010749|GO:0010749|GO:0048589|GO:0060736|GO:0005576|GO:0005102|GO:0005179	chr19:29331175-29331827 (-) // 83.9 // qC1			December 2011 (Mouse Genome Sequencing Consortium and NCBI 38)				Smooth_muscle_contraction // GenMAPP	NP_035402	NM_011272	AI462038	GenBank	Consensus sequence	Q8BT12///P47932///A2RTV8///A7MAW2///Q2M2Q1	gb:AI462038 /DB_XREF=gi:4316068 /DB_XREF=ub69g03.x1 /CLONE=IMAGE:1383028 /FEA=EST /CNT=4 /TID=Mm.5033.1 /TIER=ConsEnd /STK=0 /UG=Mm.5033 /UG_TITLE=ESTs, Moderately similar to RELX MOUSE PRORELAXIN PRECURSOR (M.musculus)	AK028199 // Mus musculus 10 days embryo whole body cDNA, RIKEN full-length enriched library, clone:2610528L14 product:relaxin, full insert sequence. // gb // 11 // ---	Mm.5033.1	full length	Mm.5033	Mm.5033
1416645_a_at	16.9199	138.192	0	2.96197	2.96197	7.79185	P	P	Afp	alpha fetoprotein	11576	0001542 // ovulation from ovarian follicle // inferred from mutant phenotype///0001889 // liver development // inferred from electronic annotation///0006810 // transport // inferred from electronic annotation///0010033 // response to organic substance // inferred from electronic annotation///0019953 // sexual reproduction // inferred from mutant phenotype///0031016 // pancreas development // infe…	0005576 // extracellular region // inferred from electronic annotation///0005615 // extracellular space // inferred from direct assay///0005615 // extracellular space // not recorded///0005737 // cytoplasm // inferred from direct assay///0005737 // cytoplasm // not recorded	0004566 // beta-glucuronidase activity // inferred from electronic annotation///0046872 // metal ion binding // inferred from electronic annotation	GO:0001542|GO:0001889|GO:0006810|GO:0010033|GO:0019953|GO:0031016|GO:0031100|GO:0042448|GO:0060395|GO:0005576|GO:0005615|GO:0005615|GO:0005737|GO:0005737|GO:0004566|GO:0046872	chr5:90490736-90508907 (+) // 98.33 // qE1		ENSMUSG00000054932	December 2011 (Mouse Genome Sequencing Consortium and NCBI 38)	IPR014760 // Serum albumin, N-terminal // 2.7E-54///IPR014760 // Serum albumin, N-terminal // 6.6E-54///IPR014760 // Serum albumin, N-terminal // 9.2E-50	87951			NP_031449	NM_007423	NM_007423	GenBank	Consensus sequence	P02772///Q8BK65///Q8BK56///Q3TGA3	gb:NM_007423.1 /DB_XREF=gi:6680667 /GEN=Afp /FEA=FLmRNA /CNT=178 /TID=Mm.80.1 /TIER=FL+Stack /STK=76 /UG=Mm.80 /LL=11576 /DEF=Mus musculus alpha fetoprotein (Afp), mRNA. /PROD=alpha fetoprotein /FL=gb:NM_007423.1	AK010934 // Mus musculus 13 days embryo liver cDNA, RIKEN full-length enriched library, clone:2510008L07 product:ALPHA-FETOPROTEIN PRECURSOR, full insert sequence. // gb // 11 // ---///AK075972 // Mus musculus 13 days embryo liver cDNA, RIKEN full-length enriched library, clone:2510015E23 product:ALPHA-FETOPROTEIN PRECURSOR, full insert sequence. // gb // 11 // ---///AK076053 // Mus musculus 11 d…	Mm.80.1	est///full length	Mm.358570///Mm.398486	Mm.80
1439006_x_at	6.07957	49.498	0	2.95741	2.95741	7.7673	P	P	Tmem255a	transmembrane protein 255A	245386		0016020 // membrane // inferred from electronic annotation///0016021 // integral to membrane // inferred from electronic annotation		GO:0016020|GO:0016021	chrX:38197296-38198095 (-) // 97.31 // qA3.3		ENSMUSG00000036502	December 2011 (Mouse Genome Sequencing Consortium and NCBI 38)		3045722			NP_766518	NM_172930	BB093996	GenBank	Consensus sequence	Q8BHW5///Q8BHS0	gb:BB093996 /DB_XREF=gi:8677245 /DB_XREF=BB093996 /CLONE=9430044M03 /FEA=EST /CNT=176 /TID=Mm.72979.2 /TIER=Stack /STK=8 /UG=Mm.72979 /UG_TITLE=ESTs	BC062956 // Mus musculus family with sequence similarity 70, member A, mRNA (cDNA clone MGC:86163 IMAGE:30550174), complete cds. // gb // 11 // ---///ENSMUST00000066498 // cdna:known chromosome:GRCm38:X:38197306:38252439:-1 gene:ENSMUSG00000036502 gene_biotype:protein_coding transcript_biotype:protein_coding // ensembl // 11 // ---///ENSMUST00000089054 // cdna:known chromosome:GRCm38:X:38197306:3…	Mm.72979.2	est///full length	Mm.472221///Mm.72979	Mm.72979
1439775_at	54.5055	429.01	0	2.90862	2.90862	7.50902	P	P	Brwd3///Gm10452	bromodomain and WD repeat domain containing 3///predicted gene 10452	382236///100038641	0007010 // cytoskeleton organization // not recorded///0008360 // regulation of cell shape // not recorded		0005515 // protein binding // inferred from electronic annotation	GO:0007010|GO:0008360|GO:0005515	chrX:108738083-108741612 (-) // 98.08 // qD		ENSMUSG00000063663	December 2011 (Mouse Genome Sequencing Consortium and NCBI 38)	IPR001487 // Bromodomain // 1.7E-20///IPR001487 // Bromodomain // 3.5E-15///IPR001680 // WD40 repeat // 8.1E-12///IPR001680 // WD40 repeat // 2.9E-10///IPR001680 // WD40 repeat // 4.4E-11///IPR001680 // WD40 repeat // 5.7E-5///IPR001680 // WD40 repeat // 2.8E-10///IPR001680 // WD40 repeat // 4.8E-9///IPR001680 // WD40 repeat // 1.6E-5				NP_001074946	NM_001081477///XR_142417	AW987520	GenBank	Consensus sequence	A2AHJ4///G3UXF9///Q3UVZ7	gb:AW987520 /DB_XREF=gi:8182435 /DB_XREF=uf25e02.x1 /CLONE=IMAGE:1512410 /FEA=EST /CNT=35 /TID=Mm.100112.1 /TIER=ConsEnd /STK=6 /UG=Mm.100112 /UG_TITLE=ESTs	ENSMUST00000150434 // cdna:novel chromosome:GRCm38:X:108737016:108834348:-1 gene:ENSMUSG00000063663 gene_biotype:protein_coding transcript_biotype:protein_coding // ensembl // 11 // ---///XR_142417 // PREDICTED: Mus musculus predicted gene 10452 (Gm10452), misc_RNA. // refseq // 11 // ---	Mm.100112.1	est///full length	Mm.100112///Mm.404226///Mm.404234///Mm.413432///Mm.426127	Mm.100112
1456981_at	22.6425	168.845	0	2.83068	2.83068	7.1141	P	P	Tmc7	transmembrane channel-like gene family 7	209760	0006810 // transport // inferred from electronic annotation///0006811 // ion transport // inferred from electronic annotation	0016020 // membrane // inferred from electronic annotation///0016021 // integral to membrane // inferred from electronic annotation		GO:0006810|GO:0006811|GO:0016020|GO:0016021	chr7:118535838-118536523 (-) // 93.58 // qF1		ENSMUSG00000042246	December 2011 (Mouse Genome Sequencing Consortium and NCBI 38)	IPR012496 // TMC // 9.1E-51				NP_766064	NM_172476	BB428982	GenBank	Consensus sequence	Q8C428	gb:BB428982 /DB_XREF=gi:16423964 /DB_XREF=BB428982 /CLONE=C630024K23 /FEA=EST /CNT=6 /TID=Mm.33000.1 /TIER=ConsEnd /STK=6 /UG=Mm.33000 /UG_TITLE=ESTs	ENSMUST00000044195 // cdna:known chromosome:GRCm38:7:118535843:118584736:-1 gene:ENSMUSG00000042246 gene_biotype:protein_coding transcript_biotype:protein_coding // ensembl // 11 // ---///NM_172476 // Mus musculus transmembrane channel-like gene family 7 (Tmc7), mRNA. // refseq // 11 // ---	Mm.33000.1	est///full length	Mm.486926///Mm.69380	Mm.33000
1429032_at	9.38865	68.7479	0	2.80441	2.80441	6.98573	P	P	Micalcl	MICAL C-terminal like	100504195	0007275 // multicellular organismal development // inferred from electronic annotation///0007283 // spermatogenesis // inferred from electronic annotation///0030154 // cell differentiation // inferred from electronic annotation	0005737 // cytoplasm // inferred from direct assay	0051019 // mitogen-activated protein kinase binding // inferred from physical interaction	GO:0007275|GO:0007283|GO:0030154|GO:0005737|GO:0051019	chr7:112381148-112413114 (+) // 98.32 // qF1		ENSMUSG00000030771	December 2011 (Mouse Genome Sequencing Consortium and NCBI 38)	IPR022735 // Domain of unknown function DUF3585 // 7.7E-46///IPR022735 // Domain of unknown function DUF3585 // 1.3E-45	1918127			NP_081863	NM_027587	AK014911	GenBank	Consensus sequence	Q9D5U9///F6VUN6	gb:AK014911.1 /DB_XREF=gi:12853027 /FEA=mRNA /CNT=18 /TID=Mm.37406.1 /TIER=Stack /STK=14 /UG=Mm.37406 /LL=70877 /UG_GENE=4921517J23Rik /UG_TITLE=RIKEN cDNA 4921517J23 gene /DEF=Mus musculus adult male testis cDNA, RIKEN full-length enriched library, clone:4921517J23:unclassifiable, full insert sequence.	AB359922 // Mus musculus Ebitein1 mRNA for EBITEIN1, complete cds. // gb // 11 // ---///ENSMUST00000051308 // cdna:known chromosome:GRCm38:7:112368308:112413104:1 gene:ENSMUSG00000030771 gene_biotype:protein_coding transcript_biotype:protein_coding // ensembl // 11 // ---///ENSMUST00000106645 // cdna:novel chromosome:GRCm38:7:112374868:112413102:1 gene:ENSMUSG00000030771 gene_biotype:protein_codi…	Mm.37406.1	full length	Mm.291129	Mm.37406
1437885_at	18.8443	135.144	0	2.77438	2.77438	6.84184	P	P	D030029J20Rik	RIKEN cDNA D030029J20 gene	100502854					chr2:84587098-84588114 (-) // 66.67 // qD			December 2011 (Mouse Genome Sequencing Consortium and NCBI 38)		2139307				XR_104775	BF682730	GenBank	Consensus sequence		gb:BF682730 /DB_XREF=gi:11956625 /DB_XREF=602117090F1 /CLONE=IMAGE:3468239 /FEA=EST /CNT=21 /TID=Mm.168541.1 /TIER=Stack /STK=13 /UG=Mm.168541 /LL=99324 /UG_GENE=AW111866 /UG_TITLE=expressed sequence AW111866	AK050884 // Mus musculus 9 days embryo whole body cDNA, RIKEN full-length enriched library, clone:D030029J20 product:unclassifiable, full insert sequence. // gb // 11 // ---///n272746 // accn=AK050884 class=mRNAlike lncRNA name=Mouse noncoding transcript ref=FANTOM3 transcriptId=D030029J20 cpcScore=1.4874100 cnci=-0.3166811 // noncode // 11 // ---	Mm.168541.1		Mm.168541	Mm.168541
1431042_at	10.0306	71.8202	0	2.77206	2.77206	6.83083	P	P	Paqr8	progestin and adipoQ receptor family member VIII	74229	0007275 // multicellular organismal development // inferred from electronic annotation///0030154 // cell differentiation // inferred from electronic annotation///0048477 // oogenesis // inferred from electronic annotation	0005886 // plasma membrane // inferred from electronic annotation///0016020 // membrane // inferred from electronic annotation///0016021 // integral to membrane // inferred from electronic annotation	0005496 // steroid binding // inferred from electronic annotation///0008289 // lipid binding // inferred from electronic annotation	GO:0007275|GO:0030154|GO:0048477|GO:0005886|GO:0016020|GO:0016021|GO:0005496|GO:0008289	chr1:20890569-20936502 (+) // 90.96 // qA4		ENSMUSG00000025931	December 2011 (Mouse Genome Sequencing Consortium and NCBI 38)	IPR004254 // Hly-III-related // 2.7E-48	1921479			NP_083105	NM_028829	AI530667	GenBank	Consensus sequence	Q80ZE5	gb:AI530667 /DB_XREF=gi:4444802 /DB_XREF=mp78g12.y1 /CLONE=IMAGE:575398 /FEA=mRNA /CNT=23 /TID=Mm.40780.1 /TIER=ConsEnd /STK=0 /UG=Mm.40780 /LL=74229 /UG_GENE=1700019B16Rik /UG_TITLE=RIKEN cDNA 1700019B16 gene	AK029723 // Mus musculus adult male testis cDNA, RIKEN full-length enriched library, clone:4930510E01 product:RIKEN cDNA 1700019B16 gene, full insert sequence. // gb // 10 // ---///AK147376 // Mus musculus cDNA, RIKEN full-length enriched library, clone:M5C1024I04 product:Progestin and adipoQ receptor family member VIII, full insert sequence. // gb // 9 // ---///AY424297 // Mus musculus progestin…	Mm.40780.1	est///full length	Mm.40780///Mm.411094	Mm.40780
1459630_at	49.7428	344.465	0	2.72388	2.72388	6.60648	P	P								chr8:125264647-125265136 (+) // 91.82 // qE2			December 2011 (Mouse Genome Sequencing Consortium and NCBI 38)							BM122487	GenBank	Consensus sequence		gb:BM122487 /DB_XREF=gi:17106255 /DB_XREF=L0510F01-3 /CLONE=L0510F01 /FEA=EST /CNT=2 /TID=Mm.216743.1 /TIER=ConsEnd /STK=2 /UG=Mm.216743 /UG_TITLE=ESTs	BM122487 // /DB_XREF=L0510F01-3 /CLONE=L0510F01 // gb // --- // ---///BQ033081 // /DB_XREF=UI-1-CF0-axo-h-06-0-UI.s1 /CLONE=UI-1-CF0-axo-h-06-0-UI // gb // --- // ---	Mm.216743.1	est	Mm.216743	Mm.216743
1422798_at	14.7688	100.048	0	2.69216	2.69216	6.46279	P	P	Cntnap2	contactin associated protein-like 2	66797	0007155 // cell adhesion // traceable author statement///0007165 // signal transduction // inferred from electronic annotation///0007610 // behavior // not recorded///0008038 // neuron recognition // traceable author statement///0021756 // striatum development // inferred from electronic annotation///0021761 // limbic system development // inferred from electronic annotation///0021761 // limbic s…	0005769 // early endosome // not recorded///0005794 // Golgi apparatus // not recorded///0008076 // voltage-gated potassium channel complex // inferred from direct assay///0008076 // voltage-gated potassium channel complex // not recorded///0009986 // cell surface // not recorded///0016020 // membrane // not recorded///0016021 // integral to membrane // inferred from electronic annotation///00304…	0005102 // receptor binding // inferred from electronic annotation///0005515 // protein binding // inferred from physical interaction///0019899 // enzyme binding // not recorded	GO:0007155|GO:0007165|GO:0007610|GO:0008038|GO:0021756|GO:0021761|GO:0021761|GO:0021794|GO:0021987|GO:0031175|GO:0034613|GO:0045163|GO:0071109|GO:0071205|GO:0071625|GO:0005769|GO:0005794|GO:0008076|GO:0008076|GO:0009986|GO:0016020|GO:0016021|GO:0030424|GO:0030425|GO:0030673|GO:0043025|GO:0043204|GO:0044224|GO:0005102|GO:0005515|GO:0019899	chr6:47244401-47300278 (+) // 97.56 // qB2.3		ENSMUSG00000039419	December 2011 (Mouse Genome Sequencing Consortium and NCBI 38)	IPR000421 // Coagulation factor 5/8 C-terminal type domain // 2.4E-34///IPR000742 // Epidermal growth factor-like domain // 1.7E-8///IPR001791 // Laminin G domain // 6.0E-32///IPR001791 // Laminin G domain // 2.7E-25///IPR001791 // Laminin G domain // 2.3E-26///IPR001791 // Laminin G domain // 8.7E-26///IPR001791 // Laminin G domain // 3.0E-21///IPR001791 // Laminin G domain // 9.4E-20///IPR00179…	1914047			NP_001004357///NP_080047	NM_001004357///NM_025771	AU079588	GenBank	Consensus sequence	Q9CPW0///Q3SYI6///E9QNF7///A3KMI8	gb:NM_025771.1 /DB_XREF=gi:13385239 /GEN=Cntnap2 /FEA=FLmRNA /CNT=52 /TID=Mm.45210.1 /TIER=FL+Stack /STK=11 /UG=Mm.45210 /LL=66797 /DEF=Mus musculus contactin associated protein-like 2 (Cntnap2), mRNA. /PROD=contactin associated protein-like 2 /FL=gb:NM_025771.1	AK017341 // Mus musculus 6 days neonate head cDNA, RIKEN full-length enriched library, clone:5430425M22 product:contactin associated protein-like 2, full insert sequence. // gb // 9 // ---///BC029826 // Mus musculus contactin associated protein-like 2, mRNA (cDNA clone IMAGE:4456740), complete cds. // gb // 9 // ---///BC064467 // Mus musculus contactin associated protein-like 2, mRNA (cDNA clone …	Mm.45210.1	full length	Mm.440084	Mm.45210
1451451_at	19.9363	132.218	0	2.66154	2.66154	6.32708	P	P	Gca	grancalcin	227960		0005737 // cytoplasm // not recorded///0005829 // cytosol // traceable author statement///0005886 // plasma membrane // not recorded///0016020 // membrane // inferred from electronic annotation	0005509 // calcium ion binding // not recorded///0042803 // protein homodimerization activity // not recorded///0046872 // metal ion binding // inferred from electronic annotation///0046982 // protein heterodimerization activity // not recorded	GO:0005737|GO:0005829|GO:0005886|GO:0016020|GO:0005509|GO:0042803|GO:0046872|GO:0046982	chr2:62664287-62694105 (+) // 90.65 // qC1.3		ENSMUSG00000026893	December 2011 (Mouse Genome Sequencing Consortium and NCBI 38)		1918521			NP_663498	NM_145523	BC021450	GenBank	Consensus sequence	Q8VC88	gb:BC021450.1 /DB_XREF=gi:18203988 /FEA=FLmRNA /CNT=58 /TID=Mm.187368.1 /TIER=FL+Stack /STK=19 /UG=Mm.187368 /DEF=Mus musculus, Similar to grancalcin, EF-hand calcium binding protein, clone MGC:29240 IMAGE:5044040, mRNA, complete cds. /PROD=Similar to grancalcin, EF-hand calcium bindingprotein /FL=gb:BC021450.1	AK033740 // Mus musculus adult male cecum cDNA, RIKEN full-length enriched library, clone:9130605B21 product:SIMILAR TO GRANCALCIN, EF-HAND CALCIUM BINDING PROTEIN homolog [Mus musculus], full insert sequence. // gb // 11 // ---///AK050540 // Mus musculus adult pancreas islet cells cDNA, RIKEN full-length enriched library, clone:C820012N19 product:SIMILAR TO GRANCALCIN, EF-HAND CALCIUM BINDING PR…	Mm.187368.1	est///full length	Mm.219877///Mm.395919	Mm.187368
1448929_at	46.1525	301.583	0	2.64016	2.64016	6.23401	P	P	F13a1	coagulation factor XIII, A1 subunit	74145	0006418 // tRNA aminoacylation for protein translation // inferred from electronic annotation///0007596 // blood coagulation // inferred from mutant phenotype///0007596 // blood coagulation // not recorded///0007599 // hemostasis // inferred from electronic annotation///0018149 // peptide cross-linking // inferred from mutant phenotype	0005576 // extracellular region // inferred from electronic annotation///0005737 // cytoplasm // inferred from electronic annotation	0003810 // protein-glutamine gamma-glutamyltransferase activity // inferred from mutant phenotype///0004812 // aminoacyl-tRNA ligase activity // inferred from electronic annotation///0005524 // ATP binding // inferred from electronic annotation///0016740 // transferase activity // inferred from electronic annotation///0016746 // transferase activity, transferring acyl groups // inferred from elec…	GO:0006418|GO:0007596|GO:0007596|GO:0007599|GO:0018149|GO:0005576|GO:0005737|GO:0003810|GO:0004812|GO:0005524|GO:0016740|GO:0016746|GO:0046872	chr13:36867177-36906058 (-) // 86.34 // qA3.3	EC:2.3.2.13	ENSMUSG00000039109	December 2011 (Mouse Genome Sequencing Consortium and NCBI 38)	IPR001102 // Transglutaminase, N-terminal // 1.1E-38///IPR002931 // Transglutaminase-like // 6.7E-19///IPR008958 // Transglutaminase, C-terminal // 1.5E-22///IPR008958 // Transglutaminase, C-terminal // 9.4E-23	1921395			NP_001159863///NP_083060	NM_001166391///NM_028784	NM_028784	GenBank	Consensus sequence	Q9DBT1///Q3V3W7///Q8BH61///Q3TQH1///Q3TBF3///Q3TC79///Q3TDG1	gb:NM_028784.1 /DB_XREF=gi:13386349 /GEN=1200014I03Rik /FEA=FLmRNA /CNT=67 /TID=Mm.17403.1 /TIER=FL+Stack /STK=31 /UG=Mm.17403 /LL=74145 /DEF=Mus musculus RIKEN cDNA 1200014I03 gene (1200014I03Rik), mRNA. /PROD=RIKEN cDNA 1200014I03 /FL=gb:NM_028784.1	AK004764 // Mus musculus adult male lung cDNA, RIKEN full-length enriched library, clone:1200014I03 product:similar to BA525O21.1 (COAGULATION FACTOR XIII, A1 POLYPEPTIDE) (FRAGMENT) [Homo sapiens], full insert sequence. // gb // 11 // ---///AK030914 // Mus musculus adult male thymus cDNA, RIKEN full-length enriched library, clone:5830453E21 product:coagulation factor XIII, alpha subunit, full in…	Mm.17403.1	full length	Mm.235105	Mm.17403
1424698_s_at	19.8932	129.27	0	2.63212	2.63212	6.19937	P	P	Gca	grancalcin	227960		0005737 // cytoplasm // not recorded///0005829 // cytosol // traceable author statement///0005886 // plasma membrane // not recorded///0016020 // membrane // inferred from electronic annotation	0005509 // calcium ion binding // not recorded///0042803 // protein homodimerization activity // not recorded///0046872 // metal ion binding // inferred from electronic annotation///0046982 // protein heterodimerization activity // not recorded	GO:0005737|GO:0005829|GO:0005886|GO:0016020|GO:0005509|GO:0042803|GO:0046872|GO:0046982	chr2:62664287-62694105 (+) // 90.65 // qC1.3		ENSMUSG00000026893	December 2011 (Mouse Genome Sequencing Consortium and NCBI 38)		1918521			NP_663498	NM_145523	BC021450	GenBank	Consensus sequence	Q8VC88	gb:AV374959 /DB_XREF=gi:15412272 /DB_XREF=AV374959 /CLONE=9130019G03 /FEA=FLmRNA /CNT=58 /TID=Mm.187368.1 /TIER=ConsEnd /STK=1 /UG=Mm.187368 /UG_TITLE=Mus musculus, Similar to grancalcin, EF-hand calcium binding protein, clone MGC:29240 IMAGE:5044040, mRNA, complete cds /FL=gb:BC021450.1	AK050540 // Mus musculus adult pancreas islet cells cDNA, RIKEN full-length enriched library, clone:C820012N19 product:SIMILAR TO GRANCALCIN, EF-HAND CALCIUM BINDING PROTEIN homolog [Mus musculus], full insert sequence. // gb // 10 // ---///AK078915 // Mus musculus adult male cecum cDNA, RIKEN full-length enriched library, clone:9130019G03 product:similar to GRANCALCIN [Homo sapiens], full insert…	Mm.187368.1	est///full length	Mm.219877///Mm.395919	Mm.187368
1427041_at	11.95	76.0821	0	2.60263	2.60263	6.07393	P	P	Themis2	thymocyte selection associated family member 2	230787	0006954 // inflammatory response // inferred from electronic annotation///0050852 // T cell receptor signaling pathway // inferred from mutant phenotype	0005634 // nucleus // inferred from direct assay///0005737 // cytoplasm // inferred from direct assay	0005515 // protein binding // inferred from physical interaction	GO:0006954|GO:0050852|GO:0005634|GO:0005737|GO:0005515	chr4:132781842-132796383 (-) // 85.92 // qD2.3		ENSMUSG00000037731	December 2011 (Mouse Genome Sequencing Consortium and NCBI 38)		2446213			NP_001028480	NM_001033308	BB262491	GenBank	Consensus sequence	Q91YX0	gb:BB262491 /DB_XREF=gi:16400058 /DB_XREF=BB262491 /CLONE=A830006K20 /FEA=mRNA /CNT=44 /TID=Mm.97514.1 /TIER=Stack /STK=22 /UG=Mm.97514 /UG_TITLE=Mus musculus, clone IMAGE:3155889, mRNA, partial cds	AK137465 // Mus musculus adult male bone cDNA, RIKEN full-length enriched library, clone:9830006A17 product:similar to ICB-1 [Homo sapiens], full insert sequence. // gb // 11 // ---///AK149775 // Mus musculus bone marrow macrophage cDNA, RIKEN full-length enriched library, clone:G530015P12 product:similar to ICB-1 [Homo sapiens], full insert sequence. // gb // 11 // ---///AK155536 // Mus musculus…	Mm.97514.1	full length	Mm.290912	Mm.97514
1415897_a_at	7.49367	46.2447	0	2.55763	2.55763	5.8874	M	P	Mgst1	microsomal glutathione S-transferase 1	56615	0006749 // glutathione metabolic process // inferred from direct assay///0010243 // response to organic nitrogen // not recorded///0032496 // response to lipopolysaccharide // not recorded///0033327 // Leydig cell differentiation // inferred from electronic annotation///0042493 // response to drug // not recorded///0055114 // oxidation-reduction process // not recorded///0070207 // protein homotr…	0005634 // nucleus // not recorded///0005739 // mitochondrion // inferred from direct assay///0005739 // mitochondrion // not recorded///0005741 // mitochondrial outer membrane // inferred from electronic annotation///0005743 // mitochondrial inner membrane // inferred from direct assay///0005778 // peroxisomal membrane // not recorded///0005783 // endoplasmic reticulum // not recorded///0005789 …	0004364 // glutathione transferase activity // inferred from direct assay///0004364 // glutathione transferase activity // not recorded///0004602 // glutathione peroxidase activity // not recorded///0005515 // protein binding // inferred from electronic annotation///0016740 // transferase activity // inferred from electronic annotation///0042802 // identical protein binding // not recorded///0042…	GO:0006749|GO:0010243|GO:0032496|GO:0033327|GO:0042493|GO:0055114|GO:0070207|GO:0071449|GO:0005634|GO:0005739|GO:0005739|GO:0005741|GO:0005743|GO:0005778|GO:0005783|GO:0005789|GO:0016020|GO:0016021|GO:0043231|GO:0045177|GO:0004364|GO:0004364|GO:0004602|GO:0005515|GO:0016740|GO:0042802|GO:0042803|GO:0043295	chr6:138140315-138157279 (+) // 84.91 // qG1	EC:2.5.1.18	ENSMUSG00000008540	December 2011 (Mouse Genome Sequencing Consortium and NCBI 38)	IPR001129 // Membrane-associated, eicosanoid/glutathione metabolism (MAPEG) protein // 1.2E-26///IPR001129 // Membrane-associated, eicosanoid/glutathione metabolism (MAPEG) protein // 4.3E-26	1913850			NP_064330	NM_019946	BI150149	GenBank	Consensus sequence	Q91VS7///E9QJW0///D3YU60///Q53ZD4	gb:BC009155.1 /DB_XREF=gi:14318724 /FEA=FLmRNA /CNT=448 /TID=Mm.14796.1 /TIER=FL+Stack /STK=177 /UG=Mm.14796 /LL=56615 /UG_GENE=Mgst1 /DEF=Mus musculus, RIKEN cDNA 1500002K10 gene, clone MGC:6549 IMAGE:2655738, mRNA, complete cds. /PROD=RIKEN cDNA 1500002K10 gene /FL=gb:NM_019946.1 gb:BC009155.1 gb:AF159050.1	AK002800 // Mus musculus adult male kidney cDNA, RIKEN full-length enriched library, clone:0610038I09 product:microsomal glutathione S-transferase 1, full insert sequence. // gb // 10 // ---///AK005122 // Mus musculus adult male cerebellum cDNA, RIKEN full-length enriched library, clone:1500002K10 product:microsomal glutathione S-transferase 1, full insert sequence. // gb // 11 // ---///BC009155 …	Mm.14796.1	est///full length	Mm.14796///Mm.426978	Mm.14796
1459622_at	9.36966	57.0193	0	2.53747	2.53747	5.80569	P	P	Gm22	predicted gene 22	195209		0005622 // intracellular // inferred from electronic annotation	0003676 // nucleic acid binding // inferred from electronic annotation///0008270 // zinc ion binding // inferred from electronic annotation///0046872 // metal ion binding // inferred from electronic annotation	GO:0005622|GO:0003676|GO:0008270|GO:0046872	chr8:122272157-122272648 (+) // 94.16 // qE1		ENSMUSG00000043903	December 2011 (Mouse Genome Sequencing Consortium and NCBI 38)		2684868			XP_001001798///XP_111398	XM_001001798///XM_111398	AW493252	GenBank	Consensus sequence	Q80T82///F6U3X3	gb:AW493252 /DB_XREF=gi:7063533 /DB_XREF=UI-M-BH3-aua-b-03-0-UI.s1 /CLONE=UI-M-BH3-aua-b-03-0-UI /FEA=EST /CNT=2 /TID=Mm.102191.1 /TIER=ConsEnd /STK=2 /UG=Mm.102191 /UG_TITLE=ESTs	AK122564 // Mus musculus mRNA for mKIAA1858 protein. // gb // 9 // ---///ENSMUST00000055537 // cdna:known chromosome:GRCm38:8:122269569:122272646:1 gene:ENSMUSG00000043903 gene_biotype:protein_coding transcript_biotype:protein_coding // ensembl // 11 // ---	Mm.102191.1		Mm.102191	Mm.102191
1434672_at	60.9013	367.189	0	2.52406	2.52406	5.75201	P	P	Gpr22	G protein-coupled receptor 22	73010	0007165 // signal transduction // inferred from electronic annotation///0007186 // G-protein coupled receptor signaling pathway // inferred from electronic annotation	0005886 // plasma membrane // inferred from electronic annotation///0016020 // membrane // inferred from electronic annotation///0016021 // integral to membrane // inferred from electronic annotation	0004871 // signal transducer activity // inferred from electronic annotation///0004930 // G-protein coupled receptor activity // inferred from electronic annotation	GO:0007165|GO:0007186|GO:0005886|GO:0016020|GO:0016021|GO:0004871|GO:0004930	chr12:31706870-31709959 (-) // 99.23 // qA3		ENSMUSG00000044067	December 2011 (Mouse Genome Sequencing Consortium and NCBI 38)	IPR000276 // G protein-coupled receptor, rhodopsin-like // 8.2E-30///IPR000276 // G protein-coupled receptor, rhodopsin-like // 6.4E-30	1920260			NP_780400	NM_175191	BB429977	GenBank	Consensus sequence	Q8BZL4///Q8BXB7///G3X9C3///G3UZX5	gb:BE824968 /DB_XREF=gi:10257202 /DB_XREF=C0507E09-3 /CLONE=C0507E09 /FEA=EST /CNT=57 /TID=Mm.68486.1 /TIER=Stack /STK=27 /UG=Mm.68486 /LL=104996 /UG_GENE=AW061316 /UG_TITLE=expressed sequence AW061316	AK034194 // Mus musculus adult male diencephalon cDNA, RIKEN full-length enriched library, clone:9330162L13 product:PROBABLE G PROTEIN-COUPLED RECEPTOR GPR22, full insert sequence. // gb // 11 // ---///AK048077 // Mus musculus 16 days embryo head cDNA, RIKEN full-length enriched library, clone:C130033E11 product:PROBABLE G PROTEIN-COUPLED RECEPTOR GPR22 homolog [Homo sapiens], full insert sequenc…	Mm.68486.1	full length	Mm.441517	Mm.68486
1439855_at	17.8189	105.705	0	2.50064	2.50064	5.65937	P	P	Tmtc1	transmembrane and tetratricopeptide repeat containing 1	387314	0006396 // RNA processing // inferred from electronic annotation	0005622 // intracellular // inferred from electronic annotation///0005739 // mitochondrion // inferred from direct assay///0016020 // membrane // inferred from electronic annotation///0016021 // integral to membrane // inferred from electronic annotation	0005515 // protein binding // inferred from electronic annotation	GO:0006396|GO:0005622|GO:0005739|GO:0016020|GO:0016021|GO:0005515	chr6:148236596-148237501 (-) // 91.54 // qG3		ENSMUSG00000030306	December 2011 (Mouse Genome Sequencing Consortium and NCBI 38)	IPR001440 // Tetratricopeptide TPR-1 // 4.8E-8///IPR001440 // Tetratricopeptide TPR-1 // 6.5E-8///IPR001440 // Tetratricopeptide TPR-1 // 3.8E-8///IPR001440 // Tetratricopeptide TPR-1 // 5.2E-8///IPR003151 // PIK-related kinase, FAT // 5.1E-9///IPR013105 // Tetratricopeptide TPR2 // 5.0E-9///IPR013105 // Tetratricopeptide TPR2 // 2.5E-8///IPR013105 // Tetratricopeptide TPR2 // 2.0E-8///IPR013618 …	3039590			NP_945318	NM_198967	AV341449	GenBank	Consensus sequence	Q3UV71	gb:AV341449 /DB_XREF=gi:16396949 /DB_XREF=AV341449 /CLONE=6430521H08 /FEA=EST /CNT=9 /TID=Mm.137858.1 /TIER=ConsEnd /STK=6 /UG=Mm.137858 /UG_TITLE=ESTs, Weakly similar to F32D1.3.p (Caenorhabditis elegans) (C.elegans)	AK046396 // Mus musculus adult male corpora quadrigemina cDNA, RIKEN full-length enriched library, clone:B230379O03 product:ARG99 homolog [Homo sapiens], full insert sequence. // gb // 11 // ---///AK137545 // Mus musculus adult male bone cDNA, RIKEN full-length enriched library, clone:9830134N05 product:ARG99 homolog [Mus musculus], full insert sequence. // gb // 11 // ---///ENSMUST00000060095 //…	Mm.137858.1	est///full length	Mm.137858///Mm.402464///Mm.483258	Mm.137858
1416390_at	28.9989	171.318	0	2.49469	2.49469	5.63608	P	P	Rcbtb2	regulator of chromosome condensation (RCC1) and BTB (POZ) domain containing protein 2	105670		0001669 // acrosomal vesicle // inferred from direct assay	0005515 // protein binding // inferred from electronic annotation	GO:0001669|GO:0005515	chr14:73138768-73184218 (+) // 89.24 // qD3		ENSMUSG00000022106	December 2011 (Mouse Genome Sequencing Consortium and NCBI 38)	IPR000408 // Regulator of chromosome condensation, RCC1 // 5.6E-18///IPR000408 // Regulator of chromosome condensation, RCC1 // 7.5E-16///IPR000408 // Regulator of chromosome condensation, RCC1 // 3.2E-19///IPR000408 // Regulator of chromosome condensation, RCC1 // 4.1E-17///IPR000408 // Regulator of chromosome condensation, RCC1 // 5.3E-18///IPR000408 // Regulator of chromosome condensation, RCC…	1917200			NP_001164165///NP_598844	NM_001170694///NM_134083///NR_033185	NM_134083	GenBank	Consensus sequence	Q99LJ7///G1EE51///E9PY30///E9PZR2///E9Q213///E9Q3W8///E9Q7J4///E9QA48///E9QAL7	gb:AW551470 /DB_XREF=gi:7196898 /DB_XREF=L0079D03-3 /CLONE=L0079D03 /FEA=FLmRNA /CNT=131 /TID=Mm.33954.1 /TIER=Stack /STK=19 /UG=Mm.33954 /LL=105670 /UG_GENE=AW240694 /UG_TITLE=expressed sequence AW240694 /FL=gb:BC003224.1 gb:NM_134083.1	AK147784 // Mus musculus melanocyte cDNA, RIKEN full-length enriched library, clone:G270036N16 product:chromosome condensation 1-like, full insert sequence. // gb // 11 // ---///AK160881 // Mus musculus 12 days embryo embryonic body below diaphragm region cDNA, RIKEN full-length enriched library, clone:3732406M13 product:chromosome condensation 1-like, full insert sequence. // gb // 11 // ---///E…	Mm.33954.1	est///full length	Mm.280068///Mm.482968	Mm.33954
1435386_at	17.9732	102.173	0	2.43918	2.43918	5.42334	P	P	Vwf	Von Willebrand factor homolog	22371	0001889 // liver development // inferred from mutant phenotype///0001890 // placenta development // inferred from mutant phenotype///0007155 // cell adhesion // not recorded///0007596 // blood coagulation // inferred from mutant phenotype///0007596 // blood coagulation // not recorded///0007599 // hemostasis // inferred from mutant phenotype///0007599 // hemostasis // not recorded///0007599 // he…	0005576 // extracellular region // not recorded///0005578 // proteinaceous extracellular matrix // inferred from electronic annotation///0005783 // endoplasmic reticulum // not recorded///0009897 // external side of plasma membrane // inferred from direct assay///0031012 // extracellular matrix // not recorded///0033093 // Weibel-Palade body // not recorded	0001948 // glycoprotein binding // not recorded///0002020 // protease binding // not recorded///0005178 // integrin binding // not recorded///0005515 // protein binding // inferred from physical interaction///0005518 // collagen binding // not recorded///0019865 // immunoglobulin binding // not recorded///0042803 // protein homodimerization activity // not recorded///0047485 // protein N-terminus…	GO:0001889|GO:0001890|GO:0007155|GO:0007596|GO:0007596|GO:0007599|GO:0007599|GO:0007599|GO:0030168|GO:0031589|GO:0031589|GO:0051260|GO:0005576|GO:0005578|GO:0005783|GO:0009897|GO:0031012|GO:0033093|GO:0001948|GO:0002020|GO:0005178|GO:0005515|GO:0005518|GO:0019865|GO:0042803|GO:0047485|GO:0051087	chr6:125658759-125686679 (+) // 93.46 // qF3		ENSMUSG00000001930	December 2011 (Mouse Genome Sequencing Consortium and NCBI 38)	IPR001007 // von Willebrand factor, type C // 9.0E-13///IPR001007 // von Willebrand factor, type C // 2.6E-10///IPR001007 // von Willebrand factor, type C // 9.0E-13///IPR001007 // von Willebrand factor, type C // 2.6E-10///IPR001846 // von Willebrand factor, type D domain // 1.5E-28///IPR001846 // von Willebrand factor, type D domain // 2.3E-40///IPR001846 // von Willebrand factor, type D domain…	98941		Blood_Clotting_Cascade // GenMAPP	NP_035838	NM_011708	BB667216	GenBank	Consensus sequence	Q8CIZ8///Q2I0J8///Q2I0J7///E9QPU1///Q9WUQ6///A2VCN5///Q3TD35///Q3TPE1///Q3U017	gb:BB667216 /DB_XREF=gi:16398665 /DB_XREF=BB667216 /CLONE=6820430P06 /FEA=EST /CNT=28 /TID=Mm.22339.1 /TIER=Stack /STK=17 /UG=Mm.22339 /LL=101126 /UG_GENE=AI551257 /UG_TITLE=expressed sequence AI551257	AK078523 // Mus musculus 12 days embryo female mullerian duct includes surrounding region cDNA, RIKEN full-length enriched library, clone:6820430P06 product:similar to VON WILLEBRAND FACTOR PRECURSOR (VWF) [Canis familiaris], full insert sequence. // gb // 11 // ---///AY208897 // Mus musculus von Willebrand factor (Vwf) mRNA, complete cds. // gb // 10 // ---///DQ355287 // Mus musculus strain A/J …	Mm.22339.1	full length	Mm.22339	Mm.22339
1435261_at	70.7652	399.338	0	2.42859	2.42859	5.38365	P	P	Tmtc1	transmembrane and tetratricopeptide repeat containing 1	387314	0006396 // RNA processing // inferred from electronic annotation	0005622 // intracellular // inferred from electronic annotation///0005739 // mitochondrion // inferred from direct assay///0016020 // membrane // inferred from electronic annotation///0016021 // integral to membrane // inferred from electronic annotation	0005515 // protein binding // inferred from electronic annotation	GO:0006396|GO:0005622|GO:0005739|GO:0016020|GO:0016021|GO:0005515	chr6:148232431-148235428 (-) // 95.47 // qG3		ENSMUSG00000030306	December 2011 (Mouse Genome Sequencing Consortium and NCBI 38)	IPR001440 // Tetratricopeptide TPR-1 // 4.8E-8///IPR001440 // Tetratricopeptide TPR-1 // 6.5E-8///IPR001440 // Tetratricopeptide TPR-1 // 3.8E-8///IPR001440 // Tetratricopeptide TPR-1 // 5.2E-8///IPR003151 // PIK-related kinase, FAT // 5.1E-9///IPR013105 // Tetratricopeptide TPR2 // 5.0E-9///IPR013105 // Tetratricopeptide TPR2 // 2.5E-8///IPR013105 // Tetratricopeptide TPR2 // 2.0E-8///IPR013618 …	3039590			NP_945318	NM_198967	BQ174442	GenBank	Consensus sequence	Q3UV71	gb:BQ174442 /DB_XREF=gi:20349933 /DB_XREF=UI-M-DJ2-bvy-i-07-0-UI.s1 /CLONE=UI-M-DJ2-bvy-i-07-0-UI /FEA=EST /CNT=40 /TID=Mm.23956.1 /TIER=Stack /STK=18 /UG=Mm.23956 /UG_TITLE=ESTs, Weakly similar to F32D1.3.p (Caenorhabditis elegans) (C.elegans)	AK135908 // Mus musculus in vitro fertilized eggs cDNA, RIKEN full-length enriched library, clone:7420436A12 product:unclassifiable, full insert sequence. // gb // 11 // ---///ENSMUST00000060095 // cdna:known chromosome:GRCm38:6:148232430:148444389:-1 gene:ENSMUSG00000030306 gene_biotype:protein_coding transcript_biotype:protein_coding // ensembl // 11 // ---///ENSMUST00000100772 // cdna:novel ch…	Mm.23956.1	est///full length	Mm.137858///Mm.402464///Mm.483258	Mm.23956
1421244_at	11.3105	62.0992	0	2.38899	2.38899	5.23792	P	P	Esr1	estrogen receptor 1 (alpha)	13982	0001547 // antral ovarian follicle growth // inferred from mutant phenotype///0002064 // epithelial cell development // inferred from mutant phenotype///0002076 // osteoblast development // inferred from electronic annotation///0006351 // transcription, DNA-dependent // inferred from electronic annotation///0006355 // regulation of transcription, DNA-dependent // inferred from direct assay///0007…	0005634 // nucleus // inferred from direct assay///0005634 // nucleus // not recorded///0005737 // cytoplasm // inferred from direct assay///0005737 // cytoplasm // not recorded///0005794 // Golgi apparatus // inferred from electronic annotation///0005886 // plasma membrane // not recorded///0016020 // membrane // inferred from electronic annotation///0030315 // T-tubule // not recorded///0043005…	0001046 // core promoter sequence-specific DNA binding // not recorded///0003677 // DNA binding // not recorded///0003682 // chromatin binding // inferred from direct assay///0003700 // sequence-specific DNA binding transcription factor activity // inferred from electronic annotation///0003707 // steroid hormone receptor activity // not recorded///0004879 // ligand-activated sequence-specific DNA…	GO:0001547|GO:0002064|GO:0002076|GO:0006351|GO:0006355|GO:0007200|GO:0007204|GO:0008209|GO:0008584|GO:0010629|GO:0010863|GO:0016049|GO:0030518|GO:0030520|GO:0030522|GO:0032355|GO:0042981|GO:0043124|GO:0043401|GO:0043433|GO:0043523|GO:0043627|GO:0045429|GO:0045742|GO:0045839|GO:0045944|GO:0045944|GO:0048146|GO:0048386|GO:0051000|GO:0051091|GO:0060011|GO:0060065|GO:0060068|GO:0060523|GO:0060527|GO:…	chr10:4710157-5002026 (+) // 98.89 // qA1		ENSMUSG00000019768	December 2011 (Mouse Genome Sequencing Consortium and NCBI 38)	IPR000536 // Nuclear hormone receptor, ligand-binding, core // 7.3E-38///IPR001292 // Oestrogen receptor // 1.2E-57///IPR001628 // Zinc finger, nuclear hormone receptor-type // 4.5E-35	1352467		Nuclear_Receptors // GenMAPP	NP_031982	NM_007956	NM_007956	GenBank	Consensus sequence	P19785///Q3UWN0///E7FJU2///B3VQI7///E7FJU3///E7FJU6///Q3UT58	gb:NM_007956.1 /DB_XREF=gi:6679694 /GEN=Esr1 /FEA=FLmRNA /CNT=16 /TID=Mm.9213.1 /TIER=FL /STK=2 /UG=Mm.9213 /LL=13982 /DEF=Mus musculus estrogen receptor 1 (alpha) (Esr1), mRNA. /PROD=estrogen receptor 1 /FL=gb:NM_007956.1 gb:M38651.1	AB560752 // Mus musculus Esr1 mRNA for estrogen receptor alpha, complete cds. // gb // 11 // ---///AB560757 // Mus musculus Esr1 mRNA for N-terminally truncated estrogen receptor alpha product-1, complete cds. // gb // 11 // ---///AB560758 // Mus musculus Esr1 mRNA for N-terminally truncated estrogen receptor alpha product-2a, complete cds. // gb // 11 // ---///AB560759 // Mus musculus Esr1 mRNA …	Mm.9213.1	est///full length	Mm.393566///Mm.463262///Mm.474824///Mm.9213	Mm.9213
1422781_at	34.122	183.784	0	2.36132	2.36132	5.13841	P	P	Tlr3	toll-like receptor 3	142980	0001819 // positive regulation of cytokine production // inferred from electronic annotation///0001934 // positive regulation of protein phosphorylation // not recorded///0002224 // toll-like receptor signaling pathway // not recorded///0002282 // microglial cell activation involved in immune response // not recorded///0002756 // MyD88-independent toll-like receptor signaling pathway // inferred …	0005622 // intracellular // not recorded///0005737 // cytoplasm // not recorded///0005768 // endosome // inferred from electronic annotation///0005783 // endoplasmic reticulum // inferred from electronic annotation///0005789 // endoplasmic reticulum membrane // inferred from electronic annotation///0009986 // cell surface // not recorded///0010008 // endosome membrane // inferred from electronic …	0003723 // RNA binding // inferred from electronic annotation///0003725 // double-stranded RNA binding // not recorded///0004872 // receptor activity // not recorded///0004888 // transmembrane signaling receptor activity // inferred from electronic annotation///0005515 // protein binding // inferred from physical interaction	GO:0001819|GO:0001934|GO:0002224|GO:0002282|GO:0002756|GO:0006952|GO:0006954|GO:0007165|GO:0007252|GO:0008584|GO:0009615|GO:0032481|GO:0032722|GO:0032728|GO:0032735|GO:0032755|GO:0032755|GO:0032755|GO:0032757|GO:0032760|GO:0032760|GO:0034123|GO:0034138|GO:0034346|GO:0035458|GO:0035690|GO:0042346|GO:0043065|GO:0043123|GO:0043123|GO:0043123|GO:0043330|GO:0043331|GO:0045078|GO:0045080|GO:0045087|GO:…	chr8:45395667-45410618 (-) // 87.13 // qB1.1		ENSMUSG00000031639	December 2011 (Mouse Genome Sequencing Consortium and NCBI 38)	IPR000157 // Toll/interleukin-1 receptor homology (TIR) domain // 8.0E-30///IPR001611 // Leucine-rich repeat // 1.2E-4///IPR001611 // Leucine-rich repeat // 1.7E-5///IPR001611 // Leucine-rich repeat // 4.4E-5///IPR001611 // Leucine-rich repeat // 7.6E-5///IPR001611 // Leucine-rich repeat // 1.7E-5///IPR001611 // Leucine-rich repeat // 5.4E-5	2156367			NP_569054	NM_126166	NM_126166	GenBank	Consensus sequence	Q99MB1///Q499F3///Q8C2X8///Q3TM31	gb:NM_126166.1 /DB_XREF=gi:18497293 /GEN=Tlr3 /FEA=FLmRNA /CNT=44 /TID=Mm.33874.1 /TIER=FL+Stack /STK=12 /UG=Mm.33874 /LL=142980 /DEF=Mus musculus toll-like receptor 3 (Tlr3), mRNA. /PROD=toll-like receptor 3 /FL=gb:AF355152.1 gb:NM_126166.1	AF355152 // Mus musculus toll-like receptor 3 (Tlr3) mRNA, complete cds. // gb // 10 // ---///AK083977 // Mus musculus 12 days embryo spinal ganglion cDNA, RIKEN full-length enriched library, clone:D130071D16 product:toll-like receptor 3, full insert sequence. // gb // 11 // ---///AK171438 // Mus musculus B6-derived CD11 +ve dendritic cells cDNA, RIKEN full-length enriched library, clone:F730215M…	Mm.33874.1	full length	Mm.33874	Mm.33874
1428332_at	63.9355	339.492	0	2.34078	2.34078	5.06575	P	P	Pik3ip1	phosphoinositide-3-kinase interacting protein 1	216505	0014067 // negative regulation of phosphatidylinositol 3-kinase cascade // inferred from direct assay///0014067 // negative regulation of phosphatidylinositol 3-kinase cascade // not recorded///0043553 // negative regulation of phosphatidylinositol 3-kinase activity // inferred from direct assay///0043553 // negative regulation of phosphatidylinositol 3-kinase activity // not recorded	0016020 // membrane // inferred from electronic annotation///0016021 // integral to membrane // inferred from electronic annotation	0036313 // phosphatidylinositol 3-kinase catalytic subunit binding // not recorded	GO:0014067|GO:0014067|GO:0043553|GO:0043553|GO:0016020|GO:0016021|GO:0036313	chr11:3330378-3342971 (+) // 96.26 // qA1		ENSMUSG00000034614	December 2011 (Mouse Genome Sequencing Consortium and NCBI 38)	IPR000001 // Kringle // 6.6E-15	1917016			NP_835362	NM_178149	AW556858	GenBank	Consensus sequence	Q7TMJ8	gb:AW556858 /DB_XREF=gi:7202287 /DB_XREF=L0274C03-3 /CLONE=L0274C03 /FEA=mRNA /CNT=102 /TID=Mm.46653.1 /TIER=Stack /STK=52 /UG=Mm.46653 /LL=69766 /UG_GENE=1500004A08Rik /UG_TITLE=RIKEN cDNA 1500004A08 gene	AK154842 // Mus musculus NOD-derived CD11c +ve dendritic cells cDNA, RIKEN full-length enriched library, clone:F630109D05 product:HGFL(L) protein, full insert sequence. // gb // 11 // ---///AK161428 // Mus musculus adult male testis cDNA, RIKEN full-length enriched library, clone:4930573E17 product:hypothetical protein, full insert sequence. // gb // 9 // ---///AY522649 // Mus musculus calcineuri…	Mm.46653.1	full length	Mm.390323	Mm.46653
1433819_s_at	63.8599	337.316	0	2.33321	2.33321	5.03924	P	P	Agpat3	1-acylglycerol-3-phosphate O-acyltransferase 3	28169	0006629 // lipid metabolic process // inferred from electronic annotation///0008152 // metabolic process // inferred from electronic annotation///0008654 // phospholipid biosynthetic process // inferred from electronic annotation///0016024 // CDP-diacylglycerol biosynthetic process // inferred from electronic annotation	0005634 // nucleus // inferred from electronic annotation///0005635 // nuclear envelope // inferred from electronic annotation///0005783 // endoplasmic reticulum // not recorded///0005789 // endoplasmic reticulum membrane // inferred from electronic annotation///0005886 // plasma membrane // not recorded///0016020 // membrane // inferred from electronic annotation///0016021 // integral to membran…	0003841 // 1-acylglycerol-3-phosphate O-acyltransferase activity // inferred from electronic annotation///0016740 // transferase activity // inferred from electronic annotation///0016746 // transferase activity, transferring acyl groups // inferred from electronic annotation	GO:0006629|GO:0008152|GO:0008654|GO:0016024|GO:0005634|GO:0005635|GO:0005783|GO:0005789|GO:0005886|GO:0016020|GO:0016021|GO:0003841|GO:0016740|GO:0016746	chr10:78269730-78273053 (-) // 99.79 // qC1	EC:2.3.1.51	ENSMUSG00000001211	December 2011 (Mouse Genome Sequencing Consortium and NCBI 38)	IPR002123 // Phospholipid/glycerol acyltransferase // 1.3E-19				NP_443747	NM_053014	AV296997	GenBank	Consensus sequence	Q9D517///C4B4E7///D3YTN7///D3YUW0///D3YV65///D3Z1M6///Q3TXT9	gb:AV296997 /DB_XREF=gi:15405860 /DB_XREF=AV296997 /CLONE=5730446A02 /FEA=EST /CNT=117 /TID=Mm.86311.1 /TIER=Stack /STK=18 /UG=Mm.86311 /LL=103456 /UG_GENE=AW493985 /UG_TITLE=expressed sequence AW493985	ENSMUST00000001240 // cdna:known chromosome:GRCm38:10:78269178:78352442:-1 gene:ENSMUSG00000001211 gene_biotype:protein_coding transcript_biotype:protein_coding // ensembl // 11 // ---	Mm.86311.1	est///full length	Mm.141230///Mm.408551///Mm.418597///Mm.487872	Mm.86311
1427789_s_at	21.0753	110.187	0	2.31841	2.31841	4.98782	P	P	Gnas	GNAS (guanine nucleotide binding protein, alpha stimulating) complex locus	14683	0001501 // skeletal system development // inferred from mutant phenotype///0001894 // tissue homeostasis // inferred from mutant phenotype///0001958 // endochondral ossification // inferred from mutant phenotype///0006112 // energy reserve metabolic process // inferred from mutant phenotype///0006184 // GTP catabolic process // not recorded///0006184 // GTP catabolic process // traceable author s…	0001726 // ruffle // inferred from electronic annotation///0005576 // extracellular region // inferred from electronic annotation///0005834 // heterotrimeric G-protein complex // not recorded///0005834 // heterotrimeric G-protein complex // traceable author statement///0005886 // plasma membrane // inferred from electronic annotation///0016020 // membrane // inferred from direct assay///0016020 /…	0000166 // nucleotide binding // inferred from electronic annotation///0003924 // GTPase activity // not recorded///0003924 // GTPase activity // traceable author statement///0004871 // signal transducer activity // not recorded///0005515 // protein binding // inferred from physical interaction///0005525 // GTP binding // inferred from electronic annotation///0019001 // guanyl nucleotide binding …	GO:0001501|GO:0001894|GO:0001958|GO:0006112|GO:0006184|GO:0006184|GO:0006306|GO:0007165|GO:0007186|GO:0007189|GO:0007189|GO:0007191|GO:0007606|GO:0007610|GO:0009791|GO:0030819|GO:0032320|GO:0035116|GO:0035264|GO:0040032|GO:0042493|GO:0043588|GO:0043950|GO:0045669|GO:0045672|GO:0048701|GO:0051216|GO:0071514|GO:0071880|GO:0001726|GO:0005576|GO:0005834|GO:0005834|GO:0005886|GO:0016020|GO:0016020|GO:…	chr2:174284339-174285479 (+) // 89.69 // qH4		ENSMUSG00000027523	December 2011 (Mouse Genome Sequencing Consortium and NCBI 38)	IPR009434 // Neuroendocrine-specific golgi P55 // 2.4E-158	95777		Calcium_regulation_in_cardiac_cells // GenMAPP///Calcium_regulation_in_cardiac_cells // GenMAPP///G_Protein_Signaling // GenMAPP///G_Protein_Signaling // GenMAPP///Smooth_muscle_contraction // GenMAPP///Smooth_muscle_contraction // GenMAPP	NP_001070975///NP_001070978///NP_034439///NP_062664///NP_068840///NP_963910///NP_963911///NP_963912	NM_001077507///NM_001077510///NM_010309///NM_010310///NM_019690///NM_022000///NM_201616///NM_201617///NM_201618///NR_003258	AI561892	GenBank	Consensus sequence	Q9Z0F1///P63094///A6PW70///A6PW71///Q6R0H6///Q6R0H7///Q9JJ33///Q9WUC0	gb:BB614017 /DB_XREF=gi:16454479 /DB_XREF=BB614017 /CLONE=4832428C24 /FEA=mRNA /CNT=4 /TID=Mm.195455.1 /TIER=ConsEnd /STK=0 /UG=Mm.195455 /LL=56802 /UG_GENE=Nespas /UG_TITLE=neuroendocrine secretory protein antisense	AF107848 // Mus musculus neuroendocrine-specific golgi protein p55 isoform 2 and guanine nucleotide-binding protein (XLalphas) alternatively spliced mRNA, complete cds. // gb // 11 // ---///AF175305 // Mus musculus Nesp mRNA, complete cds. // gb // 11 // ---///AK039035 // Mus musculus adult male hypothalamus cDNA, RIKEN full-length enriched library, clone:A230089C09 product:GNAS (guanine nucleoti…	Mm.195455.1	est///full length	Mm.125770///Mm.394046///Mm.448241	Mm.195455
1428460_at	282.192	1472.43	0	2.31554	2.31554	4.97791	P	P	Syn2	synapsin II	20965	0007269 // neurotransmitter secretion // inferred from genetic interaction///0007269 // neurotransmitter secretion // inferred from mutant phenotype///0008152 // metabolic process // inferred from electronic annotation	0008021 // synaptic vesicle // not recorded///0030054 // cell junction // inferred from electronic annotation///0030672 // synaptic vesicle membrane // inferred from direct assay///0045202 // synapse // inferred from direct assay	0003824 // catalytic activity // inferred from electronic annotation///0005524 // ATP binding // inferred from electronic annotation///0046983 // protein dimerization activity // traceable author statement///0048306 // calcium-dependent protein binding // not recorded	GO:0007269|GO:0007269|GO:0008152|GO:0008021|GO:0030054|GO:0030672|GO:0045202|GO:0003824|GO:0005524|GO:0046983|GO:0048306	chr6:115275105-115276560 (+) // 92.28 // qE3		ENSMUSG00000009394	December 2011 (Mouse Genome Sequencing Consortium and NCBI 38)	IPR013651 // ATP-grasp fold, RimK-type // 7.8E-9///IPR019736 // Synapsin, phosphorylation site // 3.0E-25///IPR020897 // Synapsin, pre-ATP-grasp domain // 3.1E-63///IPR020898 // Synapsin, ATP-binding domain // 6.7E-134	103020			NP_001104485///NP_038709	NM_001111015///NM_013681	AK013810	GenBank	Consensus sequence	Q8CE19///Q64332	gb:AK013810.1 /DB_XREF=gi:12851314 /FEA=mRNA /CNT=50 /TID=Mm.39857.1 /TIER=Stack /STK=41 /UG=Mm.39857 /LL=67274 /UG_GENE=2900074L19Rik /UG_TITLE=RIKEN cDNA 2900074L19 gene /DEF=Mus musculus adult male hippocampus cDNA, RIKEN full-length enriched library, clone:2900082I03:unclassifiable transcript, full insert sequence.	AK013810 // Mus musculus adult male hippocampus cDNA, RIKEN full-length enriched library, clone:2900082I03 product:RIKEN cDNA 2900074L19 gene, full insert sequence. // gb // 11 // ---///AK029181 // Mus musculus 0 day neonate head cDNA, RIKEN full-length enriched library, clone:4831410C22 product:synapsin II, full insert sequence. // gb // 11 // ---///ENSMUST00000169345 // cdna:known chromosome:GR…	Mm.39857.1	est///full length	Mm.408507///Mm.441431///Mm.466323	Mm.39857
1439087_a_at	38.1141	198.499	0	2.31282	2.31282	4.96852	P	P	Pik3ip1	phosphoinositide-3-kinase interacting protein 1	216505	0014067 // negative regulation of phosphatidylinositol 3-kinase cascade // inferred from direct assay///0014067 // negative regulation of phosphatidylinositol 3-kinase cascade // not recorded///0043553 // negative regulation of phosphatidylinositol 3-kinase activity // inferred from direct assay///0043553 // negative regulation of phosphatidylinositol 3-kinase activity // not recorded	0016020 // membrane // inferred from electronic annotation///0016021 // integral to membrane // inferred from electronic annotation	0036313 // phosphatidylinositol 3-kinase catalytic subunit binding // not recorded	GO:0014067|GO:0014067|GO:0043553|GO:0043553|GO:0016020|GO:0016021|GO:0036313	chr11:3332804-3333971 (+) // 88.64 // qA1		ENSMUSG00000034614	December 2011 (Mouse Genome Sequencing Consortium and NCBI 38)	IPR000001 // Kringle // 6.6E-15///IPR000001 // Kringle // 6.2E-15///IPR000001 // Kringle // 4.3E-15///IPR000001 // Kringle // 8.9E-11	1917016			NP_835362	NM_178149	BB030508	GenBank	Consensus sequence	Q7TMJ8///F6S185	gb:BB030508 /DB_XREF=gi:16258162 /DB_XREF=BB030508 /CLONE=5830455E04 /FEA=EST /CNT=14 /TID=Mm.46653.2 /TIER=Stack /STK=8 /UG=Mm.46653 /LL=69766 /UG_GENE=1500004A08Rik /UG_TITLE=RIKEN cDNA 1500004A08 gene	AF528078 // Mus musculus HGFL(S) protein (Hgfl) mRNA, complete cds. // gb // 11 // ---///AF528081 // Mus musculus HGFL(L) protein (Hgfl) mRNA, complete cds. // gb // 11 // ---///AK028419 // Mus musculus 16 days embryo head cDNA, RIKEN full-length enriched library, clone:4122401D17 product:unclassifiable, full insert sequence. // gb // 10 // ---///AK029304 // Mus musculus 0 day neonate head cDNA, …	Mm.46653.2	full length	Mm.390323	Mm.46653
1418908_at	19.5734	101.171	0	2.30191	2.30191	4.9311	P	P	Pam	peptidylglycine alpha-amidating monooxygenase	18484	0001519 // peptide amidation // not recorded///0001666 // response to hypoxia // inferred from electronic annotation///0001676 // long-chain fatty acid metabolic process // not recorded///0006357 // regulation of transcription from RNA polymerase II promoter // not recorded///0006518 // peptide metabolic process // not recorded///0006518 // peptide metabolic process // traceable author statement/…	0005615 // extracellular space // not recorded///0005802 // trans-Golgi network // not recorded///0005829 // cytosol // traceable author statement///0005886 // plasma membrane // not recorded///0005887 // integral to plasma membrane // traceable author statement///0009986 // cell surface // not recorded///0016020 // membrane // inferred from electronic annotation///0016021 // integral to membrane…	0003824 // catalytic activity // inferred from electronic annotation///0004497 // monooxygenase activity // inferred from electronic annotation///0004504 // peptidylglycine monooxygenase activity // not recorded///0004504 // peptidylglycine monooxygenase activity // traceable author statement///0004598 // peptidylamidoglycolate lyase activity // not recorded///0005507 // copper ion binding // not…	GO:0001519|GO:0001666|GO:0001676|GO:0006357|GO:0006518|GO:0006518|GO:0007417|GO:0007507|GO:0008152|GO:0009268|GO:0009404|GO:0018032|GO:0019538|GO:0022602|GO:0032355|GO:0032956|GO:0042476|GO:0042493|GO:0046688|GO:0050708|GO:0051260|GO:0051384|GO:0055114|GO:0055114|GO:0060135|GO:0060173|GO:0005615|GO:0005802|GO:0005829|GO:0005886|GO:0005887|GO:0009986|GO:0016020|GO:0016021|GO:0030141|GO:0030658|GO:…	chr1:97820850-97977476 (-) // 99.07 // qD	EC:1.14.17.3///EC:4.3.2.5	ENSMUSG00000026335	December 2011 (Mouse Genome Sequencing Consortium and NCBI 38)	IPR000323 // Copper type II, ascorbate-dependent monooxygenase, N-terminal // 2.2E-34///IPR000323 // Copper type II, ascorbate-dependent monooxygenase, N-terminal // 1.9E-34///IPR001258 // NHL repeat // 3.8E-10///IPR001258 // NHL repeat // 8.5E-10///IPR001258 // NHL repeat // 1.0E-9///IPR001258 // NHL repeat // 1.7E-9///IPR001258 // NHL repeat // 3.4E-10///IPR001258 // NHL repeat // 7.5E-10///IPR…	97475			NP_038654	NM_013626	NM_013626	GenBank	Consensus sequence	P97467///F8VQA4///E9Q704///A1L331///Q8BQ31///Q3V1A8	gb:NM_013626.1 /DB_XREF=gi:7305366 /GEN=Pam /FEA=FLmRNA /CNT=46 /TID=Mm.5121.1 /TIER=FL+Stack /STK=16 /UG=Mm.5121 /LL=18484 /DEF=Mus musculus peptidylglycine alpha-amidating monooxygenase (Pam), mRNA. /PROD=peptidylglycine alpha-amidating monooxygenase /FL=gb:U79523.1 gb:NM_013626.1	ENSMUST00000058762 // cdna:known chromosome:GRCm38:1:97821094:98095621:-1 gene:ENSMUSG00000026335 gene_biotype:protein_coding transcript_biotype:protein_coding // ensembl // 11 // ---///ENSMUST00000097625 // cdna:known chromosome:GRCm38:1:97821095:98095632:-1 gene:ENSMUSG00000026335 gene_biotype:protein_coding transcript_biotype:protein_coding // ensembl // 11 // ---///ENSMUST00000161567 // cdna:…	Mm.5121.1	full length	Mm.5121	Mm.5121
1438953_at	13.2115	68.2291	0	2.30068	2.30068	4.92688	P	P	Figf	c-fos induced growth factor	14205	0001525 // angiogenesis // inferred from electronic annotation///0001666 // response to hypoxia // inferred from electronic annotation///0007275 // multicellular organismal development // inferred from electronic annotation///0008283 // cell proliferation // inferred from direct assay///0008284 // positive regulation of cell proliferation // inferred from direct assay///0030154 // cell differenti…	0005576 // extracellular region // inferred from direct assay///0005615 // extracellular space // inferred from direct assay///0016020 // membrane // inferred from electronic annotation	0005172 // vascular endothelial growth factor receptor binding // not recorded///0005515 // protein binding // inferred from physical interaction///0008083 // growth factor activity // inferred from direct assay///0042056 // chemoattractant activity // not recorded///0042803 // protein homodimerization activity // inferred from physical interaction///0043184 // vascular endothelial growth factor …	GO:0001525|GO:0001666|GO:0007275|GO:0008283|GO:0008284|GO:0030154|GO:0030947|GO:0032755|GO:0048010|GO:0048010|GO:0050918|GO:0050930|GO:0051781|GO:0060754|GO:0070555|GO:0005576|GO:0005615|GO:0016020|GO:0005172|GO:0005515|GO:0008083|GO:0042056|GO:0042803|GO:0043184|GO:0043185	chrX:164400662-164400969 (+) // 99.35 // qF5		ENSMUSG00000031380	December 2011 (Mouse Genome Sequencing Consortium and NCBI 38)	IPR000072 // Platelet-derived growth factor (PDGF) // 2.9E-17	108037			NP_034346	NM_010216	BB359521	GenBank	Consensus sequence	P97946///Q6P5N9	gb:BB359521 /DB_XREF=gi:9071349 /DB_XREF=BB359521 /CLONE=C030039K08 /FEA=EST /CNT=9 /TID=Mm.3983.2 /TIER=Stack /STK=9 /UG=Mm.3983 /LL=14205 /UG_GENE=Figf /UG_TITLE=c-fos induced growth factor	BC080770 // Mus musculus c-fos induced growth factor, mRNA (cDNA clone MGC:91248 IMAGE:30286444), complete cds. // gb // --- // chrX:164373566-164402644(+)///D89628 // Mus musculus mRNA for vascular endothelial growth factor D, complete cds. // gb // --- // chrX:164373738-164402535(+)///ENSMUST00000033751 // cdna:known chromosome:GRCm38:X:164373378:164402650:1 gene:ENSMUSG00000031380 gene_biotype…	Mm.3983.2	full length	Mm.297978	Mm.3983
1418774_a_at	44.5176	229.62	0	2.29889	2.29889	4.92079	P	P	Atp7a	ATPase, Cu++ transporting, alpha polypeptide	11977	0001568 // blood vessel development // inferred from mutant phenotype///0001701 // in utero embryonic development // inferred from electronic annotation///0001836 // release of cytochrome c from mitochondria // inferred from mutant phenotype///0001974 // blood vessel remodeling // inferred from mutant phenotype///0002082 // regulation of oxidative phosphorylation // inferred from mutant phenotype…	0005770 // late endosome // not recorded///0005783 // endoplasmic reticulum // not recorded///0005794 // Golgi apparatus // inferred from direct assay///0005794 // Golgi apparatus // not recorded///0005802 // trans-Golgi network // inferred from direct assay///0005802 // trans-Golgi network // not recorded///0005886 // plasma membrane // inferred from direct assay///0005886 // plasma membrane // …	0000166 // nucleotide binding // inferred from electronic annotation///0003824 // catalytic activity // inferred from electronic annotation///0004008 // copper-exporting ATPase activity // inferred from direct assay///0005375 // copper ion transmembrane transporter activity // inferred from mutant phenotype///0005507 // copper ion binding // not recorded///0005515 // protein binding // inferred f…	GO:0001568|GO:0001701|GO:0001836|GO:0001974|GO:0002082|GO:0006200|GO:0006568|GO:0006570|GO:0006584|GO:0006754|GO:0006810|GO:0006811|GO:0006812|GO:0006825|GO:0006825|GO:0006825|GO:0006878|GO:0006878|GO:0006878|GO:0007005|GO:0007626|GO:0008152|GO:0010041|GO:0010043|GO:0010273|GO:0010468|GO:0015677|GO:0018205|GO:0019430|GO:0021702|GO:0021860|GO:0021954|GO:0030001|GO:0030198|GO:0030199|GO:0031069|GO:…	chrX:106027275-106125469 (+) // 96.55 // qD	EC:3.6.3.4	ENSMUSG00000033792	December 2011 (Mouse Genome Sequencing Consortium and NCBI 38)	IPR006121 // Heavy metal-associated domain, HMA // 6.4E-16///IPR006121 // Heavy metal-associated domain, HMA // 9.2E-15///IPR006121 // Heavy metal-associated domain, HMA // 7.9E-16///IPR006121 // Heavy metal-associated domain, HMA // 2.7E-17///IPR006121 // Heavy metal-associated domain, HMA // 1.1E-13///IPR006121 // Heavy metal-associated domain, HMA // 4.0E-16///IPR006121 // Heavy metal-associat…	99400			NP_001103227///NP_033856	NM_001109757///NM_009726	U03434	GenBank	Consensus sequence	A2AG68///Q64430///Q3T9Y7///Q3TAY6///B9EJ97	gb:U03434.1 /DB_XREF=gi:451486 /FEA=FLmRNA /CNT=41 /TID=Mm.14926.1 /TIER=FL+Stack /STK=18 /UG=Mm.14926 /LL=11977 /UG_GENE=Atp7a /DEF=Mus musculus putative Cu++-transporting P-type ATPase mRNA, complete cds. /PROD=Cu++-transporting P-type ATPase /FL=gb:U71091.1 gb:AB007134.1 gb:U03434.1 gb:NM_009726.1	AK030847 // Mus musculus adult male thymus cDNA, RIKEN full-length enriched library, clone:5830427G23 product:inferred: ATPase, Cu++ transporting, alpha polypeptide, full insert sequence. // gb // 10 // ---///AK040753 // Mus musculus adult male aorta and vein cDNA, RIKEN full-length enriched library, clone:A530023B22 product:inferred: ATPase, Cu++ transporting, alpha polypeptide, full insert sequ…	Mm.14926.1	full length	Mm.254297	Mm.14926
1431844_at	37.464	192.669	0	2.29463	2.29463	4.90629	P	P	Kcnmb2	potassium large conductance calcium-activated channel, subfamily M, beta member 2	72413	0001508 // regulation of action potential // not recorded///0005513 // detection of calcium ion // not recorded///0006810 // transport // inferred from electronic annotation///0006811 // ion transport // inferred from electronic annotation///0006813 // potassium ion transport // not recorded///0019228 // regulation of action potential in neuron // not recorded///0071805 // potassium ion transmemb…	0005887 // integral to plasma membrane // not recorded///0008076 // voltage-gated potassium channel complex // not recorded///0016020 // membrane // inferred from electronic annotation///0016021 // integral to membrane // inferred from electronic annotation	0005267 // potassium channel activity // not recorded///0015269 // calcium-activated potassium channel activity // not recorded	GO:0001508|GO:0005513|GO:0006810|GO:0006811|GO:0006813|GO:0019228|GO:0071805|GO:0005887|GO:0008076|GO:0016020|GO:0016021|GO:0005267|GO:0015269	chr3:31902673-32199765 (+) // 98.73 // qA3		ENSMUSG00000037610	December 2011 (Mouse Genome Sequencing Consortium and NCBI 38)	IPR003930 // Potassium channel, calcium-activated, BK, beta subunit // 9.6E-97///IPR015382 // KCNMB2, ball/chain domain // 3.7E-26	1919663			NP_082507	NM_028231	AK012400	GenBank	Consensus sequence	Q9CZM9///B5BNW1///B5BNW2	gb:AK012400.1 /DB_XREF=gi:12849119 /FEA=mRNA /CNT=1 /TID=Mm.64790.2 /TIER=ConsEnd /STK=0 /UG=Mm.64790 /LL=72413 /UG_GENE=2700049B16Rik /UG_TITLE=RIKEN cDNA 2700049B16 gene /DEF=Mus musculus 11 days embryo whole body cDNA, RIKEN full-length enriched library, clone:2700049B16:homolog to MAXIK CHANNEL BETA 2 SUBUNIT (LARGE CONDUCTANCE CALCIUM-ACTIVATED POTASSIUM CHANNEL BETA2 SUBUNIT), full insert s…	AK012400 // Mus musculus 11 days embryo whole body cDNA, RIKEN full-length enriched library, clone:2700049B16 product:LARGE CONDUCTANCE CALCIUM-ACTIVATED K CHANNEL BETA2 SUBUNIT, full insert sequence. // gb // 11 // ---///BC046227 // Mus musculus potassium large conductance calcium-activated channel, subfamily M, beta member 2, mRNA (cDNA clone MGC:57945 IMAGE:5703879), complete cds. // gb // 11 …	Mm.64790.2	full length	Mm.64790	Mm.64790
1458299_s_at	35.3787	181.408	0	2.29037	2.29037	4.89182	P	P	Nfkbie	nuclear factor of kappa light polypeptide gene enhancer in B cells inhibitor, epsilon	18037	0042942 // D-serine transport // not recorded///0045892 // negative regulation of transcription, DNA-dependent // inferred from reviewed computational analysis	0005737 // cytoplasm // inferred from electronic annotation///0005794 // Golgi apparatus // not recorded///0048471 // perinuclear region of cytoplasm // not recorded	0005515 // protein binding // inferred from electronic annotation///0005515 // protein binding // inferred from physical interaction	GO:0042942|GO:0045892|GO:0005737|GO:0005794|GO:0048471|GO:0005515|GO:0005515	chr17:45562720-45563166 (+) // 94.56 // qB3		ENSMUSG00000023947	December 2011 (Mouse Genome Sequencing Consortium and NCBI 38)	IPR002110 // Ankyrin repeat // 1.7E-9///IPR002110 // Ankyrin repeat // 7.9E-9///IPR002110 // Ankyrin repeat // 4.8E-10///IPR002110 // Ankyrin repeat // 5.2E-9	1194908		Apoptosis // GenMAPP	NP_032716	NM_008690	BB820441	GenBank	Consensus sequence	O54910///Q3U9Q0	gb:BB820441 /DB_XREF=gi:16993070 /DB_XREF=BB820441 /CLONE=G830005J05 /FEA=EST /CNT=3 /TID=Mm.214145.1 /TIER=ConsEnd /STK=3 /UG=Mm.214145 /UG_TITLE=ESTs	AK011965 // Mus musculus 10 days embryo whole body cDNA, RIKEN full-length enriched library, clone:2610302G18 product:nuclear factor of kappa light polypeptide gene enhancer in B-cells inhibitor, epsilon, full insert sequence. // gb // 11 // ---///AK151450 // Mus musculus bone marrow macrophage cDNA, RIKEN full-length enriched library, clone:I830030D24 product:nuclear factor of kappa light polype…	Mm.214145.1	est///full length	Mm.416100///Mm.57043	Mm.214145
1436210_at	46.4061	237.465	0	2.28741	2.28741	4.88179	P	P	Gk5	glycerol kinase 5 (putative)	235533	0005975 // carbohydrate metabolic process // inferred from electronic annotation///0006071 // glycerol metabolic process // inferred from electronic annotation///0016310 // phosphorylation // inferred from electronic annotation///0019563 // glycerol catabolic process // inferred from electronic annotation		0000166 // nucleotide binding // inferred from electronic annotation///0004370 // glycerol kinase activity // inferred from electronic annotation///0005524 // ATP binding // inferred from electronic annotation///0016301 // kinase activity // inferred from electronic annotation///0016740 // transferase activity // inferred from electronic annotation///0016773 // phosphotransferase activity, alcoho…	GO:0005975|GO:0006071|GO:0016310|GO:0019563|GO:0000166|GO:0004370|GO:0005524|GO:0016301|GO:0016740|GO:0016773	chr9:96183368-96184622 (+) // 69.65 // qE3.3	EC:2.7.1.30	ENSMUSG00000041440	December 2011 (Mouse Genome Sequencing Consortium and NCBI 38)	IPR018484 // Carbohydrate kinase, FGGY, N-terminal // 9.2E-52///IPR018485 // Carbohydrate kinase, FGGY, C-terminal // 1.2E-37	2443336			NP_796326	NM_177352	AV095337	GenBank	Consensus sequence	Q8BX05	gb:AV095337 /DB_XREF=gi:16381678 /DB_XREF=AV095337 /CLONE=2410005N02 /FEA=EST /CNT=15 /TID=Mm.76948.1 /TIER=Stack /STK=10 /UG=Mm.76948 /UG_TITLE=ESTs, Highly similar to POL2 MOUSE RETROVIRUS-RELATED POL POLYPROTEIN (M.musculus)	AK131936 // Mus musculus ES cells cDNA, RIKEN full-length enriched library, clone:2410005N02 product:unclassifiable, full insert sequence. // gb // 11 // ---///ENSMUST00000122383 // cdna:known chromosome:GRCm38:9:96119375:96184627:1 gene:ENSMUSG00000041440 gene_biotype:protein_coding transcript_biotype:protein_coding // ensembl // 11 // ---///n295322 // accn=AK131936 class=mRNAlike lncRNA name=Mo…	Mm.76948.1	est///full length	Mm.213651///Mm.398351	Mm.76948
1450839_at	88.5273	449.446	0	2.27604	2.27604	4.84346	P	P	Nrep	neuronal regeneration related protein	27528	0017015 // regulation of transforming growth factor beta receptor signaling pathway // inferred from direct assay///0031103 // axon regeneration // inferred from electronic annotation///0045664 // regulation of neuron differentiation // not recorded	0005634 // nucleus // not recorded///0005737 // cytoplasm // not recorded	0005515 // protein binding // inferred from physical interaction	GO:0017015|GO:0031103|GO:0045664|GO:0005634|GO:0005737|GO:0005515	chr18:33437018-33463421 (-) // 88.06 // qB1		ENSMUSG00000042834	December 2011 (Mouse Genome Sequencing Consortium and NCBI 38)	IPR024417 // Neuronal protein 3.1 // 4.4E-42	99444			NP_001103458///NP_001103459///NP_001254646///NP_444308	NM_001109988///NM_001109989///NM_001267717///NM_053078	D45203	GenBank	Consensus sequence	Q07475///Q542Q5	gb:D45203.1 /DB_XREF=gi:757508 /FEA=FLmRNA /CNT=377 /TID=Mm.4919.1 /TIER=Stack /STK=198 /UG=Mm.4919 /LL=27528 /UG_GENE=D0H4S114 /UG_TITLE=DNA segment, human D4S114 /DEF=Mouse pentylenetetrazol-related mRNA PTZ-17 (3UTR of E3.1). /FL=gb:NM_053078.1	AK048361 // Mus musculus 16 days embryo head cDNA, RIKEN full-length enriched library, clone:C130052N24 product:DNA segment, human D4S114, full insert sequence. // gb // 11 // ---///BC054762 // Mus musculus DNA segment, human D4S114, mRNA (cDNA clone MGC:65708 IMAGE:6414312), complete cds. // gb // 11 // ---///ENSMUST00000051087 // cdna:known chromosome:GRCm38:18:33437019:33463634:-1 gene:ENSMUSG…	Mm.4919.1	est///full length	Mm.407415///Mm.470341///Mm.471084	Mm.4919
1448944_at	217.886	1106.09	0	2.27591	2.27591	4.84303	P	P	Nrp1	neuropilin 1	18186	0001525 // angiogenesis // inferred from mutant phenotype///0001569 // patterning of blood vessels // inferred from mutant phenotype///0001764 // neuron migration // inferred from mutant phenotype///0007155 // cell adhesion // inferred from electronic annotation///0007275 // multicellular organismal development // inferred from electronic annotation///0007399 // nervous system development // infe…	0005829 // cytosol // not recorded///0005883 // neurofilament // inferred from direct assay///0005886 // plasma membrane // not recorded///0009986 // cell surface // not recorded///0016020 // membrane // inferred from electronic annotation///0016021 // integral to membrane // inferred from electronic annotation///0030424 // axon // inferred from direct assay///0030424 // axon // not recorded///00…	0005021 // vascular endothelial growth factor-activated receptor activity // not recorded///0005515 // protein binding // inferred from physical interaction///0008201 // heparin binding // inferred from electronic annotation///0017154 // semaphorin receptor activity // inferred from genetic interaction///0017154 // semaphorin receptor activity // inferred from physical interaction///0017154 // se…	GO:0001525|GO:0001569|GO:0001764|GO:0007155|GO:0007275|GO:0007399|GO:0007411|GO:0007411|GO:0007411|GO:0007413|GO:0007507|GO:0009611|GO:0009887|GO:0016358|GO:0016477|GO:0021636|GO:0021675|GO:0030154|GO:0030517|GO:0035729|GO:0035767|GO:0038084|GO:0043524|GO:0048008|GO:0048010|GO:0048010|GO:0048012|GO:0048485|GO:0048666|GO:0048841|GO:0048842|GO:0048843|GO:0048843|GO:0048846|GO:0050731|GO:0050918|GO:…	chr8:128359031-128505471 (+) // 96.14 // qE2		ENSMUSG00000025810	December 2011 (Mouse Genome Sequencing Consortium and NCBI 38)	IPR000421 // Coagulation factor 5/8 C-terminal type domain // 5.2E-30///IPR000421 // Coagulation factor 5/8 C-terminal type domain // 5.9E-30///IPR000859 // CUB domain // 1.9E-32///IPR000859 // CUB domain // 7.4E-36///IPR000998 // MAM domain // 3.1E-45///IPR022579 // Neuropilin-1, C-terminal // 8.7E-32	106206			NP_032763	NM_008737	AK011144	GenBank	Consensus sequence	P97333///Q3UQY7///Q7TQ64///Q80X28///Q3UFP7	gb:AK011144.1 /DB_XREF=gi:12847078 /FEA=FLmRNA /CNT=224 /TID=Mm.27448.1 /TIER=Stack /STK=20 /UG=Mm.27448 /LL=18186 /UG_GENE=Nrp /UG_TITLE=neuropilin /DEF=Mus musculus 10 days embryo whole body cDNA, RIKEN full-length enriched library, clone:2600002F02:neuropilin, full insert sequence. /FL=gb:D50086.1 gb:NM_008737.1	AK011144 // Mus musculus 10 days embryo whole body cDNA, RIKEN full-length enriched library, clone:2600002F02 product:neuropilin, full insert sequence. // gb // 11 // ---///ENSMUST00000026917 // cdna:known chromosome:GRCm38:8:128359073:128505462:1 gene:ENSMUSG00000025810 gene_biotype:protein_coding transcript_biotype:protein_coding // ensembl // 11 // ---///NM_008737 // Mus musculus neuropilin 1 …	Mm.27448.1	est///full length	Mm.271745///Mm.423531///Mm.472123	Mm.27448
1423852_at	14.034	70.4088	0	2.25892	2.25892	4.78632	P	P	Shisa2	shisa homolog 2 (Xenopus laevis)	219134	0007275 // multicellular organismal development // inferred from electronic annotation	0005783 // endoplasmic reticulum // inferred from electronic annotation///0005789 // endoplasmic reticulum membrane // inferred from electronic annotation///0016020 // membrane // inferred from electronic annotation///0016021 // integral to membrane // inferred from electronic annotation		GO:0007275|GO:0005783|GO:0005789|GO:0016020|GO:0016021	chr14:59625297-59631660 (+) // 95.85 // qC3		ENSMUSG00000044461	December 2011 (Mouse Genome Sequencing Consortium and NCBI 38)		2444716			NP_663438	NM_145463	BC024118	GenBank	Consensus sequence	Q8QZV2	gb:BC024118.1 /DB_XREF=gi:18848276 /FEA=FLmRNA /CNT=126 /TID=Mm.218843.1 /TIER=FL+Stack /STK=90 /UG=Mm.218843 /DEF=Mus musculus, similar to Unknown (protein for IMAGE:4477067), clone MGC:37759 IMAGE:5068886, mRNA, complete cds. /PROD=similar to Unknown (protein for IMAGE:4477067) /FL=gb:BC024118.1	AB280737 // Mus musculus Shisa mRNA for Shisa, complete cds. // gb // 10 // ---///BC024118 // Mus musculus shisa homolog 2 (Xenopus laevis), mRNA (cDNA clone MGC:37759 IMAGE:5068886), complete cds. // gb // 9 // ---///BC057640 // Mus musculus shisa homolog 2 (Xenopus laevis), mRNA (cDNA clone MGC:67809 IMAGE:4018213), complete cds. // gb // 9 // ---///ENSMUST00000053949 // cdna:known chromosome:G…	Mm.218843.1	est///full length	Mm.275409///Mm.394401	Mm.218843
1421979_at	3.36817	16.6639	0	2.23878	2.23878	4.71996	P	P	Phex	phosphate regulating gene with homologies to endopeptidases on the X chromosome (hypophosphatemia, vitamin D resistant rickets)	18675	0006508 // proteolysis // not recorded///0019637 // organophosphate metabolic process // inferred from mutant phenotype///0030282 // bone mineralization // inferred from mutant phenotype///0031214 // biomineral tissue development // inferred from electronic annotation	0005783 // endoplasmic reticulum // inferred from direct assay///0005794 // Golgi apparatus // inferred from direct assay///0016020 // membrane // inferred from electronic annotation///0016021 // integral to membrane // inferred from electronic annotation///0048471 // perinuclear region of cytoplasm // inferred from direct assay	0004222 // metalloendopeptidase activity // inferred from electronic annotation///0008233 // peptidase activity // inferred from electronic annotation///0008237 // metallopeptidase activity // inferred from electronic annotation///0016787 // hydrolase activity // inferred from electronic annotation///0046872 // metal ion binding // inferred from electronic annotation	GO:0006508|GO:0019637|GO:0030282|GO:0031214|GO:0005783|GO:0005794|GO:0016020|GO:0016021|GO:0048471|GO:0004222|GO:0008233|GO:0008237|GO:0016787|GO:0046872	chrX:157162074-157415286 (-) // 93.0 // qF4		ENSMUSG00000057457	December 2011 (Mouse Genome Sequencing Consortium and NCBI 38)	IPR008753 // Peptidase M13, N-terminal domain // 6.6E-116///IPR018497 // Peptidase M13, C-terminal domain // 6.9E-58	107489			NP_035207	NM_011077	U73910	GenBank	Consensus sequence	P70669///F6S0V7///Q3TYM9///Q9ERK6///A2AC80///A2ICR0	gb:BM214765 /DB_XREF=gi:17773035 /DB_XREF=C0855E09-3 /CLONE=C0855E09 /FEA=FLmRNA /CNT=18 /TID=Mm.2529.1 /TIER=Stack /STK=11 /UG=Mm.2529 /LL=18675 /UG_GENE=Phex /UG_TITLE=phosphate regulating neutral endopeptidases on the X chromosome /FL=gb:U73910.1 gb:NM_011077.1 gb:U49908.1 gb:U75646.1	ENSMUST00000079945 // cdna:known chromosome:GRCm38:X:157162075:157415286:-1 gene:ENSMUSG00000057457 gene_biotype:protein_coding transcript_biotype:protein_coding // ensembl // 11 // ---///ENSMUST00000135713 // cdna:known chromosome:GRCm38:X:157162075:157165662:-1 gene:ENSMUSG00000057457 gene_biotype:protein_coding transcript_biotype:protein_coding // ensembl // 11 // ---///NM_011077 // Mus muscul…	Mm.2529.1	est///full length	Mm.2529///Mm.429046	Mm.2529
1436861_at	32.5183	160.042	0	2.23121	2.23121	4.69527	P	P	Il7	interleukin 7	16196	0002360 // T cell lineage commitment // inferred from mutant phenotype///0006955 // immune response // inferred from electronic annotation///0010468 // regulation of gene expression // inferred from direct assay///0010468 // regulation of gene expression // inferred from mutant phenotype///0030308 // negative regulation of cell growth // inferred from electronic annotation///0030890 // positive r…	0005576 // extracellular region // inferred from electronic annotation///0005615 // extracellular space // inferred from direct assay	0005125 // cytokine activity // inferred from direct assay///0005126 // cytokine receptor binding // inferred from electronic annotation///0005139 // interleukin-7 receptor binding // inferred from electronic annotation///0005515 // protein binding // inferred from electronic annotation///0008083 // growth factor activity // inferred from direct assay	GO:0002360|GO:0006955|GO:0010468|GO:0010468|GO:0030308|GO:0030890|GO:0043066|GO:0043086|GO:0045453|GO:0045582|GO:0046622|GO:0046622|GO:0048873|GO:2001237|GO:2001240|GO:0005576|GO:0005615|GO:0005125|GO:0005126|GO:0005139|GO:0005515|GO:0008083	chr3:7572023-7572791 (-) // 97.45 // qA1		ENSMUSG00000040329	December 2011 (Mouse Genome Sequencing Consortium and NCBI 38)	IPR000226 // Interleukin-7/interleukin-9 // 9.0E-58	96561			NP_032397	NM_008371	BG069762	GenBank	Consensus sequence	Q544C8///Q8C9S3///P10168///Q3UT18	gb:BG069762 /DB_XREF=gi:12552331 /DB_XREF=H3079H02-3 /CLONE=H3079H02 /FEA=EST /CNT=48 /TID=Mm.3825.2 /TIER=Stack /STK=42 /UG=Mm.3825 /LL=16196 /UG_GENE=Il7 /UG_TITLE=interleukin 7	AK040399 // Mus musculus 0 day neonate thymus cDNA, RIKEN full-length enriched library, clone:A430091K05 product:interleukin 7, full insert sequence. // gb // 11 // ---///AK041307 // Mus musculus adult male aorta and vein cDNA, RIKEN full-length enriched library, clone:A530098I02 product:interleukin 7, full insert sequence. // gb // 11 // ---///AK041403 // Mus musculus 3 days neonate thymus cDNA,…	Mm.3825.2	full length	Mm.3825	Mm.3825
1448350_at	311.751	1520.73	0	2.21838	2.21838	4.65372	P	P	Asl	argininosuccinate lyase	109900	0000050 // urea cycle // not recorded///0000053 // argininosuccinate metabolic process // not recorded///0001101 // response to acid // inferred from electronic annotation///0001822 // kidney development // inferred from electronic annotation///0001889 // liver development // not recorded///0006475 // internal protein amino acid acetylation // not recorded///0006520 // cellular amino acid metabol…	0005634 // nucleus // not recorded///0005737 // cytoplasm // not recorded///0005741 // mitochondrial outer membrane // not recorded///0005783 // endoplasmic reticulum // not recorded///0043025 // neuronal cell body // not recorded///0043204 // perikaryon // not recorded///0048471 // perinuclear region of cytoplasm // not recorded///0070852 // cell body fiber // not recorded	0003824 // catalytic activity // inferred from electronic annotation///0004056 // argininosuccinate lyase activity // not recorded///0016829 // lyase activity // inferred from electronic annotation	GO:0000050|GO:0000053|GO:0001101|GO:0001822|GO:0001889|GO:0006475|GO:0006520|GO:0006526|GO:0007494|GO:0007568|GO:0007584|GO:0007626|GO:0008652|GO:0009791|GO:0010043|GO:0014075|GO:0019676|GO:0032496|GO:0042450|GO:0042493|GO:0060416|GO:0060539|GO:0071242|GO:0071320|GO:0071346|GO:0071356|GO:0071377|GO:0071456|GO:0071549|GO:0005634|GO:0005737|GO:0005741|GO:0005783|GO:0043025|GO:0043204|GO:0048471|GO:…	chr5:130011259-130024324 (-) // 94.49 // qG1.3	EC:4.3.2.1	ENSMUSG00000025533	December 2011 (Mouse Genome Sequencing Consortium and NCBI 38)	IPR022761 // Fumarate lyase, N-terminal // 3.4E-110///IPR022761 // Fumarate lyase, N-terminal // 9.3E-56///IPR022761 // Fumarate lyase, N-terminal // 4.3E-42///IPR022761 // Fumarate lyase, N-terminal // 1.5E-36	88084			NP_598529	NM_133768	NM_133768	GenBank	Consensus sequence	Q91YI0///Q3UUH0///F7D439///E0CXM2///E0CY49	gb:NM_133768.1 /DB_XREF=gi:19526985 /GEN=2510006M18Rik /FEA=FLmRNA /CNT=175 /TID=Mm.23869.1 /TIER=FL+Stack /STK=87 /UG=Mm.23869 /LL=76802 /DEF=Mus musculus RIKEN cDNA 2510006M18 gene (2510006M18Rik), mRNA. /PROD=RIKEN cDNA 2510006M18 /FL=gb:BC016670.1 gb:NM_133768.1	AK010922 // Mus musculus 13 days embryo liver cDNA, RIKEN full-length enriched library, clone:2510006M18 product:SIMILAR TO ARGININOSUCCINATE LYASE homolog [Mus musculus], full insert sequence. // gb // 11 // ---///AK076453 // Mus musculus 0 day neonate head cDNA, RIKEN full-length enriched library, clone:4833404O05 product:ARGININOSUCCINATE LYASE homolog [Homo sapiens], full insert sequence. // …	Mm.23869.1	est///full length	Mm.23869///Mm.419412///Mm.461251///Mm.468143///Mm.480857	Mm.23869
1450863_a_at	34.3961	166.884	0	2.21062	2.21062	4.62873	P	P	Dclk1	doublecortin-like kinase 1	13175	0001764 // neuron migration // inferred from genetic interaction///0006468 // protein phosphorylation // inferred from electronic annotation///0007275 // multicellular organismal development // inferred from electronic annotation///0007399 // nervous system development // inferred from electronic annotation///0007409 // axonogenesis // inferred from mutant phenotype///0007420 // brain development…	0005622 // intracellular // inferred from electronic annotation	0000166 // nucleotide binding // inferred from electronic annotation///0004672 // protein kinase activity // inferred from electronic annotation///0004674 // protein serine/threonine kinase activity // inferred from electronic annotation///0004713 // protein tyrosine kinase activity // inferred from electronic annotation///0005524 // ATP binding // inferred from electronic annotation///0016301 //…	GO:0001764|GO:0006468|GO:0007275|GO:0007399|GO:0007409|GO:0007420|GO:0009615|GO:0016310|GO:0021952|GO:0030154|GO:0030900|GO:0035556|GO:0048675|GO:0048813|GO:0005622|GO:0000166|GO:0004672|GO:0004674|GO:0004713|GO:0005524|GO:0016301|GO:0016740|GO:0016772	chr3:55242536-55537351 (+) // 97.24 // qC	EC:2.7.11.1	ENSMUSG00000027797	December 2011 (Mouse Genome Sequencing Consortium and NCBI 38)	IPR000719 // Protein kinase, catalytic domain // 2.0E-76///IPR000719 // Protein kinase, catalytic domain // 3.3E-77///IPR001245 // Serine-threonine/tyrosine-protein kinase catalytic domain // 1.4E-37///IPR001245 // Serine-threonine/tyrosine-protein kinase catalytic domain // 2.4E-38///IPR003533 // Doublecortin domain // 3.1E-27///IPR003533 // Doublecortin domain // 6.3E-22	1330861			NP_001104521///NP_001104522///NP_001104523///NP_001182467///NP_001182468///NP_001182469///NP_064362	NM_001111051///NM_001111052///NM_001111053///NM_001195538///NM_001195539///NM_001195540///NM_019978	BQ174703	GenBank	Consensus sequence	Q8CCN4///Q9JLM8///Q9JLM6///H7BX36///Q1EDH1///A3KN70///A8IP62///Q3UGP0///Q80VB6///Q8CHG1///Q8VDT3///Q9JLM7	gb:BQ174703 /DB_XREF=gi:20350195 /DB_XREF=UI-M-DJ2-bwb-a-18-0-UI.s1 /CLONE=UI-M-DJ2-bwb-a-18-0-UI /FEA=FLmRNA /CNT=110 /TID=Mm.44752.1 /TIER=Stack /STK=47 /UG=Mm.44752 /LL=13175 /UG_GENE=Dcamkl1 /UG_TITLE=double cortin and calciumcalmodulin-dependent protein kinase-like 1 /FL=gb:AF155819.1 gb:NM_019978.1	AF155819 // Mus musculus doublecortin-like kinase (Dclk) mRNA, complete cds. // gb // 11 // ---///AF155821 // Mus musculus CPG16 (Cpg16) mRNA, complete cds. // gb // 11 // ---///AK032424 // Mus musculus adult male olfactory brain cDNA, RIKEN full-length enriched library, clone:6430542M22 product:double cortin and calcium/calmodulin-dependent protein kinase-like 1, full insert sequence. // gb // 1…	Mm.44752.1	est///full length	Mm.393242///Mm.409147///Mm.470413///Mm.472264	Mm.44752
1416368_at	46.0032	222.619	0	2.20686	2.20686	4.61669	P	P	Gsta4	glutathione S-transferase, alpha 4	14860	0006749 // glutathione metabolic process // inferred from sequence or structural similarity///0008152 // metabolic process // traceable author statement	0005737 // cytoplasm // not recorded///0005739 // mitochondrion // not recorded	0004364 // glutathione transferase activity // not recorded///0004364 // glutathione transferase activity // traceable author statement///0005515 // protein binding // inferred from electronic annotation///0008144 // drug binding // not recorded///0016740 // transferase activity // inferred from electronic annotation///0043295 // glutathione binding // not recorded	GO:0006749|GO:0008152|GO:0005737|GO:0005739|GO:0004364|GO:0004364|GO:0005515|GO:0008144|GO:0016740|GO:0043295	chr9:78191989-78209349 (+) // 95.69 // qE1	EC:2.5.1.18	ENSMUSG00000032348	December 2011 (Mouse Genome Sequencing Consortium and NCBI 38)	IPR004045 // Glutathione S-transferase, N-terminal // 1.3E-24///IPR004046 // Glutathione S-transferase, C-terminal // 1.5E-19	1309515			NP_034487	NM_010357	NM_010357	GenBank	Consensus sequence	P24472	gb:NM_010357.1 /DB_XREF=gi:6754081 /GEN=Gsta4 /FEA=FLmRNA /CNT=158 /TID=Mm.2662.1 /TIER=FL+Stack /STK=94 /UG=Mm.2662 /LL=14860 /DEF=Mus musculus glutathione S-transferase, alpha 4 (Gsta4), mRNA. /PROD=glutathione-S-transferase, alpha 4 /FL=gb:NM_010357.1 gb:L06047.1 gb:BC012639.1	AK008189 // Mus musculus adult male small intestine cDNA, RIKEN full-length enriched library, clone:2010011I18 product:glutathione S-transferase, alpha 4, full insert sequence. // gb // 9 // ---///AK008193 // Mus musculus adult male small intestine cDNA, RIKEN full-length enriched library, clone:2010011L06 product:glutathione S-transferase, alpha 4, full insert sequence. // gb // 11 // ---///AK00…	Mm.2662.1	full length	Mm.2662	Mm.2662
1418084_at	212.631	1015.84	0	2.18834	2.18834	4.55781	P	P	Nrp1	neuropilin 1	18186	0001525 // angiogenesis // inferred from mutant phenotype///0001569 // patterning of blood vessels // inferred from mutant phenotype///0001764 // neuron migration // inferred from mutant phenotype///0007155 // cell adhesion // inferred from electronic annotation///0007275 // multicellular organismal development // inferred from electronic annotation///0007399 // nervous system development // infe…	0005829 // cytosol // not recorded///0005883 // neurofilament // inferred from direct assay///0005886 // plasma membrane // not recorded///0009986 // cell surface // not recorded///0016020 // membrane // inferred from electronic annotation///0016021 // integral to membrane // inferred from electronic annotation///0030424 // axon // inferred from direct assay///0030424 // axon // not recorded///00…	0005021 // vascular endothelial growth factor-activated receptor activity // not recorded///0005515 // protein binding // inferred from physical interaction///0008201 // heparin binding // inferred from electronic annotation///0017154 // semaphorin receptor activity // inferred from genetic interaction///0017154 // semaphorin receptor activity // inferred from physical interaction///0017154 // se…	GO:0001525|GO:0001569|GO:0001764|GO:0007155|GO:0007275|GO:0007399|GO:0007411|GO:0007411|GO:0007411|GO:0007413|GO:0007507|GO:0009611|GO:0009887|GO:0016358|GO:0016477|GO:0021636|GO:0021675|GO:0030154|GO:0030517|GO:0035729|GO:0035767|GO:0038084|GO:0043524|GO:0048008|GO:0048010|GO:0048010|GO:0048012|GO:0048485|GO:0048666|GO:0048841|GO:0048842|GO:0048843|GO:0048843|GO:0048846|GO:0050731|GO:0050918|GO:…	chr8:128359031-128505471 (+) // 96.14 // qE2		ENSMUSG00000025810	December 2011 (Mouse Genome Sequencing Consortium and NCBI 38)	IPR000421 // Coagulation factor 5/8 C-terminal type domain // 5.2E-30///IPR000421 // Coagulation factor 5/8 C-terminal type domain // 5.9E-30///IPR000859 // CUB domain // 1.9E-32///IPR000859 // CUB domain // 7.4E-36///IPR000998 // MAM domain // 3.1E-45///IPR022579 // Neuropilin-1, C-terminal // 8.7E-32	106206			NP_032763	NM_008737	AK011144	GenBank	Consensus sequence	P97333///Q3UQY7///Q7TQ64///Q80X28///Q3UFP7	gb:NM_008737.1 /DB_XREF=gi:6679133 /GEN=Nrp /FEA=FLmRNA /CNT=224 /TID=Mm.27448.1 /TIER=FL+Stack /STK=30 /UG=Mm.27448 /LL=18186 /DEF=Mus musculus neuropilin (Nrp), mRNA. /PROD=neuropilin /FL=gb:D50086.1 gb:NM_008737.1	AK011144 // Mus musculus 10 days embryo whole body cDNA, RIKEN full-length enriched library, clone:2600002F02 product:neuropilin, full insert sequence. // gb // 11 // ---///AK159219 // Mus musculus osteoclast-like cell cDNA, RIKEN full-length enriched library, clone:I420010I11 product:neuropilin, full insert sequence. // gb // 11 // ---///BC060129 // Mus musculus neuropilin 1, mRNA (cDNA clone MG…	Mm.27448.1	est///full length	Mm.271745///Mm.423531///Mm.472123	Mm.27448
1435663_at	58.9046	281.288	0	2.18768	2.18768	4.55572	P	P	Esr1	estrogen receptor 1 (alpha)	13982	0001547 // antral ovarian follicle growth // inferred from mutant phenotype///0002064 // epithelial cell development // inferred from mutant phenotype///0002076 // osteoblast development // inferred from electronic annotation///0006351 // transcription, DNA-dependent // inferred from electronic annotation///0006355 // regulation of transcription, DNA-dependent // inferred from direct assay///0007…	0005634 // nucleus // inferred from direct assay///0005634 // nucleus // not recorded///0005737 // cytoplasm // inferred from direct assay///0005737 // cytoplasm // not recorded///0005794 // Golgi apparatus // inferred from electronic annotation///0005886 // plasma membrane // not recorded///0016020 // membrane // inferred from electronic annotation///0030315 // T-tubule // not recorded///0043005…	0001046 // core promoter sequence-specific DNA binding // not recorded///0003677 // DNA binding // not recorded///0003682 // chromatin binding // inferred from direct assay///0003700 // sequence-specific DNA binding transcription factor activity // inferred from electronic annotation///0003707 // steroid hormone receptor activity // not recorded///0004879 // ligand-activated sequence-specific DNA…	GO:0001547|GO:0002064|GO:0002076|GO:0006351|GO:0006355|GO:0007200|GO:0007204|GO:0008209|GO:0008584|GO:0010629|GO:0010863|GO:0016049|GO:0030518|GO:0030520|GO:0030522|GO:0032355|GO:0042981|GO:0043124|GO:0043401|GO:0043433|GO:0043523|GO:0043627|GO:0045429|GO:0045742|GO:0045839|GO:0045944|GO:0045944|GO:0048146|GO:0048386|GO:0051000|GO:0051091|GO:0060011|GO:0060065|GO:0060068|GO:0060523|GO:0060527|GO:…	chr10:5002864-5005632 (+) // 97.44 // qA1		ENSMUSG00000019768	December 2011 (Mouse Genome Sequencing Consortium and NCBI 38)	IPR000536 // Nuclear hormone receptor, ligand-binding, core // 7.3E-38///IPR001292 // Oestrogen receptor // 1.2E-57///IPR001628 // Zinc finger, nuclear hormone receptor-type // 4.5E-35	1352467		Nuclear_Receptors // GenMAPP	NP_031982	NM_007956	AI646838	GenBank	Consensus sequence	P19785///B3VQI7///E7FJU2///Q3UWN0///E7FJU3///E7FJU6///Q3UT58	gb:BB551764 /DB_XREF=gi:16448081 /DB_XREF=BB551764 /CLONE=E230030D02 /FEA=EST /CNT=54 /TID=Mm.18981.1 /TIER=Stack /STK=14 /UG=Mm.18981 /LL=103092 /UG_GENE=AA420328 /UG_TITLE=expressed sequence AA420328	AK036627 // Mus musculus adult male bone cDNA, RIKEN full-length enriched library, clone:9830143G19 product:estrogen receptor 1 (alpha), full insert sequence. // gb // 10 // ---///AK087638 // Mus musculus 2 days pregnant adult female oviduct cDNA, RIKEN full-length enriched library, clone:E230030D02 product:estrogen receptor 1 (alpha), full insert sequence. // gb // 11 // ---///ENSMUST00000067086…	Mm.18981.1	est///full length	Mm.393566///Mm.463262///Mm.474824///Mm.9213	Mm.18981
1428958_at	33.0838	157.458	0	2.18286	2.18286	4.54052	P	P	Paqr8	progestin and adipoQ receptor family member VIII	74229	0007275 // multicellular organismal development // inferred from electronic annotation///0030154 // cell differentiation // inferred from electronic annotation///0048477 // oogenesis // inferred from electronic annotation	0005886 // plasma membrane // inferred from electronic annotation///0016020 // membrane // inferred from electronic annotation///0016021 // integral to membrane // inferred from electronic annotation	0005496 // steroid binding // inferred from electronic annotation///0008289 // lipid binding // inferred from electronic annotation	GO:0007275|GO:0030154|GO:0048477|GO:0005886|GO:0016020|GO:0016021|GO:0005496|GO:0008289	chr1:20938042-20939650 (+) // 84.12 // qA4			December 2011 (Mouse Genome Sequencing Consortium and NCBI 38)		1921479			NP_083105	NM_028829	AV265674	GenBank	Consensus sequence	Q80ZE5	gb:AV265674 /DB_XREF=gi:16389383 /DB_XREF=AV265674 /CLONE=4930510E01 /FEA=mRNA /CNT=37 /TID=Mm.107266.1 /TIER=Stack /STK=16 /UG=Mm.107266 /LL=69262 /UG_GENE=3110001D06Rik /UG_TITLE=RIKEN cDNA 3110001D06 gene	AK013938 // Mus musculus 13 days embryo head cDNA, RIKEN full-length enriched library, clone:3110001D06 product:unclassifiable, full insert sequence. // gb // 10 // ---///AK029723 // Mus musculus adult male testis cDNA, RIKEN full-length enriched library, clone:4930510E01 product:RIKEN cDNA 1700019B16 gene, full insert sequence. // gb // 11 // ---///AK147376 // Mus musculus cDNA, RIKEN full-lengt…	Mm.107266.1	full length	Mm.40780	Mm.107266
1439247_at	14.2019	67.2136	0	2.17475	2.17475	4.51508	P	P	Dock10	dedicator of cytokinesis 10	210293	0007264 // small GTPase mediated signal transduction // inferred from electronic annotation///0050790 // regulation of catalytic activity // inferred from direct assay		0005085 // guanyl-nucleotide exchange factor activity // inferred from electronic annotation///0005089 // Rho guanyl-nucleotide exchange factor activity // inferred from direct assay///0005488 // binding // inferred from electronic annotation///0005515 // protein binding // inferred from electronic annotation///0005525 // GTP binding // inferred from electronic annotation///0005543 // phospholipi…	GO:0007264|GO:0050790|GO:0005085|GO:0005089|GO:0005488|GO:0005515|GO:0005525|GO:0005543|GO:0017048	chr1:80567994-80572550 (-) // 92.41 // qC5		ENSMUSG00000038608	December 2011 (Mouse Genome Sequencing Consortium and NCBI 38)	IPR001849 // Pleckstrin homology domain // 1.3E-13///IPR010703 // Dedicator of cytokinesis C-terminal // 3.0E-69///IPR021816 // Dedicator of cytokinesis C/D, N-terminal // 8.9E-33	2146320			NP_780500	NM_175291	BB763030	GenBank	Consensus sequence	B2RWY0///F1AHI9///E9QM99///Q8BZN6///Q3T9E0///Q8BLX9	gb:BB763030 /DB_XREF=gi:16207943 /DB_XREF=BB763030 /CLONE=G370018M23 /FEA=EST /CNT=9 /TID=Mm.133473.1 /TIER=Stack /STK=8 /UG=Mm.133473 /UG_TITLE=ESTs, Weakly similar to KIAA1058 protein (H.sapiens)	AK138722 // Mus musculus 0 day neonate thymus cDNA, RIKEN full-length enriched library, clone:A430025O09 product:dedicator of cytokinesis 10, full insert sequence. // gb // 11 // ---///BC150753 // Mus musculus dedicator of cytokinesis 10, mRNA (cDNA clone MGC:183664 IMAGE:9087664), complete cds. // gb // 11 // ---///ENSMUST00000077946 // cdna:known chromosome:GRCm38:1:80501073:80758553:-1 gene:EN…	Mm.133473.1	est///full length	Mm.133473///Mm.398006	Mm.133473
1419021_at	23.7564	110.476	0	2.14943	2.14943	4.43654	P	P	Mcf2	mcf.2 transforming sequence	109904	0016358 // dendrite development // inferred from mutant phenotype///0035023 // regulation of Rho protein signal transduction // inferred from electronic annotation///0035556 // intracellular signal transduction // inferred from electronic annotation///0050790 // regulation of catalytic activity // inferred from direct assay///0050790 // regulation of catalytic activity // traceable author stateme…	0005622 // intracellular // inferred from electronic annotation	0005085 // guanyl-nucleotide exchange factor activity // inferred from direct assay///0005085 // guanyl-nucleotide exchange factor activity // traceable author statement///0005089 // Rho guanyl-nucleotide exchange factor activity // inferred from electronic annotation///0005515 // protein binding // inferred from physical interaction///0005543 // phospholipid binding // inferred from electronic a…	GO:0016358|GO:0035023|GO:0035556|GO:0050790|GO:0050790|GO:0005622|GO:0005085|GO:0005085|GO:0005089|GO:0005515|GO:0005543	chrX:60055958-60147700 (-) // 99.02 // qA6		ENSMUSG00000031139	December 2011 (Mouse Genome Sequencing Consortium and NCBI 38)	IPR000219 // Dbl homology (DH) domain // 1.2E-44///IPR000219 // Dbl homology (DH) domain // 8.9E-45///IPR000219 // Dbl homology (DH) domain // 9.2E-45	96932			NP_573460	NM_133197	NM_133197	GenBank	Consensus sequence	Q8C067///Q8BLE2///Q99N72///Q7TNJ5///Q2L4X0///A2AET8///A2AEU1	gb:NM_133197.1 /DB_XREF=gi:18875339 /GEN=Mcf2 /FEA=FLmRNA /CNT=17 /TID=Mm.93796.1 /TIER=FL+Stack /STK=15 /UG=Mm.93796 /LL=109904 /DEF=Mus musculus mcf.2 transforming sequence (Mcf2), mRNA. /PROD=mcf.2 transforming /FL=gb:AB052945.1 gb:NM_133197.1	AB052945 // Mus musculus mRNA for Mcf2 proto-oncogene protein, complete cds. // gb // 11 // ---///AB101616 // Mus musculus mRNA for Mcf2 proto-oncogene protein, complete cds. // gb // 11 // ---///AB244989 // Mus musculus molossinus Dbl mRNA, complete cds. // gb // 9 // ---///AK032122 // Mus musculus adult male medulla oblongata cDNA, RIKEN full-length enriched library, clone:6332404B18 product:MC…	Mm.93796.1	full length	Mm.93796	Mm.93796
1452646_at	240.693	1109.53	0	2.13676	2.13676	4.39774	P	P	Trp53inp2	transformation related protein 53 inducible nuclear protein 2	68728	0000045 // autophagic vacuole assembly // not recorded///0001649 // osteoblast differentiation // inferred from mutant phenotype///0006351 // transcription, DNA-dependent // inferred from electronic annotation///0006355 // regulation of transcription, DNA-dependent // inferred from electronic annotation///0006914 // autophagy // inferred from electronic annotation///0010508 // positive regulation…	0005634 // nucleus // not recorded///0005737 // cytoplasm // inferred from electronic annotation///0005776 // autophagic vacuole // not recorded///0005829 // cytosol // not recorded///0016605 // PML body // inferred from electronic annotation///0031410 // cytoplasmic vesicle // inferred from electronic annotation	0005515 // protein binding // inferred from electronic annotation	GO:0000045|GO:0001649|GO:0006351|GO:0006355|GO:0006914|GO:0010508|GO:0045893|GO:0005634|GO:0005737|GO:0005776|GO:0005829|GO:0016605|GO:0031410|GO:0005515	chr2:155381821-155389850 (+) // 98.5 // qH1		ENSMUSG00000038375	December 2011 (Mouse Genome Sequencing Consortium and NCBI 38)		1915978			NP_835212	NM_178111	AK003956	GenBank	Consensus sequence	Q8CFU8///A2ARD0///A2ARD1///Q3TXH1///Q3UEJ3	gb:AK003956.1 /DB_XREF=gi:12834929 /FEA=mRNA /CNT=372 /TID=Mm.30000.1 /TIER=Stack /STK=254 /UG=Mm.30000 /LL=68728 /UG_GENE=1110029F20Rik /UG_TITLE=RIKEN cDNA 1110029F20 gene /DEF=Mus musculus 18 days embryo whole body cDNA, RIKEN full-length enriched library, clone:1110029F20:unclassifiable transcript, full insert sequence.	BC036958 // Mus musculus transformation related protein 53 inducible nuclear protein 2, mRNA (cDNA clone MGC:47430 IMAGE:4504446), complete cds. // gb // 11 // ---///BC043086 // Mus musculus transformation related protein 53 inducible nuclear protein 2, mRNA (cDNA clone MGC:58002 IMAGE:6417598), complete cds. // gb // 11 // ---///ENSMUST00000043237 // cdna:known chromosome:GRCm38:2:155381814:1553…	Mm.30000.1	est///full length	Mm.293605///Mm.408627///Mm.474909	Mm.30000
1422782_s_at	37.1279	170.85	0	2.13424	2.13424	4.39006	P	P	Tlr3	toll-like receptor 3	142980	0001819 // positive regulation of cytokine production // inferred from electronic annotation///0001934 // positive regulation of protein phosphorylation // not recorded///0002224 // toll-like receptor signaling pathway // not recorded///0002282 // microglial cell activation involved in immune response // not recorded///0002756 // MyD88-independent toll-like receptor signaling pathway // inferred …	0005622 // intracellular // not recorded///0005737 // cytoplasm // not recorded///0005768 // endosome // inferred from electronic annotation///0005783 // endoplasmic reticulum // inferred from electronic annotation///0005789 // endoplasmic reticulum membrane // inferred from electronic annotation///0009986 // cell surface // not recorded///0010008 // endosome membrane // inferred from electronic …	0003723 // RNA binding // inferred from electronic annotation///0003725 // double-stranded RNA binding // not recorded///0004872 // receptor activity // not recorded///0004888 // transmembrane signaling receptor activity // inferred from electronic annotation///0005515 // protein binding // inferred from physical interaction	GO:0001819|GO:0001934|GO:0002224|GO:0002282|GO:0002756|GO:0006952|GO:0006954|GO:0007165|GO:0007252|GO:0008584|GO:0009615|GO:0032481|GO:0032722|GO:0032728|GO:0032735|GO:0032755|GO:0032755|GO:0032755|GO:0032757|GO:0032760|GO:0032760|GO:0034123|GO:0034138|GO:0034346|GO:0035458|GO:0035690|GO:0042346|GO:0043065|GO:0043123|GO:0043123|GO:0043123|GO:0043330|GO:0043331|GO:0045078|GO:0045080|GO:0045087|GO:…	chr8:45395667-45410618 (-) // 87.13 // qB1.1		ENSMUSG00000031639	December 2011 (Mouse Genome Sequencing Consortium and NCBI 38)	IPR000157 // Toll/interleukin-1 receptor homology (TIR) domain // 8.0E-30///IPR001611 // Leucine-rich repeat // 1.2E-4///IPR001611 // Leucine-rich repeat // 1.7E-5///IPR001611 // Leucine-rich repeat // 4.4E-5///IPR001611 // Leucine-rich repeat // 7.6E-5///IPR001611 // Leucine-rich repeat // 1.7E-5///IPR001611 // Leucine-rich repeat // 5.4E-5	2156367			NP_569054	NM_126166	NM_126166	GenBank	Consensus sequence	Q3TM31///Q499F3///Q99MB1///Q8C2X8	gb:NM_126166.1 /DB_XREF=gi:18497293 /GEN=Tlr3 /FEA=FLmRNA /CNT=44 /TID=Mm.33874.1 /TIER=FL+Stack /STK=12 /UG=Mm.33874 /LL=142980 /DEF=Mus musculus toll-like receptor 3 (Tlr3), mRNA. /PROD=toll-like receptor 3 /FL=gb:AF355152.1 gb:NM_126166.1	AK166177 // Mus musculus mammary gland RCB-0526 Jyg-MC(A) cDNA, RIKEN full-length enriched library, clone:G830005K06 product:toll-like receptor 3, full insert sequence. // gb // 9 // ---///AK171438 // Mus musculus B6-derived CD11 +ve dendritic cells cDNA, RIKEN full-length enriched library, clone:F730215M24 product:toll-like receptor 3, full insert sequence. // gb // 11 // ---///BC023850 // Mus m…	Mm.33874.1	full length	Mm.33874	Mm.33874
1417946_at	53.3853	245.5	0	2.13329	2.13329	4.38717	P	P	Abhd3	abhydrolase domain containing 3	106861		0016020 // membrane // inferred from electronic annotation///0016021 // integral to membrane // inferred from electronic annotation	0004091 // carboxylesterase activity // inferred from electronic annotation///0016787 // hydrolase activity // inferred from electronic annotation	GO:0016020|GO:0016021|GO:0004091|GO:0016787	chr18:10644410-10706771 (-) // 98.84 // qA1		ENSMUSG00000002475	December 2011 (Mouse Genome Sequencing Consortium and NCBI 38)	IPR000073 // Alpha/beta hydrolase fold-1 // 4.6E-15///IPR000073 // Alpha/beta hydrolase fold-1 // 6.0E-14///IPR000073 // Alpha/beta hydrolase fold-1 // 4.7E-15	2147183			NP_598891	NM_134130	NM_134130	GenBank	Consensus sequence	Q91ZH7///D3YU06///F6RSE8///D3Z6Y2	gb:NM_134130.1 /DB_XREF=gi:19527359 /GEN=Labh3-pending /FEA=FLmRNA /CNT=43 /TID=Mm.7100.1 /TIER=FL+Stack /STK=33 /UG=Mm.7100 /LL=106861 /DEF=Mus musculus lung alphabeta hydrolase 3 (Labh3-pending), mRNA. /PROD=lung alphabeta hydrolase 3 /FL=gb:AF429302.1 gb:NM_134130.1 gb:BC026770.1	AF429302 // Mus musculus lung alpha/beta hydrolase fold protein 3 mRNA, complete cds. // gb // 11 // ---///AK134676 // Mus musculus adult male medulla oblongata cDNA, RIKEN full-length enriched library, clone:6330521P13 product:abhydrolase domain containing 3, full insert sequence. // gb // 11 // ---///AK144238 // Mus musculus cDNA, RIKEN full-length enriched library, clone:G430143N22 product:abh…	Mm.7100.1	est///full length	Mm.273108///Mm.394821	Mm.7100
1433818_at	15.6078	71.4476	0	2.12671	2.12671	4.3672	P	P	Agpat3	1-acylglycerol-3-phosphate O-acyltransferase 3	28169	0006629 // lipid metabolic process // inferred from electronic annotation///0008152 // metabolic process // inferred from electronic annotation///0008654 // phospholipid biosynthetic process // inferred from electronic annotation///0016024 // CDP-diacylglycerol biosynthetic process // inferred from electronic annotation	0005634 // nucleus // inferred from electronic annotation///0005635 // nuclear envelope // inferred from electronic annotation///0005783 // endoplasmic reticulum // not recorded///0005789 // endoplasmic reticulum membrane // inferred from electronic annotation///0005886 // plasma membrane // not recorded///0016020 // membrane // inferred from electronic annotation///0016021 // integral to membran…	0003841 // 1-acylglycerol-3-phosphate O-acyltransferase activity // inferred from electronic annotation///0016740 // transferase activity // inferred from electronic annotation///0016746 // transferase activity, transferring acyl groups // inferred from electronic annotation	GO:0006629|GO:0008152|GO:0008654|GO:0016024|GO:0005634|GO:0005635|GO:0005783|GO:0005789|GO:0005886|GO:0016020|GO:0016021|GO:0003841|GO:0016740|GO:0016746	chr10:78269730-78273053 (-) // 99.79 // qC1	EC:2.3.1.51	ENSMUSG00000001211	December 2011 (Mouse Genome Sequencing Consortium and NCBI 38)	IPR002123 // Phospholipid/glycerol acyltransferase // 1.3E-19				NP_443747	NM_053014	AV296997	GenBank	Consensus sequence	Q9D517///C4B4E7///D3YTN7///D3YUW0///D3YV65///D3Z1M6///Q3TXT9	gb:AV296997 /DB_XREF=gi:15405860 /DB_XREF=AV296997 /CLONE=5730446A02 /FEA=EST /CNT=117 /TID=Mm.86311.1 /TIER=Stack /STK=18 /UG=Mm.86311 /LL=103456 /UG_GENE=AW493985 /UG_TITLE=expressed sequence AW493985	ENSMUST00000001240 // cdna:known chromosome:GRCm38:10:78269178:78352442:-1 gene:ENSMUSG00000001211 gene_biotype:protein_coding transcript_biotype:protein_coding // ensembl // 11 // ---	Mm.86311.1	est///full length	Mm.141230///Mm.408551///Mm.418597///Mm.487872	Mm.86311
1447342_at	13.3927	61.1871	0	2.12387	2.12387	4.35861	P	P								chr3:118488390-118488835 (+) // 25.39 // qG1			December 2011 (Mouse Genome Sequencing Consortium and NCBI 38)							BB751335	GenBank	Consensus sequence		gb:BB751335 /DB_XREF=gi:16155571 /DB_XREF=BB751335 /CLONE=G130205B07 /FEA=EST /CNT=2 /TID=Mm.207662.1 /TIER=ConsEnd /STK=2 /UG=Mm.207662 /UG_TITLE=ESTs	AK138264 // Mus musculus adult male hypothalamus cDNA, RIKEN full-length enriched library, clone:A230046N17 product:unclassifiable, full insert sequence. // gb // 11 // ---///n283163 // accn=AK138264 class=mRNAlike lncRNA name=Mouse noncoding transcript ref=FANTOM3 transcriptId=A230046N17 cpcScore=-1.5906100 cnci=-0.2771657 // noncode // 11 // ---	Mm.207662.1			Mm.207662
1453578_at	13.5458	61.4314	0	2.11322	2.11322	4.32655	P	P	Pter	phosphotriesterase related	19212	0009056 // catabolic process // inferred from electronic annotation		0008270 // zinc ion binding // inferred from electronic annotation///0016787 // hydrolase activity // inferred from electronic annotation///0016788 // hydrolase activity, acting on ester bonds // inferred from electronic annotation///0016888 // endodeoxyribonuclease activity, producing 5'-phosphomonoesters // inferred from electronic annotation///0046872 // metal ion binding // inferred from elec…	GO:0009056|GO:0008270|GO:0016787|GO:0016788|GO:0016888|GO:0046872	chr2:13001886-13003640 (+) // 94.8 // qA1		ENSMUSG00000026730	December 2011 (Mouse Genome Sequencing Consortium and NCBI 38)	IPR001130 // TatD family // 8.5E-10///IPR001559 // Aryldialkylphosphatase // 2.9E-150	107372			NP_032987	NM_008961	BM939099	GenBank	Consensus sequence	Q60866///A2AUR3	gb:BM939099 /DB_XREF=gi:19398251 /DB_XREF=UI-M-BZ1-bkc-c-08-0-UI.r1 /CLONE=UI-M-BZ1-bkc-c-08-0-UI /FEA=mRNA /CNT=20 /TID=Mm.81159.2 /TIER=ConsEnd /STK=1 /UG=Mm.81159 /LL=68921 /UG_GENE=1110065A22Rik /UG_TITLE=RIKEN cDNA 1110065A22 gene	AK075604 // Mus musculus adult male kidney cDNA, RIKEN full-length enriched library, clone:0610042L23 product:phosphotriesterase related, full insert sequence. // gb // 11 // ---///ENSMUST00000134794 // cdna:known chromosome:GRCm38:2:12924041:13003453:1 gene:ENSMUSG00000026730 gene_biotype:protein_coding transcript_biotype:protein_coding // ensembl // 11 // ---///NM_008961 // Mus musculus phospho…	Mm.81159.2	full length	Mm.229322	Mm.81159
1449528_at	32.8803	148.598	0	2.1082	2.1082	4.31154	M	P	Figf	c-fos induced growth factor	14205	0001525 // angiogenesis // inferred from electronic annotation///0001666 // response to hypoxia // inferred from electronic annotation///0007275 // multicellular organismal development // inferred from electronic annotation///0008283 // cell proliferation // inferred from direct assay///0008284 // positive regulation of cell proliferation // inferred from direct assay///0030154 // cell differenti…	0005576 // extracellular region // inferred from direct assay///0005615 // extracellular space // inferred from direct assay///0016020 // membrane // inferred from electronic annotation	0005172 // vascular endothelial growth factor receptor binding // not recorded///0005515 // protein binding // inferred from physical interaction///0008083 // growth factor activity // inferred from direct assay///0042056 // chemoattractant activity // not recorded///0042803 // protein homodimerization activity // inferred from physical interaction///0043184 // vascular endothelial growth factor …	GO:0001525|GO:0001666|GO:0007275|GO:0008283|GO:0008284|GO:0030154|GO:0030947|GO:0032755|GO:0048010|GO:0048010|GO:0050918|GO:0050930|GO:0051781|GO:0060754|GO:0070555|GO:0005576|GO:0005615|GO:0016020|GO:0005172|GO:0005515|GO:0008083|GO:0042056|GO:0042803|GO:0043184|GO:0043185	chrX:164373300-164402646 (+) // 98.37 // qF5		ENSMUSG00000031380	December 2011 (Mouse Genome Sequencing Consortium and NCBI 38)	IPR000072 // Platelet-derived growth factor (PDGF) // 2.9E-17	108037			NP_034346	NM_010216	NM_010216	GenBank	Consensus sequence	P97946///Q6P5N9	gb:NM_010216.1 /DB_XREF=gi:6753873 /GEN=Figf /FEA=FLmRNA /CNT=19 /TID=Mm.3983.1 /TIER=FL+Stack /STK=8 /UG=Mm.3983 /LL=14205 /DEF=Mus musculus c-fos induced growth factor (Figf), mRNA. /PROD=c-fos induced growth factor /FL=gb:NM_010216.1 gb:D89628.1	BC080770 // Mus musculus c-fos induced growth factor, mRNA (cDNA clone MGC:91248 IMAGE:30286444), complete cds. // gb // 10 // ---///ENSMUST00000033751 // cdna:known chromosome:GRCm38:X:164373378:164402650:1 gene:ENSMUSG00000031380 gene_biotype:protein_coding transcript_biotype:protein_coding // ensembl // 11 // ---///NM_010216 // Mus musculus c-fos induced growth factor (Figf), mRNA. // refseq /…	Mm.3983.1	full length	Mm.297978	Mm.3983
1435311_s_at	21.8567	98.4515	0	2.10343	2.10343	4.29729	P	P	Syn3	synapsin III	27204	0007269 // neurotransmitter secretion // inferred from electronic annotation///0008152 // metabolic process // inferred from electronic annotation	0008021 // synaptic vesicle // not recorded///0016020 // membrane // inferred from electronic annotation///0030054 // cell junction // inferred from electronic annotation///0030672 // synaptic vesicle membrane // inferred from direct assay///0031410 // cytoplasmic vesicle // inferred from electronic annotation///0045202 // synapse // inferred from direct assay	0000166 // nucleotide binding // inferred from electronic annotation///0003824 // catalytic activity // inferred from electronic annotation///0005524 // ATP binding // not recorded	GO:0007269|GO:0008152|GO:0008021|GO:0016020|GO:0030054|GO:0030672|GO:0031410|GO:0045202|GO:0000166|GO:0003824|GO:0005524	chr10:86048747-86049382 (-) // 92.06 // qC1			December 2011 (Mouse Genome Sequencing Consortium and NCBI 38)					NP_001157967///NP_038750	NM_001164495///NM_013722	AV327590	GenBank	Consensus sequence	Q8JZP2///Q3KN99///Q9QZA3	gb:AV327590 /DB_XREF=gi:15406305 /DB_XREF=AV327590 /CLONE=6330420A11 /FEA=EST /CNT=18 /TID=Mm.27824.1 /TIER=Stack /STK=18 /UG=Mm.27824 /LL=103139 /UG_GENE=AI117679 /UG_TITLE=expressed sequence AI117679	NM_013722 // Mus musculus synapsin III (Syn3), transcript variant 1, mRNA. // refseq // 11 // ---	Mm.27824.1	full length	Mm.394931	Mm.27824
1454104_a_at	7.1074	31.8028	0	2.09384	2.09384	4.26884	P	P	Slc16a9	solute carrier family 16 (monocarboxylic acid transporters), member 9	66859	0006810 // transport // inferred from electronic annotation///0046415 // urate metabolic process // not recorded///0055085 // transmembrane transport // inferred from electronic annotation	0005886 // plasma membrane // inferred from electronic annotation///0016020 // membrane // inferred from electronic annotation///0016021 // integral to membrane // inferred from electronic annotation	0015293 // symporter activity // inferred from electronic annotation	GO:0006810|GO:0046415|GO:0055085|GO:0005886|GO:0016020|GO:0016021|GO:0015293	chr10:70266978-70284080 (+) // 100.0 // qB5.3		ENSMUSG00000037762	December 2011 (Mouse Genome Sequencing Consortium and NCBI 38)	IPR011701 // Major facilitator superfamily // 2.4E-21///IPR011701 // Major facilitator superfamily // 5.6E-17	1914109			NP_080083	NM_025807	AK015196	GenBank	Consensus sequence	Q7TM99///Q9CPZ7///Q8C5V9	gb:AK015196.1 /DB_XREF=gi:12853438 /FEA=mRNA /CNT=1 /TID=Mm.19325.2 /TIER=ConsEnd /STK=0 /UG=Mm.19325 /LL=66859 /UG_GENE=1200003C15Rik /UG_TITLE=RIKEN cDNA 1200003C15 gene /DEF=Mus musculus adult male testis cDNA, RIKEN full-length enriched library, clone:4930425B13:possible monocarboxylate transporter containing protein, full insert sequence.	AK004599 // Mus musculus adult male lung cDNA, RIKEN full-length enriched library, clone:1200004H04 product:hypothetical protein, full insert sequence. // gb // 11 // ---///AK015196 // Mus musculus adult male testis cDNA, RIKEN full-length enriched library, clone:4930425B13 product:RIKEN cDNA 4930425B13 gene, full insert sequence. // gb // 11 // ---///BC034205 // Mus musculus solute carrier famil…	Mm.19325.2	full length	Mm.19325	Mm.19325
1449353_at	173.782	775.684	0	2.09028	2.09028	4.2583	P	P	Zmat3	zinc finger matrin type 3	22401	0006810 // transport // inferred from electronic annotation///0006915 // apoptotic process // inferred from electronic annotation///0006917 // induction of apoptosis // not recorded///0006974 // response to DNA damage stimulus // inferred from electronic annotation///0015031 // protein transport // inferred from electronic annotation///0030308 // negative regulation of cell growth // traceable au…	0005622 // intracellular // inferred from electronic annotation///0005634 // nucleus // inferred from electronic annotation///0005730 // nucleolus // not recorded	0003676 // nucleic acid binding // inferred from electronic annotation///0003723 // RNA binding // inferred from electronic annotation///0008270 // zinc ion binding // inferred from electronic annotation///0046872 // metal ion binding // inferred from electronic annotation	GO:0006810|GO:0006915|GO:0006917|GO:0006974|GO:0015031|GO:0030308|GO:0040008|GO:0005622|GO:0005634|GO:0005730|GO:0003676|GO:0003723|GO:0008270|GO:0046872	chr3:32334795-32365620 (-) // 93.29 // qA3		ENSMUSG00000027663	December 2011 (Mouse Genome Sequencing Consortium and NCBI 38)	IPR022755 // Zinc finger, double-stranded RNA binding // 2.6E-10///IPR022755 // Zinc finger, double-stranded RNA binding // 5.7E-11///IPR022755 // Zinc finger, double-stranded RNA binding // 8.7E-9	1195270			NP_033543	NM_009517	NM_009517	GenBank	Consensus sequence	O54836///B9EI21	gb:NM_009517.1 /DB_XREF=gi:6678584 /GEN=Wig1 /FEA=FLmRNA /CNT=40 /TID=Mm.35705.1 /TIER=FL+Stack /STK=13 /UG=Mm.35705 /LL=22401 /DEF=Mus musculus wild-type p53-induced gene 1 (Wig1), mRNA. /PROD=wild-type p53-induced gene 1 /FL=gb:AF012923.1 gb:NM_009517.1	AF012923 // Mus musculus p53-inducible zinc finger protein (Wig-1) mRNA, complete cds. // gb // 10 // ---///AK043009 // Mus musculus 7 days neonate cerebellum cDNA, RIKEN full-length enriched library, clone:A730047J09 product:wild-type p53-induced gene 1, full insert sequence. // gb // 11 // ---///ENSMUST00000029199 // cdna:known chromosome:GRCm38:3:32334798:32365678:-1 gene:ENSMUSG00000027663 ge…	Mm.35705.1	full length	Mm.35705	Mm.35705
1439862_at	26.6685	118.998	0	2.08982	2.08982	4.25694	P	P	Rorb	RAR-related orphan receptor beta	225998	0006351 // transcription, DNA-dependent // inferred from electronic annotation///0006355 // regulation of transcription, DNA-dependent // inferred from electronic annotation///0007275 // multicellular organismal development // inferred from electronic annotation///0007420 // brain development // inferred from electronic annotation///0007601 // visual perception // inferred from electronic annotat…	0005634 // nucleus // inferred by curator	0003677 // DNA binding // inferred from electronic annotation///0003700 // sequence-specific DNA binding transcription factor activity // inferred from direct assay///0003700 // sequence-specific DNA binding transcription factor activity // not recorded///0003707 // steroid hormone receptor activity // inferred from electronic annotation///0004879 // ligand-activated sequence-specific DNA binding…	GO:0006351|GO:0006355|GO:0007275|GO:0007420|GO:0007601|GO:0007623|GO:0030522|GO:0042462|GO:0043401|GO:0045893|GO:0050896|GO:0005634|GO:0003677|GO:0003700|GO:0003700|GO:0003707|GO:0004879|GO:0005515|GO:0008270|GO:0008502|GO:0043565|GO:0046872	chr19:18930612-18931380 (-) // 91.88 // qB		ENSMUSG00000036192	December 2011 (Mouse Genome Sequencing Consortium and NCBI 38)	IPR000536 // Nuclear hormone receptor, ligand-binding, core // 4.8E-33///IPR000536 // Nuclear hormone receptor, ligand-binding, core // 4.6E-33///IPR001628 // Zinc finger, nuclear hormone receptor-type // 6.9E-37///IPR001628 // Zinc finger, nuclear hormone receptor-type // 6.6E-37	1343464		Nuclear_Receptors // GenMAPP	NP_001036819///NP_666207	NM_001043354///NM_146095	BB367351	GenBank	Consensus sequence	Q8R1B8	gb:BB367351 /DB_XREF=gi:16406529 /DB_XREF=BB367351 /CLONE=C130037J04 /FEA=EST /CNT=8 /TID=Mm.71017.1 /TIER=ConsEnd /STK=6 /UG=Mm.71017 /UG_TITLE=ESTs	AK159011 // Mus musculus visual cortex cDNA, RIKEN full-length enriched library, clone:K530032J01 product:unclassifiable, full insert sequence. // gb // 11 // ---///ENSMUST00000040153 // cdna:known chromosome:GRCm38:19:18930605:19001117:-1 gene:ENSMUSG00000036192 gene_biotype:protein_coding transcript_biotype:protein_coding // ensembl // 11 // ---///ENSMUST00000112832 // cdna:known chromosome:GRC…	Mm.71017.1	est///full length	Mm.234641///Mm.276747///Mm.408072///Mm.408176///Mm.483707	Mm.71017
1436736_x_at	216.903	967.003	0	2.08855	2.08855	4.25322	P	P	Nrep	neuronal regeneration related protein	27528	0017015 // regulation of transforming growth factor beta receptor signaling pathway // inferred from direct assay///0031103 // axon regeneration // inferred from electronic annotation///0045664 // regulation of neuron differentiation // not recorded	0005634 // nucleus // not recorded///0005737 // cytoplasm // not recorded	0005515 // protein binding // inferred from physical interaction	GO:0017015|GO:0031103|GO:0045664|GO:0005634|GO:0005737|GO:0005515	chr18:33437017-33437317 (-) // 86.34 // qB1		ENSMUSG00000042834	December 2011 (Mouse Genome Sequencing Consortium and NCBI 38)	IPR024417 // Neuronal protein 3.1 // 4.4E-42	99444			NP_001103458///NP_001103459///NP_001254646///NP_444308	NM_001109988///NM_001109989///NM_001267717///NM_053078	BB369191	GenBank	Consensus sequence	Q542Q5///Q07475	gb:BB369191 /DB_XREF=gi:9081020 /DB_XREF=BB369191 /CLONE=C130047C13 /FEA=EST /CNT=78 /TID=Mm.4919.2 /TIER=Stack /STK=78 /UG=Mm.4919 /LL=27528 /UG_GENE=D0H4S114 /UG_TITLE=DNA segment, human D4S114	AK048361 // Mus musculus 16 days embryo head cDNA, RIKEN full-length enriched library, clone:C130052N24 product:DNA segment, human D4S114, full insert sequence. // gb // 11 // ---///AK133769 // Mus musculus 8 days embryo whole body cDNA, RIKEN full-length enriched library, clone:5730410K07 product:Neuronal protein 3.1 (p311 protein), full insert sequence. // gb // 11 // ---///BC054762 // Mus musc…	Mm.4919.2	est///full length	Mm.407415///Mm.470341///Mm.471084	Mm.4919
1451991_at	16.4147	72.3761	0	2.07261	2.07261	4.20647	P	P	Epha7	Eph receptor A7	13841	0006468 // protein phosphorylation // inferred from electronic annotation///0006915 // apoptotic process // inferred from electronic annotation///0007169 // transmembrane receptor protein tyrosine kinase signaling pathway // inferred from electronic annotation///0007275 // multicellular organismal development // inferred from electronic annotation///0007399 // nervous system development // inferr…	0005886 // plasma membrane // inferred from electronic annotation///0005887 // integral to plasma membrane // inferred by curator///0016020 // membrane // inferred from electronic annotation///0016021 // integral to membrane // inferred from electronic annotation///0030425 // dendrite // not recorded///0031594 // neuromuscular junction // not recorded///0043025 // neuronal cell body // not record…	0000166 // nucleotide binding // inferred from electronic annotation///0004672 // protein kinase activity // inferred from electronic annotation///0004713 // protein tyrosine kinase activity // not recorded///0004714 // transmembrane receptor protein tyrosine kinase activity // inferred from electronic annotation///0005003 // ephrin receptor activity // inferred from electronic annotation///00050…	GO:0006468|GO:0006915|GO:0007169|GO:0007275|GO:0007399|GO:0007420|GO:0016310|GO:0022407|GO:0031290|GO:0031952|GO:0043065|GO:0043281|GO:0043525|GO:0048013|GO:0048013|GO:0048755|GO:0050730|GO:0050730|GO:0050919|GO:0070372|GO:0005886|GO:0005887|GO:0016020|GO:0016021|GO:0030425|GO:0031594|GO:0043025|GO:0045211|GO:0000166|GO:0004672|GO:0004713|GO:0004714|GO:0005003|GO:0005004|GO:0005515|GO:0005524|GO:…	chr4:28813151-28965296 (+) // 97.33 // qA4	EC:2.7.10.1	ENSMUSG00000028289	December 2011 (Mouse Genome Sequencing Consortium and NCBI 38)	IPR000719 // Protein kinase, catalytic domain // 3.3E-50///IPR000719 // Protein kinase, catalytic domain // 3.3E-50///IPR001090 // Ephrin receptor ligand binding domain // 1.4E-81///IPR001245 // Serine-threonine/tyrosine-protein kinase catalytic domain // 2.4E-98///IPR001245 // Serine-threonine/tyrosine-protein kinase catalytic domain // 2.4E-98///IPR003961 // Fibronectin, type III // 2.8E-16///I…	95276			NP_001116361///NP_034271	NM_001122889///NM_010141	BC026153	GenBank	Consensus sequence	Q61772///Q8CCF9///A2BDQ4///Q3V3T7///Q8CC52///Q8R381	gb:BC026153.1 /DB_XREF=gi:20070701 /FEA=FLmRNA /CNT=48 /TID=Mm.4806.1 /TIER=FL+Stack /STK=26 /UG=Mm.4806 /LL=13841 /UG_GENE=Epha7 /DEF=Mus musculus, clone MGC:14056 IMAGE:3991628, mRNA, complete cds. /PROD=Unknown (protein for MGC:14056) /FL=gb:BC026153.1	AK030480 // Mus musculus adult male pituitary gland cDNA, RIKEN full-length enriched library, clone:5330417H08 product:Eph receptor A7, full insert sequence. // gb // 11 // ---///AK033224 // Mus musculus 15 days embryo male testis cDNA, RIKEN full-length enriched library, clone:8030468B22 product:Eph receptor A7, full insert sequence. // gb // 11 // ---///ENSMUST00000029964 // cdna:known chromoso…	Mm.4806.1	est///full length	Mm.257266///Mm.405374	Mm.4806
1437195_x_at	131.49	574.518	0	2.05948	2.05948	4.16837	P	P	Mapk10	mitogen-activated protein kinase 10	26414	0000165 // MAPK cascade // inferred from electronic annotation///0006468 // protein phosphorylation // inferred from electronic annotation///0006468 // protein phosphorylation // not recorded///0007254 // JNK cascade // inferred from direct assay///0007254 // JNK cascade // not recorded///0007258 // JUN phosphorylation // not recorded///0009103 // lipopolysaccharide biosynthetic process // inferr…	0005634 // nucleus // inferred from electronic annotation///0005737 // cytoplasm // inferred from direct assay///0005739 // mitochondrion // inferred from direct assay///0005886 // plasma membrane // inferred from direct assay///0016020 // membrane // inferred from electronic annotation	0000166 // nucleotide binding // inferred from electronic annotation///0004672 // protein kinase activity // inferred from electronic annotation///0004674 // protein serine/threonine kinase activity // inferred from electronic annotation///0004705 // JUN kinase activity // inferred from direct assay///0004705 // JUN kinase activity // not recorded///0004707 // MAP kinase activity // inferred from…	GO:0000165|GO:0006468|GO:0006468|GO:0007254|GO:0007254|GO:0007258|GO:0009103|GO:0016310|GO:0023014|GO:0005634|GO:0005737|GO:0005739|GO:0005886|GO:0016020|GO:0000166|GO:0004672|GO:0004674|GO:0004705|GO:0004705|GO:0004707|GO:0004713|GO:0005515|GO:0005524|GO:0016301|GO:0016740|GO:0016772|GO:0016773	chr5:102912366-102912617 (-) // 81.91 // qE5	EC:2.7.11.24	ENSMUSG00000046709	December 2011 (Mouse Genome Sequencing Consortium and NCBI 38)	IPR000719 // Protein kinase, catalytic domain // 9.7E-70///IPR000719 // Protein kinase, catalytic domain // 8.1E-70///IPR000719 // Protein kinase, catalytic domain // 9.6E-70///IPR000719 // Protein kinase, catalytic domain // 6.2E-70///IPR000719 // Protein kinase, catalytic domain // 6.1E-70///IPR001245 // Serine-threonine/tyrosine-protein kinase catalytic domain // 2.4E-34///IPR001245 // Serine-…	1346863		Apoptosis // GenMAPP///Apoptosis_GenMAPP // GenMAPP///G13_Signaling_Pathway // GenMAPP///Integrin-mediated_cell_adhesion_KEGG // GenMAPP///MAPK_Cascade // GenMAPP///Wnt_Signaling // GenMAPP	NP_001075036///NP_033184	NM_001081567///NM_009158	BB453775	GenBank	Consensus sequence	Q8C9D4///Q78GB8///Q80W82///Q80W80///E9QN59///Q3TQZ7///Q61831///Q80W81///Q8BQV0	gb:BB453775 /DB_XREF=gi:9349268 /DB_XREF=BB453775 /CLONE=D130026N06 /FEA=EST /CNT=23 /TID=Mm.4936.3 /TIER=Stack /STK=23 /UG=Mm.4936 /LL=26414 /UG_GENE=Mapk10 /UG_TITLE=mitogen activated protein kinase 10	AK036275 // Mus musculus 16 days neonate cerebellum cDNA, RIKEN full-length enriched library, clone:9630051C24 product:mitogen activated protein kinase 10, full insert sequence. // gb // 11 // ---///AK042368 // Mus musculus 3 days neonate thymus cDNA, RIKEN full-length enriched library, clone:A630085G12 product:mitogen activated protein kinase 10, full insert sequence. // gb // 11 // ---///BC0466…	Mm.4936.3	est///full length	Mm.39253///Mm.439081///Mm.472459	Mm.4936
1420580_at	16.5603	72.0946	0	2.05425	2.05425	4.15328	P	P	4930429B21Rik	RIKEN cDNA 4930429B21 gene	67576					chr3:32365488-32367438 (+) // 84.56 // qA3		ENSMUSG00000049507	December 2011 (Mouse Genome Sequencing Consortium and NCBI 38)		1914826				NR_027966	NM_026249	GenBank	Consensus sequence	Q9CQQ1	gb:NM_026249.1 /DB_XREF=gi:13385757 /GEN=4930429B21Rik /FEA=FLmRNA /CNT=8 /TID=Mm.97822.1 /TIER=FL /STK=4 /UG=Mm.97822 /LL=67576 /DEF=Mus musculus RIKEN cDNA 4930429B21 gene (4930429B21Rik), mRNA. /PROD=RIKEN cDNA 4930429B21 /FL=gb:NM_026249.1	AK018559 // Mus musculus adult male colon cDNA, RIKEN full-length enriched library, clone:9030618L18 product:RIKEN cDNA 4930429B21 gene, full insert sequence. // gb // 11 // ---///ENSMUST00000057768 // cdna:known chromosome:GRCm38:3:32365775:32367436:1 gene:ENSMUSG00000049507 gene_biotype:protein_coding transcript_biotype:protein_coding // ensembl // 11 // ---///n414414 // accn=NR_027966 class=ln…	Mm.97822.1		Mm.435324	Mm.97822
1435540_at	50.0695	216.167	0	2.04223	2.04223	4.11882	P	P	Irgq	immunity-related GTPase family, Q	210146					chr7:24535649-24538600 (+) // 65.01 // qA3		ENSMUSG00000041037	December 2011 (Mouse Genome Sequencing Consortium and NCBI 38)		2667176			NP_694774	NM_153134	BM116550	GenBank	Consensus sequence	Q8VIM9	gb:BM116550 /DB_XREF=gi:17079568 /DB_XREF=L0837H11-3 /CLONE=L0837H11 /FEA=EST /CNT=50 /TID=Mm.41108.1 /TIER=Stack /STK=15 /UG=Mm.41108 /UG_TITLE=ESTs	BC056347 // Mus musculus immunity-related GTPase family, Q, mRNA (cDNA clone MGC:73929 IMAGE:5705226), complete cds. // gb // 11 // ---///BC080294 // Mus musculus immunity-related GTPase family, Q, mRNA (cDNA clone MGC:90588 IMAGE:6856174), complete cds. // gb // 11 // ---///ENSMUST00000049020 // cdna:known chromosome:GRCm38:7:24530648:24538599:1 gene:ENSMUSG00000041037 gene_biotype:protein_codin…	Mm.41108.1	est///full length	Mm.396876///Mm.41108	Mm.41108
1417929_at	22.9177	98.453	0	2.03506	2.03506	4.09839	P	P	Slc7a8	solute carrier family 7 (cationic amino acid transporter, y+ system), member 8	50934	0003333 // amino acid transmembrane transport // inferred from direct assay///0006810 // transport // inferred from electronic annotation///0006865 // amino acid transport // not recorded///0015695 // organic cation transport // not recorded///0015807 // L-amino acid transport // inferred from direct assay///0015837 // amine transport // ---///0055085 // transmembrane transport // not recorded///…	0005737 // cytoplasm // inferred from electronic annotation///0005886 // plasma membrane // not recorded///0016020 // membrane // inferred from electronic annotation///0016021 // integral to membrane // inferred from electronic annotation///0016323 // basolateral plasma membrane // inferred from electronic annotation	0005275 // amine transmembrane transporter activity // not recorded///0005515 // protein binding // inferred from electronic annotation///0015101 // organic cation transmembrane transporter activity // not recorded///0015171 // amino acid transmembrane transporter activity // not recorded///0015179 // L-amino acid transmembrane transporter activity // inferred from direct assay///0019534 // toxin…	GO:0003333|GO:0006810|GO:0006865|GO:0015695|GO:0015807|GO:0015837|GO:0055085|GO:1901998|GO:0005737|GO:0005886|GO:0016020|GO:0016021|GO:0016323|GO:0005275|GO:0005515|GO:0015101|GO:0015171|GO:0015179|GO:0019534	chr14:54722167-54781946 (-) // 98.31 // qC2		ENSMUSG00000022180	December 2011 (Mouse Genome Sequencing Consortium and NCBI 38)	IPR004841 // Amino acid permease domain // 3.3E-44	1355323			NP_058668	NM_016972	NM_016972	GenBank	Consensus sequence	Q9QXW9	gb:NM_016972.1 /DB_XREF=gi:8394324 /GEN=Slc7a8 /FEA=FLmRNA /CNT=58 /TID=Mm.27830.1 /TIER=FL+Stack /STK=33 /UG=Mm.27830 /LL=50934 /DEF=Mus musculus solute carrier family 7 (cationic amino acid transporter, y+ system), member 8 (Slc7a8), mRNA. /PROD=solute carrier family 8 (cationic amino acidtransporter, y+ system), member 7 /FL=gb:NM_016972.1 gb:AF171668.1	AF171668 // Mus musculus glycoprotein-associated amino acid transporter LAT2 (Lat2) mRNA, complete cds. // gb // 9 // ---///AK136752 // Mus musculus adult male epididymis cDNA, RIKEN full-length enriched library, clone:9230117C06 product:solute carrier family 7 (cationic amino acid transporter, y+ system), member 8, full insert sequence. // gb // 11 // ---///BC059004 // Mus musculus solute carrie…	Mm.27830.1	full length	Mm.276831	Mm.27830
1427604_a_at	5.93386	25.3328	0	2.02605	2.02605	4.07288	P	P	Atp9a	ATPase, class II, type 9A	11981	0006812 // cation transport // inferred from electronic annotation///0008152 // metabolic process // inferred from electronic annotation///0015914 // phospholipid transport // inferred from electronic annotation	0005768 // endosome // inferred from electronic annotation///0005769 // early endosome // not recorded///0005794 // Golgi apparatus // inferred from electronic annotation///0005802 // trans-Golgi network // not recorded///0016020 // membrane // inferred from electronic annotation///0016021 // integral to membrane // inferred from electronic annotation///0031901 // early endosome membrane // infer…	0000166 // nucleotide binding // inferred from electronic annotation///0000287 // magnesium ion binding // inferred from electronic annotation///0003824 // catalytic activity // inferred from electronic annotation///0004012 // phospholipid-translocating ATPase activity // inferred from electronic annotation///0005524 // ATP binding // inferred from electronic annotation///0015662 // ATPase activi…	GO:0006812|GO:0008152|GO:0015914|GO:0005768|GO:0005769|GO:0005794|GO:0005802|GO:0016020|GO:0016021|GO:0031901|GO:0048471|GO:0055037|GO:0000166|GO:0000287|GO:0003824|GO:0004012|GO:0005524|GO:0015662|GO:0016787|GO:0016820|GO:0019829|GO:0046872	chr2:168634707-168742375 (-) // 91.56 // qH3	EC:3.6.3.1	ENSMUSG00000027546	December 2011 (Mouse Genome Sequencing Consortium and NCBI 38)	IPR008250 // P-type ATPase, A domain // 1.4E-22///IPR008250 // P-type ATPase, A domain // 1.6E-22///IPR008250 // P-type ATPase, A domain // 1.4E-22///IPR008250 // P-type ATPase, A domain // 1.5E-22	1330826			NP_056546	NM_015731	AF011336	GenBank	Consensus sequence	Q8C4G3///Q8C288///O70228///Q6DI68///Q505G9///A2AQC3///B2FDH4	gb:AF011336.1 /DB_XREF=gi:2944186 /FEA=mRNA /CNT=3 /TID=Mm.10288.3 /TIER=ConsEnd /STK=0 /UG=Mm.10288 /LL=11981 /UG_GENE=Atp9a /DEF=Mus musculus putative E1-E2 ATPase mRNA, partial cds. /PROD=putative E1-E2 ATPase	AF011336 // Mus musculus putative E1-E2 ATPase mRNA, partial cds. // gb // 11 // ---///AF152243 // Mus musculus putative E1-E2 ATPase mRNA, complete cds. // gb // 11 // ---///AK082271 // Mus musculus 0 day neonate cerebellum cDNA, RIKEN full-length enriched library, clone:C230031H21 product:ATPase, class II, type 9A, full insert sequence. // gb // 11 // ---///AK089064 // Mus musculus 2 days neona…	Mm.10288.3	full length	Mm.330819	Mm.10288
1423792_a_at	60.9485	259.732	0	2.02345	2.02345	4.06554	P	P	Cmtm6	CKLF-like MARVEL transmembrane domain containing 6	67213	0006935 // chemotaxis // inferred from electronic annotation	0005615 // extracellular space // inferred from electronic annotation///0016020 // membrane // inferred from electronic annotation///0016021 // integral to membrane // inferred from electronic annotation	0005125 // cytokine activity // inferred from electronic annotation	GO:0006935|GO:0005615|GO:0016020|GO:0016021|GO:0005125	chr9:114731182-114749344 (+) // 88.64 // qF3		ENSMUSG00000032434	December 2011 (Mouse Genome Sequencing Consortium and NCBI 38)	IPR021128 // MARVEL-like domain // 4.2E-15	2447165			NP_080312	NM_026036	BC027248	GenBank	Consensus sequence	Q3UL30///Q3UAS5///Q9CZ69///Q3TX31	gb:BC027248.1 /DB_XREF=gi:20071227 /FEA=FLmRNA /CNT=223 /TID=Mm.28858.1 /TIER=FL+Stack /STK=110 /UG=Mm.28858 /LL=67213 /UG_GENE=2810051A14Rik /DEF=Mus musculus, RIKEN cDNA 2810051A14 gene, clone MGC:27767 IMAGE:2811938, mRNA, complete cds. /PROD=RIKEN cDNA 2810051A14 gene /FL=gb:BC027248.1	AK003445 // Mus musculus 18-day embryo whole body cDNA, RIKEN full-length enriched library, clone:1110004O24 product:unclassifiable, full insert sequence. // gb // 11 // ---///AK145743 // Mus musculus blastocyst blastocyst cDNA, RIKEN full-length enriched library, clone:I1C0037F21 product:chemokine-like factor super family 6, full insert sequence. // gb // 11 // ---///AK150775 // Mus musculus bon…	Mm.28858.1	est///full length	Mm.28858///Mm.400578	Mm.28858
1422649_at	9.5018	40.4099	0	2.02052	2.02052	4.05731	P	P	Cntn6	contactin 6	53870	0007155 // cell adhesion // inferred from electronic annotation///0007219 // Notch signaling pathway // inferred from electronic annotation	0005886 // plasma membrane // inferred from electronic annotation///0016020 // membrane // inferred from electronic annotation///0031225 // anchored to membrane // inferred from electronic annotation	0005515 // protein binding // inferred from electronic annotation///0005515 // protein binding // inferred from physical interaction	GO:0007155|GO:0007219|GO:0005886|GO:0016020|GO:0031225|GO:0005515|GO:0005515	chr6:104493064-104863405 (+) // 99.86 // qE1		ENSMUSG00000030092	December 2011 (Mouse Genome Sequencing Consortium and NCBI 38)	IPR003961 // Fibronectin, type III // 2.2E-17///IPR003961 // Fibronectin, type III // 5.9E-15///IPR013098 // Immunoglobulin I-set // 2.5E-10///IPR013098 // Immunoglobulin I-set // 7.5E-9///IPR013098 // Immunoglobulin I-set // 4.4E-14///IPR013098 // Immunoglobulin I-set // 2.0E-18///IPR013098 // Immunoglobulin I-set // 5.5E-18///IPR013098 // Immunoglobulin I-set // 2.3E-11///IPR013106 // Immunoglo…	1858223			NP_059079	NM_017383	NM_017383	GenBank	Consensus sequence	Q9JMB8///E0CXE3///E0CY26	gb:NM_017383.1 /DB_XREF=gi:8393169 /GEN=Cntn6 /FEA=FLmRNA /CNT=26 /TID=Mm.40898.1 /TIER=FL+Stack /STK=22 /UG=Mm.40898 /LL=53870 /DEF=Mus musculus contactin 6 (Cntn6), mRNA. /PROD=neural recognition molecule NB-3 /FL=gb:AB032602.1 gb:NM_017383.1	AK052972 // Mus musculus 15 days embryo head cDNA, RIKEN full-length enriched library, clone:D930005M21 product:contactin 6, full insert sequence. // gb // 10 // ---///BC076594 // Mus musculus contactin 6, mRNA (cDNA clone MGC:100179 IMAGE:30649661), complete cds. // gb // 10 // ---///ENSMUST00000089215 // cdna:known chromosome:GRCm38:6:104492922:104863406:1 gene:ENSMUSG00000030092 gene_biotype:p…	Mm.40898.1	full length	Mm.321671	Mm.40898
1460230_at	403.617	1713.81	0	2.01824	2.01824	4.05088	P	P	Syn2	synapsin II	20965	0007269 // neurotransmitter secretion // inferred from genetic interaction///0007269 // neurotransmitter secretion // inferred from mutant phenotype///0008152 // metabolic process // inferred from electronic annotation	0008021 // synaptic vesicle // not recorded///0030054 // cell junction // inferred from electronic annotation///0030672 // synaptic vesicle membrane // inferred from direct assay///0045202 // synapse // inferred from direct assay	0003824 // catalytic activity // inferred from electronic annotation///0005524 // ATP binding // inferred from electronic annotation///0046983 // protein dimerization activity // traceable author statement///0048306 // calcium-dependent protein binding // not recorded	GO:0007269|GO:0007269|GO:0008152|GO:0008021|GO:0030054|GO:0030672|GO:0045202|GO:0003824|GO:0005524|GO:0046983|GO:0048306	chr6:115134901-115275257 (+) // 89.66 // qE3		ENSMUSG00000009394	December 2011 (Mouse Genome Sequencing Consortium and NCBI 38)	IPR013651 // ATP-grasp fold, RimK-type // 7.8E-9///IPR019736 // Synapsin, phosphorylation site // 3.0E-25///IPR020897 // Synapsin, pre-ATP-grasp domain // 3.1E-63///IPR020898 // Synapsin, ATP-binding domain // 6.7E-134	103020			NP_001104485///NP_038709	NM_001111015///NM_013681	NM_013681	GenBank	Consensus sequence	Q8CE19///Q64332	gb:NM_013681.1 /DB_XREF=gi:8567409 /GEN=Syn2 /FEA=FLmRNA /CNT=67 /TID=Mm.20892.1 /TIER=FL+Stack /STK=26 /UG=Mm.20892 /LL=20965 /DEF=Mus musculus synapsin II (Syn2), mRNA. /PROD=synapsin II /FL=gb:NM_013681.1 gb:AF096867.1	AF096867 // Mus musculus synapsin IIb mRNA, complete cds. // gb // 11 // ---///AK029181 // Mus musculus 0 day neonate head cDNA, RIKEN full-length enriched library, clone:4831410C22 product:synapsin II, full insert sequence. // gb // 11 // ---///ENSMUST00000169345 // cdna:known chromosome:GRCm38:6:115134902:115276559:1 gene:ENSMUSG00000009394 gene_biotype:protein_coding transcript_biotype:protein…	Mm.20892.1	est///full length	Mm.408507///Mm.441431///Mm.466323	Mm.20892
1449030_at	304.199	1281.85	0	2.00723	2.00723	4.02008	P	P	Syn2	synapsin II	20965	0007269 // neurotransmitter secretion // inferred from genetic interaction///0007269 // neurotransmitter secretion // inferred from mutant phenotype///0008152 // metabolic process // inferred from electronic annotation	0008021 // synaptic vesicle // not recorded///0030054 // cell junction // inferred from electronic annotation///0030672 // synaptic vesicle membrane // inferred from direct assay///0045202 // synapse // inferred from direct assay	0003824 // catalytic activity // inferred from electronic annotation///0005524 // ATP binding // inferred from electronic annotation///0046983 // protein dimerization activity // traceable author statement///0048306 // calcium-dependent protein binding // not recorded	GO:0007269|GO:0007269|GO:0008152|GO:0008021|GO:0030054|GO:0030672|GO:0045202|GO:0003824|GO:0005524|GO:0046983|GO:0048306	chr6:115134901-115275257 (+) // 89.66 // qE3		ENSMUSG00000009394	December 2011 (Mouse Genome Sequencing Consortium and NCBI 38)	IPR013651 // ATP-grasp fold, RimK-type // 1.1E-8///IPR013651 // ATP-grasp fold, RimK-type // 7.8E-9///IPR019736 // Synapsin, phosphorylation site // 3.8E-25///IPR019736 // Synapsin, phosphorylation site // 3.0E-25///IPR020897 // Synapsin, pre-ATP-grasp domain // 4.3E-63///IPR020897 // Synapsin, pre-ATP-grasp domain // 3.1E-63///IPR020898 // Synapsin, ATP-binding domain // 1.0E-133///IPR020898 // …	103020			NP_001104485///NP_038709	NM_001111015///NM_013681	NM_013681	GenBank	Consensus sequence	Q8CE19///Q64332	gb:BM936504 /DB_XREF=gi:19395656 /DB_XREF=UI-M-BH3-arg-a-06-0-UI.r1 /CLONE=UI-M-BH3-arg-a-06-0-UI /FEA=FLmRNA /CNT=67 /TID=Mm.20892.1 /TIER=Stack /STK=25 /UG=Mm.20892 /LL=20965 /UG_GENE=Syn2 /UG_TITLE=synapsin II /FL=gb:NM_013681.1 gb:AF096867.1	AF096867 // Mus musculus synapsin IIb mRNA, complete cds. // gb // 11 // ---///AK029181 // Mus musculus 0 day neonate head cDNA, RIKEN full-length enriched library, clone:4831410C22 product:synapsin II, full insert sequence. // gb // 11 // ---///AK043584 // Mus musculus 10 days neonate cortex cDNA, RIKEN full-length enriched library, clone:A830010H21 product:synapsin II, full insert sequence. // …	Mm.20892.1	est///full length	Mm.408507///Mm.441431///Mm.466323	Mm.20892
1453770_at	75.9464	319.685	0	2.00569	2.00569	4.0158	P	P	Cpa4	carboxypeptidase A4	71791	0006508 // proteolysis // inferred from electronic annotation	0005576 // extracellular region // inferred from electronic annotation	0004180 // carboxypeptidase activity // inferred from electronic annotation///0004181 // metallocarboxypeptidase activity // inferred from electronic annotation///0008233 // peptidase activity // inferred from electronic annotation///0008237 // metallopeptidase activity // inferred from electronic annotation///0008270 // zinc ion binding // inferred from electronic annotation///0016787 // hydrola…	GO:0006508|GO:0005576|GO:0004180|GO:0004181|GO:0008233|GO:0008237|GO:0008270|GO:0016787|GO:0046872	chr6:30590789-30592418 (+) // 80.11 // qA3.3		ENSMUSG00000039070	December 2011 (Mouse Genome Sequencing Consortium and NCBI 38)	IPR000834 // Peptidase M14, carboxypeptidase A // 2.4E-88///IPR003146 // Proteinase inhibitor, carboxypeptidase propeptide // 6.6E-23	1919041			NP_082202	NM_027926	AV294399	GenBank	Consensus sequence	Q6P8K8	gb:AV294399 /DB_XREF=gi:16392612 /DB_XREF=AV294399 /CLONE=5530600K16 /FEA=mRNA /CNT=16 /TID=Mm.105759.1 /TIER=ConsEnd /STK=0 /UG=Mm.105759 /LL=71791 /UG_GENE=1110019K20Rik /UG_TITLE=RIKEN cDNA 1110019K20 gene	AK003823 // Mus musculus 18-day embryo whole body cDNA, RIKEN full-length enriched library, clone:1110019K20 product:carboxypeptidase A4, full insert sequence. // gb // 10 // ---///ENSMUST00000049251 // cdna:known chromosome:GRCm38:6:30568369:30592418:1 gene:ENSMUSG00000039070 gene_biotype:protein_coding transcript_biotype:protein_coding // ensembl // 10 // ---	Mm.105759.1	est///full length	Mm.105759///Mm.402741	Mm.105759
1441342_at	5.35107	22.524	0	2.00565	2.00565	4.0157	M	P	Dpp4	dipeptidylpeptidase 4	13482	0001666 // response to hypoxia // not recorded///0002709 // regulation of T cell mediated immunity // not recorded///0006508 // proteolysis // not recorded///0007155 // cell adhesion // inferred from electronic annotation///0008152 // metabolic process // inferred from electronic annotation///0008284 // positive regulation of cell proliferation // not recorded///0010716 // negative regulation of …	0005576 // extracellular region // inferred from electronic annotation///0005783 // endoplasmic reticulum // not recorded///0005794 // Golgi apparatus // not recorded///0005886 // plasma membrane // not recorded///0009986 // cell surface // not recorded///0016020 // membrane // inferred from electronic annotation///0016021 // integral to membrane // inferred from electronic annotation///0016324 /…	0002020 // protease binding // not recorded///0004177 // aminopeptidase activity // inferred from electronic annotation///0004252 // serine-type endopeptidase activity // inferred from electronic annotation///0005102 // receptor binding // not recorded///0005515 // protein binding // inferred from electronic annotation///0005518 // collagen binding // not recorded///0008233 // peptidase activity …	GO:0001666|GO:0002709|GO:0006508|GO:0007155|GO:0008152|GO:0008284|GO:0010716|GO:0031295|GO:0033632|GO:0042110|GO:0043542|GO:0051234|GO:0005576|GO:0005783|GO:0005794|GO:0005886|GO:0009986|GO:0016020|GO:0016021|GO:0016324|GO:0030027|GO:0030054|GO:0030139|GO:0031258|GO:0042995|GO:0045121|GO:0046581|GO:0070062|GO:0071438|GO:0002020|GO:0004177|GO:0004252|GO:0005102|GO:0005515|GO:0005518|GO:0008233|GO:…	chr2:62330061-62330765 (-) // 99.72 // qC1.3	EC:3.4.14.5	ENSMUSG00000035000	December 2011 (Mouse Genome Sequencing Consortium and NCBI 38)	IPR001375 // Peptidase S9, prolyl oligopeptidase, catalytic domain // 1.5E-61///IPR002469 // Peptidase S9B, dipeptidylpeptidase IV N-terminal // 8.6E-115				NP_001153015///NP_034204	NM_001159543///NM_010074	BQ030854	GenBank	Consensus sequence	P28843///Q3TR43	gb:BQ030854 /DB_XREF=gi:19766133 /DB_XREF=UI-1-CF0-bic-b-09-0-UI.s1 /CLONE=UI-1-CF0-bic-b-09-0-UI /FEA=EST /CNT=6 /TID=Mm.189904.1 /TIER=ConsEnd /STK=4 /UG=Mm.189904 /UG_TITLE=ESTs	ENSMUST00000047812 // cdna:known chromosome:GRCm38:2:62330073:62412231:-1 gene:ENSMUSG00000035000 gene_biotype:protein_coding transcript_biotype:protein_coding // ensembl // 11 // ---///NM_010074 // Mus musculus dipeptidylpeptidase 4 (Dpp4), transcript variant 1, mRNA. // refseq // 11 // ---	Mm.189904.1	full length	Mm.1151	Mm.189904
1448647_at	387.467	1626.88	0	2.00205	2.00205	4.00569	P	P	Man2a1	mannosidase 2, alpha 1	17158	0001701 // in utero embryonic development // inferred from genetic interaction///0001889 // liver development // inferred from genetic interaction///0005975 // carbohydrate metabolic process // inferred from electronic annotation///0006013 // mannose metabolic process // inferred from electronic annotation///0006486 // protein glycosylation // inferred from electronic annotation///0006491 // N-gl…	0000139 // Golgi membrane // inferred from direct assay///0005794 // Golgi apparatus // inferred from direct assay///0016020 // membrane // inferred from electronic annotation///0016021 // integral to membrane // inferred from electronic annotation	0003824 // catalytic activity // inferred from electronic annotation///0004553 // hydrolase activity, hydrolyzing O-glycosyl compounds // inferred from electronic annotation///0004559 // alpha-mannosidase activity // inferred from electronic annotation///0004572 // mannosyl-oligosaccharide 1,3-1,6-alpha-mannosidase activity // inferred from electronic annotation///0008270 // zinc ion binding // i…	GO:0001701|GO:0001889|GO:0005975|GO:0006013|GO:0006486|GO:0006491|GO:0007005|GO:0007033|GO:0007585|GO:0008152|GO:0048286|GO:0050769|GO:0060042|GO:0000139|GO:0005794|GO:0016020|GO:0016021|GO:0003824|GO:0004553|GO:0004559|GO:0004572|GO:0008270|GO:0015923|GO:0016787|GO:0016798|GO:0016799|GO:0030246|GO:0046872	chr17:64601648-64755110 (+) // 98.71 // qE1.1	EC:3.2.1.114	ENSMUSG00000024085	December 2011 (Mouse Genome Sequencing Consortium and NCBI 38)	IPR000602 // Glycoside hydrolase family 38, N-terminal domain // 6.4E-105///IPR011682 // Glycosyl hydrolase family 38, C-terminal // 7.4E-95///IPR015341 // Glycoside hydrolase, family 38, central domain // 7.3E-27	104669			NP_032575	NM_008549	NM_008549	GenBank	Consensus sequence	Q8C4L1///P27046	gb:NM_008549.1 /DB_XREF=gi:6678789 /GEN=Man2a1 /FEA=FLmRNA /CNT=125 /TID=Mm.2433.1 /TIER=FL+Stack /STK=50 /UG=Mm.2433 /LL=17158 /DEF=Mus musculus mannosidase 2, alpha 1 (Man2a1), mRNA. /PROD=mannosidase 2, alpha 1 /FL=gb:NM_008549.1	AK081775 // Mus musculus 16 days embryo head cDNA, RIKEN full-length enriched library, clone:C130075O19 product:mannosidase 2, alpha 1, full insert sequence. // gb // 11 // ---///ENSMUST00000086723 // cdna:known chromosome:GRCm38:17:64600736:64755110:1 gene:ENSMUSG00000024085 gene_biotype:protein_coding transcript_biotype:protein_coding // ensembl // 11 // ---///NM_008549 // Mus musculus mannosid…	Mm.2433.1	full length	Mm.2433	Mm.2433
1435343_at	87.7805	367.505	0	1.99788	1.99788	3.99412	P	P	Dock10	dedicator of cytokinesis 10	210293	0007264 // small GTPase mediated signal transduction // inferred from electronic annotation///0050790 // regulation of catalytic activity // inferred from direct assay		0005085 // guanyl-nucleotide exchange factor activity // inferred from electronic annotation///0005089 // Rho guanyl-nucleotide exchange factor activity // inferred from direct assay///0005488 // binding // inferred from electronic annotation///0005515 // protein binding // inferred from electronic annotation///0005525 // GTP binding // inferred from electronic annotation///0005543 // phospholipi…	GO:0007264|GO:0050790|GO:0005085|GO:0005089|GO:0005488|GO:0005515|GO:0005525|GO:0005543|GO:0017048	chr1:80501069-80515541 (-) // 97.6 // qC5		ENSMUSG00000038608	December 2011 (Mouse Genome Sequencing Consortium and NCBI 38)	IPR001849 // Pleckstrin homology domain // 1.3E-13///IPR010703 // Dedicator of cytokinesis C-terminal // 3.0E-69///IPR021816 // Dedicator of cytokinesis C/D, N-terminal // 8.9E-33	2146320			NP_780500	NM_175291	BF715043	GenBank	Consensus sequence	E9QM99///Q8BZN6///B2RWY0///F1AHI9///Q3T9E0///Q8BLX9	gb:BF715043 /DB_XREF=gi:12014315 /DB_XREF=mab05b07.x1 /CLONE=IMAGE:3825349 /FEA=EST /CNT=43 /TID=Mm.27147.1 /TIER=Stack /STK=17 /UG=Mm.27147 /LL=97996 /UG_GENE=R75174 /UG_TITLE=expressed sequence R75174	AK031880 // Mus musculus adult male medulla oblongata cDNA, RIKEN full-length enriched library, clone:6330439C14 product:weakly similar to KIAA1058 protein {Homo sapiens}, full insert sequence. // gb // 11 // ---///AK041064 // Mus musculus adult male aorta and vein cDNA, RIKEN full-length enriched library, clone:A530077O14 product:inferred: unnamed protein product {Homo sapiens}, full insert sequ…	Mm.27147.1	est///full length	Mm.133473///Mm.398006	Mm.27147
1446206_at	6.24135	25.8923	0	1.98468	1.98468	3.95775	M	P	Bend6	BEN domain containing 6	320705					chr1:33863170-33863842 (-) // 78.46 // qB		ENSMUSG00000042182	December 2011 (Mouse Genome Sequencing Consortium and NCBI 38)		2444572			NP_796209	NM_177235	BB306696	GenBank	Consensus sequence	Q6PFX2	gb:BB306696 /DB_XREF=gi:15411326 /DB_XREF=BB306696 /CLONE=B230209C24 /FEA=EST /CNT=2 /TID=Mm.44387.1 /TIER=ConsEnd /STK=2 /UG=Mm.44387 /UG_TITLE=ESTs	AK045534 // Mus musculus adult male corpora quadrigemina cDNA, RIKEN full-length enriched library, clone:B230209C24 product:similar to CDNA FLJ30162 FIS, CLONE BRACE2000565 [Homo sapiens], full insert sequence. // gb // 11 // ---///ENSMUST00000126724 // cdna:known chromosome:GRCm38:1:33863171:33883842:-1 gene:ENSMUSG00000042182 gene_biotype:protein_coding transcript_biotype:retained_intron // ens…	Mm.44387.1	est///full length	Mm.336619///Mm.452269///Mm.468763	Mm.44387
1422779_at	71.6344	296.799	0	1.98285	1.98285	3.95273	P	P	Smpd3	sphingomyelin phosphodiesterase 3, neutral	58994	0006629 // lipid metabolic process // inferred from electronic annotation///0006665 // sphingolipid metabolic process // inferred from electronic annotation///0006684 // sphingomyelin metabolic process // inferred from direct assay///0006950 // response to stress // traceable author statement///0007049 // cell cycle // inferred from electronic annotation///0007165 // signal transduction // tracea…	0000137 // Golgi cis cisterna // inferred from direct assay///0000139 // Golgi membrane // inferred from electronic annotation///0005794 // Golgi apparatus // inferred from direct assay///0005886 // plasma membrane // inferred from electronic annotation///0016020 // membrane // inferred from electronic annotation	0004767 // sphingomyelin phosphodiesterase activity // inferred from direct assay///0004767 // sphingomyelin phosphodiesterase activity // inferred from mutant phenotype///0016787 // hydrolase activity // inferred from electronic annotation///0046872 // metal ion binding // inferred from electronic annotation	GO:0006629|GO:0006665|GO:0006684|GO:0006950|GO:0007049|GO:0007165|GO:0007275|GO:0008152|GO:0030072|GO:0000137|GO:0000139|GO:0005794|GO:0005886|GO:0016020|GO:0004767|GO:0004767|GO:0016787|GO:0046872	chr8:106253407-106337966 (-) // 97.49 // qD3	EC:3.1.4.12	ENSMUSG00000031906	December 2011 (Mouse Genome Sequencing Consortium and NCBI 38)	IPR005135 // Endonuclease/exonuclease/phosphatase // 3.1E-16	1927578			NP_067466	NM_021491	NM_021491	GenBank	Consensus sequence	Q3US57///Q9JJY3	gb:AI466621 /DB_XREF=gi:4315240 /DB_XREF=mg77e07.y1 /CLONE=IMAGE:439044 /FEA=FLmRNA /CNT=55 /TID=Mm.143806.1 /TIER=ConsEnd /STK=0 /UG=Mm.143806 /LL=58994 /UG_GENE=Smpd3 /UG_TITLE=sphingomyelin phosphodiesterase 3, neutral /FL=gb:NM_021491.1	AK076416 // Mus musculus 0 day neonate head cDNA, RIKEN full-length enriched library, clone:4831415O15 product:sphingomyelin phosphodiesterase 3, neutral, full insert sequence. // gb // 10 // ---///AK140788 // Mus musculus 16 days embryo head cDNA, RIKEN full-length enriched library, clone:C130019G01 product:sphingomyelin phosphodiesterase 3, neutral, full insert sequence. // gb // 11 // ---///AK…	Mm.143806.1	est///full length	Mm.23298///Mm.487528	Mm.143806
1428861_at	40.009	165.174	0	1.97768	1.97768	3.93859	P	P	Filip1l	filamin A interacting protein 1-like	78749		0005634 // nucleus // inferred from electronic annotation///0005737 // cytoplasm // inferred from electronic annotation///0016020 // membrane // inferred from electronic annotation		GO:0005634|GO:0005737|GO:0016020	chr16:57549250-57573122 (+) // 98.6 // qC1.1		ENSMUSG00000043336	December 2011 (Mouse Genome Sequencing Consortium and NCBI 38)	IPR019131 // Cortactin-binding protein-2, N-terminal // 4.2E-85	1925999			NP_001035487///NP_001171342	NM_001040397///NM_001177871	AK019472	GenBank	Consensus sequence	Q6P6L0///E0CYM1///E0CYH7	gb:AK019472.1 /DB_XREF=gi:12859698 /FEA=mRNA /CNT=49 /TID=Mm.28383.1 /TIER=Stack /STK=19 /UG=Mm.28383 /LL=78749 /UG_GENE=4631422O05Rik /UG_TITLE=RIKEN cDNA 4631422O05 gene /DEF=Mus musculus 0 day neonate skin cDNA, RIKEN full-length enriched library, clone:4631422O05:homolog to MYOSIN HEAVY CHAIN HOMOLOG DOC1, full insert sequence.	AK019472 // Mus musculus 0 day neonate skin cDNA, RIKEN full-length enriched library, clone:4631422O05 product:Similar to downregulated in ovarian cancer 1 homolog [Homo sapiens], full insert sequence. // gb // 11 // ---///AK132319 // Mus musculus 15 days embryo head cDNA, RIKEN full-length enriched library, clone:4022413E04 product:Similar to downregulated in ovarian cancer 1 homolog [Homo sapie…	Mm.28383.1	full length	Mm.328360	Mm.28383
1438665_at	173.345	715.345	0	1.97708	1.97708	3.93695	P	P	Smpd3	sphingomyelin phosphodiesterase 3, neutral	58994	0006629 // lipid metabolic process // inferred from electronic annotation///0006665 // sphingolipid metabolic process // inferred from electronic annotation///0006684 // sphingomyelin metabolic process // inferred from direct assay///0006950 // response to stress // traceable author statement///0007049 // cell cycle // inferred from electronic annotation///0007165 // signal transduction // tracea…	0000137 // Golgi cis cisterna // inferred from direct assay///0000139 // Golgi membrane // inferred from electronic annotation///0005794 // Golgi apparatus // inferred from direct assay///0005886 // plasma membrane // inferred from electronic annotation///0016020 // membrane // inferred from electronic annotation	0004767 // sphingomyelin phosphodiesterase activity // inferred from direct assay///0004767 // sphingomyelin phosphodiesterase activity // inferred from mutant phenotype///0016787 // hydrolase activity // inferred from electronic annotation///0046872 // metal ion binding // inferred from electronic annotation	GO:0006629|GO:0006665|GO:0006684|GO:0006950|GO:0007049|GO:0007165|GO:0007275|GO:0008152|GO:0030072|GO:0000137|GO:0000139|GO:0005794|GO:0005886|GO:0016020|GO:0004767|GO:0004767|GO:0016787|GO:0046872	chr8:106252504-106253330 (-) // 99.52 // qD3	EC:3.1.4.12	ENSMUSG00000031906	December 2011 (Mouse Genome Sequencing Consortium and NCBI 38)	IPR005135 // Endonuclease/exonuclease/phosphatase // 3.1E-16	1927578			NP_067466	NM_021491	BF456582	GenBank	Consensus sequence	Q3US57///Q9JJY3	gb:BF456582 /DB_XREF=gi:11522751 /DB_XREF=UI-M-BZ1-bkq-b-02-0-UI.s1 /CLONE=UI-M-BZ1-bkq-b-02-0-UI /FEA=EST /CNT=84 /TID=Mm.23298.1 /TIER=Stack /STK=9 /UG=Mm.23298 /LL=102326 /UG_GENE=AW537966 /UG_TITLE=expressed sequence AW537966	AK076416 // Mus musculus 0 day neonate head cDNA, RIKEN full-length enriched library, clone:4831415O15 product:sphingomyelin phosphodiesterase 3, neutral, full insert sequence. // gb // 10 // ---///AK140788 // Mus musculus 16 days embryo head cDNA, RIKEN full-length enriched library, clone:C130019G01 product:sphingomyelin phosphodiesterase 3, neutral, full insert sequence. // gb // 10 // ---///AK…	Mm.23298.1	est///full length	Mm.23298///Mm.487528	Mm.23298
1436483_at	27.2596	111.152	0	1.95978	1.95978	3.89004	P	P	Myt1l	myelin transcription factor 1-like	17933	0006351 // transcription, DNA-dependent // inferred from electronic annotation///0006355 // regulation of transcription, DNA-dependent // inferred from electronic annotation///0007275 // multicellular organismal development // inferred from electronic annotation///0007399 // nervous system development // inferred from electronic annotation///0030154 // cell differentiation // inferred from electr…	0005634 // nucleus // inferred from direct assay	0001105 // RNA polymerase II transcription coactivator activity // not recorded///0003677 // DNA binding // inferred from electronic annotation///0003700 // sequence-specific DNA binding transcription factor activity // inferred from electronic annotation///0005515 // protein binding // inferred from physical interaction///0008270 // zinc ion binding // inferred from electronic annotation///00443…	GO:0006351|GO:0006355|GO:0007275|GO:0007399|GO:0030154|GO:0045944|GO:0005634|GO:0001105|GO:0003677|GO:0003700|GO:0005515|GO:0008270|GO:0044323|GO:0046872	chr12:29922781-29923216 (+) // 100.0 // qA2		ENSMUSG00000061911	December 2011 (Mouse Genome Sequencing Consortium and NCBI 38)	IPR002515 // Zinc finger, C2HC-type // 1.2E-19///IPR002515 // Zinc finger, C2HC-type // 1.5E-17///IPR002515 // Zinc finger, C2HC-type // 5.7E-19///IPR002515 // Zinc finger, C2HC-type // 1.2E-20///IPR002515 // Zinc finger, C2HC-type // 1.7E-19///IPR002515 // Zinc finger, C2HC-type // 1.6E-18///IPR002515 // Zinc finger, C2HC-type // 1.5E-17///IPR002515 // Zinc finger, C2HC-type // 5.7E-19///IPR0025…	1100511			NP_001087244///NP_001087245///NP_001087247///NP_032692	NM_001093775///NM_001093776///NM_001093778///NM_008666	BM116113	GenBank	Consensus sequence	E9QLD2///D3Z1P7///P97500///Q0VGN2///Q33DP0///Q3TSN8	gb:BM116113 /DB_XREF=gi:17079131 /DB_XREF=L0830F09-3 /CLONE=L0830F09 /FEA=EST /CNT=9 /TID=Mm.86134.1 /TIER=Stack /STK=9 /UG=Mm.86134 /UG_TITLE=ESTs	AK013654 // Mus musculus adult male hippocampus cDNA, RIKEN full-length enriched library, clone:2900046C06 product:unclassifiable, full insert sequence. // gb // 11 // ---///ENSMUST00000021009 // cdna:known chromosome:GRCm38:12:29534905:29923209:1 gene:ENSMUSG00000061911 gene_biotype:protein_coding transcript_biotype:protein_coding // ensembl // 11 // ---///ENSMUST00000049784 // cdna:known chromo…	Mm.86134.1	est///full length	Mm.253067///Mm.397617	Mm.86134
1435106_at	198.85	805.485	0	1.95027	1.95027	3.86446	P	P	Limch1	LIM and calponin homology domains 1	77569	0031032 // actomyosin structure organization // inferred from electronic annotation		0003779 // actin binding // inferred from electronic annotation///0008270 // zinc ion binding // inferred from electronic annotation///0046872 // metal ion binding // inferred from electronic annotation	GO:0031032|GO:0003779|GO:0008270|GO:0046872	chr5:67056139-67057158 (+) // 94.79 // qC3.1		ENSMUSG00000037736	December 2011 (Mouse Genome Sequencing Consortium and NCBI 38)	IPR001781 // Zinc finger, LIM-type // 8.4E-11				NP_001001980///NP_001243051	NM_001001980///NM_001256122	AV024662	GenBank	Consensus sequence	Q3UH68///F6W1Y9///Q8CGB7	gb:AV024662 /DB_XREF=gi:15431416 /DB_XREF=AV024662 /CLONE=1200006A12 /FEA=EST /CNT=25 /TID=Mm.24441.1 /TIER=Stack /STK=20 /UG=Mm.24441 /UG_TITLE=ESTs	ENSMUST00000038188 // cdna:known chromosome:GRCm38:5:66968416:67057159:1 gene:ENSMUSG00000037736 gene_biotype:protein_coding transcript_biotype:protein_coding // ensembl // 11 // ---///NM_001001980 // Mus musculus LIM and calponin homology domains 1 (Limch1), transcript variant 1, mRNA. // refseq // 11 // ---///NM_001256122 // Mus musculus LIM and calponin homology domains 1 (Limch1), transcript …	Mm.24441.1	est///full length	Mm.374778///Mm.422133///Mm.481371///Mm.490692	Mm.24441
1417061_at	22.9509	92.3486	0	1.94062	1.94062	3.83871	P	P	Slc40a1	solute carrier family 40 (iron-regulated transporter), member 1	53945	0002260 // lymphocyte homeostasis // inferred from mutant phenotype///0003158 // endothelium development // inferred from mutant phenotype///0006810 // transport // inferred from electronic annotation///0006811 // ion transport // inferred from electronic annotation///0006826 // iron ion transport // inferred from direct assay///0006879 // cellular iron ion homeostasis // not recorded///0006915 /…	0005771 // multivesicular body // inferred from direct assay///0005886 // plasma membrane // inferred from direct assay///0005886 // plasma membrane // not recorded///0008021 // synaptic vesicle // inferred from direct assay///0016020 // membrane // inferred from electronic annotation///0016021 // integral to membrane // inferred from electronic annotation	0005381 // iron ion transmembrane transporter activity // inferred from direct assay///0005381 // iron ion transmembrane transporter activity // not recorded///0005515 // protein binding // inferred from physical interaction	GO:0002260|GO:0003158|GO:0006810|GO:0006811|GO:0006826|GO:0006879|GO:0006915|GO:0034755|GO:0034755|GO:0043066|GO:0048536|GO:0055072|GO:0060345|GO:0060586|GO:0005771|GO:0005886|GO:0005886|GO:0008021|GO:0016020|GO:0016021|GO:0005381|GO:0005381|GO:0005515	chr1:45908069-45925891 (-) // 98.51 // qC1.1		ENSMUSG00000025993	December 2011 (Mouse Genome Sequencing Consortium and NCBI 38)	IPR009716 // Ferroporti-1 // 3.0E-188	1315204			NP_058613	NM_016917	AF226613	GenBank	Consensus sequence	Q9JHI9///Q3TJ33///C5H8V4	gb:BC003438.1 /DB_XREF=gi:13097389 /FEA=FLmRNA /CNT=139 /TID=Mm.28756.1 /TIER=FL+Stack /STK=58 /UG=Mm.28756 /LL=53945 /UG_GENE=Slc39a1 /DEF=Mus musculus, solute carrier family 39 (iron-regulated transporter), member 1, clone MGC:6489 IMAGE:2647365, mRNA, complete cds. /PROD=solute carrier family 39 (iron-regulatedtransporter), member 1 /FL=gb:BC003438.1 gb:AF226613.1 gb:NM_016917.1 gb:AF215637.1 …	AF231120 // Mus musculus iron-regulated transporter IREG1 (Ireg1) mRNA, complete cds. // gb // 9 // ---///AK008700 // Mus musculus adult male stomach cDNA, RIKEN full-length enriched library, clone:2210010L24 product:solute carrier family 39 (iron-regulated transporter), member 1, full insert sequence. // gb // 11 // ---///AK032732 // Mus musculus 12 days embryo male wolffian duct includes surrou…	Mm.28756.1	full length	Mm.28756	Mm.28756
1460591_at	113.579	456.213	0	1.9381	1.9381	3.832	P	P	Esr1	estrogen receptor 1 (alpha)	13982	0001547 // antral ovarian follicle growth // inferred from mutant phenotype///0002064 // epithelial cell development // inferred from mutant phenotype///0002076 // osteoblast development // inferred from electronic annotation///0006351 // transcription, DNA-dependent // inferred from electronic annotation///0006355 // regulation of transcription, DNA-dependent // inferred from direct assay///0007…	0005634 // nucleus // inferred from direct assay///0005634 // nucleus // not recorded///0005737 // cytoplasm // inferred from direct assay///0005737 // cytoplasm // not recorded///0005794 // Golgi apparatus // inferred from electronic annotation///0005886 // plasma membrane // not recorded///0016020 // membrane // inferred from electronic annotation///0030315 // T-tubule // not recorded///0043005…	0001046 // core promoter sequence-specific DNA binding // not recorded///0003677 // DNA binding // not recorded///0003682 // chromatin binding // inferred from direct assay///0003700 // sequence-specific DNA binding transcription factor activity // inferred from electronic annotation///0003707 // steroid hormone receptor activity // not recorded///0004879 // ligand-activated sequence-specific DNA…	GO:0001547|GO:0002064|GO:0002076|GO:0006351|GO:0006355|GO:0007200|GO:0007204|GO:0008209|GO:0008584|GO:0010629|GO:0010863|GO:0016049|GO:0030518|GO:0030520|GO:0030522|GO:0032355|GO:0042981|GO:0043124|GO:0043401|GO:0043433|GO:0043523|GO:0043627|GO:0045429|GO:0045742|GO:0045839|GO:0045944|GO:0045944|GO:0048146|GO:0048386|GO:0051000|GO:0051091|GO:0060011|GO:0060065|GO:0060068|GO:0060523|GO:0060527|GO:…	chr10:5002864-5005632 (+) // 97.44 // qA1		ENSMUSG00000019768	December 2011 (Mouse Genome Sequencing Consortium and NCBI 38)	IPR000536 // Nuclear hormone receptor, ligand-binding, core // 7.3E-38///IPR001292 // Oestrogen receptor // 1.2E-57///IPR001628 // Zinc finger, nuclear hormone receptor-type // 4.5E-35			Nuclear_Receptors // GenMAPP	NP_031982	NM_007956	AI646838	GenBank	Consensus sequence	P19785///B3VQI7///E7FJU2///Q3UWN0///E7FJU3///E7FJU6///Q3UT58	gb:AI646838 /DB_XREF=gi:4725313 /DB_XREF=ub66d07.x1 /CLONE=IMAGE:1382701 /FEA=EST /CNT=54 /TID=Mm.18981.1 /TIER=Stack /STK=14 /UG=Mm.18981 /LL=103092 /UG_GENE=AA420328 /UG_TITLE=expressed sequence AA420328	ENSMUST00000105590 // cdna:known chromosome:GRCm38:10:4611989:5005614:1 gene:ENSMUSG00000019768 gene_biotype:protein_coding transcript_biotype:protein_coding // ensembl // 11 // ---///n201097 // accn=NULL class=ncRNA name=non-protein coding (noncoding) transcript ref=fRNAdb v3.0 transcriptId=FR216707 cpcScore=-1.5906100 cnci=-0.3489137 // noncode // 11 // ---	Mm.18981.1	est///full length	Mm.393566///Mm.463262///Mm.474824///Mm.9213	Mm.18981
1438081_at	44.065	176.104	0	1.93081	1.93081	3.81268	P	P	Mcc	mutated in colorectal cancers	328949	0010633 // negative regulation of epithelial cell migration // not recorded///0050680 // negative regulation of epithelial cell proliferation // not recorded///0090090 // negative regulation of canonical Wnt receptor signaling pathway // not recorded	0005634 // nucleus // not recorded///0005737 // cytoplasm // not recorded///0005886 // plasma membrane // not recorded	0000166 // nucleotide binding // inferred from electronic annotation///0005509 // calcium ion binding // inferred from electronic annotation///0005515 // protein binding // inferred from electronic annotation	GO:0010633|GO:0050680|GO:0090090|GO:0005634|GO:0005737|GO:0005886|GO:0000166|GO:0005509|GO:0005515	chr18:44425060-44426164 (-) // 74.26 // qB3		ENSMUSG00000071856	December 2011 (Mouse Genome Sequencing Consortium and NCBI 38)	IPR019536 // Usher syndrome type-1C protein-binding protein 1, PDZ domain // 3.4E-15///IPR019536 // Usher syndrome type-1C protein-binding protein 1, PDZ domain // 1.1E-32///IPR019536 // Usher syndrome type-1C protein-binding protein 1, PDZ domain // 3.8E-28///IPR019536 // Usher syndrome type-1C protein-binding protein 1, PDZ domain // 1.3E-15///IPR019536 // Usher syndrome type-1C protein-binding…				NP_001078842///NP_001078843	NM_001033406///NM_001085373///NM_001085374	BB794635	GenBank	Consensus sequence	G3UW40///E9PWI3///Q3TRL6///Q3TYX4	gb:BB794635 /DB_XREF=gi:16964254 /DB_XREF=BB794635 /CLONE=G431001D24 /FEA=EST /CNT=15 /TID=Mm.210479.1 /TIER=Stack /STK=12 /UG=Mm.210479 /UG_TITLE=ESTs	ENSMUST00000089874 // cdna:known chromosome:GRCm38:18:44425061:44812182:-1 gene:ENSMUSG00000071856 gene_biotype:protein_coding transcript_biotype:protein_coding // ensembl // 11 // ---///ENSMUST00000164666 // cdna:known chromosome:GRCm38:18:44425061:44662266:-1 gene:ENSMUSG00000071856 gene_biotype:protein_coding transcript_biotype:protein_coding // ensembl // 11 // ---///NM_001085373 // Mus muscu…	Mm.210479.1	est///full length	Mm.312511///Mm.401023	Mm.210479
1423585_at	7.27502	28.931	0	1.92368	1.92368	3.7939	P	P	Igfbp7	insulin-like growth factor binding protein 7	29817	0001558 // regulation of cell growth // inferred from electronic annotation///0007155 // cell adhesion // not recorded///0009451 // RNA modification // inferred from electronic annotation///0048839 // inner ear development // inferred from direct assay///0050810 // regulation of steroid biosynthetic process // not recorded	0005576 // extracellular region // inferred from electronic annotation///0005615 // extracellular space // not recorded///0031012 // extracellular matrix // not recorded	0005515 // protein binding // inferred from electronic annotation///0005520 // insulin-like growth factor binding // inferred from electronic annotation///0019838 // growth factor binding // inferred from electronic annotation	GO:0001558|GO:0007155|GO:0009451|GO:0048839|GO:0050810|GO:0005576|GO:0005615|GO:0031012|GO:0005515|GO:0005520|GO:0019838	chr5:77348318-77408045 (-) // 90.25 // qC3.3		ENSMUSG00000036256	December 2011 (Mouse Genome Sequencing Consortium and NCBI 38)	IPR000867 // Insulin-like growth factor-binding protein, IGFBP // 1.7E-8///IPR000867 // Insulin-like growth factor-binding protein, IGFBP // 1.4E-8///IPR002350 // Kazal domain // 1.9E-9///IPR002350 // Kazal domain // 1.6E-9///IPR013098 // Immunoglobulin I-set // 3.0E-14///IPR013098 // Immunoglobulin I-set // 2.5E-14	1352480			NP_001152990///NP_032074	NM_001159518///NM_008048	AI481026	GenBank	Consensus sequence	Q3UFA6///Q3U131///Q61581///A0A5E1///F8WH23///E9Q5D9///Q811C8	gb:AI481026 /DB_XREF=gi:4374252 /DB_XREF=vf89a01.x1 /CLONE=IMAGE:850920 /FEA=FLmRNA /CNT=273 /TID=Mm.534.1 /TIER=ConsEnd /STK=3 /UG=Mm.534 /LL=29817 /UG_GENE=Igfbp7 /UG_TITLE=insulin-like growth factor binding protein 7 /FL=gb:L75822.2 gb:AB012886.1 gb:NM_008048.1	AB012886 // Mus musculus mRNA for mac25, complete cds. // gb // --- // chr5:77349245-77408045(-)///AK002277 // Mus musculus adult male kidney cDNA, RIKEN full-length enriched library, clone:0610007D03 product:MAC25 homolog [Mus musculus], full insert sequence. // gb // --- // chr5:77349248-77408027(-)///AK148749 // Mus musculus 2 days neonate sympathetic ganglion cDNA, RIKEN full-length enriched …	Mm.534.1	full length	Mm.233470	Mm.534
1453055_at	233.081	926.091	0	1.92241	1.92241	3.79055	P	P	Sema6d	sema domain, transmembrane domain (TM), and cytoplasmic domain, (semaphorin) 6D	214968	0007275 // multicellular organismal development // inferred from electronic annotation///0007399 // nervous system development // inferred from electronic annotation///0014911 // positive regulation of smooth muscle cell migration // inferred from direct assay///0014912 // negative regulation of smooth muscle cell migration // inferred from direct assay///0021591 // ventricular system development…	0005794 // Golgi apparatus // not recorded///0005886 // plasma membrane // not recorded///0016020 // membrane // inferred from electronic annotation///0016021 // integral to membrane // inferred from electronic annotation	0004872 // receptor activity // inferred from electronic annotation///0005515 // protein binding // inferred from physical interaction///0030215 // semaphorin receptor binding // inferred from physical interaction	GO:0007275|GO:0007399|GO:0014911|GO:0014912|GO:0021591|GO:0021591|GO:0030154|GO:0005794|GO:0005886|GO:0016020|GO:0016021|GO:0004872|GO:0005515|GO:0030215	chr2:124666355-124667770 (+) // 96.79 // qF1		ENSMUSG00000027200	December 2011 (Mouse Genome Sequencing Consortium and NCBI 38)	IPR001627 // Semaphorin/CD100 antigen // 1.4E-138///IPR001627 // Semaphorin/CD100 antigen // 1.6E-138///IPR001627 // Semaphorin/CD100 antigen // 1.5E-138///IPR002165 // Plexin // 4.8E-13///IPR002165 // Plexin // 1.4E-13///IPR002165 // Plexin // 2.1E-13///IPR002165 // Plexin // 1.1E-13	2387661			NP_766125///NP_954708///NP_954709///NP_954710///NP_954711	NM_172537///NM_199238///NM_199239///NM_199240///NM_199241	BB462688	GenBank	Consensus sequence	Q76KF0///Q8BKG8	gb:BB462688 /DB_XREF=gi:16426803 /DB_XREF=BB462688 /CLONE=D130077F24 /FEA=mRNA /CNT=25 /TID=Mm.81161.1 /TIER=Stack /STK=10 /UG=Mm.81161 /LL=68848 /UG_GENE=1110067B02Rik /UG_TITLE=RIKEN cDNA 1110067B02 gene	AB091532 // Mus musculus Sema6D-1 mRNA for semaphorin 6D-1, complete cds. // gb // 11 // ---///AK004390 // Mus musculus 18-day embryo whole body cDNA, RIKEN full-length enriched library, clone:1110067B02 product:sema domain, transmembrane domain (TM), and cytoplasmic domain, (semaphorin) 6D, full insert sequence. // gb // 11 // ---///AK122515 // Mus musculus mRNA for mKIAA1479 protein. // gb // 1…	Mm.81161.1	est///full length	Mm.330536///Mm.412083///Mm.473513	Mm.81161
1421507_at	4.33146	17.0049	0	1.90511	1.90511	3.74538	P	M	Olfr78	olfactory receptor 78	170639	0007165 // signal transduction // not recorded///0007165 // signal transduction // inferred from sequence or structural similarity///0007186 // G-protein coupled receptor signaling pathway // inferred from electronic annotation///0007186 // G-protein coupled receptor signaling pathway // not recorded///0007608 // sensory perception of smell // not recorded///0007608 // sensory perception of smell…	0005886 // plasma membrane // inferred from electronic annotation///0005887 // integral to plasma membrane // inferred from sequence or structural similarity///0016020 // membrane // inferred from electronic annotation///0016021 // integral to membrane // not recorded	0004871 // signal transducer activity // inferred from electronic annotation///0004930 // G-protein coupled receptor activity // inferred from electronic annotation///0004984 // olfactory receptor activity // not recorded///0004984 // olfactory receptor activity // inferred from sequence or structural similarity	GO:0007165|GO:0007165|GO:0007186|GO:0007186|GO:0007608|GO:0007608|GO:0050896|GO:0050911|GO:0050911|GO:0005886|GO:0005887|GO:0016020|GO:0016021|GO:0004871|GO:0004930|GO:0004984|GO:0004984	chr7:102741385-102759469 (-) // 100.0 // qE3		ENSMUSG00000043366	December 2011 (Mouse Genome Sequencing Consortium and NCBI 38)	IPR000276 // G protein-coupled receptor, rhodopsin-like // 2.8E-28///IPR019424 // 7TM GPCR, olfactory receptor/chemoreceptor Srsx // 5.7E-12	2157548			NP_001161975///NP_570936	NM_001168503///NM_130866	BB132229	GenBank	Consensus sequence	Q8VBV9	gb:BB132229 /DB_XREF=gi:15408418 /DB_XREF=BB132229 /CLONE=9630060D12 /FEA=FLmRNA /CNT=7 /TID=Mm.184372.1 /TIER=ConsEnd /STK=2 /UG=Mm.184372 /LL=170639 /UG_GENE=Olfr78 /UG_TITLE=olfactory receptor 78 /FL=gb:AF378854.1 gb:NM_130866.1	AK028467 // Mus musculus 0 day neonate skin cDNA, RIKEN full-length enriched library, clone:4631413D08 product:OLFACTORY RECEPTOR MOR18-2, full insert sequence. // gb // 11 // ---///AK036356 // Mus musculus 16 days neonate cerebellum cDNA, RIKEN full-length enriched library, clone:9630060D12 product:OLFACTORY RECEPTOR 51E2, full insert sequence. // gb // 11 // ---///BC120603 // Mus musculus olfac…	Mm.184372.1	full length	Mm.184372	Mm.184372
1449131_s_at	46.621	182.844	0	1.90365	1.90365	3.74158	P	P	Cd1d1	CD1d1 antigen	12479	0001916 // positive regulation of T cell mediated cytotoxicity // inferred from direct assay///0006955 // immune response // inferred from electronic annotation///0019882 // antigen processing and presentation // inferred from direct assay///0042102 // positive regulation of T cell proliferation // not recorded///0043032 // positive regulation of macrophage activation // inferred from direct assa…	0005737 // cytoplasm // not recorded///0005764 // lysosome // inferred from direct assay///0005765 // lysosomal membrane // inferred from electronic annotation///0005768 // endosome // inferred from electronic annotation///0005769 // early endosome // inferred from direct assay///0005770 // late endosome // inferred from direct assay///0005886 // plasma membrane // inferred from electronic annota…	0005515 // protein binding // inferred from physical interaction///0030882 // lipid antigen binding // not recorded///0030883 // endogenous lipid antigen binding // inferred from direct assay///0030884 // exogenous lipid antigen binding // not recorded///0042393 // histone binding // not recorded///0042608 // T cell receptor binding // inferred from direct assay///0050839 // cell adhesion molecul…	GO:0001916|GO:0006955|GO:0019882|GO:0042102|GO:0043032|GO:0045059|GO:0045078|GO:0045086|GO:0045087|GO:0045404|GO:0045404|GO:0048006|GO:0048007|GO:0050776|GO:0051135|GO:0051138|GO:0005737|GO:0005764|GO:0005765|GO:0005768|GO:0005769|GO:0005770|GO:0005886|GO:0009897|GO:0009986|GO:0010008|GO:0016020|GO:0016021|GO:0005515|GO:0030882|GO:0030883|GO:0030884|GO:0042393|GO:0042608|GO:0050839	chr3:86995837-86999441 (-) // 96.79 // qF1		ENSMUSG00000028076	December 2011 (Mouse Genome Sequencing Consortium and NCBI 38)	IPR003597 // Immunoglobulin C1-set // 1.1E-18///IPR003597 // Immunoglobulin C1-set // 8.7E-19	107674			NP_031665	NM_007639	NM_007639	GenBank	Consensus sequence	P11609///Q7TMK5///E9Q395///B9VQY2	gb:NM_007639.1 /DB_XREF=gi:6671705 /GEN=Cd1d1 /FEA=FLmRNA /CNT=52 /TID=Mm.1894.1 /TIER=FL+Stack /STK=22 /UG=Mm.1894 /LL=12479 /DEF=Mus musculus CD1d1 antigen (Cd1d1), mRNA. /PROD=CD1d1 antigen /FL=gb:NM_007639.1 gb:M63695.1	AK002582 // Mus musculus adult male kidney cDNA, RIKEN full-length enriched library, clone:0610012C04 product:CD1d1 antigen, full insert sequence. // gb // 11 // ---///BC055902 // Mus musculus CD1d1 antigen, mRNA (cDNA clone MGC:68265 IMAGE:4917095), complete cds. // gb // 11 // ---///ENSMUST00000029717 // cdna:known chromosome:GRCm38:3:86995834:86999441:-1 gene:ENSMUSG00000028076 gene_biotype:pr…	Mm.1894.1	full length	Mm.1894	Mm.1894
1457098_at	4.44477	17.3012	0	1.89278	1.89278	3.71349	P	P	Ttll11	tubulin tyrosine ligase-like family, member 11	74410	0006464 // cellular protein modification process // inferred from electronic annotation///0018095 // protein polyglutamylation // inferred from direct assay///0051013 // microtubule severing // inferred from direct assay///0051013 // microtubule severing // inferred from genetic interaction	0005737 // cytoplasm // inferred from electronic annotation///0005856 // cytoskeleton // inferred from electronic annotation///0005929 // cilium // inferred from electronic annotation///0005932 // microtubule basal body // inferred from electronic annotation///0042995 // cell projection // inferred from electronic annotation	0016874 // ligase activity // inferred from electronic annotation	GO:0006464|GO:0018095|GO:0051013|GO:0051013|GO:0005737|GO:0005856|GO:0005929|GO:0005932|GO:0042995|GO:0016874	chr2:35974436-35975237 (-) // 52.4 // qB			December 2011 (Mouse Genome Sequencing Consortium and NCBI 38)					NP_083197///NP_084050	NM_028921///NM_029774	BG070129	GenBank	Consensus sequence	A4Q9F4	gb:BG070129 /DB_XREF=gi:12552698 /DB_XREF=H3084A04-3 /CLONE=H3084A04 /FEA=EST /CNT=6 /TID=Mm.37820.1 /TIER=ConsEnd /STK=5 /UG=Mm.37820 /LL=51921 /UG_GENE=D2Ertd624e /UG_TITLE=DNA segment, Chr 2, ERATO Doi 624, expressed	AK140253 // Mus musculus adult male corpora quadrigemina cDNA, RIKEN full-length enriched library, clone:B230370N08 product:unclassifiable, full insert sequence. // gb // 11 // ---///n277114 // accn=AK140253 class=mRNAlike lncRNA name=Mouse noncoding transcript ref=FANTOM3 transcriptId=B230370N08 cpcScore=-1.0480900 cnci=-0.2548385 // noncode // 11 // ---	Mm.37820.1			Mm.37820
1450723_at	224.463	872.989	0	1.89157	1.89157	3.7104	P	P	Isl1	ISL1 transcription factor, LIM/homeodomain	16392	0000122 // negative regulation of transcription from RNA polymerase II promoter // inferred from mutant phenotype///0001755 // neural crest cell migration // inferred from genetic interaction///0003007 // heart morphogenesis // inferred from genetic interaction///0003139 // secondary heart field specification // not recorded///0003148 // outflow tract septum morphogenesis // inferred from genetic…	0005622 // intracellular // inferred from direct assay///0005634 // nucleus // inferred from direct assay///0005634 // nucleus // not recorded///0044424 // intracellular part // inferred from direct assay	0001102 // RNA polymerase II activating transcription factor binding // not recorded///0001105 // RNA polymerase II transcription coactivator activity // inferred from direct assay///0001105 // RNA polymerase II transcription coactivator activity // not recorded///0001158 // enhancer sequence-specific DNA binding // not recorded///0003677 // DNA binding // inferred from direct assay///0003682 // …	GO:0000122|GO:0001755|GO:0003007|GO:0003139|GO:0003148|GO:0003151|GO:0003203|GO:0003215|GO:0003266|GO:0006355|GO:0006355|GO:0007275|GO:0007507|GO:0008284|GO:0010468|GO:0010575|GO:0021520|GO:0021522|GO:0021524|GO:0021559|GO:0021983|GO:0030182|GO:0030182|GO:0031016|GO:0031103|GO:0031290|GO:0032024|GO:0032725|GO:0032729|GO:0032730|GO:0032731|GO:0032735|GO:0032755|GO:0032760|GO:0033147|GO:0042517|GO:…	chr13:116298268-116309663 (-) // 94.46 // qD2.2		ENSMUSG00000042258	December 2011 (Mouse Genome Sequencing Consortium and NCBI 38)	IPR001356 // Homeodomain // 1.1E-18///IPR001781 // Zinc finger, LIM-type // 6.5E-19///IPR001781 // Zinc finger, LIM-type // 1.5E-17	101791			NP_067434	NM_021459	BQ176915	GenBank	Consensus sequence	Q8BTH7///P61372///A2RSV5///H3BLH8///B2ZUN4	gb:BQ176915 /DB_XREF=gi:20352407 /DB_XREF=UI-M-DJ2-bwa-g-01-0-UI.s1 /CLONE=UI-M-DJ2-bwa-g-01-0-UI /FEA=FLmRNA /CNT=100 /TID=Mm.42242.1 /TIER=Stack /STK=28 /UG=Mm.42242 /LL=16392 /UG_GENE=Isl1 /UG_TITLE=ISL1 transcription factor, LIMhomeodomain, (islet-1) /FL=gb:NM_021459.1	AK090263 // Mus musculus 11 days embryo spinal cord cDNA, RIKEN full-length enriched library, clone:G630030I18 product:ISL1 transcription factor, LIM/homeodomain, (islet-1), full insert sequence. // gb // 11 // ---///ENSMUST00000036060 // cdna:known chromosome:GRCm38:13:116298281:116309688:-1 gene:ENSMUSG00000042258 gene_biotype:protein_coding transcript_biotype:protein_coding // ensembl // 11 //…	Mm.42242.1	est///full length	Mm.405911///Mm.42242	Mm.42242
1444468_at	34.0808	132.12	0	1.8869	1.8869	3.6984	P	P	Paqr8	progestin and adipoQ receptor family member VIII	74229	0007275 // multicellular organismal development // inferred from electronic annotation///0030154 // cell differentiation // inferred from electronic annotation///0048477 // oogenesis // inferred from electronic annotation	0005886 // plasma membrane // inferred from electronic annotation///0016020 // membrane // inferred from electronic annotation///0016021 // integral to membrane // inferred from electronic annotation	0005496 // steroid binding // inferred from electronic annotation///0008289 // lipid binding // inferred from electronic annotation	GO:0007275|GO:0030154|GO:0048477|GO:0005886|GO:0016020|GO:0016021|GO:0005496|GO:0008289	chr1:20937602-20938247 (+) // 69.86 // qA4		ENSMUSG00000025931	December 2011 (Mouse Genome Sequencing Consortium and NCBI 38)	IPR004254 // Hly-III-related // 2.7E-48	1921479			NP_083105	NM_028829	AV328983	GenBank	Consensus sequence	Q80ZE5	gb:AV328983 /DB_XREF=gi:16396007 /DB_XREF=AV328983 /CLONE=6330445L16 /FEA=EST /CNT=4 /TID=Mm.196818.1 /TIER=ConsEnd /STK=2 /UG=Mm.196818 /UG_TITLE=ESTs	AK029723 // Mus musculus adult male testis cDNA, RIKEN full-length enriched library, clone:4930510E01 product:RIKEN cDNA 1700019B16 gene, full insert sequence. // gb // 10 // ---///AK147376 // Mus musculus cDNA, RIKEN full-length enriched library, clone:M5C1024I04 product:Progestin and adipoQ receptor family member VIII, full insert sequence. // gb // 11 // ---///BC059813 // Mus musculus progesti…	Mm.196818.1	est///full length	Mm.40780///Mm.411094	Mm.196818
1439609_at	46.7443	181.188	0	1.88671	1.88671	3.69791	P	P								chr1:78214964-78215596 (-) // 96.03 // qC4			December 2011 (Mouse Genome Sequencing Consortium and NCBI 38)							BB536410	GenBank	Consensus sequence		gb:BB536410 /DB_XREF=gi:16446658 /DB_XREF=BB536410 /CLONE=E030049N16 /FEA=EST /CNT=8 /TID=Mm.187855.1 /TIER=ConsEnd /STK=7 /UG=Mm.187855 /UG_TITLE=ESTs	BB074503 // /DB_XREF=BB074503 /CLONE=9330017H21 // gb // --- // ---///BB234638 // /DB_XREF=BB234638 /CLONE=A630050H14 // gb // --- // ---///BB332676 // /DB_XREF=BB332676 /CLONE=B730050M05 // gb // --- // ---///BB536410 // /DB_XREF=BB536410 /CLONE=E030049N16 // gb // --- // ---///BE862889 // /DB_XREF=UI-M-BG1-aie-f-09-0-UI.r1 /CLONE=UI-M-BG1-aie-f-09-0-UI // gb // --- // ---	Mm.187855.1	est	Mm.44130	Mm.187855
1457779_at	10.776	41.6086	0	1.88114	1.88114	3.68367	P	P	1110046J04Rik	RIKEN cDNA 1110046J04 gene	68808					chr13:33953313-33960181 (+) // 45.24 // qA3.3		ENSMUSG00000085457	December 2011 (Mouse Genome Sequencing Consortium and NCBI 38)		1916058				NR_040707	AV013305	GenBank	Consensus sequence		gb:AV013305 /DB_XREF=gi:4790297 /DB_XREF=AV013305 /CLONE=1110046J04 /FEA=EST /CNT=5 /TID=Mm.46650.1 /TIER=ConsEnd /STK=3 /UG=Mm.46650 /UG_TITLE=ESTs	AK004186 // Mus musculus 18-day embryo whole body cDNA, RIKEN full-length enriched library, clone:1110046J04 product:unclassifiable, full insert sequence. // gb // 10 // ---///ENSMUST00000181800 // cdna:known chromosome:GRCm38:13:33936032:33960181:1 gene:ENSMUSG00000085457 gene_biotype:antisense transcript_biotype:antisense // ensembl // 11 // ---///n297312 // accn=AK004186 class=mRNAlike lncRNA …	Mm.46650.1	est	Mm.428603///Mm.443347	Mm.46650
1455663_at	148.297	571.557	0	1.87849	1.87849	3.6769	P	P	Olfml1	olfactomedin-like 1	244198			0005515 // protein binding // inferred from electronic annotation	GO:0005515	chr7:107590404-107591365 (+) // 99.79 // qE3		ENSMUSG00000051041	December 2011 (Mouse Genome Sequencing Consortium and NCBI 38)	IPR003112 // Olfactomedin-like // 5.3E-19	2679264			NP_766495	NM_172907	BB055163	GenBank	Consensus sequence	Q8BSH2	gb:BB055163 /DB_XREF=gi:16259757 /DB_XREF=BB055163 /CLONE=6720478C22 /FEA=EST /CNT=19 /TID=Mm.45745.1 /TIER=Stack /STK=9 /UG=Mm.45745 /UG_TITLE=ESTs, Weakly similar to JE0096 myocilin - mouse (M.musculus)	BC047207 // Mus musculus olfactomedin-like 1, mRNA (cDNA clone MGC:56882 IMAGE:6310165), complete cds. // gb // 11 // ---///ENSMUST00000120990 // cdna:known chromosome:GRCm38:7:107567446:107591094:1 gene:ENSMUSG00000051041 gene_biotype:protein_coding transcript_biotype:protein_coding // ensembl // 11 // ---///GENSCAN00000030415 // cdna:genscan chromosome:GRCm38:7:107590148:107590939:1 transcript_…	Mm.45745.1	full length	Mm.77425	Mm.45745
1425394_at	3.97326	15.2818	0	1.87551	1.87551	3.66931	M	P	BC023105	cDNA sequence BC023105	667597		0016020 // membrane // inferred from electronic annotation	0005525 // GTP binding // inferred from electronic annotation///0016817 // hydrolase activity, acting on acid anhydrides // inferred from electronic annotation	GO:0016020|GO:0005525|GO:0016817	chr18:60439294-60443850 (+) // 82.43 // qD3			December 2011 (Mouse Genome Sequencing Consortium and NCBI 38)		2384767				NM_001040201///NM_145357///XR_105914///XR_107140	BC023105	GenBank	Consensus sequence	Q8R5A7	gb:BC023105.1 /DB_XREF=gi:18605634 /FEA=FLmRNA /CNT=9 /TID=Mm.105326.1 /TIER=FL /STK=2 /UG=Mm.105326 /DEF=Mus musculus, clone MGC:28198 IMAGE:3989161, mRNA, complete cds. /PROD=Unknown (protein for MGC:28198) /FL=gb:BC023105.1	BC023105 // Mus musculus cDNA sequence BC023105, mRNA (cDNA clone MGC:28198 IMAGE:3989161), complete cds. // gb // 11 // ---	Mm.105326.1	full length	Mm.329462	Mm.105326
1456778_at	113.118	434.714	0	1.87432	1.87432	3.66629	P	P								chr1:62798631-62799312 (+) // 99.26 // qC2			December 2011 (Mouse Genome Sequencing Consortium and NCBI 38)							BB409477	GenBank	Consensus sequence		gb:BB409477 /DB_XREF=gi:16423183 /DB_XREF=BB409477 /CLONE=C430014D18 /FEA=EST /CNT=10 /TID=Mm.186992.1 /TIER=ConsEnd /STK=7 /UG=Mm.186992 /UG_TITLE=ESTs	AK049451 // Mus musculus 7 days embryo whole body cDNA, RIKEN full-length enriched library, clone:C430014D18 product:unclassifiable, full insert sequence. // gb // 11 // ---///n273723 // accn=AK049451 class=mRNAlike lncRNA name=Mouse noncoding transcript ref=FANTOM3 transcriptId=C430014D18 cpcScore=-0.8426950 cnci=-0.2484852 // noncode // 11 // ---	Mm.186992.1		Mm.459078	Mm.186992
1432713_at	18.2566	70.0465	0	1.87198	1.87198	3.66034	P	P	6430709C05Rik	RIKEN cDNA 6430709C05 gene	76240					chr10:108932616-108934150 (-) // 90.89 // qD1			December 2011 (Mouse Genome Sequencing Consortium and NCBI 38)		1923490					AK018300	GenBank	Consensus sequence		gb:AV348551 /DB_XREF=gi:6389610 /DB_XREF=AV348551 /CLONE=6430709C05 /FEA=mRNA /CNT=2 /TID=Mm.159722.1 /TIER=ConsEnd /STK=1 /UG=Mm.159722 /LL=76240 /UG_GENE=6430709C05Rik /UG_TITLE=RIKEN cDNA 6430709C05 gene	AK018300 // Mus musculus adult male olfactory brain cDNA, RIKEN full-length enriched library, clone:6430709C05 product:unclassifiable, full insert sequence. // gb // 11 // ---///n288891 // accn=AK018300 class=mRNAlike lncRNA name=Mouse noncoding transcript ref=FANTOM3 transcriptId=6430709C05 cpcScore=-1.1108200 cnci=-0.3567180 // noncode // 11 // ---	Mm.159722.1			Mm.159722
1449471_at	60.5853	231.986	0	1.86908	1.86908	3.653	P	P	Kcnmb4	potassium large conductance calcium-activated channel, subfamily M, beta member 4	58802	0001508 // regulation of action potential // not recorded///0005513 // detection of calcium ion // not recorded///0006810 // transport // inferred from electronic annotation///0006811 // ion transport // inferred from electronic annotation///0006813 // potassium ion transport // not recorded///0019228 // regulation of action potential in neuron // not recorded///0071805 // potassium ion transmemb…	0005887 // integral to plasma membrane // not recorded///0005887 // integral to plasma membrane // inferred from sequence or structural similarity///0008076 // voltage-gated potassium channel complex // inferred from genetic interaction///0008076 // voltage-gated potassium channel complex // not recorded///0016020 // membrane // inferred from electronic annotation///0016021 // integral to membran…	0005267 // potassium channel activity // inferred from sequence or structural similarity///0005515 // protein binding // inferred from electronic annotation///0015269 // calcium-activated potassium channel activity // inferred from genetic interaction///0015269 // calcium-activated potassium channel activity // not recorded	GO:0001508|GO:0005513|GO:0006810|GO:0006811|GO:0006813|GO:0019228|GO:0071805|GO:0005887|GO:0005887|GO:0008076|GO:0008076|GO:0016020|GO:0016021|GO:0005267|GO:0005515|GO:0015269|GO:0015269	chr10:116417866-116474067 (-) // 85.37 // qD2		ENSMUSG00000054934	December 2011 (Mouse Genome Sequencing Consortium and NCBI 38)	IPR003930 // Potassium channel, calcium-activated, BK, beta subunit // 9.0E-91	1913272			NP_067427	NM_021452	NM_021452	GenBank	Consensus sequence	Q9JIN6	gb:NM_021452.1 /DB_XREF=gi:10946833 /GEN=Kcnmb4 /FEA=FLmRNA /CNT=15 /TID=Mm.34036.1 /TIER=FL+Stack /STK=10 /UG=Mm.34036 /LL=58802 /DEF=Mus musculus potassium large conductance calcium-activated channel, subfamily M, beta member 4 (Kcnmb4), mRNA. /PROD=potassium large conductance calcium-activatedchannel, subfamily M, beta member 4 /FL=gb:AF215892.1 gb:NM_021452.1	AF215892 // Mus musculus large conductance calcium-dependent potassium ion channel beta 4 subunit mRNA, complete cds. // gb // 11 // ---///AK013647 // Mus musculus adult male hippocampus cDNA, RIKEN full-length enriched library, clone:2900045G12 product:potassium large conductance calcium-activated channel, subfamily M, beta member 4, full insert sequence. // gb // 11 // ---///BC048471 // Mus mus…	Mm.34036.1	est///full length	Mm.440652///Mm.442757	Mm.34036
1428758_at	90.5074	346.071	0	1.86705	1.86705	3.64785	P	P	Tmem86a	transmembrane protein 86A	67893		0016020 // membrane // inferred from electronic annotation///0016021 // integral to membrane // inferred from electronic annotation		GO:0016020|GO:0016021	chr7:47050600-47054777 (+) // 98.58 // qB3		ENSMUSG00000010307	December 2011 (Mouse Genome Sequencing Consortium and NCBI 38)	IPR012506 // YhhN-like // 7.0E-48	1915143			NP_080712	NM_026436	AK007864	GenBank	Consensus sequence	Q9D8N3	gb:AK007864.1 /DB_XREF=gi:12841693 /FEA=mRNA /CNT=72 /TID=Mm.27338.1 /TIER=Stack /STK=22 /UG=Mm.27338 /LL=67893 /UG_GENE=1810054O13Rik /UG_TITLE=RIKEN cDNA 1810054O13 gene /DEF=Mus musculus 10 day old male pancreas cDNA, RIKEN full-length enriched library, clone:1810054O13:related to CG7582 PROTEIN, full insert sequence.	BC056619 // Mus musculus transmembrane protein 86A, mRNA (cDNA clone MGC:68084 IMAGE:4987281), complete cds. // gb // 11 // ---///ENSMUST00000010451 // cdna:known chromosome:GRCm38:7:47050640:47054776:1 gene:ENSMUSG00000010307 gene_biotype:protein_coding transcript_biotype:protein_coding // ensembl // 11 // ---///NM_026436 // Mus musculus transmembrane protein 86A (Tmem86a), mRNA. // refseq // 11…	Mm.27338.1	full length	Mm.27338	Mm.27338
1428433_at	127.73	486.734	0	1.86212	1.86212	3.63541	P	P	Hipk2	homeodomain interacting protein kinase 2	15258	0000122 // negative regulation of transcription from RNA polymerase II promoter // inferred from direct assay///0006351 // transcription, DNA-dependent // inferred from electronic annotation///0006355 // regulation of transcription, DNA-dependent // inferred from electronic annotation///0006468 // protein phosphorylation // inferred from direct assay///0006468 // protein phosphorylation // not re…	0005634 // nucleus // inferred from direct assay///0005634 // nucleus // not recorded///0005737 // cytoplasm // inferred from direct assay///0005813 // centrosome // not recorded///0016604 // nuclear body // not recorded///0016605 // PML body // not recorded///0016605 // PML body // traceable author statement///0031965 // nuclear membrane // not recorded	0000166 // nucleotide binding // inferred from electronic annotation///0001102 // RNA polymerase II activating transcription factor binding // inferred from physical interaction///0001105 // RNA polymerase II transcription coactivator activity // inferred from mutant phenotype///0003677 // DNA binding // inferred from direct assay///0003714 // transcription corepressor activity // inferred from d…	GO:0000122|GO:0006351|GO:0006355|GO:0006468|GO:0006468|GO:0006915|GO:0006974|GO:0006978|GO:0007179|GO:0007224|GO:0007628|GO:0008284|GO:0008344|GO:0009952|GO:0010842|GO:0016310|GO:0018105|GO:0018107|GO:0030182|GO:0030511|GO:0030514|GO:0032092|GO:0042771|GO:0043388|GO:0043524|GO:0045766|GO:0045893|GO:0045944|GO:0045944|GO:0046330|GO:0048596|GO:0050882|GO:0051091|GO:0060059|GO:0060235|GO:0060395|GO:…	chr6:38687513-38689056 (-) // 89.43 // qB1	EC:2.7.11.1		December 2011 (Mouse Genome Sequencing Consortium and NCBI 38)		1314872			NP_001129537///NP_034563	NM_001136065///NM_010433	AK003718	GenBank	Consensus sequence	Q9QZR5///Q5D0E9	gb:AK003718.1 /DB_XREF=gi:12834555 /FEA=mRNA /CNT=62 /TID=Mm.32985.1 /TIER=Stack /STK=43 /UG=Mm.32985 /LL=68602 /UG_GENE=1110014O20Rik /UG_TITLE=RIKEN cDNA 1110014O20 gene /DEF=Mus musculus 18 days embryo whole body cDNA, RIKEN full-length enriched library, clone:1110014O20:unclassifiable transcript, full insert sequence.	AK003718 // Mus musculus 18-day embryo whole body cDNA, RIKEN full-length enriched library, clone:1110014O20 product:unclassifiable, full insert sequence. // gb // 11 // ---///n297454 // accn=AK003718 class=mRNAlike lncRNA name=Mouse noncoding transcript ref=FANTOM3 transcriptId=1110014O20 cpcScore=-1.1934500 cnci=-0.3891953 // noncode // 11 // ---	Mm.32985.1		Mm.391962	Mm.32985
1447640_s_at	514.188	1959.12	0	1.86192	1.86192	3.63492	P	P	Pbx3	pre B cell leukemia homeobox 3	18516	0002087 // regulation of respiratory gaseous exchange by neurological system process // inferred from mutant phenotype///0006351 // transcription, DNA-dependent // inferred from electronic annotation///0006355 // regulation of transcription, DNA-dependent // inferred from electronic annotation///0007585 // respiratory gaseous exchange // inferred from mutant phenotype///0008344 // adult locomotor…	0005634 // nucleus // inferred from direct assay///0005667 // transcription factor complex // inferred from direct assay	0003677 // DNA binding // inferred from electronic annotation///0003700 // sequence-specific DNA binding transcription factor activity // inferred from electronic annotation///0005515 // protein binding // inferred from physical interaction///0043565 // sequence-specific DNA binding // inferred from direct assay	GO:0002087|GO:0006351|GO:0006355|GO:0007585|GO:0008344|GO:0021516|GO:0048666|GO:0005634|GO:0005667|GO:0003677|GO:0003700|GO:0005515|GO:0043565	chr2:34171752-34172044 (-) // 97.6 // qB		ENSMUSG00000038718	December 2011 (Mouse Genome Sequencing Consortium and NCBI 38)	IPR001356 // Homeodomain // 5.1E-23///IPR005542 // PBX // 1.2E-106	97496			NP_058048	NM_016768	BB554874	GenBank	Consensus sequence	O35317///B2FDH2///B2FDH3///H3BLL9	gb:BB554874 /DB_XREF=gi:9641240 /DB_XREF=BB554874 /CLONE=E330015M24 /FEA=EST /CNT=2 /TID=Mm.137604.1 /TIER=ConsEnd /STK=2 /UG=Mm.137604 /UG_TITLE=ESTs	AF020200 // Mus musculus transcription factor PBX3b (PBX3b) mRNA, complete cds. // gb // 11 // ---///AK144363 // Mus musculus 0 day neonate cortex cDNA, RIKEN full-length enriched library, clone:G630038B01 product:pre B-cell leukemia transcription factor 3, full insert sequence. // gb // 11 // ---///BC057879 // Mus musculus pre B-cell leukemia transcription factor 3, mRNA (cDNA clone MGC:68014 IM…	Mm.137604.1	est///full length	Mm.239941///Mm.415763///Mm.486956	Mm.137604
1429126_at	121.135	459.19	0	1.85456	1.85456	3.61642	P	P	2600001M11Rik///Nudt5	RIKEN cDNA 2600001M11 gene///nudix (nucleoside diphosphate linked moiety X)-type motif 5	53893///76531	0006139 // nucleobase-containing compound metabolic process // inferred from direct assay///0009191 // ribonucleoside diphosphate catabolic process // not recorded		0000287 // magnesium ion binding // not recorded///0003723 // RNA binding // inferred from electronic annotation///0016787 // hydrolase activity // inferred from electronic annotation///0017110 // nucleoside-diphosphatase activity // inferred from direct assay///0019144 // ADP-sugar diphosphatase activity // not recorded///0030515 // snoRNA binding // inferred from direct assay///0046872 // metal…	GO:0006139|GO:0009191|GO:0000287|GO:0003723|GO:0016787|GO:0017110|GO:0019144|GO:0030515|GO:0046872|GO:0047631|GO:0050072	chr2:5869347-5871052 (+) // 88.92 // qA1	EC:3.6.1.13///EC:3.6.1.58	ENSMUSG00000025817	December 2011 (Mouse Genome Sequencing Consortium and NCBI 38)	IPR000086 // NUDIX hydrolase domain // 3.9E-23	1923781			NP_058614	NM_016918	BB793116	GenBank	Consensus sequence	Q9JKX6///A2ATT5	gb:BB793116 /DB_XREF=gi:16962735 /DB_XREF=BB793116 /CLONE=G430144G12 /FEA=mRNA /CNT=27 /TID=Mm.3344.1 /TIER=Stack /STK=11 /UG=Mm.3344 /LL=76531 /UG_GENE=2600001M11Rik /UG_TITLE=RIKEN cDNA 2600001M11 gene	AK011139 // Mus musculus 10 days embryo whole body cDNA, RIKEN full-length enriched library, clone:2600001M11 product:unclassifiable, full insert sequence. // gb // 11 // ---///ENSMUST00000026927 // cdna:known chromosome:GRCm38:2:5845019:5871895:1 gene:ENSMUSG00000025817 gene_biotype:protein_coding transcript_biotype:protein_coding // ensembl // 11 // ---///n295216 // accn=AK011139 class=mRNAlike…	Mm.3344.1	full length	Mm.251904///Mm.432123	Mm.3344
1416383_a_at	121.215	453.291	0	1.83495	1.83495	3.56759	P	P	Pcx	pyruvate carboxylase	18563	0006090 // pyruvate metabolic process // not recorded///0006094 // gluconeogenesis // not recorded///0006107 // oxaloacetate metabolic process // not recorded///0006629 // lipid metabolic process // inferred from electronic annotation///0008152 // metabolic process // inferred from electronic annotation///0009252 // peptidoglycan biosynthetic process // inferred from electronic annotation	0005739 // mitochondrion // inferred from direct assay///0005739 // mitochondrion // not recorded///0005743 // mitochondrial inner membrane // inferred from direct assay///0005759 // mitochondrial matrix // inferred from electronic annotation	0000166 // nucleotide binding // inferred from electronic annotation///0003677 // DNA binding // inferred from electronic annotation///0003824 // catalytic activity // inferred from electronic annotation///0004075 // biotin carboxylase activity // inferred from electronic annotation///0004736 // pyruvate carboxylase activity // not recorded///0005524 // ATP binding // not recorded///0008716 // D-…	GO:0006090|GO:0006094|GO:0006107|GO:0006629|GO:0008152|GO:0009252|GO:0005739|GO:0005739|GO:0005743|GO:0005759|GO:0000166|GO:0003677|GO:0003824|GO:0004075|GO:0004736|GO:0005524|GO:0008716|GO:0009374|GO:0016874|GO:0031406|GO:0046872	chr19:4594321-4621753 (+) // 99.13 // qA	EC:6.4.1.1	ENSMUSG00000024892	December 2011 (Mouse Genome Sequencing Consortium and NCBI 38)	IPR000089 // Biotin/lipoyl attachment // 2.7E-22///IPR000089 // Biotin/lipoyl attachment // 2.7E-22///IPR000891 // Pyruvate carboxyltransferase // 1.1E-28///IPR000891 // Pyruvate carboxyltransferase // 1.1E-28///IPR003379 // Carboxylase, conserved domain // 4.0E-69///IPR003379 // Carboxylase, conserved domain // 4.0E-69///IPR005479 // Carbamoyl-phosphate synthetase large subunit-like, ATP-binding…	97520		Fatty_Acid_Synthesis // GenMAPP///Glycolysis_and_Gluconeogenesis // GenMAPP///Krebs-TCA_Cycle // GenMAPP	NP_001156418///NP_032823	NM_001162946///NM_008797	NM_008797	GenBank	Consensus sequence	Q8BP54///Q3UFS6///Q3T9S7///Q05920///G5E8R3///E9QPD7///Q3TCQ3///Q62043	gb:NM_008797.1 /DB_XREF=gi:6679236 /GEN=Pcx /FEA=FLmRNA /CNT=164 /TID=Mm.1845.1 /TIER=FL+Stack /STK=93 /UG=Mm.1845 /LL=18563 /DEF=Mus musculus pyruvate decarboxylase (Pcx), mRNA. /PROD=pyruvate decarboxylase /FL=gb:L09192.1 gb:NM_008797.1	AK077665 // Mus musculus 8 days embryo whole body cDNA, RIKEN full-length enriched library, clone:5730513C12 product:pyruvate decarboxylase, full insert sequence. // gb // 11 // ---///AK148328 // Mus musculus B16 F10Y cells cDNA, RIKEN full-length enriched library, clone:G370093C05 product:pyruvate carboxylase, full insert sequence. // gb // 11 // ---///AK170871 // Mus musculus NOD-derived CD11c …	Mm.1845.1	est///full length	Mm.1845///Mm.466963///Mm.488807	Mm.1845
AFFX-PyruCarbMur/L09192_3_at	95.2843	354.592	0	1.82794	1.82794	3.55029	P	P	Pcx	pyruvate carboxylase	18563	0006090 // pyruvate metabolic process // not recorded///0006094 // gluconeogenesis // not recorded///0006107 // oxaloacetate metabolic process // not recorded///0006629 // lipid metabolic process // inferred from electronic annotation///0008152 // metabolic process // inferred from electronic annotation	0005739 // mitochondrion // inferred from direct assay///0005739 // mitochondrion // not recorded///0005743 // mitochondrial inner membrane // inferred from direct assay///0005759 // mitochondrial matrix // inferred from electronic annotation	0000166 // nucleotide binding // inferred from electronic annotation///0003677 // DNA binding // inferred from electronic annotation///0003824 // catalytic activity // inferred from electronic annotation///0004075 // biotin carboxylase activity // inferred from electronic annotation///0004736 // pyruvate carboxylase activity // not recorded///0005524 // ATP binding // not recorded///0009374 // bi…	GO:0006090|GO:0006094|GO:0006107|GO:0006629|GO:0008152|GO:0005739|GO:0005739|GO:0005743|GO:0005759|GO:0000166|GO:0003677|GO:0003824|GO:0004075|GO:0004736|GO:0005524|GO:0009374|GO:0016874|GO:0031406|GO:0046872		EC:6.4.1.1		December 2011 (Mouse Genome Sequencing Consortium and NCBI 38)		97520		Fatty_Acid_Synthesis // GenMAPP///Glycolysis_and_Gluconeogenesis // GenMAPP///Krebs-TCA_Cycle // GenMAPP	NP_001156418///NP_032823	NM_001162946///NM_008797	AFFX-PyruCarbMur/L09192_3	Affymetrix Proprietary Database	Control sequence	Q05920///Q3T9S7///Q3TCQ3///Q3UFS6///Q62043///Q8BP54	M. musculus /GEN=pyruvate carboxylase /DB_XREF=gb:L09192.1 /DEF=Mus musculus pyruvate carboxylase mRNA, complete cds.	AFFX-PyruCarbMur/L09192_3 // M. musculus /GEN=pyruvate carboxylase /DB_XREF=gb:L09192.1 /DEF=Mus musculus pyruvate carboxylase mRNA, complete cds. // affx // --- // ---///AFFX-PyruCarbMur/L09192_3 // --- // unknown // --- // ---///L09192 // L09192 Mus musculus pyruvate carboxylase mRNA, complete cds (_5, _MA, MB, _3 represent transcript regions 5 prime, MiddleA, MiddleB, and 3 prime respectively)…	AFFX-PyruCarbMur/L09192_3		Mm.1845
1430105_at	32.3218	120.143	0	1.82625	1.82625	3.54615	P	P	1700042O10Rik	RIKEN cDNA 1700042O10 gene	73321					chr11:11868122-11885321 (+) // 95.73 // qA1		ENSMUSG00000086391	December 2011 (Mouse Genome Sequencing Consortium and NCBI 38)		1920571				NR_045178	AK006690	GenBank	Consensus sequence		gb:AK006690.1 /DB_XREF=gi:12839908 /FEA=mRNA /CNT=6 /TID=Mm.41309.1 /TIER=ConsEnd /STK=4 /UG=Mm.41309 /LL=73321 /UG_GENE=1700042O10Rik /UG_TITLE=RIKEN cDNA 1700042O10 gene /DEF=Mus musculus adult male testis cDNA, RIKEN full-length enriched library, clone:1700042O10:unclassifiable, full insert sequence.	AK006690 // Mus musculus adult male testis cDNA, RIKEN full-length enriched library, clone:1700042O10 product:unclassifiable, full insert sequence. // gb // 11 // ---///ENSMUST00000151032 // cdna:known chromosome:GRCm38:11:11868123:11885321:1 gene:ENSMUSG00000086391 gene_biotype:antisense transcript_biotype:antisense // ensembl // 11 // ---///n296585 // accn=AK006690 class=mRNAlike lncRNA name=Mo…	Mm.41309.1	est	Mm.443306///Mm.453550	Mm.41309
1451515_s_at	5.1852	19.2115	0	1.82158	1.82158	3.53469	P	M	Glyat	glycine-N-acyltransferase	107146	0006544 // glycine metabolic process // inferred from sequence or structural similarity///0009636 // response to toxic substance // inferred from electronic annotation///0032787 // monocarboxylic acid metabolic process // inferred from sequence or structural similarity	0005739 // mitochondrion // inferred from direct assay	0016740 // transferase activity // inferred from electronic annotation///0016746 // transferase activity, transferring acyl groups // inferred from electronic annotation///0047961 // glycine N-acyltransferase activity // inferred from electronic annotation///0047962 // glycine N-benzoyltransferase activity // inferred from electronic annotation	GO:0006544|GO:0009636|GO:0032787|GO:0005739|GO:0016740|GO:0016746|GO:0047961|GO:0047962	chr19:12633506-12653910 (+) // 74.91 // qA	EC:2.3.1.13///EC:2.3.1.71	ENSMUSG00000063683	December 2011 (Mouse Genome Sequencing Consortium and NCBI 38)	IPR013652 // Glycine N-acyltransferase, C-terminal // 5.1E-47///IPR013652 // Glycine N-acyltransferase, C-terminal // 4.0E-47///IPR015938 // Glycine N-acyltransferase, N-terminal // 4.9E-113///IPR015938 // Glycine N-acyltransferase, N-terminal // 1.7E-92	2147502			NP_666047	NM_145935	BC010799	GenBank	Consensus sequence	Q91XE0	gb:BC010799.1 /DB_XREF=gi:14789822 /FEA=FLmRNA /CNT=36 /TID=Mm.39974.1 /TIER=FL+Stack /STK=13 /UG=Mm.39974 /DEF=Mus musculus, clone MGC:18871 IMAGE:4234793, mRNA, complete cds. /PROD=Unknown (protein for MGC:18871) /FL=gb:BC010799.1	AK039262 // Mus musculus adult male spinal cord cDNA, RIKEN full-length enriched library, clone:A330009E03 product:similar to ARALKYL ACYL-COA:AMINO ACID N-ACYLTRANSFERASE (EC 2.3.1.13) (GLYCINE N-ACYLTRANSFERASE) [Bos taurus], full insert sequence. // gb // 11 // ---///AK143803 // Mus musculus 6 days neonate spleen cDNA, RIKEN full-length enriched library, clone:F430110M01 product:glycine-N-acyl…	Mm.39974.1	full length	Mm.39974	Mm.39974
1423608_at	326.255	1205.46	0	1.81759	1.81759	3.52493	P	P	Itm2a	integral membrane protein 2A	16431		0016020 // membrane // inferred from electronic annotation///0016021 // integral to membrane // inferred from electronic annotation	0005515 // protein binding // inferred from electronic annotation	GO:0016020|GO:0016021|GO:0005515	chrX:107397194-107403338 (-) // 95.55 // qD		ENSMUSG00000031239	December 2011 (Mouse Genome Sequencing Consortium and NCBI 38)	IPR007084 // BRICHOS domain // 3.7E-29	107706			NP_032435	NM_008409	BI966443	GenBank	Consensus sequence	Q61500	gb:AA275072 /DB_XREF=gi:1915332 /DB_XREF=va93a04.r1 /CLONE=IMAGE:746958 /FEA=FLmRNA /CNT=262 /TID=Mm.193.1 /TIER=ConsEnd /STK=0 /UG=Mm.193 /LL=16431 /UG_GENE=Itm2a /UG_TITLE=integral membrane protein 2A /FL=gb:NM_008409.1 gb:L38971.1	AK014024 // Mus musculus 13 days embryo head cDNA, RIKEN full-length enriched library, clone:3110009A13 product:integral membrane protein 2A, full insert sequence. // gb // 10 // ---///AK051956 // Mus musculus 12 days embryo eyeball cDNA, RIKEN full-length enriched library, clone:D230024B19 product:integral membrane protein 2A, full insert sequence. // gb // 11 // ---///AK135229 // Mus musculus 1…	Mm.193.1	full length	Mm.193	Mm.193
1449130_at	47.1788	172.874	0	1.80559	1.80559	3.49573	P	P	Cd1d1	CD1d1 antigen	12479	0001916 // positive regulation of T cell mediated cytotoxicity // inferred from direct assay///0006955 // immune response // inferred from electronic annotation///0019882 // antigen processing and presentation // inferred from direct assay///0042102 // positive regulation of T cell proliferation // not recorded///0043032 // positive regulation of macrophage activation // inferred from direct assa…	0005737 // cytoplasm // not recorded///0005764 // lysosome // inferred from direct assay///0005765 // lysosomal membrane // inferred from electronic annotation///0005768 // endosome // inferred from electronic annotation///0005769 // early endosome // inferred from direct assay///0005770 // late endosome // inferred from direct assay///0005886 // plasma membrane // inferred from electronic annota…	0005515 // protein binding // inferred from physical interaction///0030882 // lipid antigen binding // not recorded///0030883 // endogenous lipid antigen binding // inferred from direct assay///0030884 // exogenous lipid antigen binding // not recorded///0042393 // histone binding // not recorded///0042608 // T cell receptor binding // inferred from direct assay///0050839 // cell adhesion molecul…	GO:0001916|GO:0006955|GO:0019882|GO:0042102|GO:0043032|GO:0045059|GO:0045078|GO:0045086|GO:0045087|GO:0045404|GO:0045404|GO:0048006|GO:0048007|GO:0050776|GO:0051135|GO:0051138|GO:0005737|GO:0005764|GO:0005765|GO:0005768|GO:0005769|GO:0005770|GO:0005886|GO:0009897|GO:0009986|GO:0010008|GO:0016020|GO:0016021|GO:0005515|GO:0030882|GO:0030883|GO:0030884|GO:0042393|GO:0042608|GO:0050839	chr3:86995837-86999441 (-) // 96.79 // qF1		ENSMUSG00000028076	December 2011 (Mouse Genome Sequencing Consortium and NCBI 38)	IPR003597 // Immunoglobulin C1-set // 1.1E-18///IPR003597 // Immunoglobulin C1-set // 8.7E-19	107674			NP_031665	NM_007639	NM_007639	GenBank	Consensus sequence	P11609///Q7TMK5///E9Q395///B9VQY2	gb:NM_007639.1 /DB_XREF=gi:6671705 /GEN=Cd1d1 /FEA=FLmRNA /CNT=52 /TID=Mm.1894.1 /TIER=FL+Stack /STK=22 /UG=Mm.1894 /LL=12479 /DEF=Mus musculus CD1d1 antigen (Cd1d1), mRNA. /PROD=CD1d1 antigen /FL=gb:NM_007639.1 gb:M63695.1	AK002582 // Mus musculus adult male kidney cDNA, RIKEN full-length enriched library, clone:0610012C04 product:CD1d1 antigen, full insert sequence. // gb // 11 // ---///BC055902 // Mus musculus CD1d1 antigen, mRNA (cDNA clone MGC:68265 IMAGE:4917095), complete cds. // gb // 11 // ---///ENSMUST00000029717 // cdna:known chromosome:GRCm38:3:86995834:86999441:-1 gene:ENSMUSG00000028076 gene_biotype:pr…	Mm.1894.1	full length	Mm.1894	Mm.1894
1444018_at	20.5536	75.3065	0	1.80547	1.80547	3.49543	P	P	B930098A02Rik///Chic2	RIKEN cDNA B930098A02 gene///cysteine-rich hydrophobic domain 2	74277///320462	0006893 // Golgi to plasma membrane transport // traceable author statement	0005794 // Golgi apparatus // inferred from direct assay///0005798 // Golgi-associated vesicle // inferred from direct assay///0005886 // plasma membrane // inferred from direct assay///0016020 // membrane // inferred from electronic annotation	0005515 // protein binding // inferred from electronic annotation	GO:0006893|GO:0005794|GO:0005798|GO:0005886|GO:0016020|GO:0005515	chr5:75001017-75001849 (-) // 81.12 // qC3.3		ENSMUSG00000029229	December 2011 (Mouse Genome Sequencing Consortium and NCBI 38)	IPR019383 // Golgin subfamily A member 7/ERF4 // 1.2E-29	2444073			NP_083126	NM_028850	BB794854	GenBank	Consensus sequence	Q9D9G3	gb:BB794854 /DB_XREF=gi:16964473 /DB_XREF=BB794854 /CLONE=G431002C23 /FEA=EST /CNT=6 /TID=Mm.136072.1 /TIER=ConsEnd /STK=2 /UG=Mm.136072 /UG_TITLE=ESTs	AK085934 // Mus musculus 16 days neonate heart cDNA, RIKEN full-length enriched library, clone:D830031J10 product:unclassifiable, full insert sequence. // gb // 11 // ---///AK163159 // Mus musculus 7 days neonate cerebellum cDNA, RIKEN full-length enriched library, clone:A730052G12 product:hypothetical protein, full insert sequence. // gb // 11 // ---///ENSMUST00000075452 // cdna:known chromosome…	Mm.136072.1	est///full length	Mm.239814///Mm.368273///Mm.420156///Mm.448598///Mm.460372///Mm.488560	Mm.136072
1456482_at	128.489	470.181	0	1.80366	1.80366	3.49106	P	P	Pik3r3	phosphatidylinositol 3 kinase, regulatory subunit, polypeptide 3 (p55)	18710	0008286 // insulin receptor signaling pathway // inferred from direct assay///0016310 // phosphorylation // inferred from electronic annotation///0043551 // regulation of phosphatidylinositol 3-kinase activity // inferred from electronic annotation	0005942 // phosphatidylinositol 3-kinase complex // inferred from physical interaction	0005515 // protein binding // inferred from physical interaction///0016301 // kinase activity // inferred from electronic annotation///0035014 // phosphatidylinositol 3-kinase regulator activity // inferred from electronic annotation///0046935 // 1-phosphatidylinositol-3-kinase regulator activity // inferred from direct assay///0046935 // 1-phosphatidylinositol-3-kinase regulator activity // not …	GO:0008286|GO:0016310|GO:0043551|GO:0005942|GO:0005515|GO:0016301|GO:0035014|GO:0046935|GO:0046935	chr4:116301831-116303056 (+) // 99.76 // qD1		ENSMUSG00000028698	December 2011 (Mouse Genome Sequencing Consortium and NCBI 38)	IPR000980 // SH2 domain // 6.7E-23///IPR000980 // SH2 domain // 1.4E-24	109277			NP_853616	NM_181585	AA414954	GenBank	Consensus sequence	Q3UXE9///Q64143///B1AUF8///Q3TST3	gb:AA414954 /DB_XREF=gi:2075142 /DB_XREF=vc50c06.r1 /CLONE=IMAGE:777994 /FEA=EST /CNT=37 /TID=Mm.94590.1 /TIER=Stack /STK=9 /UG=Mm.94590 /LL=18710 /UG_GENE=Pik3r3 /UG_TITLE=phosphatidylinositol 3 kinase, regulatory subunit, polypeptide 3 (p55)	AK051694 // Mus musculus 12 days embryo spinal ganglion cDNA, RIKEN full-length enriched library, clone:D130065P17 product:phosphatidylinositol 3 kinase, regulatory subunit, polypeptide 3 (p55), full insert sequence. // gb // 11 // ---///AK132341 // Mus musculus 15 days embryo head cDNA, RIKEN full-length enriched library, clone:4022425J21 product:phosphatidylinositol 3 kinase, regulatory subunit…	Mm.94590.1	est///full length	Mm.253819///Mm.401130///Mm.401276	Mm.94590
1451047_at	143.68	521.784	0	1.79268	1.79268	3.46458	P	P	Itm2a	integral membrane protein 2A	16431		0016020 // membrane // inferred from electronic annotation///0016021 // integral to membrane // inferred from electronic annotation	0005515 // protein binding // inferred from electronic annotation	GO:0016020|GO:0016021|GO:0005515	chrX:107397194-107403338 (-) // 95.55 // qD		ENSMUSG00000031239	December 2011 (Mouse Genome Sequencing Consortium and NCBI 38)	IPR007084 // BRICHOS domain // 3.7E-29	107706			NP_032435	NM_008409	BI966443	GenBank	Consensus sequence	Q61500	gb:BI966443 /DB_XREF=gi:16340848 /DB_XREF=id53d07.x1 /CLONE=IMAGE:5666749 /FEA=FLmRNA /CNT=262 /TID=Mm.193.1 /TIER=Stack /STK=8 /UG=Mm.193 /LL=16431 /UG_GENE=Itm2a /UG_TITLE=integral membrane protein 2A /FL=gb:NM_008409.1 gb:L38971.1	AK014024 // Mus musculus 13 days embryo head cDNA, RIKEN full-length enriched library, clone:3110009A13 product:integral membrane protein 2A, full insert sequence. // gb // 11 // ---///AK051956 // Mus musculus 12 days embryo eyeball cDNA, RIKEN full-length enriched library, clone:D230024B19 product:integral membrane protein 2A, full insert sequence. // gb // 11 // ---///AK135229 // Mus musculus 1…	Mm.193.1	full length	Mm.193	Mm.193
1436794_at	38.9946	141.394	0	1.79046	1.79046	3.45924	P	P	Nlrp4f	NLR family, pyrin domain containing 4F	97895			0000166 // nucleotide binding // inferred from electronic annotation///0005524 // ATP binding // inferred from electronic annotation	GO:0000166|GO:0005524	chr13:65177113-65183036 (-) // 98.61 // qB3		ENSMUSG00000032999	December 2011 (Mouse Genome Sequencing Consortium and NCBI 38)	IPR004020 // DAPIN domain // 1.0E-23				NP_780499	NM_175290	BG069844	GenBank	Consensus sequence	L7N1W9///Q3UX59///Q4G0D0///Q8BWZ1///F8VQK0///Q66X05	gb:BG069844 /DB_XREF=gi:12552413 /DB_XREF=H3080G03-3 /CLONE=H3080G03 /FEA=EST /CNT=55 /TID=Mm.25394.1 /TIER=Stack /STK=53 /UG=Mm.25394 /LL=97895 /UG_GENE=C86045 /UG_TITLE=expressed sequence C86045	ENSMUST00000037372 // cdna:known chromosome:GRCm38:13:65177111:65205716:-1 gene:ENSMUSG00000032999 gene_biotype:protein_coding transcript_biotype:protein_coding // ensembl // 11 // ---///NM_175290 // Mus musculus NLR family, pyrin domain containing 4F (Nlrp4f), mRNA. // refseq // 11 // ---	Mm.25394.1	est///full length	Mm.315815///Mm.401666///Mm.481978///Mm.481988	Mm.25394
1453802_at	22.03	79.3382	0	1.78063	1.78063	3.43577	P	P	Limch1	LIM and calponin homology domains 1	77569	0031032 // actomyosin structure organization // inferred from electronic annotation		0003779 // actin binding // inferred from electronic annotation///0005515 // protein binding // inferred from electronic annotation///0008270 // zinc ion binding // inferred from electronic annotation///0046872 // metal ion binding // inferred from electronic annotation	GO:0031032|GO:0003779|GO:0005515|GO:0008270|GO:0046872	chr5:66968565-67044450 (+) // 95.8 // qC3.1		ENSMUSG00000037736	December 2011 (Mouse Genome Sequencing Consortium and NCBI 38)	IPR001715 // Calponin homology domain // 1.0E-11///IPR001715 // Calponin homology domain // 9.1E-12///IPR001781 // Zinc finger, LIM-type // 2.1E-10///IPR001781 // Zinc finger, LIM-type // 2.1E-10///IPR001781 // Zinc finger, LIM-type // 2.1E-10///IPR001781 // Zinc finger, LIM-type // 1.9E-10///IPR001781 // Zinc finger, LIM-type // 8.4E-11				NP_001001980///NP_001243051	NM_001001980///NM_001256122	BB609888	GenBank	Consensus sequence	Q3UH68///D3Z589///D3YU59///D3YU22///F6W1Y9///Q8CGB7	gb:BB609888 /DB_XREF=gi:15390486 /DB_XREF=BB609888 /CLONE=1200006A12 /FEA=mRNA /CNT=9 /TID=Mm.113705.1 /TIER=ConsEnd /STK=0 /UG=Mm.113705 /LL=77569 /UG_GENE=3732412D22Rik /UG_TITLE=RIKEN cDNA 3732412D22 gene	BC075634 // Mus musculus LIM and calponin homology domains 1, mRNA (cDNA clone MGC:100029 IMAGE:30544497), complete cds. // gb // 10 // ---///ENSMUST00000038188 // cdna:known chromosome:GRCm38:5:66968416:67057159:1 gene:ENSMUSG00000037736 gene_biotype:protein_coding transcript_biotype:protein_coding // ensembl // 10 // ---///ENSMUST00000101164 // cdna:novel chromosome:GRCm38:5:66745835:67056073:1…	Mm.113705.1	est///full length	Mm.374778///Mm.422133///Mm.481371///Mm.490692	Mm.113705
1426218_at	100.563	361.918	0	1.77965	1.77965	3.43343	P	P	Glcci1	glucocorticoid induced transcript 1	170772		0005737 // cytoplasm // inferred from direct assay	0005515 // protein binding // inferred from physical interaction	GO:0005737|GO:0005515	chr6:8259449-8597546 (+) // 98.52 // qA1		ENSMUSG00000029638///ENSMUSG00000089862	December 2011 (Mouse Genome Sequencing Consortium and NCBI 38)		2179717///3840148			NP_573499	NM_133236	AA152997	GenBank	Consensus sequence	Q8K3I9///E9QKK4///E0CZ38///E0CXI8///E0CZ61	gb:AF374476.1 /DB_XREF=gi:14150746 /GEN=Gig18 /FEA=FLmRNA /CNT=216 /TID=Mm.27320.1 /TIER=FL+Stack /STK=51 /UG=Mm.27320 /LL=170772 /DEF=Mus musculus GIG18 (Gig18) mRNA, complete cds. /PROD=GIG18 /FL=gb:AF374476.1	AF374476 // Mus musculus GIG18 (Gig18) mRNA, complete cds. // gb // 11 // ---///AK037672 // Mus musculus 16 days neonate thymus cDNA, RIKEN full-length enriched library, clone:A130036A18 product:unclassifiable, full insert sequence. // gb // 9 // ---///AK088359 // Mus musculus 2 days neonate thymus thymic cells cDNA, RIKEN full-length enriched library, clone:E430013O10 product:unclassifiable, ful…	Mm.27320.1	est///full length	Mm.210787///Mm.458518///Mm.474701	Mm.27320
1445804_at	6.31623	22.6472	0	1.77428	1.77428	3.42068	P	P								chr10:110214714-110215761 (-) // 89.88 // qD1			December 2011 (Mouse Genome Sequencing Consortium and NCBI 38)							BB667304	GenBank	Consensus sequence		gb:BB667304 /DB_XREF=gi:16398753 /DB_XREF=BB667304 /CLONE=7120464N03 /FEA=EST /CNT=3 /TID=Mm.208406.1 /TIER=ConsEnd /STK=2 /UG=Mm.208406 /UG_TITLE=ESTs	AK148935 // Mus musculus 2 days neonate sympathetic ganglion cDNA, RIKEN full-length enriched library, clone:7120464N03 product:unclassifiable, full insert sequence. // gb // 11 // ---///n288149 // accn=AK148935 class=mRNAlike lncRNA name=Mouse noncoding transcript ref=FANTOM3 transcriptId=7120464N03 cpcScore=-1.0589900 cnci=-0.4756173 // noncode // 11 // ---	Mm.208406.1			Mm.208406
1423506_a_at	1068.03	3822.46	0	1.77163	1.77163	3.4144	P	P	Nnat	neuronatin	18111	0007275 // multicellular organismal development // inferred from electronic annotation///0007420 // brain development // inferred from electronic annotation///0009749 // response to glucose stimulus // inferred from mutant phenotype///0030182 // neuron differentiation // inferred from electronic annotation///0032024 // positive regulation of insulin secretion // inferred from mutant phenotype///0…	0005737 // cytoplasm // inferred from direct assay		GO:0007275|GO:0007420|GO:0009749|GO:0030182|GO:0032024|GO:0032880|GO:0005737	chr2:157560109-157562525 (+) // 75.14 // qH1		ENSMUSG00000067786	December 2011 (Mouse Genome Sequencing Consortium and NCBI 38)		104716			NP_035053///NP_851291	NM_010923///NM_180960	AV218841	GenBank	Consensus sequence	Q9DCA0///Q61979///O35081///G3UWR4///Q548P9///Q4L140	gb:AV218841 /DB_XREF=gi:6159682 /DB_XREF=AV218841 /CLONE=3010073E09 /FEA=FLmRNA /CNT=107 /TID=Mm.140956.1 /TIER=Stack /STK=14 /UG=Mm.140956 /LL=18111 /UG_GENE=Nnat /UG_TITLE=neuronatin /FL=gb:NM_010923.1	AB004048 // Mus musculus mRNA for neuronatin, complete cds. // gb // 11 // ---///AK003004 // Mus musculus adult male brain cDNA, RIKEN full-length enriched library, clone:0710005O04 product:neuronatin, full insert sequence. // gb // 11 // ---///AK160626 // Mus musculus 11 days embryo whole body cDNA, RIKEN full-length enriched library, clone:2700063K15 product:neuronatin, full insert sequence. //…	Mm.140956.1	full length	Mm.34330	Mm.140956
1424067_at	30.9495	110.582	0	1.76921	1.76921	3.40867	P	P	Icam1	intercellular adhesion molecule 1	15894	0001541 // ovarian follicle development // inferred from electronic annotation///0001666 // response to hypoxia // inferred from electronic annotation///0001975 // response to amphetamine // inferred from electronic annotation///0002291 // T cell activation via T cell receptor contact with antigen bound to MHC molecule on antigen presenting cell // not recorded///0002457 // T cell antigen process…	0001772 // immunological synapse // inferred from direct assay///0005615 // extracellular space // not recorded///0005634 // nucleus // inferred from direct assay///0005886 // plasma membrane // not recorded///0009897 // external side of plasma membrane // inferred from direct assay///0009986 // cell surface // not recorded///0016020 // membrane // inferred from electronic annotation///0016021 //…	0005178 // integrin binding // not recorded///0005515 // protein binding // inferred from electronic annotation///0032403 // protein complex binding // not recorded	GO:0001541|GO:0001666|GO:0001975|GO:0002291|GO:0002457|GO:0002693|GO:0007155|GO:0007155|GO:0007159|GO:0007159|GO:0007569|GO:0008360|GO:0010212|GO:0010477|GO:0014070|GO:0016337|GO:0022614|GO:0030155|GO:0030838|GO:0031669|GO:0032321|GO:0032496|GO:0033627|GO:0034698|GO:0042493|GO:0043200|GO:0045429|GO:0045471|GO:0045907|GO:0046688|GO:0046813|GO:0050731|GO:0050900|GO:0051092|GO:0051856|GO:0051926|GO:…	chr9:21015984-21028935 (+) // 98.66 // qA3		ENSMUSG00000037405	December 2011 (Mouse Genome Sequencing Consortium and NCBI 38)	IPR013768 // Intercellular adhesion molecule, N-terminal // 3.8E-50	96392			NP_034623	NM_010493	BC008626	GenBank	Consensus sequence	Q3UE52///Q3UDJ5///Q3U8M7///Q3UAU5///Q3U7Q9///Q3U7T2///Q3THH5///Q3TB21///Q3TB10///Q922B3///P13597///Q3UDC5///Q3U5Y1///Q4FK06	gb:BC008626.1 /DB_XREF=gi:14250386 /FEA=FLmRNA /CNT=103 /TID=Mm.28973.1 /TIER=FL+Stack /STK=57 /UG=Mm.28973 /LL=15894 /UG_GENE=Icam1 /DEF=Mus musculus, Similar to intercellular adhesion molecule, clone MGC:6195 IMAGE:3588949, mRNA, complete cds. /PROD=Similar to intercellular adhesion molecule /FL=gb:BC008626.1 gb:M31585.1	AK149748 // Mus musculus bone marrow macrophage cDNA, RIKEN full-length enriched library, clone:G530014N16 product:intercellular adhesion molecule, full insert sequence. // gb // 10 // ---///AK149781 // Mus musculus bone marrow macrophage cDNA, RIKEN full-length enriched library, clone:G530016F14 product:intercellular adhesion molecule, full insert sequence. // gb // 10 // ---///AK149945 // Mus m…	Mm.28973.1	full length	Mm.435508	Mm.28973
1456710_at	13.7794	49.1722	0	1.76741	1.76741	3.40443	P	P								chr18:37425181-37425836 (+) // 99.69 // qB3			December 2011 (Mouse Genome Sequencing Consortium and NCBI 38)		3034765					BB481932	GenBank	Consensus sequence		gb:BB481932 /DB_XREF=gi:16440866 /DB_XREF=BB481932 /CLONE=D430006J15 /FEA=EST /CNT=8 /TID=Mm.119259.1 /TIER=Stack /STK=8 /UG=Mm.119259 /UG_TITLE=ESTs	BB082483 // /DB_XREF=BB082483 /CLONE=9330175F14 // gb // --- // ---///BB203011 // /DB_XREF=BB203011 /CLONE=A430049L21 // gb // --- // ---///BB208504 // /DB_XREF=BB208504 /CLONE=A430088G24 // gb // --- // ---///BB337247 // /DB_XREF=BB337247 /CLONE=B930007G11 // gb // --- // ---///BB481932 // /DB_XREF=BB481932 /CLONE=D430006J15 // gb // --- // ---///BM115371 // /DB_XREF=L0819C04-3 /CLONE=L0819C04 /…	Mm.119259.1	est	Mm.483303	Mm.119259
1452010_at	165.952	589.375	0	1.7605	1.7605	3.38816	P	P	Chrna3	cholinergic receptor, nicotinic, alpha polypeptide 3	110834	0006810 // transport // inferred from electronic annotation///0006811 // ion transport // inferred from electronic annotation///0006812 // cation transport // inferred from mutant phenotype///0006937 // regulation of muscle contraction // inferred from mutant phenotype///0006940 // regulation of smooth muscle contraction // inferred from mutant phenotype///0007165 // signal transduction // not re…	0005886 // plasma membrane // inferred from electronic annotation///0005892 // acetylcholine-gated channel complex // inferred from physical interaction///0005892 // acetylcholine-gated channel complex // not recorded///0014069 // postsynaptic density // not recorded///0016020 // membrane // not recorded///0016021 // integral to membrane // inferred from electronic annotation///0030054 // cell ju…	0004889 // acetylcholine-activated cation-selective channel activity // inferred from mutant phenotype///0004889 // acetylcholine-activated cation-selective channel activity // not recorded///0005216 // ion channel activity // inferred from electronic annotation///0005230 // extracellular ligand-gated ion channel activity // inferred from electronic annotation///0005515 // protein binding // infe…	GO:0006810|GO:0006811|GO:0006812|GO:0006937|GO:0006940|GO:0007165|GO:0007171|GO:0007271|GO:0007399|GO:0007507|GO:0007626|GO:0010035|GO:0014056|GO:0034220|GO:0035095|GO:0035095|GO:0042391|GO:0042493|GO:0048814|GO:0051291|GO:0060079|GO:0060084|GO:0060084|GO:0005886|GO:0005892|GO:0005892|GO:0014069|GO:0016020|GO:0016021|GO:0030054|GO:0030425|GO:0043025|GO:0045202|GO:0045211|GO:0004889|GO:0004889|GO:…	chr9:55012462-55026560 (-) // 97.46 // qB		ENSMUSG00000032303	December 2011 (Mouse Genome Sequencing Consortium and NCBI 38)	IPR006029 // Neurotransmitter-gated ion-channel transmembrane domain // 1.0E-87///IPR006202 // Neurotransmitter-gated ion-channel ligand-binding // 2.5E-76	87887			NP_660111	NM_145129	AF472588	GenBank	Consensus sequence	Q8R4G9///Q8VHH6///Q0VBK4///Q8VI11	gb:AF472588.1 /DB_XREF=gi:19073314 /FEA=FLmRNA /CNT=30 /TID=Mm.205308.1 /TIER=FL+Stack /STK=15 /UG=Mm.205308 /DEF=Mus musculus nicotinic acetylcholine receptor alpha 3 subunit mRNA, complete cds. /PROD=nicotinic acetylcholine receptor alpha 3subunit /FL=gb:AF472588.1 gb:AF459029.1	AF459029 // Mus musculus neuronal nicotinic acetylcholine receptor alpha 3 subunit (Chrna3) mRNA, complete cds. // gb // 10 // ---///AF472588 // Mus musculus nicotinic acetylcholine receptor alpha 3 subunit mRNA, complete cds. // gb // 9 // ---///AK041217 // Mus musculus adult male aorta and vein cDNA, RIKEN full-length enriched library, clone:A530092D02 product:nicotinic acetylcholine receptor a…	Mm.205308.1	full length	Mm.63569	Mm.205308
1454225_s_at	9.49064	33.6631	0	1.75868	1.75868	3.38387	P	P	D3Ertd751e	DNA segment, Chr 3, ERATO Doi 751, expressed	73852					chr3:41742654-41758930 (+) // 86.6 // qB		ENSMUSG00000025766	December 2011 (Mouse Genome Sequencing Consortium and NCBI 38)		1289213			NP_001093255///NP_081547///NP_082943	NM_001099785///NM_027271///NM_028667	AK012700	GenBank	Consensus sequence	Q8BGN2///D6RH74///F8WJL8	gb:AK012700.1 /DB_XREF=gi:12849623 /FEA=mRNA /CNT=1 /TID=Mm.29006.1 /TIER=ConsEnd /STK=0 /UG=Mm.29006 /LL=69946 /UG_GENE=2810009O15Rik /UG_TITLE=RIKEN cDNA 2810009O15 gene /DEF=Mus musculus 10, 11 days embryo whole body cDNA, RIKEN full-length enriched library, clone:2810009O15:hypothetical protein, full insert sequence.	AK012700 // Mus musculus 10, 11 days embryo whole body cDNA, RIKEN full-length enriched library, clone:2810009O15 product:hypothetical protein, full insert sequence. // gb_htc // 11 // ---///BC062244 // Mus musculus DNA segment, Chr 3, ERATO Doi 751, expressed, mRNA (cDNA clone MGC:73539 IMAGE:1345984), complete cds. // gb // 11 // ---///ENSMUST00000026867 // cdna:novel chromosome:GRCm38:3:417426…	Mm.29006.1	est///full length	Mm.29006///Mm.486960	Mm.29006
1421935_at	11.7004	41.3552	0	1.7536	1.7536	3.37198	P	P	Rps20	ribosomal protein S20	67427	0006412 // translation // inferred from electronic annotation	0005622 // intracellular // inferred from electronic annotation///0005737 // cytoplasm // inferred from electronic annotation///0005840 // ribosome // inferred from electronic annotation///0015935 // small ribosomal subunit // inferred from electronic annotation///0022627 // cytosolic small ribosomal subunit // not recorded///0030529 // ribonucleoprotein complex // inferred from electronic annota…	0003723 // RNA binding // inferred from electronic annotation///0003735 // structural constituent of ribosome // inferred from electronic annotation	GO:0006412|GO:0005622|GO:0005737|GO:0005840|GO:0015935|GO:0022627|GO:0030529|GO:0003723|GO:0003735	chr4:3831584-3835601 (-) // 76.73 // qA1		ENSMUSG00000028234	December 2011 (Mouse Genome Sequencing Consortium and NCBI 38)	IPR001848 // Ribosomal protein S10 // 4.6E-38				NP_080423	NM_026147	BG070206	GenBank	Consensus sequence	P60867///Q5BLK2	gb:NM_026147.1 /DB_XREF=gi:13385651 /GEN=Rps20 /FEA=FLmRNA /CNT=26 /TID=Mm.21938.1 /TIER=FL /STK=1 /UG=Mm.21938 /LL=67427 /DEF=Mus musculus ribosomal protein S20 (Rps20), mRNA. /PROD=ribosomal protein S20 /FL=gb:NM_026147.1	AK014594 // Mus musculus 0 day neonate skin cDNA, RIKEN full-length enriched library, clone:4632426K06 product:ribosomal protein S20, full insert sequence. // gb // 11 // ---///AK079435 // Mus musculus adult female vagina cDNA, RIKEN full-length enriched library, clone:9930019G18 product:ribosomal protein S20, full insert sequence. // gb // 9 // ---///ENSMUST00000138502 // cdna:known chromosome:G…	Mm.21938.1	est	Mm.416110///Mm.473992	Mm.21938
1427410_at	39.4397	139.182	0	1.75134	1.75134	3.36671	P	P	Dleu2	deleted in lymphocytic leukemia, 2	668253					chr14:61602838-61682373 (-) // 54.33 // qD1			December 2011 (Mouse Genome Sequencing Consortium and NCBI 38)		1934030				NR_028264	BB812902	GenBank	Consensus sequence		gb:BB812902 /DB_XREF=gi:16985531 /DB_XREF=BB812902 /CLONE=G730016M10 /FEA=mRNA /CNT=21 /TID=Mm.25679.1 /TIER=ConsEnd /STK=1 /UG=Mm.25679 /LL=84093 /UG_GENE=Dleu2 /UG_TITLE=deleted in lymphocytic leukemia, 2	AK084358 // Mus musculus 12 days embryo eyeball cDNA, RIKEN full-length enriched library, clone:D230030K09 product:deleted in lymphocytic leukemia, 2, full insert sequence. // gb // 11 // ---///AK134888 // Mus musculus adult male olfactory brain cDNA, RIKEN full-length enriched library, clone:6430508J09 product:unclassifiable, full insert sequence. // gb // 11 // ---///AK165901 // Mus musculus lu…	Mm.25679.1		Mm.32886	Mm.25679
1449556_at	31.5772	111.384	0	1.75067	1.75067	3.36515	P	P	C920025E04Rik///H2-T23	RIKEN cDNA C920025E04 gene///histocompatibility 2, T region locus 23	15040///667803	0001916 // positive regulation of T cell mediated cytotoxicity // inferred from direct assay///0002474 // antigen processing and presentation of peptide antigen via MHC class I // inferred from electronic annotation///0002489 // antigen processing and presentation of endogenous peptide antigen via MHC class Ib via ER pathway, TAP-dependent // inferred from direct assay///0006955 // immune respons…	0016020 // membrane // inferred from electronic annotation///0016021 // integral to membrane // inferred from electronic annotation///0030670 // phagocytic vesicle membrane // traceable author statement///0042612 // MHC class I protein complex // inferred from electronic annotation///0071556 // integral to lumenal side of endoplasmic reticulum membrane // traceable author statement	0005515 // protein binding // inferred from electronic annotation///0042605 // peptide antigen binding // inferred from electronic annotation	GO:0001916|GO:0002474|GO:0002489|GO:0006955|GO:0019882|GO:0048839|GO:0016020|GO:0016021|GO:0030670|GO:0042612|GO:0071556|GO:0005515|GO:0042605	chr17:36029650-36032682 (-) // 60.72 // qB1		ENSMUSG00000067212///ENSMUSG00000073405	December 2011 (Mouse Genome Sequencing Consortium and NCBI 38)	IPR001039 // MHC class I, alpha chain, alpha1/alpha2 // 3.5E-95///IPR003597 // Immunoglobulin C1-set // 9.0E-24	95957///2442805			NP_001257934///NP_034528///XP_003945787///XP_003945796	NM_001271005///NM_010398///XM_003945738///XM_003945747	NM_010398	GenBank	Consensus sequence	Q3V014///Q9TQB1///O98032///A7VMS5///Q31153///P06339///F2WVG8///F2WVH0///K7WBQ4///O19440///Q0WXH4///Q4FZH9///Q4VCM3///Q4VCN4///Q4VCN9///Q4VCP2///Q52L73///Q62142///Q6PEB5///Q6QMF2///R4GRW1	gb:NM_010398.1 /DB_XREF=gi:6754147 /GEN=H2-T23 /FEA=FLmRNA /CNT=69 /TID=Mm.35016.1 /TIER=FL /STK=7 /UG=Mm.35016 /LL=15040 /DEF=Mus musculus histocompatibility 2, T region locus 23 (H2-T23), mRNA. /PROD=histocompatibility 2, T region locus 23 /FL=gb:AF057279.1 gb:AF041855.1 gb:NM_010398.1 gb:AF082510.1 gb:L00606.1 gb:BC005648.1	AB359230 // Mus musculus H2-Qa1 mRNA for MHC classIb Qa1, complete cds. // gb // 11 // ---///AF057279 // Mus musculus MHC class Ib antigen Qa-1d (H2-T23) mRNA, H2-T23f allele, complete cds. // gb // 11 // ---///AF082510 // Mus musculus MHC class Ib antigen Qa-1c (H2-T23) mRNA, H2-T23r allele, complete cds. // gb // 11 // ---///AK083376 // Mus musculus 2 days neonate thymus thymic cells cDNA, RIKE…	Mm.35016.1	est///full length	Mm.439648///Mm.441651///Mm.477808///Mm.490824	Mm.35016
1453108_at	38.7663	136.332	0	1.74633	1.74633	3.35505	P	P	Arsk	arylsulfatase K	77041	0008152 // metabolic process // inferred from electronic annotation	0005576 // extracellular region // inferred from electronic annotation	0003824 // catalytic activity // inferred from electronic annotation///0008484 // sulfuric ester hydrolase activity // inferred from electronic annotation///0016787 // hydrolase activity // inferred from electronic annotation///0046872 // metal ion binding // inferred from electronic annotation	GO:0008152|GO:0005576|GO:0003824|GO:0008484|GO:0016787|GO:0046872	chr13:76060419-76098660 (-) // 93.13 // qC1	EC:3.1.6.-	ENSMUSG00000021592	December 2011 (Mouse Genome Sequencing Consortium and NCBI 38)	IPR000917 // Sulfatase // 1.2E-54				NP_084123	NM_029847	AK013194	GenBank	Consensus sequence	Q9D2L1	gb:AK019515.1 /DB_XREF=gi:12859771 /FEA=mRNA /CNT=122 /TID=Mm.196399.1 /TIER=Stack /STK=43 /UG=Mm.196399 /LL=77041 /UG_GENE=2810429K17Rik /UG_TITLE=RIKEN cDNA 2810429K17 gene /DEF=Mus musculus 0 day neonate head cDNA, RIKEN full-length enriched library, clone:4833414G15:related to CHOLINE SULFATASE, full insert sequence.	ENSMUST00000120573 // cdna:known chromosome:GRCm38:13:76060422:76098648:-1 gene:ENSMUSG00000021592 gene_biotype:protein_coding transcript_biotype:protein_coding // ensembl // 11 // ---///NM_029847 // Mus musculus arylsulfatase K (Arsk), mRNA. // refseq // 11 // ---	Mm.196399.1	full length	Mm.196399	Mm.196399
1451589_at	44.9336	157.843	0	1.74471	1.74471	3.35127	P	P	Gatsl2	GATS protein-like 2	80909					chr5:134143394-134144331 (+) // 96.0 // qG2		ENSMUSG00000015944	December 2011 (Mouse Genome Sequencing Consortium and NCBI 38)		1933384			NP_109644	NM_030719	BC026208	GenBank	Consensus sequence	Q8CAB8	gb:BC026208.1 /DB_XREF=gi:20072190 /FEA=FLmRNA /CNT=16 /TID=Mm.27612.1 /TIER=FL /STK=6 /UG=Mm.27612 /DEF=Mus musculus, Similar to LOC164714, clone MGC:41671 IMAGE:1344619, mRNA, complete cds. /PROD=Similar to LOC164714 /FL=gb:BC026208.1	AK033062 // Mus musculus adult male eyeball cDNA, RIKEN full-length enriched library, clone:7530428J21 product:unclassifiable, full insert sequence. // gb // 11 // ---///AK035431 // Mus musculus adult male urinary bladder cDNA, RIKEN full-length enriched library, clone:9530044D24 product:unclassifiable, full insert sequence. // gb // 11 // ---///BC079672 // Mus musculus cDNA clone IMAGE:30532862.…	Mm.27612.1	est///full length	Mm.407215///Mm.408145///Mm.426767///Mm.45218///Mm.473943///Mm.487073	Mm.27612
1438042_at	239.402	836.455	0	1.73694	1.73694	3.33327	P	P	Shox2	short stature homeobox 2	20429	0000122 // negative regulation of transcription from RNA polymerase II promoter // inferred from direct assay///0001649 // osteoblast differentiation // inferred from mutant phenotype///0002053 // positive regulation of mesenchymal cell proliferation // inferred from mutant phenotype///0002062 // chondrocyte differentiation // inferred from mutant phenotype///0002063 // chondrocyte development //…	0005634 // nucleus // inferred from electronic annotation	0000976 // transcription regulatory region sequence-specific DNA binding // inferred from electronic annotation///0003677 // DNA binding // inferred from electronic annotation///0003700 // sequence-specific DNA binding transcription factor activity // inferred from electronic annotation///0043565 // sequence-specific DNA binding // inferred from electronic annotation	GO:0000122|GO:0001649|GO:0002053|GO:0002062|GO:0002063|GO:0003170|GO:0003209|GO:0006355|GO:0007275|GO:0030326|GO:0032330|GO:0035115|GO:0045880|GO:0045944|GO:0048557|GO:0048598|GO:0048743|GO:0050772|GO:0060272|GO:0060351|GO:0060415|GO:2000172|GO:0005634|GO:0000976|GO:0003677|GO:0003700|GO:0043565	chr3:66971294-66972385 (-) // 91.65 // qE1		ENSMUSG00000027833	December 2011 (Mouse Genome Sequencing Consortium and NCBI 38)	IPR001356 // Homeodomain // 3.6E-29///IPR001356 // Homeodomain // 5.6E-29///IPR003654 // OAR domain // 2.6E-12///IPR003654 // OAR domain // 3.5E-12	1201673			NP_038693	NM_013665	AV332957	GenBank	Consensus sequence	Q3UM84///F6UTR6///P70390///H3BJ62	gb:AV332957 /DB_XREF=gi:15406393 /DB_XREF=AV332957 /CLONE=6330543G17 /FEA=EST /CNT=19 /TID=Mm.130271.1 /TIER=Stack /STK=12 /UG=Mm.130271 /UG_TITLE=ESTs	AK032007 // Mus musculus adult male medulla oblongata cDNA, RIKEN full-length enriched library, clone:6330543G17 product:short stature homeobox 2, full insert sequence. // gb // 11 // ---///AK145063 // Mus musculus mammary gland RCB-0526 Jyg-MC(A) cDNA, RIKEN full-length enriched library, clone:G830034I12 product:short stature homeobox 2, full insert sequence. // gb // 10 // ---///ENSMUST00000162…	Mm.130271.1	full length	Mm.39093	Mm.130271
1455931_at	163.042	568.356	0	1.73364	1.73364	3.32565	P	P	Chrna3	cholinergic receptor, nicotinic, alpha polypeptide 3	110834	0006810 // transport // inferred from electronic annotation///0006811 // ion transport // inferred from electronic annotation///0006812 // cation transport // inferred from mutant phenotype///0006937 // regulation of muscle contraction // inferred from mutant phenotype///0006940 // regulation of smooth muscle contraction // inferred from mutant phenotype///0007165 // signal transduction // not re…	0005886 // plasma membrane // inferred from electronic annotation///0005892 // acetylcholine-gated channel complex // inferred from physical interaction///0005892 // acetylcholine-gated channel complex // not recorded///0014069 // postsynaptic density // not recorded///0016020 // membrane // not recorded///0016021 // integral to membrane // inferred from electronic annotation///0030054 // cell ju…	0004889 // acetylcholine-activated cation-selective channel activity // inferred from mutant phenotype///0004889 // acetylcholine-activated cation-selective channel activity // not recorded///0005216 // ion channel activity // inferred from electronic annotation///0005230 // extracellular ligand-gated ion channel activity // inferred from electronic annotation///0005515 // protein binding // infe…	GO:0006810|GO:0006811|GO:0006812|GO:0006937|GO:0006940|GO:0007165|GO:0007171|GO:0007271|GO:0007399|GO:0007507|GO:0007626|GO:0010035|GO:0014056|GO:0034220|GO:0035095|GO:0035095|GO:0042391|GO:0042493|GO:0048814|GO:0051291|GO:0060079|GO:0060084|GO:0060084|GO:0005886|GO:0005892|GO:0005892|GO:0014069|GO:0016020|GO:0016021|GO:0030054|GO:0030425|GO:0043025|GO:0045202|GO:0045211|GO:0004889|GO:0004889|GO:…	chr9:55011340-55012474 (-) // 64.26 // qB		ENSMUSG00000032303	December 2011 (Mouse Genome Sequencing Consortium and NCBI 38)	IPR006029 // Neurotransmitter-gated ion-channel transmembrane domain // 1.0E-87///IPR006202 // Neurotransmitter-gated ion-channel ligand-binding // 2.5E-76	87887			NP_660111	NM_145129	BB460687	GenBank	Consensus sequence	Q8R4G9///Q0VBK4///Q8VI11///Q8VHH6	gb:BB460687 /DB_XREF=gi:16426561 /DB_XREF=BB460687 /CLONE=D130068A06 /FEA=EST /CNT=40 /TID=Mm.205308.2 /TIER=Stack /STK=24 /UG=Mm.205308 /UG_TITLE=Mus musculus neuronal nicotinic acetylcholine receptor alpha 3 subunit (Chrna3) mRNA, complete cds	AK041217 // Mus musculus adult male aorta and vein cDNA, RIKEN full-length enriched library, clone:A530092D02 product:nicotinic acetylcholine receptor alpha-3 chain, neuronal (fragment) homolog [Gallus gallus], full insert sequence. // gb // 11 // ---///AK051730 // Mus musculus 12 days embryo spinal ganglion cDNA, RIKEN full-length enriched library, clone:D130068A06 product:NEURONAL NICOTINIC ACE…	Mm.205308.2	full length	Mm.63569	Mm.205308
1439265_at	54.2858	188.323	0	1.72664	1.72664	3.30957	P	P								chr14:63821308-63821583 (+) // 88.44 // qD1			December 2011 (Mouse Genome Sequencing Consortium and NCBI 38)							BB131963	GenBank	Consensus sequence		gb:BB131963 /DB_XREF=gi:8786353 /DB_XREF=BB131963 /CLONE=9630056M16 /FEA=EST /CNT=9 /TID=Mm.220875.1 /TIER=Stack /STK=8 /UG=Mm.220875 /UG_TITLE=ESTs	BB131963 // /DB_XREF=BB131963 /CLONE=9630056M16 // gb // --- // ---	Mm.220875.1			Mm.220875
1457811_at	35.5245	123.174	0	1.7259	1.7259	3.30786	P	P								chrX:108735844-108736390 (-) // 82.94 // qD			December 2011 (Mouse Genome Sequencing Consortium and NCBI 38)							BM217632	GenBank	Consensus sequence		gb:BM217632 /DB_XREF=gi:17776880 /DB_XREF=C0899G01-3 /CLONE=C0899G01 /FEA=EST /CNT=5 /TID=Mm.214701.1 /TIER=ConsEnd /STK=3 /UG=Mm.214701 /UG_TITLE=ESTs	BM217632 // /DB_XREF=C0899G01-3 /CLONE=C0899G01 // gb // --- // ---	Mm.214701.1			Mm.214701
1418534_at	31.2456	108.178	0	1.72377	1.72377	3.30299	P	P	Fzd2	frizzled homolog 2 (Drosophila)	57265	0001775 // cell activation // inferred from electronic annotation///0001944 // vasculature development // not recorded///0003149 // membranous septum morphogenesis // inferred from genetic interaction///0003150 // muscular septum morphogenesis // inferred from genetic interaction///0003151 // outflow tract morphogenesis // inferred from genetic interaction///0006357 // regulation of transcription…	0005737 // cytoplasm // not recorded///0005886 // plasma membrane // not recorded///0016020 // membrane // inferred from electronic annotation///0016021 // integral to membrane // inferred from electronic annotation///0032589 // neuron projection membrane // not recorded///0045177 // apical part of cell // not recorded	0004871 // signal transducer activity // inferred from electronic annotation///0004888 // transmembrane signaling receptor activity // inferred from electronic annotation///0004930 // G-protein coupled receptor activity // inferred from electronic annotation///0005515 // protein binding // inferred from physical interaction///0017147 // Wnt-protein binding // not recorded///0030165 // PDZ domain …	GO:0001775|GO:0001944|GO:0003149|GO:0003150|GO:0003151|GO:0006357|GO:0007165|GO:0007166|GO:0007186|GO:0007199|GO:0007204|GO:0007223|GO:0007267|GO:0007275|GO:0007409|GO:0007420|GO:0007608|GO:0008406|GO:0016055|GO:0030825|GO:0030855|GO:0030855|GO:0045893|GO:0051091|GO:0060022|GO:0060022|GO:0060070|GO:0060119|GO:0060412|GO:0071305|GO:0071363|GO:0071375|GO:0090103|GO:0090179|GO:0005737|GO:0005886|GO:…	chr11:102604454-102608310 (+) // 97.38 // qE1		ENSMUSG00000050288	December 2011 (Mouse Genome Sequencing Consortium and NCBI 38)	IPR000539 // Frizzled protein // 7.7E-151///IPR020067 // Frizzled domain // 1.8E-39	1888513		GPCRDB_Other // GenMAPP///Wnt_Signaling // GenMAPP	NP_065256	NM_020510	BB371406	GenBank	Consensus sequence	Q9JIP6///Q923Z9	gb:BB371406 /DB_XREF=gi:16406967 /DB_XREF=BB371406 /CLONE=C130058L18 /FEA=FLmRNA /CNT=78 /TID=Mm.36416.1 /TIER=Stack /STK=21 /UG=Mm.36416 /LL=57265 /UG_GENE=Fzd2 /UG_TITLE=frizzled homolog 2 (Drosophila) /FL=gb:AF206321.1 gb:NM_020510.1	AK048420 // Mus musculus 16 days embryo head cDNA, RIKEN full-length enriched library, clone:C130058L18 product:FRIZZLED 2 PRECURSOR, full insert sequence. // gb // 10 // ---///BC049774 // Mus musculus frizzled homolog 2 (Drosophila), mRNA (cDNA clone MGC:59284 IMAGE:6517721), complete cds. // gb // 11 // ---///ENSMUST00000057893 // cdna:known chromosome:GRCm38:11:102604431:102608058:1 gene:ENSMU…	Mm.36416.1	est///full length	Mm.36416///Mm.468047	Mm.36416
1450770_at	83.7881	289.847	0	1.72256	1.72256	3.30021	P	P	3632451O06Rik	RIKEN cDNA 3632451O06 gene	67419		0016020 // membrane // inferred from electronic annotation///0016021 // integral to membrane // inferred from electronic annotation		GO:0016020|GO:0016021	chr14:49681559-49783383 (-) // 97.4 // qC1		ENSMUSG00000036242	December 2011 (Mouse Genome Sequencing Consortium and NCBI 38)		1914669			NP_080418	NM_026142	BC023359	GenBank	Consensus sequence	Q8BT18///D3Z566	gb:BC023359.1 /DB_XREF=gi:19484220 /FEA=FLmRNA /CNT=62 /TID=Mm.86928.1 /TIER=FL+Stack /STK=10 /UG=Mm.86928 /LL=67419 /UG_GENE=3632451O06Rik /DEF=Mus musculus, Similar to RIKEN cDNA 3632451O06 gene, clone MGC:32460 IMAGE:5043946, mRNA, complete cds. /PROD=Similar to RIKEN cDNA 3632451O06 gene /FL=gb:NM_026142.1 gb:BC023359.1	AK028180 // Mus musculus 10 days embryo whole body cDNA, RIKEN full-length enriched library, clone:2610015N06 product:RIKEN cDNA 3632451O06 gene, full insert sequence. // gb // 11 // ---///ENSMUST00000036972 // cdna:known chromosome:GRCm38:14:49681560:49783383:-1 gene:ENSMUSG00000036242 gene_biotype:protein_coding transcript_biotype:protein_coding // ensembl // 11 // ---///ENSMUST00000118129 // c…	Mm.86928.1	est///full length	Mm.318710///Mm.475036	Mm.86928
1456022_at	83.9239	289.469	0	1.71834	1.71834	3.29057	P	P	Hipk2	homeodomain interacting protein kinase 2	15258	0000122 // negative regulation of transcription from RNA polymerase II promoter // inferred from direct assay///0006351 // transcription, DNA-dependent // inferred from electronic annotation///0006355 // regulation of transcription, DNA-dependent // inferred from electronic annotation///0006468 // protein phosphorylation // inferred from direct assay///0006468 // protein phosphorylation // not re…	0005634 // nucleus // inferred from direct assay///0005634 // nucleus // not recorded///0005737 // cytoplasm // inferred from direct assay///0005813 // centrosome // not recorded///0016604 // nuclear body // not recorded///0016605 // PML body // not recorded///0016605 // PML body // traceable author statement///0031965 // nuclear membrane // not recorded	0000166 // nucleotide binding // inferred from electronic annotation///0001102 // RNA polymerase II activating transcription factor binding // inferred from physical interaction///0001105 // RNA polymerase II transcription coactivator activity // inferred from mutant phenotype///0003677 // DNA binding // inferred from direct assay///0003714 // transcription corepressor activity // inferred from d…	GO:0000122|GO:0006351|GO:0006355|GO:0006468|GO:0006468|GO:0006915|GO:0006974|GO:0006978|GO:0007179|GO:0007224|GO:0007628|GO:0008284|GO:0008344|GO:0009952|GO:0010842|GO:0016310|GO:0018105|GO:0018107|GO:0030182|GO:0030511|GO:0030514|GO:0032092|GO:0042771|GO:0043388|GO:0043524|GO:0045766|GO:0045893|GO:0045944|GO:0045944|GO:0046330|GO:0048596|GO:0050882|GO:0051091|GO:0060059|GO:0060235|GO:0060395|GO:…	chr6:38690571-38692323 (-) // 88.47 // qB1	EC:2.7.11.1		December 2011 (Mouse Genome Sequencing Consortium and NCBI 38)		1314872			NP_001129537///NP_034563	NM_001136065///NM_010433	BB554636	GenBank	Consensus sequence	Q9QZR5///Q5D0E9	gb:BB554636 /DB_XREF=gi:16448454 /DB_XREF=BB554636 /CLONE=E330014L20 /FEA=EST /CNT=35 /TID=Mm.45554.1 /TIER=Stack /STK=19 /UG=Mm.45554 /UG_TITLE=ESTs	AK046062 // Mus musculus adult male corpora quadrigemina cDNA, RIKEN full-length enriched library, clone:B230339E18 product:unclassifiable, full insert sequence. // gb // 11 // ---///n277287 // accn=AK046062 class=mRNAlike lncRNA name=Mouse noncoding transcript ref=FANTOM3 transcriptId=B230339E18 cpcScore=-1.0020700 cnci=-0.2667336 // noncode // 11 // ---	Mm.45554.1		Mm.486937	Mm.45554
1420913_at	28.4898	98.0824	0	1.71564	1.71564	3.28441	P	P	Slco2a1	solute carrier organic anion transporter family, member 2a1	24059	0006810 // transport // inferred from electronic annotation///0015732 // prostaglandin transport // inferred from direct assay///0055085 // transmembrane transport // inferred from direct assay	0005886 // plasma membrane // inferred from electronic annotation///0005887 // integral to plasma membrane // inferred by curator///0016020 // membrane // inferred from electronic annotation///0016021 // integral to membrane // inferred from electronic annotation	0005215 // transporter activity // inferred from electronic annotation///0015132 // prostaglandin transmembrane transporter activity // inferred from direct assay	GO:0006810|GO:0015732|GO:0055085|GO:0005886|GO:0005887|GO:0016020|GO:0016021|GO:0005215|GO:0015132	chr9:103008433-103088601 (+) // 92.44 // qF1		ENSMUSG00000032548	December 2011 (Mouse Genome Sequencing Consortium and NCBI 38)	IPR004156 // Organic anion transporter polypeptide OATP // 1.0E-200///IPR011701 // Major facilitator superfamily // 2.5E-24	1346021			NP_201571	NM_033314	NM_033314	GenBank	Consensus sequence	Q9CQU9///Q3TED0///Q9EPT5	gb:AK004616.1 /DB_XREF=gi:12835907 /FEA=FLmRNA /CNT=106 /TID=Mm.23996.1 /TIER=Stack /STK=35 /UG=Mm.23996 /LL=24059 /UG_GENE=Slc21a2 /UG_TITLE=solute carrier family 21 (prostaglandin transporter), member 2 /DEF=Mus musculus adult male lung cDNA, RIKEN full-length enriched library, clone:1200006J22:hypothetical protein, full insert sequence. /FL=gb:AF323958.1 gb:NM_026537.1 gb:NM_033314.1	AK004616 // Mus musculus adult male lung cDNA, RIKEN full-length enriched library, clone:1200006J22 product:solute carrier family 21 (prostaglandin transporter), member 2, full insert sequence. // gb // 11 // ---///AK009434 // Mus musculus adult male tongue cDNA, RIKEN full-length enriched library, clone:2310021C19 product:hypothetical protein, full insert sequence. // gb_htc // 11 // ---///AK087…	Mm.23996.1	est///full length	Mm.207106///Mm.405285	Mm.23996
1433855_at	167.605	576.624	0	1.71465	1.71465	3.28217	P	P	Abat	4-aminobutyrate aminotransferase	268860	0001666 // response to hypoxia // not recorded///0007620 // copulation // not recorded///0007626 // locomotory behavior // not recorded///0009448 // gamma-aminobutyric acid metabolic process // inferred from electronic annotation///0010039 // response to iron ion // not recorded///0035094 // response to nicotine // not recorded///0042135 // neurotransmitter catabolic process // inferred from elec…	0005739 // mitochondrion // inferred from direct assay///0005739 // mitochondrion // not recorded///0005759 // mitochondrial matrix // inferred from electronic annotation///0032144 // 4-aminobutyrate transaminase complex // not recorded///0043005 // neuron projection // not recorded	0003824 // catalytic activity // inferred from electronic annotation///0003867 // 4-aminobutyrate transaminase activity // not recorded///0008483 // transaminase activity // inferred from electronic annotation///0016740 // transferase activity // inferred from electronic annotation///0030170 // pyridoxal phosphate binding // not recorded///0032145 // succinate-semialdehyde dehydrogenase binding /…	GO:0001666|GO:0007620|GO:0007626|GO:0009448|GO:0010039|GO:0035094|GO:0042135|GO:0042220|GO:0042493|GO:0045471|GO:0045776|GO:0048148|GO:0005739|GO:0005739|GO:0005759|GO:0032144|GO:0043005|GO:0003824|GO:0003867|GO:0008483|GO:0016740|GO:0030170|GO:0032145|GO:0042803|GO:0047298	chr16:8618894-8621568 (+) // 87.26 // qA1	EC:2.6.1.19///EC:2.6.1.22	ENSMUSG00000057880	December 2011 (Mouse Genome Sequencing Consortium and NCBI 38)	IPR005814 // Aminotransferase class-III // 2.0E-116	2443582			NP_001164449///NP_766549	NM_001170978///NM_172961	BF462185	GenBank	Consensus sequence	Q3V1S0///Q3U0M2///P61922	gb:BF462185 /DB_XREF=gi:11531368 /DB_XREF=UI-M-CG0p-bnd-e-10-0-UI.s1 /CLONE=UI-M-CG0p-bnd-e-10-0-UI /FEA=EST /CNT=100 /TID=Mm.1348.2 /TIER=Stack /STK=56 /UG=Mm.1348 /LL=57428 /UG_GENE=X61497 /UG_TITLE=hypothetical protein, I54	AK132282 // Mus musculus 18 days pregnant adult female placenta and extra embryonic tissue cDNA, RIKEN full-length enriched library, clone:3830422M11 product:4-aminobutyrate aminotransferase, full insert sequence. // gb // 9 // ---///AK156736 // Mus musculus activated spleen cDNA, RIKEN full-length enriched library, clone:F830045K10 product:4-aminobutyrate aminotransferase, full insert sequence. …	Mm.1348.2	est///full length	Mm.259315///Mm.397170///Mm.480038	Mm.1348
1453626_at	16.8726	58.0375	0	1.71439	1.71439	3.28158	P	P	3930402G23Rik	RIKEN cDNA 3930402G23 gene	665306					chr8:10924439-10928457 (-) // 90.0 // qA1.1		ENSMUSG00000038917	December 2011 (Mouse Genome Sequencing Consortium and NCBI 38)						NR_030715	AK014460	GenBank	Consensus sequence	Q9CYP8	gb:AK014460.1 /DB_XREF=gi:12852327 /FEA=mRNA /CNT=8 /TID=Mm.23076.1 /TIER=ConsEnd /STK=1 /UG=Mm.23076 /LL=74027 /UG_GENE=3930402G23Rik /UG_TITLE=RIKEN cDNA 3930402G23 gene /DEF=Mus musculus 13 days embryo whole body cDNA, RIKEN full-length enriched library, clone:3930402G23:hypothetical protein, full insert sequence.	ENSMUST00000040608 // cdna:known chromosome:GRCm38:8:10924427:10928457:-1 gene:ENSMUSG00000038917 gene_biotype:protein_coding transcript_biotype:protein_coding // ensembl // 11 // ---///n415157 // accn=NR_030715 class=lncRNA name= ref=RefGeneNoncode transcriptId=NR_030715 cpcScore=2.3793600 cnci=-0.2728370 // noncode // 11 // ---///NR_030715 // Mus musculus RIKEN cDNA 3930402G23 gene (3930402G23R…	Mm.23076.1		Mm.358758	Mm.23076
1436212_at	18.4191	63.1855	0	1.71048	1.71048	3.27269	P	P	Tmem71	transmembrane protein 71	213068		0016020 // membrane // inferred from electronic annotation///0016021 // integral to membrane // inferred from electronic annotation		GO:0016020|GO:0016021	chr15:66526310-66526935 (-) // 45.91 // qD2		ENSMUSG00000036944	December 2011 (Mouse Genome Sequencing Consortium and NCBI 38)					NP_766102	NM_172514	AV173260	GenBank	Consensus sequence	Q149F5	gb:AV173260 /DB_XREF=gi:15404660 /DB_XREF=AV173260 /CLONE=5730402K23 /FEA=EST /CNT=15 /TID=Mm.969.1 /TIER=Stack /STK=10 /UG=Mm.969 /UG_TITLE=ESTs	ENSMUST00000048372 // cdna:known chromosome:GRCm38:15:66526212:66561046:-1 gene:ENSMUSG00000036944 gene_biotype:protein_coding transcript_biotype:protein_coding // ensembl // 11 // ---///NM_172514 // Mus musculus transmembrane protein 71 (Tmem71), mRNA. // refseq // 11 // ---	Mm.969.1	est///full length	Mm.132299///Mm.419520	Mm.969
1442434_at	375.079	1286.6	0	1.71039	1.71039	3.27248	P	P	D8Ertd82e	DNA segment, Chr 8, ERATO Doi 82, expressed	244418	0006468 // protein phosphorylation // inferred from electronic annotation///0016310 // phosphorylation // inferred from electronic annotation		0000166 // nucleotide binding // inferred from electronic annotation///0004672 // protein kinase activity // inferred from electronic annotation///0004713 // protein tyrosine kinase activity // inferred from electronic annotation///0004715 // non-membrane spanning protein tyrosine kinase activity // inferred from electronic annotation///0005524 // ATP binding // inferred from electronic annotatio…	GO:0006468|GO:0016310|GO:0000166|GO:0004672|GO:0004713|GO:0004715|GO:0005524|GO:0016301|GO:0016740|GO:0016772	chr8:36147121-36147784 (+) // 93.58 // qA4	EC:2.7.10.2	ENSMUSG00000050271	December 2011 (Mouse Genome Sequencing Consortium and NCBI 38)	IPR000719 // Protein kinase, catalytic domain // 5.9E-16///IPR001245 // Serine-threonine/tyrosine-protein kinase catalytic domain // 1.1E-9	1196223			NP_766499	NM_172911	BM195829	GenBank	Consensus sequence	Q571I4///E9QLH9	gb:BM195829 /DB_XREF=gi:17747449 /DB_XREF=C0317E11-3 /CLONE=C0317E11 /FEA=EST /CNT=5 /TID=Mm.74659.1 /TIER=ConsEnd /STK=3 /UG=Mm.74659 /UG_TITLE=ESTs	BC089024 // Mus musculus DNA segment, Chr 8, ERATO Doi 82, expressed, mRNA (cDNA clone MGC:100334 IMAGE:30615630), complete cds. // gb // 11 // ---///ENSMUST00000110492 // cdna:novel chromosome:GRCm38:8:36094828:36147787:1 gene:ENSMUSG00000050271 gene_biotype:protein_coding transcript_biotype:protein_coding // ensembl // 11 // ---///NM_172911 // Mus musculus DNA segment, Chr 8, ERATO Doi 82, expr…	Mm.74659.1	full length	Mm.244971	Mm.74659
1433639_at	90.9416	310.511	0	1.70372	1.70372	3.2574	P	P	Fam117a	family with sequence similarity 117, member A	215512					chr11:95375466-95381871 (+) // 96.48 // qD		ENSMUSG00000038893	December 2011 (Mouse Genome Sequencing Consortium and NCBI 38)		2144564			NP_766131	NM_172543	AW548096	GenBank	Consensus sequence	Q7TNF9	gb:AW548096 /DB_XREF=gi:7193516 /DB_XREF=L0031B10-3 /CLONE=L0031B10 /FEA=EST /CNT=101 /TID=Mm.12180.1 /TIER=Stack /STK=78 /UG=Mm.12180 /LL=104660 /UG_GENE=AW548096 /UG_TITLE=expressed sequence AW548096	AK077747 // Mus musculus 8 days embryo whole body cDNA, RIKEN full-length enriched library, clone:5730593F17 product:C/EBP-INDUCED PROTEIN homolog [Homo sapiens], full insert sequence. // gb // 11 // ---///AK143632 // Mus musculus 6 days neonate spleen cDNA, RIKEN full-length enriched library, clone:F430004E11 product:C/EBP-induced protein homolog, full insert sequence. // gb // 11 // ---///AK167…	Mm.12180.1	full length	Mm.262113	Mm.12180
1455192_at	46.9005	160.058	0	1.70301	1.70301	3.25579	P	P	Tmem198	transmembrane protein 198	319998	0007275 // multicellular organismal development // inferred from electronic annotation///0016055 // Wnt receptor signaling pathway // inferred from electronic annotation///0090263 // positive regulation of canonical Wnt receptor signaling pathway // not recorded	0005886 // plasma membrane // not recorded///0016020 // membrane // inferred from electronic annotation///0016021 // integral to membrane // inferred from electronic annotation///0016023 // cytoplasmic membrane-bounded vesicle // not recorded///0031410 // cytoplasmic vesicle // inferred from electronic annotation		GO:0007275|GO:0016055|GO:0090263|GO:0005886|GO:0016020|GO:0016021|GO:0016023|GO:0031410	chr1:75483112-75485692 (+) // 92.59 // qC4		ENSMUSG00000051703	December 2011 (Mouse Genome Sequencing Consortium and NCBI 38)		2443133			NP_796030	NM_177056	BB385366	GenBank	Consensus sequence	Q8BG75	gb:BB385366 /DB_XREF=gi:16408331 /DB_XREF=BB385366 /CLONE=C230038N12 /FEA=EST /CNT=25 /TID=Mm.44401.1 /TIER=Stack /STK=21 /UG=Mm.44401 /UG_TITLE=ESTs	AK158863 // Mus musculus visual cortex cDNA, RIKEN full-length enriched library, clone:K430347I15 product:hypothetical Proline-rich region profile/Leucine-rich region profile/Arginine-rich region profile containing protein, full insert sequence. // gb_htc // 11 // ---///BC059868 // Mus musculus transmembrane protein 198, mRNA (cDNA clone MGC:69730 IMAGE:6809137), complete cds. // gb // 11 // ---/…	Mm.44401.1	full length	Mm.44401	Mm.44401
1424482_at	16.9569	57.8652	0	1.70291	1.70291	3.25556	P	P	Arhgef7	Rho guanine nucleotide exchange factor (GEF7)	54126	0007399 // nervous system development // inferred from electronic annotation///0030032 // lamellipodium assembly // inferred from mutant phenotype///0035023 // regulation of Rho protein signal transduction // inferred from electronic annotation///0035556 // intracellular signal transduction // inferred from electronic annotation///0043065 // positive regulation of apoptotic process // not recorde…	0001726 // ruffle // inferred from electronic annotation///0005622 // intracellular // inferred from electronic annotation///0005737 // cytoplasm // inferred from electronic annotation///0005925 // focal adhesion // inferred from electronic annotation///0005938 // cell cortex // inferred from electronic annotation///0030027 // lamellipodium // inferred from direct assay///0030054 // cell junction…	0005085 // guanyl-nucleotide exchange factor activity // not recorded///0005089 // Rho guanyl-nucleotide exchange factor activity // inferred from electronic annotation///0005515 // protein binding // inferred from physical interaction///0005543 // phospholipid binding // inferred from electronic annotation///0019901 // protein kinase binding // inferred from physical interaction///0019901 // pro…	GO:0007399|GO:0030032|GO:0035023|GO:0035556|GO:0043065|GO:0043547|GO:0001726|GO:0005622|GO:0005737|GO:0005925|GO:0005938|GO:0030027|GO:0030054|GO:0042995|GO:0043005|GO:0043025|GO:0043234|GO:0005085|GO:0005089|GO:0005515|GO:0005543|GO:0019901|GO:0019901	chr8:11758363-11827151 (+) // 98.9 // qA1.1		ENSMUSG00000031511	December 2011 (Mouse Genome Sequencing Consortium and NCBI 38)	IPR000219 // Dbl homology (DH) domain // 6.6E-35///IPR001452 // Src homology-3 domain // 4.1E-19///IPR001715 // Calponin homology domain // 2.2E-12///IPR001849 // Pleckstrin homology domain // 2.1E-12///IPR011511 // Variant SH3 // 7.9E-21	1860493		Integrin-mediated_cell_adhesion_KEGG // GenMAPP	NP_001106989///NP_001106990///NP_059098	NM_001113517///NM_001113518///NM_017402	AF343877	GenBank	Consensus sequence	Q9ES28	gb:AF343877.1 /DB_XREF=gi:15420377 /FEA=FLmRNA /CNT=41 /TID=Mm.3439.2 /TIER=FL+Stack /STK=30 /UG=Mm.3439 /LL=54126 /UG_GENE=Arhgef7 /DEF=Mus musculus betaPix-d mRNA, complete cds. /PROD=betaPix-d /FL=gb:AF343877.1	AF343877 // Mus musculus betaPix-d mRNA, complete cds. // gb // 9 // ---///AK161917 // Mus musculus adult male medulla oblongata cDNA, RIKEN full-length enriched library, clone:6330597I17 product:Rho guanine nucleotide exchange factor (GEF7), full insert sequence. // gb // 11 // ---///ENSMUST00000110909 // cdna:novel chromosome:GRCm38:8:11728105:11827149:1 gene:ENSMUSG00000031511 gene_biotype:pro…	Mm.3439.2	est///full length	Mm.244068///Mm.416624///Mm.417166	Mm.3439
1442379_at	45.8902	156.507	0	1.70205	1.70205	3.25363	P	P	Fam196b	family with sequence similarity 196, member B	574403					chr11:34421538-34422640 (+) // 85.0 // qA4		ENSMUSG00000069911	December 2011 (Mouse Genome Sequencing Consortium and NCBI 38)					NP_001020553	NM_001025382	BB020678	GenBank	Consensus sequence	Q6GQV1	gb:BB020678 /DB_XREF=gi:16257654 /DB_XREF=BB020678 /CLONE=5330403C12 /FEA=EST /CNT=5 /TID=Mm.101718.1 /TIER=ConsEnd /STK=3 /UG=Mm.101718 /UG_TITLE=ESTs	ENSMUST00000093192 // cdna:known chromosome:GRCm38:11:34314822:34422639:1 gene:ENSMUSG00000069911 gene_biotype:protein_coding transcript_biotype:protein_coding // ensembl // 11 // ---///ENSMUST00000165963 // cdna:known chromosome:GRCm38:11:34314822:34422640:1 gene:ENSMUSG00000069911 gene_biotype:protein_coding transcript_biotype:protein_coding // ensembl // 11 // ---///NM_001025382 // Mus musculu…	Mm.101718.1	full length	Mm.444796	Mm.101718
1452973_at	68.0349	231.84	0	1.70087	1.70087	3.25097	P	P	Ppm1k	protein phosphatase 1K (PP2C domain containing)	243382	0006470 // protein dephosphorylation // inferred from electronic annotation	0005739 // mitochondrion // inferred from direct assay///0005739 // mitochondrion // not recorded///0005759 // mitochondrial matrix // inferred from electronic annotation	0003824 // catalytic activity // inferred from electronic annotation///0004721 // phosphoprotein phosphatase activity // inferred from electronic annotation///0004722 // protein serine/threonine phosphatase activity // inferred from electronic annotation///0016787 // hydrolase activity // inferred from electronic annotation///0046872 // metal ion binding // inferred from electronic annotation	GO:0006470|GO:0005739|GO:0005739|GO:0005759|GO:0003824|GO:0004721|GO:0004722|GO:0016787|GO:0046872	chr6:57506496-57507537 (-) // 97.03 // qB3	EC:3.1.3.16	ENSMUSG00000037826	December 2011 (Mouse Genome Sequencing Consortium and NCBI 38)	IPR001932 // Protein phosphatase 2C (PP2C)-like // 7.1E-62	2442111			NP_780732	NM_175523	AK013741	GenBank	Consensus sequence	Q8BXN7///B9EHW0	gb:AK013741.1 /DB_XREF=gi:12851223 /FEA=mRNA /CNT=39 /TID=Mm.46011.1 /TIER=Stack /STK=16 /UG=Mm.46011 /LL=73044 /UG_GENE=2900063A19Rik /UG_TITLE=RIKEN cDNA 2900063A19 gene /DEF=Mus musculus adult male hippocampus cDNA, RIKEN full-length enriched library, clone:2900063A19:unclassifiable transcript, full insert sequence.	AK013741 // Mus musculus adult male hippocampus cDNA, RIKEN full-length enriched library, clone:2900063A19 product:unclassifiable, full insert sequence. // gb // 11 // ---///AK034199 // Mus musculus adult male diencephalon cDNA, RIKEN full-length enriched library, clone:9330162M21 product:unclassifiable, full insert sequence. // gb // 11 // ---///BC092238 // Mus musculus protein phosphatase 1K (P…	Mm.46011.1	full length	Mm.396893///Mm.489618///Mm.491373	Mm.46011
1422121_at	16.7333	56.9611	0	1.69934	1.69934	3.24753	P	P	Oprd1	opioid receptor, delta 1	18386	0000060 // protein import into nucleus, translocation // not recorded///0007165 // signal transduction // inferred from electronic annotation///0007186 // G-protein coupled receptor signaling pathway // not recorded///0007191 // adenylate cyclase-activating dopamine receptor signaling pathway // inferred from direct assay///0007193 // adenylate cyclase-inhibiting G-protein coupled receptor signal…	0005737 // cytoplasm // not recorded///0005886 // plasma membrane // not recorded///0016020 // membrane // inferred from direct assay///0016021 // integral to membrane // inferred from direct assay///0031982 // vesicle // not recorded///0032590 // dendrite membrane // not recorded///0043679 // axon terminus // not recorded///0045121 // membrane raft // not recorded///0045211 // postsynaptic membr…	0004871 // signal transducer activity // inferred from electronic annotation///0004930 // G-protein coupled receptor activity // inferred from electronic annotation///0004985 // opioid receptor activity // inferred from direct assay///0004985 // opioid receptor activity // inferred from mutant phenotype///0005515 // protein binding // inferred from electronic annotation///0038046 // enkephalin re…	GO:0000060|GO:0007165|GO:0007186|GO:0007191|GO:0007193|GO:0007200|GO:0007218|GO:0008344|GO:0038003|GO:0051924|GO:0051930|GO:0071363|GO:0005737|GO:0005886|GO:0016020|GO:0016021|GO:0031982|GO:0032590|GO:0043679|GO:0045121|GO:0045211|GO:0004871|GO:0004930|GO:0004985|GO:0004985|GO:0005515|GO:0038046	chr4:132112370-132144484 (-) // 87.41 // qD2.3		ENSMUSG00000050511	December 2011 (Mouse Genome Sequencing Consortium and NCBI 38)	IPR000276 // G protein-coupled receptor, rhodopsin-like // 2.3E-69///IPR019424 // 7TM GPCR, olfactory receptor/chemoreceptor Srsx // 2.3E-14///IPR019426 // 7TM GPCR, serpentine receptor class v (Srv) // 5.6E-11///IPR019430 // 7TM GPCR, serpentine receptor class x (Srx) // 1.9E-9	97438		GPCRDB_Class_A_Rhodopsin-like // GenMAPP///Peptide_GPCRs // GenMAPP	NP_038650	NM_013622	L06322	GenBank	Consensus sequence	Q8BLP9///A2AD37///P32300///B1ACW5	gb:L06322.1 /DB_XREF=gi:192942 /FEA=FLmRNA /CNT=7 /TID=Mm.5243.1 /TIER=FL /STK=1 /UG=Mm.5243 /LL=18386 /UG_GENE=Oprd1 /DEF=Mus musculus delta-opioid receptor mRNA, complete cds. /PROD=delta-opioid receptor /FL=gb:L06322.1 gb:NM_013622.1 gb:L11064.1	AK043873 // Mus musculus 10 days neonate cortex cDNA, RIKEN full-length enriched library, clone:A830044L10 product:DELTA-TYPE OPIOID RECEPTOR, full insert sequence. // gb // 10 // ---///BC137969 // Mus musculus opioid receptor, delta 1, mRNA (cDNA clone MGC:169593 IMAGE:8860988), complete cds. // gb // 11 // ---///ENSMUST00000056336 // cdna:known chromosome:GRCm38:4:132110726:132144486:-1 gene:EN…	Mm.5243.1	full length	Mm.5243	Mm.5243
1433909_at	116.921	395.475	0	1.69014	1.69014	3.22688	P	P	Syt17	synaptotagmin XVII	110058	0006810 // transport // inferred from electronic annotation	0005802 // trans-Golgi network // inferred from direct assay///0008021 // synaptic vesicle // inferred from electronic annotation///0016020 // membrane // inferred from electronic annotation	0005215 // transporter activity // inferred from electronic annotation	GO:0006810|GO:0005802|GO:0008021|GO:0016020|GO:0005215	chr7:118380712-118381176 (-) // 94.07 // qF1			December 2011 (Mouse Genome Sequencing Consortium and NCBI 38)		104966			NP_619590	NM_138649	AW048713	GenBank	Consensus sequence	Q920M7	gb:AW048713 /DB_XREF=gi:5909242 /DB_XREF=UI-M-BH1-amy-c-05-0-UI.s1 /CLONE=UI-M-BH1-amy-c-05-0-UI /FEA=EST /CNT=54 /TID=Mm.6083.1 /TIER=Stack /STK=53 /UG=Mm.6083 /UG_TITLE=ESTs	AK135098 // Mus musculus adult male olfactory brain cDNA, RIKEN full-length enriched library, clone:6430587F14 product:brain and kidney protein, full insert sequence. // gb // 11 // ---	Mm.6083.1	full length	Mm.156558	Mm.6083
1450417_a_at	25.7837	87.1355	0	1.68889	1.68889	3.22408	P	P	Rps20	ribosomal protein S20	67427	0006412 // translation // inferred from electronic annotation	0005622 // intracellular // inferred from electronic annotation///0005737 // cytoplasm // inferred from electronic annotation///0005840 // ribosome // inferred from electronic annotation///0015935 // small ribosomal subunit // inferred from electronic annotation///0022627 // cytosolic small ribosomal subunit // not recorded///0030529 // ribonucleoprotein complex // inferred from electronic annota…	0003723 // RNA binding // inferred from electronic annotation///0003735 // structural constituent of ribosome // inferred from electronic annotation	GO:0006412|GO:0005622|GO:0005737|GO:0005840|GO:0015935|GO:0022627|GO:0030529|GO:0003723|GO:0003735	chr4:3831584-3835601 (-) // 76.73 // qA1		ENSMUSG00000028234	December 2011 (Mouse Genome Sequencing Consortium and NCBI 38)	IPR001848 // Ribosomal protein S10 // 4.6E-38				NP_080423	NM_026147	BG070206	GenBank	Consensus sequence	P60867///Q5BLK2	gb:NM_026147.1 /DB_XREF=gi:13385651 /GEN=Rps20 /FEA=FLmRNA /CNT=26 /TID=Mm.21938.1 /TIER=FL /STK=1 /UG=Mm.21938 /LL=67427 /DEF=Mus musculus ribosomal protein S20 (Rps20), mRNA. /PROD=ribosomal protein S20 /FL=gb:NM_026147.1	AK014594 // Mus musculus 0 day neonate skin cDNA, RIKEN full-length enriched library, clone:4632426K06 product:ribosomal protein S20, full insert sequence. // gb // 11 // ---///AK079435 // Mus musculus adult female vagina cDNA, RIKEN full-length enriched library, clone:9930019G18 product:ribosomal protein S20, full insert sequence. // gb // 11 // ---///ENSMUST00000138502 // cdna:known chromosome:…	Mm.21938.1	est	Mm.416110///Mm.473992	Mm.21938
1451355_at	19.2669	65.0943	0	1.6885	1.6885	3.22321	P	P	Acer2	alkaline ceramidase 2	230379	0001953 // negative regulation of cell-matrix adhesion // not recorded///0006629 // lipid metabolic process // inferred from electronic annotation///0006672 // ceramide metabolic process // inferred from electronic annotation///0006919 // activation of cysteine-type endopeptidase activity involved in apoptotic process // not recorded///0008284 // positive regulation of cell proliferation // not r…	0000139 // Golgi membrane // inferred from electronic annotation///0005794 // Golgi apparatus // not recorded///0016020 // membrane // inferred from electronic annotation///0016021 // integral to membrane // inferred from electronic annotation///0030173 // integral to Golgi membrane // not recorded	0016787 // hydrolase activity // inferred from electronic annotation///0016811 // hydrolase activity, acting on carbon-nitrogen (but not peptide) bonds, in linear amides // inferred from electronic annotation///0017040 // ceramidase activity // not recorded///0071633 // dihydroceramidase activity // not recorded	GO:0001953|GO:0006629|GO:0006672|GO:0006919|GO:0008284|GO:0010942|GO:0032526|GO:0033629|GO:0035690|GO:0046512|GO:0090285|GO:0000139|GO:0005794|GO:0016020|GO:0016021|GO:0030173|GO:0016787|GO:0016811|GO:0017040|GO:0071633	chr4:86874420-86920881 (+) // 95.09 // qC4	EC:3.5.1.23	ENSMUSG00000038007	December 2011 (Mouse Genome Sequencing Consortium and NCBI 38)	IPR008901 // Ceramidase // 1.6E-67///IPR008901 // Ceramidase // 7.5E-41///IPR008901 // Ceramidase // 9.1E-21	1920932			NP_647467	NM_139306	AF282864	GenBank	Consensus sequence	Q8VD53///Q9CWF9	gb:AF282864.1 /DB_XREF=gi:17529683 /FEA=FLmRNA /CNT=55 /TID=Mm.45019.1 /TIER=FL+Stack /STK=32 /UG=Mm.45019 /DEF=Mus musculus cancer related gene-liver 1 mRNA, complete cds. /PROD=cancer related gene-liver 1 /FL=gb:AF282864.1	AF282864 // Mus musculus cancer related gene-liver 1 mRNA, complete cds. // gb // 11 // ---///AK035314 // Mus musculus adult male urinary bladder cDNA, RIKEN full-length enriched library, clone:9530014B21 product:unclassifiable, full insert sequence. // gb // 11 // ---///BC059819 // Mus musculus alkaline ceramidase 2, mRNA (cDNA clone MGC:69583 IMAGE:6839525), complete cds. // gb // 11 // ---///E…	Mm.45019.1	full length	Mm.45019///Mm.458684	Mm.45019
1448943_at	611.286	2065.24	0	1.68847	1.68847	3.22315	P	P	Nrp1	neuropilin 1	18186	0001525 // angiogenesis // inferred from mutant phenotype///0001569 // patterning of blood vessels // inferred from mutant phenotype///0001764 // neuron migration // inferred from mutant phenotype///0007155 // cell adhesion // inferred from electronic annotation///0007275 // multicellular organismal development // inferred from electronic annotation///0007399 // nervous system development // infe…	0005829 // cytosol // not recorded///0005883 // neurofilament // inferred from direct assay///0005886 // plasma membrane // not recorded///0009986 // cell surface // not recorded///0016020 // membrane // inferred from electronic annotation///0016021 // integral to membrane // inferred from electronic annotation///0030424 // axon // inferred from direct assay///0030424 // axon // not recorded///00…	0005021 // vascular endothelial growth factor-activated receptor activity // not recorded///0005515 // protein binding // inferred from physical interaction///0008201 // heparin binding // inferred from electronic annotation///0017154 // semaphorin receptor activity // inferred from genetic interaction///0017154 // semaphorin receptor activity // inferred from physical interaction///0017154 // se…	GO:0001525|GO:0001569|GO:0001764|GO:0007155|GO:0007275|GO:0007399|GO:0007411|GO:0007411|GO:0007411|GO:0007413|GO:0007507|GO:0009611|GO:0009887|GO:0016358|GO:0016477|GO:0021636|GO:0021675|GO:0030154|GO:0030517|GO:0035729|GO:0035767|GO:0038084|GO:0043524|GO:0048008|GO:0048010|GO:0048010|GO:0048012|GO:0048485|GO:0048666|GO:0048841|GO:0048842|GO:0048843|GO:0048843|GO:0048846|GO:0050731|GO:0050918|GO:…	chr8:128359031-128505471 (+) // 96.14 // qE2		ENSMUSG00000025810	December 2011 (Mouse Genome Sequencing Consortium and NCBI 38)	IPR000421 // Coagulation factor 5/8 C-terminal type domain // 5.2E-30///IPR000421 // Coagulation factor 5/8 C-terminal type domain // 5.9E-30///IPR000859 // CUB domain // 1.9E-32///IPR000859 // CUB domain // 7.4E-36///IPR000998 // MAM domain // 3.1E-45///IPR022579 // Neuropilin-1, C-terminal // 8.7E-32	106206			NP_032763	NM_008737	AK011144	GenBank	Consensus sequence	P97333///Q3UQY7///Q7TQ64///Q80X28///Q3UFP7	gb:AK002673.1 /DB_XREF=gi:12832830 /FEA=FLmRNA /CNT=224 /TID=Mm.27448.1 /TIER=Stack /STK=21 /UG=Mm.27448 /LL=18186 /UG_GENE=Nrp /UG_TITLE=neuropilin /DEF=Mus musculus adult male kidney cDNA, RIKEN full-length enriched library, clone:0610025N19:neuropilin, full insert sequence. /FL=gb:D50086.1 gb:NM_008737.1	AK002673 // Mus musculus adult male kidney cDNA, RIKEN full-length enriched library, clone:0610025N19 product:neuropilin, full insert sequence. // gb // 11 // ---///ENSMUST00000026917 // cdna:known chromosome:GRCm38:8:128359073:128505462:1 gene:ENSMUSG00000025810 gene_biotype:protein_coding transcript_biotype:protein_coding // ensembl // 11 // ---///n263765 // accn=NULL class=mRNAlike lncRNA name…	Mm.27448.1	est///full length	Mm.271745///Mm.423531///Mm.472123	Mm.27448
1419435_at	28.5668	96.1521	0	1.68307	1.68307	3.2111	P	P	Aox1	aldehyde oxidase 1	11761	0055114 // oxidation-reduction process // inferred from direct assay///0055114 // oxidation-reduction process // not recorded	0005737 // cytoplasm // not recorded	0003824 // catalytic activity // inferred from electronic annotation///0004031 // aldehyde oxidase activity // inferred from direct assay///0004031 // aldehyde oxidase activity // not recorded///0005506 // iron ion binding // inferred from electronic annotation///0008762 // UDP-N-acetylmuramate dehydrogenase activity // inferred from electronic annotation///0009055 // electron carrier activity //…	GO:0055114|GO:0055114|GO:0005737|GO:0003824|GO:0004031|GO:0004031|GO:0005506|GO:0008762|GO:0009055|GO:0016491|GO:0016614|GO:0043546|GO:0046872|GO:0050660|GO:0051287|GO:0051536|GO:0051537	chr1:58029968-58106413 (+) // 98.08 // qC1.3	EC:1.2.3.1	ENSMUSG00000063558	December 2011 (Mouse Genome Sequencing Consortium and NCBI 38)	IPR000674 // Aldehyde oxidase/xanthine dehydrogenase, a/b hammerhead // 1.8E-35///IPR001041 // 2Fe-2S ferredoxin-type domain // 7.7E-12///IPR002346 // Molybdopterin dehydrogenase, FAD-binding // 1.7E-51///IPR002888 // [2Fe-2S]-binding // 2.0E-33///IPR005107 // CO dehydrogenase flavoprotein, C-terminal // 8.4E-31///IPR008274 // Aldehyde oxidase/xanthine dehydrogenase, molybdopterin binding // 5.6E…	88035			NP_033806	NM_009676	NM_009676	GenBank	Consensus sequence	O54754///Q8R387///G3X8P9	gb:NM_009676.1 /DB_XREF=gi:6753067 /GEN=Aox1 /FEA=FLmRNA /CNT=15 /TID=Mm.26787.1 /TIER=FL+Stack /STK=10 /UG=Mm.26787 /LL=11761 /DEF=Mus musculus aldehyde oxidase 1 (Aox1), mRNA. /PROD=aldehyde oxidase 1 /FL=gb:AF076216.1 gb:AB017482.1 gb:BC026132.1 gb:NM_009676.1	AB017482 // Mus musculus mRNA for retinal oxidase/aldehyde oxidase, complete cds. // gb // 10 // ---///AF076216 // Mus musculus aldehyde oxidase mRNA, complete cds. // gb // 11 // ---///BC026132 // Mus musculus aldehyde oxidase 1, mRNA (cDNA clone MGC:13774 IMAGE:4011903), complete cds. // gb // 11 // ---///ENSMUST00000001027 // cdna:known chromosome:GRCm38:1:58029931:58106413:1 gene:ENSMUSG00000…	Mm.26787.1	full length	Mm.26787	Mm.26787
1451229_at	142.176	476.057	0	1.67554	1.67554	3.1944	P	P	Hdac11	histone deacetylase 11	232232	0006351 // transcription, DNA-dependent // inferred from electronic annotation///0006355 // regulation of transcription, DNA-dependent // inferred from electronic annotation///0014003 // oligodendrocyte development // not recorded///0016568 // chromatin modification // traceable author statement///0016575 // histone deacetylation // not recorded///0070932 // histone H3 deacetylation // inferred f…	0000118 // histone deacetylase complex // not recorded///0000118 // histone deacetylase complex // traceable author statement///0005634 // nucleus // not recorded///0005634 // nucleus // traceable author statement///0005737 // cytoplasm // traceable author statement///0005886 // plasma membrane // not recorded	0004407 // histone deacetylase activity // not recorded///0004407 // histone deacetylase activity // traceable author statement///0005515 // protein binding // inferred from physical interaction///0008134 // transcription factor binding // traceable author statement///0016787 // hydrolase activity // inferred from electronic annotation///0031078 // histone deacetylase activity (H3-K14 specific) /…	GO:0006351|GO:0006355|GO:0014003|GO:0016568|GO:0016575|GO:0070932|GO:0070933|GO:0000118|GO:0000118|GO:0005634|GO:0005634|GO:0005737|GO:0005886|GO:0004407|GO:0004407|GO:0005515|GO:0008134|GO:0016787|GO:0031078|GO:0032041|GO:0032129|GO:0034739|GO:0046969|GO:0046970|GO:0097372	chr6:91157163-91174692 (+) // 97.36 // qD1	EC:3.5.1.98	ENSMUSG00000034245	December 2011 (Mouse Genome Sequencing Consortium and NCBI 38)	IPR023801 // Histone deacetylase domain // 2.6E-64	2385252			NP_659168	NM_144919	BC016208	GenBank	Consensus sequence	Q91WA3///Q543U1	gb:BC016208.1 /DB_XREF=gi:16740658 /FEA=FLmRNA /CNT=96 /TID=Mm.206218.1 /TIER=FL+Stack /STK=55 /UG=Mm.206218 /DEF=Mus musculus, Similar to hypothetical protein FLJ22237, clone MGC:27683 IMAGE:4913322, mRNA, complete cds. /PROD=Similar to hypothetical protein FLJ22237 /FL=gb:BC016208.1	BC016208 // Mus musculus histone deacetylase 11, mRNA (cDNA clone MGC:27683 IMAGE:4913322), complete cds. // gb // 11 // ---///ENSMUST00000041736 // cdna:known chromosome:GRCm38:6:91156665:91174692:1 gene:ENSMUSG00000034245 gene_biotype:protein_coding transcript_biotype:protein_coding // ensembl // 11 // ---///NM_144919 // Mus musculus histone deacetylase 11 (Hdac11), mRNA. // refseq // 11 // ---	Mm.206218.1	full length	Mm.206218	Mm.206218
1430301_at	31.0146	103.436	0	1.6698	1.6698	3.1817	P	P	Stxbp5	syntaxin binding protein 5 (tomosyn)	78808	0006810 // transport // inferred from electronic annotation///0006887 // exocytosis // inferred from direct assay///0007409 // axonogenesis // traceable author statement///0015031 // protein transport // inferred from electronic annotation///0016192 // vesicle-mediated transport // inferred from electronic annotation///0017157 // regulation of exocytosis // inferred from direct assay///0045921 //…	0005737 // cytoplasm // inferred from electronic annotation///0005886 // plasma membrane // inferred from electronic annotation///0005892 // acetylcholine-gated channel complex // inferred from direct assay///0016020 // membrane // inferred from electronic annotation///0016021 // integral to membrane // inferred from electronic annotation///0030141 // secretory granule // non-traceable author sta…	0005515 // protein binding // inferred from physical interaction///0017075 // syntaxin-1 binding // inferred from direct assay///0017075 // syntaxin-1 binding // inferred from physical interaction///0017075 // syntaxin-1 binding // not recorded///0019905 // syntaxin binding // inferred from physical interaction	GO:0006810|GO:0006887|GO:0007409|GO:0015031|GO:0016192|GO:0017157|GO:0045921|GO:0005737|GO:0005886|GO:0005892|GO:0016020|GO:0016021|GO:0030141|GO:0005515|GO:0017075|GO:0017075|GO:0017075|GO:0019905	chr10:9755550-9756995 (-) // 99.93 // qA1		ENSMUSG00000019790	December 2011 (Mouse Genome Sequencing Consortium and NCBI 38)	IPR001680 // WD40 repeat // 5.0E-7///IPR001680 // WD40 repeat // 2.9E-7///IPR013577 // Lethal giant larvae homologue 2 // 4.4E-47///IPR013905 // Lethal giant larvae (Lgl)-like, C-terminal // 1.9E-8	1926058			NP_001074813	NM_001081344///NM_030191	AK002951	GenBank	Consensus sequence	Q8K400///D3Z079	gb:AK002951.1 /DB_XREF=gi:12833308 /FEA=mRNA /CNT=18 /TID=Mm.152102.1 /TIER=ConsEnd /STK=2 /UG=Mm.152102 /LL=74101 /UG_GENE=0710001E20Rik /UG_TITLE=RIKEN cDNA 0710001E20 gene /DEF=Mus musculus adult male brain cDNA, RIKEN full-length enriched library, clone:0710001E20:unclassifiable transcript, full insert sequence.	AK002951 // Mus musculus adult male brain cDNA, RIKEN full-length enriched library, clone:0710001E20 product:unclassifiable, full insert sequence. // gb // 11 // ---///ENSMUST00000038213 // cdna:known chromosome:GRCm38:10:9755547:9900683:-1 gene:ENSMUSG00000019790 gene_biotype:protein_coding transcript_biotype:protein_coding // ensembl // 11 // ---///n297616 // accn=AK002951 class=mRNAlike lncRNA…	Mm.152102.1	est///full length	Mm.331751///Mm.411099///Mm.473447	Mm.152102
1435187_at	126.878	422.89	0	1.66892	1.66892	3.17977	P	P	Tomm20	translocase of outer mitochondrial membrane 20 homolog (yeast)	67952	0006605 // protein targeting // inferred from electronic annotation///0006626 // protein targeting to mitochondrion // not recorded///0006810 // transport // inferred from electronic annotation///0006886 // intracellular protein transport // inferred from electronic annotation///0015031 // protein transport // inferred from electronic annotation	0005739 // mitochondrion // inferred from direct assay///0005739 // mitochondrion // not recorded///0005740 // mitochondrial envelope // inferred from direct assay///0005741 // mitochondrial outer membrane // not recorded///0005742 // mitochondrial outer membrane translocase complex // inferred from electronic annotation///0016020 // membrane // inferred from electronic annotation///0016021 // in…	0005515 // protein binding // inferred from electronic annotation///0015450 // P-P-bond-hydrolysis-driven protein transmembrane transporter activity // not recorded///0051082 // unfolded protein binding // not recorded	GO:0006605|GO:0006626|GO:0006810|GO:0006886|GO:0015031|GO:0005739|GO:0005739|GO:0005740|GO:0005741|GO:0005742|GO:0016020|GO:0016021|GO:0005515|GO:0015450|GO:0051082	chr8:126930663-126932271 (-) // 53.14 // qE2		ENSMUSG00000093904	December 2011 (Mouse Genome Sequencing Consortium and NCBI 38)	IPR002056 // Protein import receptor MAS20-related // 4.9E-14	1915202			NP_077176	NM_024214	BG064946	GenBank	Consensus sequence	Q9DCC8///Q4KL41	gb:BG064946 /DB_XREF=gi:12547509 /DB_XREF=H3025F06-3 /CLONE=H3025F06 /FEA=EST /CNT=31 /TID=Mm.41855.1 /TIER=Stack /STK=19 /UG=Mm.41855 /UG_TITLE=ESTs	AK149113 // Mus musculus 2 days neonate sympathetic ganglion cDNA, RIKEN full-length enriched library, clone:7120484E16 product:unclassifiable, full insert sequence. // gb // 11 // ---///ENSMUST00000179857 // cdna:known chromosome:GRCm38:8:126930664:126945921:-1 gene:ENSMUSG00000093904 gene_biotype:protein_coding transcript_biotype:protein_coding // ensembl // 11 // ---///n288067 // accn=AK149113…	Mm.41855.1	est///full length	Mm.372086///Mm.407812///Mm.410233///Mm.454796///Mm.474089///Mm.489811	Mm.41855
1429722_at	47.3043	157.642	0	1.6687	1.6687	3.17928	P	P	Zbtb4	zinc finger and BTB domain containing 4	75580		0005622 // intracellular // inferred from electronic annotation///0005634 // nucleus // inferred from electronic annotation	0003676 // nucleic acid binding // inferred from electronic annotation///0005515 // protein binding // inferred from electronic annotation///0008270 // zinc ion binding // inferred from electronic annotation///0046872 // metal ion binding // inferred from electronic annotation	GO:0005622|GO:0005634|GO:0003676|GO:0005515|GO:0008270|GO:0046872	chr11:69779466-69781955 (+) // 96.23 // qB3		ENSMUSG00000018750	December 2011 (Mouse Genome Sequencing Consortium and NCBI 38)	IPR013069 // BTB/POZ // 1.7E-17	1922830			NP_083624	NM_029348	BB767069	GenBank	Consensus sequence	Q3UHT8///Q69ZH0///Q5F293///Q5F295///Q5F296///Q14DI5///Q9D774	gb:AK020335.1 /DB_XREF=gi:12860894 /FEA=mRNA /CNT=48 /TID=Mm.33277.1 /TIER=Stack /STK=9 /UG=Mm.33277 /LL=77757 /UG_GENE=9230111I22Rik /UG_TITLE=RIKEN cDNA 9230111I22 gene /DEF=Mus musculus adult male epididymis cDNA, RIKEN full-length enriched library, clone:9230111I22:unclassifiable transcript, full insert sequence.	AK020335 // Mus musculus adult male epididymis cDNA, RIKEN full-length enriched library, clone:9230111I22 product:RIKEN cDNA 9230111I22 gene, full insert sequence. // gb // 11 // ---///AK034066 // Mus musculus adult male diencephalon cDNA, RIKEN full-length enriched library, clone:9330153E02 product:unclassifiable, full insert sequence. // gb // 11 // ---///AK147212 // Mus musculus 16 days embryo…	Mm.33277.1	est///full length	Mm.398158///Mm.426361	Mm.33277
1428429_at	28.5314	94.9494	0	1.6667	1.6667	3.17487	P	P	Rgmb	RGM domain family, member B	68799	0007155 // cell adhesion // inferred from direct assay///0007165 // signal transduction // inferred from direct assay///0030509 // BMP signaling pathway // inferred from direct assay///0045893 // positive regulation of transcription, DNA-dependent // inferred from direct assay	0005793 // endoplasmic reticulum-Golgi intermediate compartment // inferred from direct assay///0005886 // plasma membrane // inferred from electronic annotation///0016020 // membrane // inferred from electronic annotation///0031225 // anchored to membrane // inferred from electronic annotation///0045121 // membrane raft // inferred from electronic annotation///0046658 // anchored to plasma membr…	0042802 // identical protein binding // inferred from direct assay	GO:0007155|GO:0007165|GO:0030509|GO:0045893|GO:0005793|GO:0005886|GO:0016020|GO:0031225|GO:0045121|GO:0046658|GO:0042802	chr17:15806129-15826586 (-) // 93.07 // qA2		ENSMUSG00000048027	December 2011 (Mouse Genome Sequencing Consortium and NCBI 38)	IPR009496 // Repulsive guidance molecule, C-terminal // 1.0E-100///IPR010536 // Repulsive guidance molecule, N-terminal // 6.2E-99	1916049			NP_848730	NM_178615	AK004310	GenBank	Consensus sequence	Q7TQ33///Q8BSW1///Q8K2P0	gb:AK004310.1 /DB_XREF=gi:12835447 /FEA=mRNA /CNT=74 /TID=Mm.68556.1 /TIER=Stack /STK=43 /UG=Mm.68556 /LL=68799 /UG_GENE=1110059F19Rik /UG_TITLE=RIKEN cDNA 1110059F19 gene /DEF=Mus musculus 18 days embryo whole body cDNA, RIKEN full-length enriched library, clone:1110059F19:homolog to HYPOTHETICAL 49.4 KDA PROTEIN, full insert sequence.	AK035713 // Mus musculus adult male urinary bladder cDNA, RIKEN full-length enriched library, clone:9530095A15 product:RIKEN cDNA 1110059F19 gene, full insert sequence. // gb // 11 // ---///AK080819 // Mus musculus adult male corpora quadrigemina cDNA, RIKEN full-length enriched library, clone:B230312P06 product:RIKEN cDNA 1110059F19 gene, full insert sequence. // gb // 10 // ---///BC096024 // Mu…	Mm.68556.1	est///full length	Mm.293466///Mm.397987	Mm.68556
1435321_at	292.155	971.67	0	1.66582	1.66582	3.17294	P	P	Limch1	LIM and calponin homology domains 1	77569	0031032 // actomyosin structure organization // inferred from electronic annotation		0003779 // actin binding // inferred from electronic annotation///0005515 // protein binding // inferred from electronic annotation///0008270 // zinc ion binding // inferred from electronic annotation///0046872 // metal ion binding // inferred from electronic annotation	GO:0031032|GO:0003779|GO:0005515|GO:0008270|GO:0046872	chr5:67034210-67056219 (+) // 96.08 // qC3.1		ENSMUSG00000037736	December 2011 (Mouse Genome Sequencing Consortium and NCBI 38)	IPR001715 // Calponin homology domain // 1.0E-11///IPR001715 // Calponin homology domain // 9.1E-12///IPR001781 // Zinc finger, LIM-type // 2.1E-10///IPR001781 // Zinc finger, LIM-type // 2.1E-10///IPR001781 // Zinc finger, LIM-type // 2.1E-10///IPR001781 // Zinc finger, LIM-type // 1.9E-10///IPR001781 // Zinc finger, LIM-type // 8.4E-11				NP_001001980///NP_001243051	NM_001001980///NM_001256122	BM117827	GenBank	Consensus sequence	Q3UH68///D3Z589///D3YU59///D3YU22///F6W1Y9///Q8CGB7	gb:BM117827 /DB_XREF=gi:17080845 /DB_XREF=L0856H05-3 /CLONE=L0856H05 /FEA=EST /CNT=58 /TID=Mm.18830.1 /TIER=Stack /STK=17 /UG=Mm.18830 /UG_TITLE=ESTs, Weakly similar to LIM domain only 7 isoform a (Homo sapiens) (H.sapiens)	BC075634 // Mus musculus LIM and calponin homology domains 1, mRNA (cDNA clone MGC:100029 IMAGE:30544497), complete cds. // gb // 11 // ---///ENSMUST00000038188 // cdna:known chromosome:GRCm38:5:66968416:67057159:1 gene:ENSMUSG00000037736 gene_biotype:protein_coding transcript_biotype:protein_coding // ensembl // 11 // ---///ENSMUST00000101164 // cdna:novel chromosome:GRCm38:5:66745835:67056073:1…	Mm.18830.1	est///full length	Mm.374778///Mm.422133///Mm.481371///Mm.490692	Mm.18830
1420459_at	63.7991	212.108	0	1.66528	1.66528	3.17175	P	P	Ripply3	ripply3 homolog (zebrafish)	170765	0000122 // negative regulation of transcription from RNA polymerase II promoter // inferred from direct assay///0006351 // transcription, DNA-dependent // inferred from electronic annotation///0006355 // regulation of transcription, DNA-dependent // inferred from electronic annotation///0007275 // multicellular organismal development // inferred from electronic annotation///0007507 // heart devel…	0005634 // nucleus // inferred from electronic annotation	0005515 // protein binding // inferred from physical interaction	GO:0000122|GO:0006351|GO:0006355|GO:0007275|GO:0007507|GO:0060037|GO:0005634|GO:0005515	chr16:94328419-94336929 (+) // 82.48 // qC4		ENSMUSG00000022941	December 2011 (Mouse Genome Sequencing Consortium and NCBI 38)		2181192			NP_573492	NM_133229	NM_133229	GenBank	Consensus sequence	Q924S9	gb:NM_133229.1 /DB_XREF=gi:18875389 /GEN=Dscr6 /FEA=FLmRNA /CNT=7 /TID=Mm.42604.1 /TIER=FL /STK=5 /UG=Mm.42604 /LL=170765 /DEF=Mus musculus mouse homolog of human Down syndrome critical region gene 6 DSCR6 (Dscr6), mRNA. /PROD=mouse homolog of human Down syndrome criticalregion gene 6 DSCR6 /FL=gb:AB063284.1 gb:NM_133229.1	AB063284 // Mus musculus Dscr6 mRNA, mouse homolog of Human Down syndrome critical region gene 6 DSCR6, complete cds. // gb // 11 // ---///AK041355 // Mus musculus 3 days neonate thymus cDNA, RIKEN full-length enriched library, clone:A630004L20 product:DSCR6 PROTEIN, full insert sequence. // gb // 10 // ---///AK172430 // Mus musculus activated spleen cDNA, RIKEN full-length enriched library, clon…	Mm.42604.1	full length	Mm.42604	Mm.42604
1458518_at	58.2741	192.977	0	1.65959	1.65959	3.15926	P	P	Cpeb2	cytoplasmic polyadenylation element binding protein 2	231207	0006417 // regulation of translation // inferred from electronic annotation///0033125 // negative regulation of GTP catabolic process // inferred from genetic interaction///0045900 // negative regulation of translational elongation // inferred from genetic interaction	0005737 // cytoplasm // inferred from direct assay///0005844 // polysome // inferred from direct assay	0000166 // nucleotide binding // inferred from electronic annotation///0003676 // nucleic acid binding // inferred from electronic annotation///0003723 // RNA binding // inferred from electronic annotation///0005515 // protein binding // inferred from physical interaction///0008187 // poly-pyrimidine tract binding // inferred from direct assay	GO:0006417|GO:0033125|GO:0045900|GO:0005737|GO:0005844|GO:0000166|GO:0003676|GO:0003723|GO:0005515|GO:0008187	chr5:43287335-43288551 (+) // 95.4 // qB3		ENSMUSG00000039782	December 2011 (Mouse Genome Sequencing Consortium and NCBI 38)	IPR000504 // RNA recognition motif domain // 1.5E-11///IPR000504 // RNA recognition motif domain // 3.6E-11///IPR000504 // RNA recognition motif domain // 3.5E-11	2442640			NP_001170850///NP_787951	NM_001177379///NM_175937	BM935843	GenBank	Consensus sequence	E9Q5X2///E9Q969///Q812E0	gb:BM935843 /DB_XREF=gi:19394995 /DB_XREF=UI-M-CG0p-bdk-a-11-0-UI.r1 /CLONE=UI-M-CG0p-bdk-a-11-0-UI /FEA=EST /CNT=5 /TID=Mm.151602.1 /TIER=ConsEnd /STK=2 /UG=Mm.151602 /UG_TITLE=ESTs	AK154330 // Mus musculus NOD-derived CD11c +ve dendritic cells cDNA, RIKEN full-length enriched library, clone:F630021B20 product:unclassifiable, full insert sequence. // gb // 10 // ---///ENSMUST00000114065 // cdna:known chromosome:GRCm38:5:43233956:43289724:1 gene:ENSMUSG00000039782 gene_biotype:protein_coding transcript_biotype:protein_coding // ensembl // 11 // ---///ENSMUST00000166713 // cdn…	Mm.151602.1	est///full length	Mm.398905///Mm.408452///Mm.7233	Mm.151602
1422720_at	99.9668	330.969	0	1.65926	1.65926	3.15854	P	P	Isl1	ISL1 transcription factor, LIM/homeodomain	16392	0000122 // negative regulation of transcription from RNA polymerase II promoter // inferred from mutant phenotype///0001755 // neural crest cell migration // inferred from genetic interaction///0003007 // heart morphogenesis // inferred from genetic interaction///0003139 // secondary heart field specification // not recorded///0003148 // outflow tract septum morphogenesis // inferred from genetic…	0005622 // intracellular // inferred from direct assay///0005634 // nucleus // inferred from direct assay///0005634 // nucleus // not recorded///0044424 // intracellular part // inferred from direct assay	0001102 // RNA polymerase II activating transcription factor binding // not recorded///0001105 // RNA polymerase II transcription coactivator activity // inferred from direct assay///0001105 // RNA polymerase II transcription coactivator activity // not recorded///0001158 // enhancer sequence-specific DNA binding // not recorded///0003677 // DNA binding // inferred from direct assay///0003682 // …	GO:0000122|GO:0001755|GO:0003007|GO:0003139|GO:0003148|GO:0003151|GO:0003203|GO:0003215|GO:0003266|GO:0006355|GO:0006355|GO:0007275|GO:0007507|GO:0008284|GO:0010468|GO:0010575|GO:0021520|GO:0021522|GO:0021524|GO:0021559|GO:0021983|GO:0030182|GO:0030182|GO:0031016|GO:0031103|GO:0031290|GO:0032024|GO:0032725|GO:0032729|GO:0032730|GO:0032731|GO:0032735|GO:0032755|GO:0032760|GO:0033147|GO:0042517|GO:…	chr13:116298268-116309663 (-) // 94.46 // qD2.2		ENSMUSG00000042258	December 2011 (Mouse Genome Sequencing Consortium and NCBI 38)	IPR001356 // Homeodomain // 1.1E-18///IPR001356 // Homeodomain // 9.9E-19///IPR001781 // Zinc finger, LIM-type // 6.5E-19///IPR001781 // Zinc finger, LIM-type // 1.5E-17///IPR001781 // Zinc finger, LIM-type // 5.8E-19///IPR001781 // Zinc finger, LIM-type // 1.3E-17	101791			NP_067434	NM_021459	BQ176915	GenBank	Consensus sequence	Q8BTH7///A2RSV5///P61372///H3BLH8///B2ZUN4	gb:NM_021459.1 /DB_XREF=gi:10946847 /GEN=Isl1 /FEA=FLmRNA /CNT=100 /TID=Mm.42242.1 /TIER=FL+Stack /STK=16 /UG=Mm.42242 /LL=16392 /DEF=Mus musculus ISL1 transcription factor, LIMhomeodomain, (islet-1) (Isl1), mRNA. /PROD=insulin related protein /FL=gb:NM_021459.1	AK090263 // Mus musculus 11 days embryo spinal cord cDNA, RIKEN full-length enriched library, clone:G630030I18 product:ISL1 transcription factor, LIM/homeodomain, (islet-1), full insert sequence. // gb // 11 // ---///BC132263 // Mus musculus ISL1 transcription factor, LIM/homeodomain, mRNA (cDNA clone MGC:163894 IMAGE:40130540), complete cds. // gb // 9 // ---///BC132609 // Mus musculus ISL1 tran…	Mm.42242.1	est///full length	Mm.405911///Mm.42242	Mm.42242
1441905_x_at	7.00363	23.0935	0	1.6534	1.6534	3.14573	P	P	Snrpn///Snurf	small nuclear ribonucleoprotein N///SNRPN upstream reading frame	20646///84704	0009725 // response to hormone stimulus // inferred from electronic annotation	0005634 // nucleus // traceable author statement///0005634 // nucleus // inferred from direct assay///0005685 // U1 snRNP // not recorded///0005686 // U2 snRNP // not recorded///0030529 // ribonucleoprotein complex // inferred from electronic annotation	0003723 // RNA binding // inferred from electronic annotation///0005515 // protein binding // inferred from electronic annotation	GO:0009725|GO:0005634|GO:0005634|GO:0005685|GO:0005686|GO:0030529|GO:0003723|GO:0005515	chr7:59982501-59982776 (-) // 42.18 // qB5		ENSMUSG00000000948	December 2011 (Mouse Genome Sequencing Consortium and NCBI 38)	IPR001163 // Ribonucleoprotein LSM domain // 2.0E-22	98347			NP_001076430///NP_001076431///NP_038698///NP_149409	NM_001082961///NM_001082962///NM_013670///NM_033174	BB264453	GenBank	Consensus sequence	Q3UN87///P63163///Q9WU12	gb:BB264453 /DB_XREF=gi:8960909 /DB_XREF=BB264453 /CLONE=A830015E01 /FEA=EST /CNT=4 /TID=Mm.117170.1 /TIER=ConsEnd /STK=4 /UG=Mm.117170 /UG_TITLE=ESTs	AK144386 // Mus musculus 13 days embryo spinal cord cDNA, RIKEN full-length enriched library, clone:G630051A13 product:small nuclear ribonucleoprotein N, full insert sequence. // gb // 11 // ---///ENSMUST00000059305 // cdna:known chromosome:GRCm38:7:59982495:60005111:-1 gene:ENSMUSG00000000948 gene_biotype:protein_coding transcript_biotype:protein_coding // ensembl // 11 // ---///ENSMUST000000984…	Mm.117170.1	full length	Mm.274995///Mm.390698	Mm.117170
1436317_at	26.5501	87.4925	0	1.65253	1.65253	3.14384	P	P	Pgap1	post-GPI attachment to proteins 1	241062	0006505 // GPI anchor metabolic process // inferred from electronic annotation///0006506 // GPI anchor biosynthetic process // not recorded///0006810 // transport // inferred from electronic annotation///0006886 // intracellular protein transport // inferred from electronic annotation///0007605 // sensory perception of sound // inferred from mutant phenotype///0009880 // embryonic pattern specifi…	0005783 // endoplasmic reticulum // not recorded///0005789 // endoplasmic reticulum membrane // inferred from electronic annotation///0016020 // membrane // inferred from electronic annotation///0016021 // integral to membrane // inferred from electronic annotation///0031227 // intrinsic to endoplasmic reticulum membrane // inferred from electronic annotation	0004518 // nuclease activity // not recorded///0016787 // hydrolase activity // inferred from electronic annotation///0016788 // hydrolase activity, acting on ester bonds // inferred from electronic annotation///0042578 // phosphoric ester hydrolase activity // not recorded	GO:0006505|GO:0006506|GO:0006810|GO:0006886|GO:0007605|GO:0009880|GO:0009880|GO:0009948|GO:0009948|GO:0015031|GO:0015798|GO:0021871|GO:0021871|GO:0060322|GO:0060322|GO:0090305|GO:0005783|GO:0005789|GO:0016020|GO:0016021|GO:0031227|GO:0004518|GO:0016787|GO:0016788|GO:0042578	chr1:54474928-54476718 (-) // 98.12 // qC1.1		ENSMUSG00000073678	December 2011 (Mouse Genome Sequencing Consortium and NCBI 38)	IPR012908 // GPI inositol-deacylase PGAP1-like // 1.6E-81	2443342			NP_001156786	NM_001163314///NM_175508	BM115569	GenBank	Consensus sequence	Q3UUQ7///Q3UQY2///Q8BPZ2	gb:BM115569 /DB_XREF=gi:17078587 /DB_XREF=L0822A10-3 /CLONE=L0822A10 /FEA=EST /CNT=32 /TID=Mm.103539.1 /TIER=Stack /STK=9 /UG=Mm.103539 /UG_TITLE=ESTs	AK033485 // Mus musculus adult male colon cDNA, RIKEN full-length enriched library, clone:9030223K07 product:unclassifiable, full insert sequence. // gb // 10 // ---///AK081148 // Mus musculus 10 days neonate cerebellum cDNA, RIKEN full-length enriched library, clone:B930092N05 product:unclassifiable, full insert sequence. // gb // 11 // ---///ENSMUST00000097739 // cdna:known chromosome:GRCm38:1:…	Mm.103539.1	est///full length	Mm.103539///Mm.410111///Mm.483942	Mm.103539
1421840_at	138.888	457.536	0	1.65205	1.65205	3.14281	P	P	Abca1	ATP-binding cassette, sub-family A (ABC1), member 1	11303	0002790 // peptide secretion // inferred from mutant phenotype///0006200 // ATP catabolic process // inferred from electronic annotation///0006497 // protein lipidation // inferred from mutant phenotype///0006810 // transport // inferred from electronic annotation///0006820 // anion transport // inferred from direct assay///0006911 // phagocytosis, engulfment // inferred from mutant phenotype///0…	0005794 // Golgi apparatus // inferred from direct assay///0005886 // plasma membrane // inferred from direct assay///0005887 // integral to plasma membrane // inferred from direct assay///0005887 // integral to plasma membrane // not recorded///0009986 // cell surface // not recorded///0016020 // membrane // inferred from electronic annotation///0016021 // integral to membrane // inferred from e…	0000166 // nucleotide binding // inferred from electronic annotation///0005515 // protein binding // inferred from physical interaction///0005524 // ATP binding // not recorded///0005548 // phospholipid transporter activity // inferred from direct assay///0005548 // phospholipid transporter activity // inferred from mutant phenotype///0005548 // phospholipid transporter activity // not recorded//…	GO:0002790|GO:0006200|GO:0006497|GO:0006810|GO:0006820|GO:0006911|GO:0007040|GO:0007186|GO:0008203|GO:0008203|GO:0010875|GO:0015914|GO:0016197|GO:0030301|GO:0030819|GO:0032367|GO:0032488|GO:0032489|GO:0033344|GO:0033344|GO:0033344|GO:0033700|GO:0033700|GO:0033700|GO:0034380|GO:0034616|GO:0038027|GO:0042157|GO:0042158|GO:0042158|GO:0042632|GO:0043691|GO:0043691|GO:0045332|GO:0050702|GO:0055091|GO:…	chr4:53030784-53159895 (-) // 99.34 // qB2		ENSMUSG00000015243	December 2011 (Mouse Genome Sequencing Consortium and NCBI 38)	IPR003439 // ABC transporter-like // 8.9E-24///IPR003439 // ABC transporter-like // 5.6E-14	99607		Statin_Pathway_PharmGKB // GenMAPP	NP_038482	NM_013454	BB144704	GenBank	Consensus sequence	P41233///Q8BPY1	gb:BB305534 /DB_XREF=gi:15411280 /DB_XREF=BB305534 /CLONE=B230120E19 /FEA=FLmRNA /CNT=126 /TID=Mm.369.1 /TIER=Stack /STK=28 /UG=Mm.369 /LL=11303 /UG_GENE=Abca1 /UG_TITLE=ATP-binding cassette, sub-family A (ABC1), member 1 /FL=gb:NM_013454.1	AK019548 // Mus musculus adult male testis cDNA, RIKEN full-length enriched library, clone:4921533G24 product:ATP-binding cassette, sub-family A (ABC1), member 1, full insert sequence. // gb // 11 // ---///AK045442 // Mus musculus adult male corpora quadrigemina cDNA, RIKEN full-length enriched library, clone:B230120E19 product:ATP-binding cassette, sub-family A (ABC1), member 1, full insert sequ…	Mm.369.1	full length	Mm.277376	Mm.369
1429197_s_at	18.3364	60.3109	0	1.64979	1.64979	3.13788	P	P	Rabgap1l	RAB GTPase activating protein 1-like	29809	0032313 // regulation of Rab GTPase activity // inferred from electronic annotation///0032851 // positive regulation of Rab GTPase activity // not recorded///0032880 // regulation of protein localization // not recorded///0035855 // megakaryocyte development // non-traceable author statement	0005622 // intracellular // inferred from electronic annotation///0005634 // nucleus // not recorded///0005769 // early endosome // not recorded///0005794 // Golgi apparatus // not recorded	0005096 // GTPase activator activity // inferred from electronic annotation///0005097 // Rab GTPase activator activity // not recorded///0005515 // protein binding // inferred from electronic annotation///0017137 // Rab GTPase binding // not recorded	GO:0032313|GO:0032851|GO:0032880|GO:0035855|GO:0005622|GO:0005634|GO:0005769|GO:0005794|GO:0005096|GO:0005097|GO:0005515|GO:0017137	chr1:160256579-160309171 (-) // 95.67 // qH2.1		ENSMUSG00000026721	December 2011 (Mouse Genome Sequencing Consortium and NCBI 38)	IPR000195 // Rab-GTPase-TBC domain // 1.2E-59///IPR006020 // Phosphotyrosine interaction domain // 6.0E-10///IPR022164 // Kinesin-like // 1.5E-41	1352507			NP_001033710///NP_038890	NM_001038621///NM_013862	BB431654	GenBank	Consensus sequence	A6H6A9///Q9CRQ7	gb:BB431654 /DB_XREF=gi:16424175 /DB_XREF=BB431654 /CLONE=C630039O19 /FEA=mRNA /CNT=38 /TID=Mm.39565.1 /TIER=Stack /STK=9 /UG=Mm.39565 /LL=78066 /UG_GENE=5830411O09Rik /UG_TITLE=RIKEN cDNA 5830411O09 gene	BC038651 // Mus musculus RAB GTPase activating protein 1-like, mRNA (cDNA clone IMAGE:1527647), complete cds. // gb // 11 // ---///ENSMUST00000028049 // cdna:known chromosome:GRCm38:1:160256572:160792938:-1 gene:ENSMUSG00000026721 gene_biotype:protein_coding transcript_biotype:protein_coding // ensembl // 11 // ---///NM_013862 // Mus musculus RAB GTPase activating protein 1-like (Rabgap1l), trans…	Mm.39565.1	est///full length	Mm.25833///Mm.400113	Mm.39565
1425458_a_at	68.5492	224.841	0	1.64578	1.64578	3.12917	P	P	Grb10	growth factor receptor bound protein 10	14783	0007165 // signal transduction // traceable author statement///0008286 // insulin receptor signaling pathway // not recorded///0030178 // negative regulation of Wnt receptor signaling pathway // inferred from direct assay///0030178 // negative regulation of Wnt receptor signaling pathway // not recorded///0030949 // positive regulation of vascular endothelial growth factor receptor signaling path…	0005737 // cytoplasm // inferred from electronic annotation///0005829 // cytosol // traceable author statement	0001784 // phosphotyrosine binding // traceable author statement///0005070 // SH3/SH2 adaptor activity // inferred from direct assay///0005070 // SH3/SH2 adaptor activity // inferred from physical interaction///0005158 // insulin receptor binding // inferred from physical interaction///0005158 // insulin receptor binding // not recorded///0005515 // protein binding // inferred from physical inter…	GO:0007165|GO:0008286|GO:0030178|GO:0030178|GO:0030949|GO:0032868|GO:0042326|GO:0042327|GO:0045719|GO:0045719|GO:0046325|GO:0046627|GO:0048009|GO:0005737|GO:0005829|GO:0001784|GO:0005070|GO:0005070|GO:0005158|GO:0005158|GO:0005515|GO:0005543	chr11:11930507-12037394 (-) // 96.55 // qA1		ENSMUSG00000020176	December 2011 (Mouse Genome Sequencing Consortium and NCBI 38)	IPR000159 // Ras-association // 4.0E-15///IPR000159 // Ras-association // 9.4E-16///IPR000980 // SH2 domain // 1.0E-17///IPR000980 // SH2 domain // 8.7E-18///IPR001849 // Pleckstrin homology domain // 1.8E-9///IPR001849 // Pleckstrin homology domain // 1.5E-9///IPR015042 // BPS (Between PH and SH2) domain // 1.3E-33///IPR015042 // BPS (Between PH and SH2) domain // 1.1E-33	103232			NP_001171100///NP_034475	NM_001177629///NM_010345	AF022072	GenBank	Consensus sequence	Q60760///Q3TFU9///Q80Z28///B1ATS7///B1ATS8///Q5SUW0	gb:AK017862.1 /DB_XREF=gi:12857332 /FEA=FLmRNA /CNT=280 /TID=Mm.24640.2 /TIER=Stack /STK=170 /UG=Mm.24640 /LL=14783 /UG_GENE=Grb10 /UG_TITLE=growth factor receptor bound protein 10 /DEF=Mus musculus 8 days embryo whole body cDNA, RIKEN full-length enriched library, clone:5730571D09:unclassifiable transcript, full insert sequence. /FL=gb:AF022072.1	AK017862 // Mus musculus 8 days embryo whole body cDNA, RIKEN full-length enriched library, clone:5730571D09 product:growth factor receptor bound protein 10, full insert sequence. // gb // 11 // ---///AK030727 // Mus musculus 8 days embryo whole body cDNA, RIKEN full-length enriched library, clone:5730419C15 product:growth factor receptor bound protein 10, full insert sequence. // gb // 11 // ---…	Mm.24640.2	est///full length	Mm.273117///Mm.464229///Mm.469950	Mm.24640
1448669_at	382.468	1251.53	0	1.64237	1.64237	3.12177	P	P	Dkk3	dickkopf homolog 3 (Xenopus laevis)	50781	0007275 // multicellular organismal development // inferred from electronic annotation///0016055 // Wnt receptor signaling pathway // inferred from electronic annotation///0030178 // negative regulation of Wnt receptor signaling pathway // inferred from electronic annotation///0030325 // adrenal gland development // inferred from electronic annotation///0032348 // negative regulation of aldostero…	0005576 // extracellular region // inferred from sequence or structural similarity///0005615 // extracellular space // not recorded		GO:0007275|GO:0016055|GO:0030178|GO:0030325|GO:0032348|GO:0045892|GO:0090090|GO:2000065|GO:0005576|GO:0005615	chr7:112116017-112159089 (-) // 78.2 // qF1		ENSMUSG00000030772	December 2011 (Mouse Genome Sequencing Consortium and NCBI 38)	IPR006796 // Dickkopf, N-terminal cysteine-rich // 1.9E-21	1354952			NP_056629	NM_015814	AK004853	GenBank	Consensus sequence	Q9QUN9	gb:AK004853.1 /DB_XREF=gi:12836349 /GEN=Dkk3 /FEA=FLmRNA /CNT=202 /TID=Mm.55143.1 /TIER=Stack /STK=83 /UG=Mm.55143 /LL=50781 /UG_TITLE=dickkopf homolog 3 (Xenopus laevis) /DEF=Mus musculus adult male liver cDNA, RIKEN full-length enriched library, clone:1300002I07:dickkopf homolog 3 (Xenopus laevis), full insert sequence. /FL=gb:AF177400.1 gb:NM_015814.1	AK004853 // Mus musculus adult male liver cDNA, RIKEN full-length enriched library, clone:1300002I07 product:dickkopf homolog 3 (Xenopus laevis), full insert sequence. // gb // 11 // ---///BC046304 // Mus musculus dickkopf homolog 3 (Xenopus laevis), mRNA (cDNA clone MGC:54590 IMAGE:6493718), complete cds. // gb // 11 // ---///BC050934 // Mus musculus dickkopf homolog 3 (Xenopus laevis), mRNA (cD…	Mm.55143.1	full length	Mm.472196///Mm.55143	Mm.55143
1445911_at	12.7349	41.662	0	1.64203	1.64203	3.12104	P	P	Chic2	cysteine-rich hydrophobic domain 2	74277	0006893 // Golgi to plasma membrane transport // traceable author statement	0005794 // Golgi apparatus // inferred from direct assay///0005798 // Golgi-associated vesicle // inferred from direct assay///0005886 // plasma membrane // inferred from direct assay///0016020 // membrane // inferred from electronic annotation	0005515 // protein binding // inferred from electronic annotation	GO:0006893|GO:0005794|GO:0005798|GO:0005886|GO:0016020|GO:0005515	chr5:75004011-75004895 (-) // 92.95 // qC3.3		ENSMUSG00000029229	December 2011 (Mouse Genome Sequencing Consortium and NCBI 38)	IPR019383 // Golgin subfamily A member 7/ERF4 // 1.2E-29				NP_083126	NM_028850	AV024777	GenBank	Consensus sequence	Q9D9G3	gb:AV024777 /DB_XREF=gi:16356422 /DB_XREF=AV024777 /CLONE=1200007C14 /FEA=EST /CNT=2 /TID=Mm.52377.1 /TIER=ConsEnd /STK=2 /UG=Mm.52377 /UG_TITLE=ESTs	ENSMUST00000075452 // cdna:known chromosome:GRCm38:5:75001026:75044774:-1 gene:ENSMUSG00000029229 gene_biotype:protein_coding transcript_biotype:protein_coding // ensembl // 11 // ---	Mm.52377.1	est///full length	Mm.239814///Mm.368273///Mm.420156///Mm.448598///Mm.460372///Mm.488560	Mm.52377
1419279_at	112.614	368.175	0	1.64109	1.64109	3.11902	P	P	Pip4k2a	phosphatidylinositol-5-phosphate 4-kinase, type II, alpha	18718	0016310 // phosphorylation // inferred from electronic annotation///0035855 // megakaryocyte development // inferred from mutant phenotype///0046488 // phosphatidylinositol metabolic process // inferred from electronic annotation///0046854 // phosphatidylinositol phosphorylation // inferred from electronic annotation	0005634 // nucleus // inferred from electronic annotation///0005737 // cytoplasm // inferred from electronic annotation///0005886 // plasma membrane // inferred from electronic annotation///0016020 // membrane // inferred from electronic annotation	0000166 // nucleotide binding // inferred from electronic annotation///0005524 // ATP binding // inferred from electronic annotation///0016301 // kinase activity // inferred from electronic annotation///0016307 // phosphatidylinositol phosphate kinase activity // inferred from electronic annotation///0016309 // 1-phosphatidylinositol-5-phosphate 4-kinase activity // inferred from electronic annot…	GO:0016310|GO:0035855|GO:0046488|GO:0046854|GO:0005634|GO:0005737|GO:0005886|GO:0016020|GO:0000166|GO:0005524|GO:0016301|GO:0016307|GO:0016309|GO:0016740	chr2:18842255-18998126 (-) // 97.14 // qA3	EC:2.7.1.149	ENSMUSG00000026737	December 2011 (Mouse Genome Sequencing Consortium and NCBI 38)	IPR002498 // Phosphatidylinositol-4-phosphate 5-kinase, core // 1.4E-76	1298206		G13_Signaling_Pathway // GenMAPP	NP_032871	NM_008845	AK012196	GenBank	Consensus sequence	Q9CZS7///Q544E3///O70172	gb:BC011097.1 /DB_XREF=gi:15029755 /FEA=FLmRNA /CNT=88 /TID=Mm.8771.1 /TIER=FL+Stack /STK=11 /UG=Mm.8771 /LL=18718 /UG_GENE=Pip5k2a /DEF=Mus musculus, Similar to phosphatidylinositol-4-phosphate 5-kinase, type II, alpha, clone MGC:18357 IMAGE:3672732, mRNA, complete cds. /PROD=Similar to phosphatidylinositol-4-phosphate5-kinase, type II, alpha /FL=gb:NM_008845.1 gb:AB009615.1 gb:BC011097.1	AK012196 // Mus musculus 10 days embryo whole body cDNA, RIKEN full-length enriched library, clone:2610529P09 product:phosphatidylinositol-4-phosphate 5-kinase, type II, alpha, full insert sequence. // gb // 10 // ---///AK040558 // Mus musculus 0 day neonate thymus cDNA, RIKEN full-length enriched library, clone:A430106I07 product:phosphatidylinositol-4-phosphate 5-kinase, type II, alpha, full in…	Mm.8771.1	full length	Mm.313977	Mm.8771
1436544_at	404.898	1323.39	0	1.64069	1.64069	3.11816	P	P	Atp10d	ATPase, class V, type 10D	231287	0006200 // ATP catabolic process // non-traceable author statement///0006812 // cation transport // non-traceable author statement///0015914 // phospholipid transport // non-traceable author statement	0005739 // mitochondrion // inferred from direct assay///0005783 // endoplasmic reticulum // inferred from electronic annotation///0005789 // endoplasmic reticulum membrane // inferred from electronic annotation///0005886 // plasma membrane // inferred from electronic annotation///0016020 // membrane // inferred from electronic annotation///0016021 // integral to membrane // non-traceable author …	0000166 // nucleotide binding // inferred from electronic annotation///0000287 // magnesium ion binding // non-traceable author statement///0004012 // phospholipid-translocating ATPase activity // non-traceable author statement///0005524 // ATP binding // non-traceable author statement///0016787 // hydrolase activity // inferred from electronic annotation///0019829 // cation-transporting ATPase a…	GO:0006200|GO:0006812|GO:0015914|GO:0005739|GO:0005783|GO:0005789|GO:0005886|GO:0016020|GO:0016021|GO:0000166|GO:0000287|GO:0004012|GO:0005524|GO:0016787|GO:0019829|GO:0046872	chr5:72296925-72298762 (+) // 95.04 // qC3.2		ENSMUSG00000046808	December 2011 (Mouse Genome Sequencing Consortium and NCBI 38)		2450125			NP_700438	NM_153389///NR_003966	BB016769	GenBank	Consensus sequence	Q8K2X1///B9EJ52///Q6P241///Q8BU62	gb:BB016769 /DB_XREF=gi:16257473 /DB_XREF=BB016769 /CLONE=4930564C02 /FEA=EST /CNT=25 /TID=Mm.30781.1 /TIER=Stack /STK=8 /UG=Mm.30781 /LL=27783 /UG_GENE=D5Buc24e /UG_TITLE=DNA segment, Chr 5, Bucan 24 expressed	AK133052 // Mus musculus adult male testis cDNA, RIKEN full-length enriched library, clone:4930564C02 product:ATPase, Class V, type 10D, full insert sequence. // gb // 11 // ---///AK144558 // Mus musculus adult male accessory axillary lymph node cDNA, RIKEN full-length enriched library, clone:G630097D12 product:ATPase, Class V, type 10D, full insert sequence. // gb // 11 // ---///AK162523 // Mus …	Mm.30781.1	full length	Mm.32775	Mm.30781
1417312_at	489.612	1599	0	1.63955	1.63955	3.11568	P	P	Dkk3	dickkopf homolog 3 (Xenopus laevis)	50781	0007275 // multicellular organismal development // inferred from electronic annotation///0016055 // Wnt receptor signaling pathway // inferred from electronic annotation///0030178 // negative regulation of Wnt receptor signaling pathway // inferred from electronic annotation///0030325 // adrenal gland development // inferred from electronic annotation///0032348 // negative regulation of aldostero…	0005576 // extracellular region // inferred from sequence or structural similarity///0005615 // extracellular space // not recorded		GO:0007275|GO:0016055|GO:0030178|GO:0030325|GO:0032348|GO:0045892|GO:0090090|GO:2000065|GO:0005576|GO:0005615	chr7:112116017-112159089 (-) // 78.2 // qF1		ENSMUSG00000030772	December 2011 (Mouse Genome Sequencing Consortium and NCBI 38)	IPR006796 // Dickkopf, N-terminal cysteine-rich // 1.9E-21	1354952			NP_056629	NM_015814	AK004853	GenBank	Consensus sequence	Q9QUN9	gb:NM_015814.1 /DB_XREF=gi:7657026 /GEN=Dkk3 /FEA=FLmRNA /CNT=202 /TID=Mm.55143.1 /TIER=FL+Stack /STK=48 /UG=Mm.55143 /LL=50781 /DEF=Mus musculus dickkopf homolog 3 (Xenopus laevis) (Dkk3), mRNA. /PROD=dickkopf homolog 3 (Xenopus laevis) /FL=gb:AF177400.1 gb:NM_015814.1	AF177400 // Mus musculus Dkk-3 protein (Dkk-3) mRNA, complete cds. // gb // 10 // ---///AK004853 // Mus musculus adult male liver cDNA, RIKEN full-length enriched library, clone:1300002I07 product:dickkopf homolog 3 (Xenopus laevis), full insert sequence. // gb // 11 // ---///AK013054 // Mus musculus 10, 11 days embryo whole body cDNA, RIKEN full-length enriched library, clone:2810409E22 product:…	Mm.55143.1	full length	Mm.472196///Mm.55143	Mm.55143
1423100_at	158.314	516.392	0	1.63776	1.63776	3.11183	P	P	Fos	FBJ osteosarcoma oncogene	14281	0001661 // conditioned taste aversion // inferred from electronic annotation///0006355 // regulation of transcription, DNA-dependent // inferred from direct assay///0006355 // regulation of transcription, DNA-dependent // inferred from mutant phenotype///0006366 // transcription from RNA polymerase II promoter // not recorded///0006950 // response to stress // inferred from electronic annotation/…	0005634 // nucleus // inferred by curator///0005634 // nucleus // inferred from direct assay///0005634 // nucleus // not recorded///0005667 // transcription factor complex // inferred from direct assay///0005737 // cytoplasm // inferred from electronic annotation///0005783 // endoplasmic reticulum // inferred from electronic annotation///0005829 // cytosol // inferred from electronic annotation//…	0003677 // DNA binding // inferred from direct assay///0003677 // DNA binding // not recorded///0003690 // double-stranded DNA binding // not recorded///0003700 // sequence-specific DNA binding transcription factor activity // inferred from direct assay///0003700 // sequence-specific DNA binding transcription factor activity // inferred from mutant phenotype///0003700 // sequence-specific DNA bin…	GO:0001661|GO:0006355|GO:0006355|GO:0006366|GO:0006950|GO:0007155|GO:0007179|GO:0007399|GO:0007565|GO:0007568|GO:0009409|GO:0009416|GO:0009612|GO:0009629|GO:0009636|GO:0014070|GO:0030431|GO:0031668|GO:0032496|GO:0032570|GO:0032870|GO:0034097|GO:0034614|GO:0035914|GO:0042493|GO:0045672|GO:0045893|GO:0045944|GO:0051412|GO:0051591|GO:0060395|GO:0071277|GO:0005634|GO:0005634|GO:0005634|GO:0005667|GO:…	chr12:85473899-85477274 (+) // 92.78 // qD2		ENSMUSG00000021250	December 2011 (Mouse Genome Sequencing Consortium and NCBI 38)	IPR004827 // Basic-leucine zipper domain // 5.0E-13///IPR004827 // Basic-leucine zipper domain // 1.1E-11	95574		Smooth_muscle_contraction // GenMAPP///TGF_Beta_Signaling_Pathway // GenMAPP	NP_034364	NM_010234	AV026617	GenBank	Consensus sequence	Q3U463///Q3TWC7///P01101///Q6TDG4	gb:AV026617 /DB_XREF=gi:4803609 /DB_XREF=AV026617 /CLONE=1210002H07 /FEA=FLmRNA /CNT=101 /TID=Mm.5043.1 /TIER=Stack /STK=55 /UG=Mm.5043 /LL=14281 /UG_GENE=Fos /UG_TITLE=FBJ osteosarcoma oncogene /FL=gb:NM_010234.1	AK154418 // Mus musculus NOD-derived CD11c +ve dendritic cells cDNA, RIKEN full-length enriched library, clone:F630030D18 product:FBJ osteosarcoma oncogene, full insert sequence. // gb // 11 // ---///AK159667 // Mus musculus osteoclast-like cell cDNA, RIKEN full-length enriched library, clone:I420027K14 product:glycoprotein (transmembrane) nmb, full insert sequence. // gb // 11 // ---///AK159688 …	Mm.5043.1	full length	Mm.246513	Mm.5043
1455425_at	17.3896	56.7023	0	1.63727	1.63727	3.11076	P	P	Tet1	tet methylcytosine dioxygenase 1	52463	0001826 // inner cell mass cell differentiation // inferred from mutant phenotype///0006351 // transcription, DNA-dependent // inferred from electronic annotation///0006355 // regulation of transcription, DNA-dependent // inferred from electronic annotation///0006493 // protein O-linked glycosylation // inferred from mutant phenotype///0016568 // chromatin modification // inferred from electronic…	0005634 // nucleus // inferred from direct assay	0003677 // DNA binding // inferred from electronic annotation///0005506 // iron ion binding // not recorded///0005515 // protein binding // inferred from physical interaction///0008270 // zinc ion binding // inferred from electronic annotation///0016491 // oxidoreductase activity // inferred from electronic annotation///0016702 // oxidoreductase activity, acting on single donors with incorporatio…	GO:0001826|GO:0006351|GO:0006355|GO:0006493|GO:0016568|GO:0019827|GO:0044030|GO:0045944|GO:0055114|GO:0055114|GO:0080111|GO:0080111|GO:0080111|GO:0090310|GO:0005634|GO:0003677|GO:0005506|GO:0005515|GO:0008270|GO:0016491|GO:0016702|GO:0016706|GO:0043566|GO:0046872|GO:0051213|GO:0070579|GO:0070579	chr10:62804570-62805566 (-) // 99.9 // qB4	EC:1.14.11.n2	ENSMUSG00000047146	December 2011 (Mouse Genome Sequencing Consortium and NCBI 38)	IPR002857 // Zinc finger, CXXC-type // 1.3E-11	1098693			NP_001240786///NP_081660	NM_001253857///NM_027384	BG071655	GenBank	Consensus sequence	Q3URK3///E9Q9Y4///D0VLQ4	gb:BG071655 /DB_XREF=gi:12554224 /DB_XREF=H3101F07-3 /CLONE=H3101F07 /FEA=EST /CNT=20 /TID=Mm.17774.1 /TIER=Stack /STK=14 /UG=Mm.17774 /UG_TITLE=ESTs	AK164551 // Mus musculus 13 days embryo heart cDNA, RIKEN full-length enriched library, clone:D330038K05 product:unclassifiable, full insert sequence. // gb // 11 // ---///ENSMUST00000050826 // cdna:known chromosome:GRCm38:10:62804570:62880014:-1 gene:ENSMUSG00000047146 gene_biotype:protein_coding transcript_biotype:protein_coding // ensembl // 11 // ---///ENSMUST00000174189 // cdna:novel chromos…	Mm.17774.1	est///full length	Mm.17774///Mm.486810	Mm.17774
1442809_at	63.0117	205.199	0	1.63542	1.63542	3.10677	P	P	Scn9a	sodium channel, voltage-gated, type IX, alpha	20274	0006810 // transport // inferred from electronic annotation///0006811 // ion transport // inferred from electronic annotation///0006814 // sodium ion transport // inferred from electronic annotation///0006954 // inflammatory response // inferred from mutant phenotype///0009636 // response to toxic substance // inferred from direct assay///0009791 // post-embryonic development // inferred from mut…	0001518 // voltage-gated sodium channel complex // not recorded///0016020 // membrane // inferred from electronic annotation///0016021 // integral to membrane // inferred from electronic annotation	0005216 // ion channel activity // inferred from electronic annotation///0005244 // voltage-gated ion channel activity // inferred from electronic annotation///0005248 // voltage-gated sodium channel activity // not recorded///0005272 // sodium channel activity // inferred from electronic annotation///0005515 // protein binding // inferred from electronic annotation///0031402 // sodium ion bindin…	GO:0006810|GO:0006811|GO:0006814|GO:0006954|GO:0009636|GO:0009791|GO:0019228|GO:0034220|GO:0034765|GO:0035725|GO:0035725|GO:0048266|GO:0055085|GO:0001518|GO:0016020|GO:0016021|GO:0005216|GO:0005244|GO:0005248|GO:0005272|GO:0005515|GO:0031402	chr2:66480079-66481423 (-) // 99.85 // qC1.3		ENSMUSG00000075316	December 2011 (Mouse Genome Sequencing Consortium and NCBI 38)	IPR005821 // Ion transport domain // 1.2E-79///IPR005821 // Ion transport domain // 2.5E-49///IPR005821 // Ion transport domain // 5.3E-57///IPR005821 // Ion transport domain // 3.7E-53///IPR005821 // Ion transport domain // 9.4E-80///IPR005821 // Ion transport domain // 2.5E-49///IPR005821 // Ion transport domain // 5.3E-57///IPR005821 // Ion transport domain // 3.7E-53///IPR010526 // Sodium ion…				NP_061340	NM_018852	BB452274	GenBank	Consensus sequence	F8VPQ7///Q62205///Q3UQV9///A9JQD6///B2RY06///B7ZWN0///Q3UR35	gb:BB452274 /DB_XREF=gi:16425644 /DB_XREF=BB452274 /CLONE=D130016G11 /FEA=EST /CNT=5 /TID=Mm.153332.1 /TIER=ConsEnd /STK=3 /UG=Mm.153332 /UG_TITLE=ESTs	ENSMUST00000100063 // cdna:known chromosome:GRCm38:2:66480080:66634952:-1 gene:ENSMUSG00000075316 gene_biotype:protein_coding transcript_biotype:protein_coding // ensembl // 11 // ---///ENSMUST00000100064 // cdna:known chromosome:GRCm38:2:66480080:66634952:-1 gene:ENSMUSG00000075316 gene_biotype:protein_coding transcript_biotype:protein_coding // ensembl // 11 // ---///NM_018852 // Mus musculus s…	Mm.153332.1	full length	Mm.440889	Mm.153332
1427298_at	49.7983	162.056	0	1.63441	1.63441	3.1046	P	P	Dnm3os	dynamin 3, opposite strand	474332	0001501 // skeletal system development // inferred from mutant phenotype///0030282 // bone mineralization // inferred from mutant phenotype			GO:0001501|GO:0030282	chr1:162221010-162223705 (+) // 98.22 // qH2.1		ENSMUSG00000078190	December 2011 (Mouse Genome Sequencing Consortium and NCBI 38)		3052332				NR_002870	BB542096	GenBank	Consensus sequence	Q3UYS8///Q68BG2	gb:AV241189 /DB_XREF=gi:15405184 /DB_XREF=AV241189 /CLONE=4732446L13 /FEA=mRNA /CNT=47 /TID=Mm.130425.1 /TIER=ConsEnd /STK=5 /UG=Mm.130425 /LL=18152 /UG_GENE=Npn1 /UG_TITLE=neoplastic progression 1	AK051872 // Mus musculus 12 days embryo eyeball cDNA, RIKEN full-length enriched library, clone:D230012O04 product:unclassifiable, full insert sequence. // gb // 11 // ---///ENSMUST00000139662 // cdna:known chromosome:GRCm38:1:162217623:162225550:1 gene:ENSMUSG00000078190 gene_biotype:antisense transcript_biotype:antisense // ensembl // 11 // ---///ENSMUST00000178978 // cdna:known chromosome:GRCm…	Mm.130425.1	est///full length	Mm.479755///Mm.485249///Mm.485366	Mm.130425
1446942_at	8.5601	27.7857	0	1.63073	1.63073	3.0967	P	P	Gm3604	predicted gene 3604	100041979			0046872 // metal ion binding // inferred from electronic annotation	GO:0046872	chr13:62367715-62368286 (-) // 73.17 // qB3			December 2011 (Mouse Genome Sequencing Consortium and NCBI 38)					NP_001156382	NM_001162910	BM198887	GenBank	Consensus sequence		gb:BM198887 /DB_XREF=gi:17751530 /DB_XREF=C0409G03-3 /CLONE=C0409G03 /FEA=EST /CNT=2 /TID=Mm.211812.1 /TIER=ConsEnd /STK=2 /UG=Mm.211812 /UG_TITLE=ESTs	NM_001162910 // Mus musculus predicted gene 3604 (Gm3604), mRNA. // refseq // 11 // ---	Mm.211812.1	full length	Mm.445930	Mm.211812
1443299_at	20.4934	66.3751	0	1.62757	1.62757	3.08992	P	P								chr8:45903023-45903673 (+) // 99.85 // qB1.1			December 2011 (Mouse Genome Sequencing Consortium and NCBI 38)							BB480432	GenBank	Consensus sequence		gb:BB480432 /DB_XREF=gi:16440686 /DB_XREF=BB480432 /CLONE=D330046H21 /FEA=EST /CNT=3 /TID=Mm.207235.1 /TIER=ConsEnd /STK=3 /UG=Mm.207235 /UG_TITLE=ESTs	AK164564 // Mus musculus 13 days embryo heart cDNA, RIKEN full-length enriched library, clone:D330046H21 product:hypothetical protein, full insert sequence. // gb_htc // 11 // ---	Mm.207235.1			Mm.207235
1434673_at	25.8037	83.5617	0	1.62735	1.62735	3.08945	P	P	Gpr22	G protein-coupled receptor 22	73010	0007165 // signal transduction // inferred from electronic annotation///0007186 // G-protein coupled receptor signaling pathway // inferred from electronic annotation	0005886 // plasma membrane // inferred from electronic annotation///0016020 // membrane // inferred from electronic annotation///0016021 // integral to membrane // inferred from electronic annotation	0004871 // signal transducer activity // inferred from electronic annotation///0004930 // G-protein coupled receptor activity // inferred from electronic annotation	GO:0007165|GO:0007186|GO:0005886|GO:0016020|GO:0016021|GO:0004871|GO:0004930	chr12:31706870-31709959 (-) // 99.23 // qA3		ENSMUSG00000044067	December 2011 (Mouse Genome Sequencing Consortium and NCBI 38)	IPR000276 // G protein-coupled receptor, rhodopsin-like // 8.2E-30	1920260			NP_780400	NM_175191	BB429977	GenBank	Consensus sequence	Q8BZL4///G3X9C3///Q8BXB7///G3UZX5	gb:BB429977 /DB_XREF=gi:16424039 /DB_XREF=BB429977 /CLONE=C630031C05 /FEA=EST /CNT=57 /TID=Mm.68486.1 /TIER=Stack /STK=14 /UG=Mm.68486 /LL=104996 /UG_GENE=AW061316 /UG_TITLE=expressed sequence AW061316	AK034194 // Mus musculus adult male diencephalon cDNA, RIKEN full-length enriched library, clone:9330162L13 product:PROBABLE G PROTEIN-COUPLED RECEPTOR GPR22, full insert sequence. // gb // 11 // ---///AK141569 // Mus musculus adult male hippocampus cDNA, RIKEN full-length enriched library, clone:C630031C05 product:G protein-coupled receptor 22, full insert sequence. // gb // 11 // ---///BC089509…	Mm.68486.1	full length	Mm.441517	Mm.68486
1428615_at	99.7945	323.019	0	1.62667	1.62667	3.088	P	P	Lpar6	lysophosphatidic acid receptor 6	67168	0007165 // signal transduction // inferred from electronic annotation///0007186 // G-protein coupled receptor signaling pathway // inferred from electronic annotation///0035589 // G-protein coupled purinergic nucleotide receptor signaling pathway // inferred from electronic annotation	0005886 // plasma membrane // not recorded///0016020 // membrane // inferred from electronic annotation///0016021 // integral to membrane // inferred from electronic annotation	0004871 // signal transducer activity // inferred from electronic annotation///0004930 // G-protein coupled receptor activity // inferred from electronic annotation///0045028 // G-protein coupled purinergic nucleotide receptor activity // inferred from electronic annotation	GO:0007165|GO:0007186|GO:0035589|GO:0005886|GO:0016020|GO:0016021|GO:0004871|GO:0004930|GO:0045028	chr14:73237890-73240358 (+) // 99.76 // qD3		ENSMUSG00000033446	December 2011 (Mouse Genome Sequencing Consortium and NCBI 38)	IPR000276 // G protein-coupled receptor, rhodopsin-like // 1.6E-60	1914418		Nucleotide_GPCRs // GenMAPP	NP_780325	NM_175116	AK008952	GenBank	Consensus sequence	Q8BMC0	gb:AK008952.1 /DB_XREF=gi:12843450 /FEA=mRNA /CNT=91 /TID=Mm.28294.1 /TIER=Stack /STK=29 /UG=Mm.28294 /LL=67168 /UG_GENE=2610302I02Rik /UG_TITLE=RIKEN cDNA 2610302I02 gene /DEF=Mus musculus adult male stomach cDNA, RIKEN full-length enriched library, clone:2210416I02:homolog to P2Y PURINOCEPTOR 5 (P2Y5) (PURINERGIC RECEPTOR 5) (RB INTRON ENCODED G-PROTEIN COUPLED RECEPTOR), full insert sequence.	AK008952 // Mus musculus adult male stomach cDNA, RIKEN full-length enriched library, clone:2210416I02 product:P2Y PURINOCEPTOR 5, full insert sequence. // gb // 11 // ---///AK011967 // Mus musculus 10 days embryo whole body cDNA, RIKEN full-length enriched library, clone:2610302I02 product:P2Y PURINOCEPTOR 5, full insert sequence. // gb // 11 // ---///AK032901 // Mus musculus 12 days embryo male…	Mm.28294.1	full length	Mm.390681	Mm.28294
1448886_at	45.9791	147.244	0	1.61124	1.61124	3.05515	P	P	Gata3	GATA binding protein 3	14462	0000122 // negative regulation of transcription from RNA polymerase II promoter // inferred from direct assay///0000902 // cell morphogenesis // inferred from mutant phenotype///0001701 // in utero embryonic development // inferred from mutant phenotype///0001709 // cell fate determination // inferred from direct assay///0001764 // neuron migration // inferred from mutant phenotype///0001775 // c…	0000790 // nuclear chromatin // not recorded///0005634 // nucleus // inferred from direct assay///0005634 // nucleus // not recorded///0005730 // nucleolus // inferred from electronic annotation	0000976 // transcription regulatory region sequence-specific DNA binding // not recorded///0000977 // RNA polymerase II regulatory region sequence-specific DNA binding // inferred from direct assay///0000979 // RNA polymerase II core promoter sequence-specific DNA binding // inferred from direct assay///0000987 // core promoter proximal region sequence-specific DNA binding // not recorded///00010…	GO:0000122|GO:0000902|GO:0001701|GO:0001709|GO:0001764|GO:0001775|GO:0001806|GO:0001819|GO:0001822|GO:0001823|GO:0002088|GO:0002572|GO:0003180|GO:0003215|GO:0003281|GO:0006351|GO:0006355|GO:0006357|GO:0006357|GO:0006357|GO:0006959|GO:0007165|GO:0007399|GO:0007411|GO:0008285|GO:0008584|GO:0009615|GO:0009791|GO:0009967|GO:0010332|GO:0010595|GO:0010629|GO:0014065|GO:0030182|GO:0030217|GO:0030217|GO:…	chr2:9857777-9878590 (-) // 91.13 // qA1		ENSMUSG00000015619	December 2011 (Mouse Genome Sequencing Consortium and NCBI 38)	IPR000679 // Zinc finger, GATA-type // 6.6E-20///IPR000679 // Zinc finger, GATA-type // 9.7E-20	95663			NP_032117	NM_008091	NM_008091	GenBank	Consensus sequence	Q3U223///Q3U0R5///Q3TZS0///Q3TZD6///P23772///F6QTY0	gb:NM_008091.1 /DB_XREF=gi:6679950 /GEN=Gata3 /FEA=FLmRNA /CNT=79 /TID=Mm.606.1 /TIER=FL+Stack /STK=33 /UG=Mm.606 /LL=14462 /DEF=Mus musculus GATA binding protein 3 (Gata3), mRNA. /PROD=GATA binding protein 3 /FL=gb:NM_008091.1	AK090089 // Mus musculus RCB-0545 OHTA cDNA, RIKEN full-length enriched library, clone:G430098E10 product:TRANS-ACTING T-CELL SPECIFIC TRANSCRIPTION FACTOR GATA-3 homolog [Mus musculus], full insert sequence. // gb // 10 // ---///AK155549 // Mus musculus NOD-derived CD11c +ve dendritic cells cDNA, RIKEN full-length enriched library, clone:F630318O18 product:GATA binding protein 3, full insert seq…	Mm.606.1	est///full length	Mm.313866///Mm.410286	Mm.606
1436674_at	64.9749	207.863	0	1.60976	1.60976	3.05201	P	P	Rundc3a	RUN domain containing 3A	51799	0030828 // positive regulation of cGMP biosynthetic process // not recorded///0031284 // positive regulation of guanylate cyclase activity // not recorded	0005829 // cytosol // not recorded///0005886 // plasma membrane // not recorded	0030250 // guanylate cyclase activator activity // not recorded///0051428 // peptide hormone receptor binding // not recorded	GO:0030828|GO:0031284|GO:0005829|GO:0005886|GO:0030250|GO:0051428	chr11:102401255-102401754 (+) // 22.6 // qD		ENSMUSG00000006575	December 2011 (Mouse Genome Sequencing Consortium and NCBI 38)	IPR004012 // RUN // 3.0E-32///IPR004012 // RUN // 2.9E-32///IPR004012 // RUN // 3.4E-33	1858752			NP_001239276///NP_058039	NM_001252347///NM_016759	AW489945	GenBank	Consensus sequence	O08576	gb:AW489945 /DB_XREF=gi:7060215 /DB_XREF=UI-M-BH3-asq-c-04-0-UI.s1 /CLONE=UI-M-BH3-asq-c-04-0-UI /FEA=EST /CNT=8 /TID=Mm.2560.3 /TIER=Stack /STK=8 /UG=Mm.2560 /LL=51799 /UG_GENE=Rap2ip /UG_TITLE=Rap2 interacting protein	BC046319 // Mus musculus RUN domain containing 3A, mRNA (cDNA clone MGC:54578 IMAGE:6391042), complete cds. // gb // --- // chr11:102393502-102401752(+)///ENSMUST00000107102 // cdna:novel chromosome:GRCm38:11:102393403:102401754:1 gene:ENSMUSG00000006575 gene_biotype:protein_coding transcript_biotype:protein_coding // ensembl // --- // chr11:102393402-102401754(+)///ENSMUST00000107103 // cdna:nov…	Mm.2560.3	est///full length	Mm.2560///Mm.422241	Mm.2560
1434141_at	57.7275	184.377	0	1.60741	1.60741	3.04705	P	P	Gucy1a3	guanylate cyclase 1, soluble, alpha 3	60596	0006182 // cGMP biosynthetic process // inferred from mutant phenotype///0006182 // cGMP biosynthetic process // not recorded///0007263 // nitric oxide mediated signal transduction // not recorded///0008217 // regulation of blood pressure // inferred from mutant phenotype///0009190 // cyclic nucleotide biosynthetic process // inferred from electronic annotation///0009635 // response to herbicide …	0005737 // cytoplasm // inferred from electronic annotation///0008074 // guanylate cyclase complex, soluble // not recorded///0043234 // protein complex // not recorded	0000166 // nucleotide binding // inferred from electronic annotation///0004383 // guanylate cyclase activity // not recorded///0005525 // GTP binding // not recorded///0016829 // lyase activity // inferred from electronic annotation///0016849 // phosphorus-oxygen lyase activity // inferred from electronic annotation///0020037 // heme binding // inferred from electronic annotation///0043167 // ion…	GO:0006182|GO:0006182|GO:0007263|GO:0008217|GO:0009190|GO:0009635|GO:0014070|GO:0030828|GO:0035556|GO:0052565|GO:0060087|GO:0005737|GO:0008074|GO:0043234|GO:0000166|GO:0004383|GO:0005525|GO:0016829|GO:0016849|GO:0020037|GO:0043167|GO:0046982	chr3:82092426-82093661 (-) // 94.66 // qE3	EC:4.6.1.2	ENSMUSG00000033910	December 2011 (Mouse Genome Sequencing Consortium and NCBI 38)	IPR001054 // Adenylyl cyclase class-3/4/guanylyl cyclase // 4.8E-67///IPR011644 // Heme-NO binding // 1.8E-8///IPR011645 // Haem NO binding associated // 6.3E-64	1926562		Smooth_muscle_contraction // GenMAPP	NP_068696	NM_021896	BG072799	GenBank	Consensus sequence	Q9ERL9	gb:BG072799 /DB_XREF=gi:12555368 /DB_XREF=H3115B04-3 /CLONE=H3115B04 /FEA=EST /CNT=53 /TID=Mm.32395.1 /TIER=Stack /STK=41 /UG=Mm.32395 /UG_TITLE=ESTs	BC057327 // Mus musculus guanylate cyclase 1, soluble, alpha 3, mRNA (cDNA clone MGC:66907 IMAGE:6825960), complete cds. // gb // 11 // ---///BC094310 // Mus musculus guanylate cyclase 1, soluble, alpha 3, mRNA (cDNA clone MGC:90653 IMAGE:6838836), complete cds. // gb // 11 // ---///ENSMUST00000048976 // cdna:known chromosome:GRCm38:3:82092428:82145877:-1 gene:ENSMUSG00000033910 gene_biotype:prot…	Mm.32395.1	est///full length	Mm.143831///Mm.395519	Mm.32395
1439557_s_at	34.4424	109.77	0	1.60431	1.60431	3.04049	P	P	Ldb2	LIM domain binding 2	16826	0001942 // hair follicle development // inferred from genetic interaction///0010669 // epithelial structure maintenance // inferred from genetic interaction///0035019 // somatic stem cell maintenance // inferred from genetic interaction///0044089 // positive regulation of cellular component biogenesis // inferred from genetic interaction///0045944 // positive regulation of transcription from RNA …	0005634 // nucleus // not recorded///0005667 // transcription factor complex // inferred from direct assay	0000989 // transcription factor binding transcription factor activity // inferred from physical interaction///0003712 // transcription cofactor activity // inferred from electronic annotation///0005515 // protein binding // inferred from physical interaction///0019899 // enzyme binding // inferred from physical interaction///0030274 // LIM domain binding // inferred from electronic annotation	GO:0001942|GO:0010669|GO:0035019|GO:0044089|GO:0045944|GO:0005634|GO:0005667|GO:0000989|GO:0003712|GO:0005515|GO:0019899|GO:0030274	chr5:44472142-44472672 (-) // 99.81 // qB3		ENSMUSG00000039706	December 2011 (Mouse Genome Sequencing Consortium and NCBI 38)		894670			NP_001070866///NP_034828	NM_001077398///NM_010698	BB097063	GenBank	Consensus sequence	O55203	gb:BB097063 /DB_XREF=gi:8742097 /DB_XREF=BB097063 /CLONE=9430058A09 /FEA=EST /CNT=9 /TID=Mm.200482.1 /TIER=ConsEnd /STK=7 /UG=Mm.200482 /LL=100934 /UG_GENE=AW146358 /UG_TITLE=expressed sequence AW146358	AK146860 // Mus musculus 16 days embryo kidney cDNA, RIKEN full-length enriched library, clone:I920066K03 product:LIM domain binding 2, full insert sequence. // gb // 11 // ---///AK147160 // Mus musculus 16 days embryo kidney cDNA, RIKEN full-length enriched library, clone:I920192B16 product:LIM domain binding 2, full insert sequence. // gb // 11 // ---///ENSMUST00000070748 // cdna:known chromoso…	Mm.200482.1	est///full length	Mm.25785///Mm.402732///Mm.466356	Mm.200482
1455027_at	76.7149	244.348	0	1.60344	1.60344	3.03868	P	P	Rufy3	RUN and FYVE domain containing 3	52822	0007275 // multicellular organismal development // inferred from electronic annotation///0007399 // nervous system development // inferred from electronic annotation///0030154 // cell differentiation // inferred from electronic annotation///0050771 // negative regulation of axonogenesis // not recorded	0030175 // filopodium // not recorded///0030426 // growth cone // not recorded///0042995 // cell projection // inferred from electronic annotation	0005515 // protein binding // inferred from physical interaction	GO:0007275|GO:0007399|GO:0030154|GO:0050771|GO:0030175|GO:0030426|GO:0042995|GO:0005515	chr5:88641613-88642704 (+) // 99.54 // qE1		ENSMUSG00000029291	December 2011 (Mouse Genome Sequencing Consortium and NCBI 38)	IPR004012 // RUN // 1.5E-35	106484			NP_081806	NM_027530	AV221343	GenBank	Consensus sequence	Q9D394///Q8BLC2	gb:AV221343 /DB_XREF=gi:15404804 /DB_XREF=AV221343 /CLONE=3322401K03 /FEA=EST /CNT=38 /TID=Mm.200825.1 /TIER=Stack /STK=28 /UG=Mm.200825 /LL=100980 /UG_GENE=AW538594 /UG_TITLE=expressed sequence AW538594	AK083242 // Mus musculus adult male hippocampus cDNA, RIKEN full-length enriched library, clone:C630030N21 product:RAP2 INTERACTING PROTEIN X homolog [Homo sapiens], full insert sequence. // gb // 11 // ---///AK160820 // Mus musculus 17 days embryo head cDNA, RIKEN full-length enriched library, clone:3322401K03 product:Rap2 interacting protein x homolog [Homo sapiens], full insert sequence. // gb…	Mm.200825.1	full length	Mm.270469	Mm.200825
1448306_at	536.35	1707.39	0	1.60263	1.60263	3.03697	P	P	Nfkbia	nuclear factor of kappa light polypeptide gene enhancer in B cells inhibitor, alpha	18035	0000060 // protein import into nucleus, translocation // inferred from direct assay///0007253 // cytoplasmic sequestering of NF-kappaB // not recorded///0010745 // negative regulation of macrophage derived foam cell differentiation // not recorded///0010875 // positive regulation of cholesterol efflux // not recorded///0010888 // negative regulation of lipid storage // not recorded///0031663 // l…	0005634 // nucleus // inferred from direct assay///0005634 // nucleus // not recorded///0005737 // cytoplasm // inferred from direct assay///0005737 // cytoplasm // not recorded///0005829 // cytosol // inferred from direct assay///0005829 // cytosol // not recorded///0005886 // plasma membrane // not recorded///0043234 // protein complex // not recorded	0005515 // protein binding // inferred from physical interaction///0008139 // nuclear localization sequence binding // not recorded///0019899 // enzyme binding // not recorded///0031072 // heat shock protein binding // not recorded///0031625 // ubiquitin protein ligase binding // not recorded///0032403 // protein complex binding // not recorded///0042802 // identical protein binding // not record…	GO:0000060|GO:0007253|GO:0010745|GO:0010875|GO:0010888|GO:0031663|GO:0032088|GO:0032270|GO:0032495|GO:0032496|GO:0034142|GO:0042127|GO:0042994|GO:0043330|GO:0045638|GO:0045746|GO:0045893|GO:0045944|GO:0070427|GO:0070431|GO:0005634|GO:0005634|GO:0005737|GO:0005737|GO:0005829|GO:0005829|GO:0005886|GO:0043234|GO:0005515|GO:0008139|GO:0019899|GO:0031072|GO:0031625|GO:0032403|GO:0042802|GO:0051059	chr12:55489410-55492599 (-) // 95.07 // qC1		ENSMUSG00000021025	December 2011 (Mouse Genome Sequencing Consortium and NCBI 38)	IPR002110 // Ankyrin repeat // 5.0E-11///IPR002110 // Ankyrin repeat // 5.4E-13///IPR002110 // Ankyrin repeat // 2.0E-13	104741		Apoptosis // GenMAPP///Apoptosis_GenMAPP // GenMAPP///Apoptosis_KEGG // GenMAPP	NP_035037	NM_010907	NM_010907	GenBank	Consensus sequence	Q9Z1E3	gb:NM_010907.1 /DB_XREF=gi:6754839 /GEN=Nfkbia /FEA=FLmRNA /CNT=183 /TID=Mm.8884.1 /TIER=FL+Stack /STK=97 /UG=Mm.8884 /LL=18035 /DEF=Mus musculus nuclear factor of kappa light chain gene enhancer in B-cells inhibitor, alpha (Nfkbia), mRNA. /PROD=nuclear factor of kappa light chain geneenhancer in B-cells inhibitor, alpha /FL=gb:NM_010907.1 gb:U36277.1	AK089215 // Mus musculus NOD-derived CD11c +ve dendritic cells cDNA, RIKEN full-length enriched library, clone:F630040F19 product:nuclear factor of kappa light chain gene enhancer in B-cells inhibitor, alpha, full insert sequence. // gb // 11 // ---///AK151115 // Mus musculus bone marrow macrophage cDNA, RIKEN full-length enriched library, clone:I830025H03 product:nuclear factor of kappa light ch…	Mm.8884.1	est///full length	Mm.170515///Mm.396054	Mm.8884
1415936_at	167.224	531.894	0	1.60144	1.60144	3.03446	P	P	Bcar3	breast cancer anti-estrogen resistance 3	29815	0007264 // small GTPase mediated signal transduction // inferred from electronic annotation	0005622 // intracellular // inferred from electronic annotation	0005085 // guanyl-nucleotide exchange factor activity // inferred from electronic annotation///0005515 // protein binding // inferred from electronic annotation	GO:0007264|GO:0005622|GO:0005085|GO:0005515	chr3:122419756-122530191 (+) // 98.32 // qG1		ENSMUSG00000028121	December 2011 (Mouse Genome Sequencing Consortium and NCBI 38)	IPR000980 // SH2 domain // 1.1E-17///IPR001895 // Guanine-nucleotide dissociation stimulator CDC25 // 4.4E-15	1352501			NP_038895	NM_013867	NM_013867	GenBank	Consensus sequence	Q9QZK2	gb:NM_013867.1 /DB_XREF=gi:7304924 /GEN=Bcar3 /FEA=FLmRNA /CNT=187 /TID=Mm.45815.1 /TIER=FL+Stack /STK=165 /UG=Mm.45815 /LL=29815 /DEF=Mus musculus breast cancer anti-estrogen resistance 3 (Bcar3), mRNA. /PROD=breast cancer anti-estrogen resistance 3 /FL=gb:AF179566.1 gb:NM_013867.1	AF179566 // Mus musculus p130Cas-binding protein AND34-1 (And34) mRNA, complete cds. // gb // 11 // ---///AK143894 // Mus musculus adult male kidney cDNA, RIKEN full-length enriched library, clone:F520006D21 product:breast cancer anti-estrogen resistance 3, full insert sequence. // gb // 10 // ---///AK165396 // Mus musculus adult male kidney cDNA, RIKEN full-length enriched library, clone:F520002…	Mm.45815.1	est///full length	Mm.398478///Mm.45815	Mm.45815
1451114_at	45.8149	145.402	0	1.59824	1.59824	3.02774	P	P	Cmtm6	CKLF-like MARVEL transmembrane domain containing 6	67213	0006935 // chemotaxis // inferred from electronic annotation	0005615 // extracellular space // inferred from electronic annotation///0016020 // membrane // inferred from electronic annotation///0016021 // integral to membrane // inferred from electronic annotation	0005125 // cytokine activity // inferred from electronic annotation	GO:0006935|GO:0005615|GO:0016020|GO:0016021|GO:0005125	chr9:114731182-114749344 (+) // 88.64 // qF3		ENSMUSG00000032434	December 2011 (Mouse Genome Sequencing Consortium and NCBI 38)	IPR021128 // MARVEL-like domain // 4.2E-15	2447165			NP_080312	NM_026036	BC027248	GenBank	Consensus sequence	Q3UL30///Q3UAS5///Q9CZ69///Q3TX31	gb:BC027248.1 /DB_XREF=gi:20071227 /FEA=FLmRNA /CNT=223 /TID=Mm.28858.1 /TIER=FL+Stack /STK=110 /UG=Mm.28858 /LL=67213 /UG_GENE=2810051A14Rik /DEF=Mus musculus, RIKEN cDNA 2810051A14 gene, clone MGC:27767 IMAGE:2811938, mRNA, complete cds. /PROD=RIKEN cDNA 2810051A14 gene /FL=gb:BC027248.1	AK003445 // Mus musculus 18-day embryo whole body cDNA, RIKEN full-length enriched library, clone:1110004O24 product:unclassifiable, full insert sequence. // gb // 11 // ---///AK145743 // Mus musculus blastocyst blastocyst cDNA, RIKEN full-length enriched library, clone:I1C0037F21 product:chemokine-like factor super family 6, full insert sequence. // gb // 11 // ---///AK150775 // Mus musculus bon…	Mm.28858.1	est///full length	Mm.28858///Mm.400578	Mm.28858
1443858_at	76.5421	242.297	0	1.59454	1.59454	3.01997	P	P	Trim12c	tripartite motif-containing 12C	319236		0000932 // cytoplasmic mRNA processing body // not recorded///0005622 // intracellular // inferred from electronic annotation///0005634 // nucleus // not recorded///0005737 // cytoplasm // not recorded///0005794 // Golgi apparatus // not recorded	0004842 // ubiquitin-protein ligase activity // not recorded///0005515 // protein binding // inferred from electronic annotation///0008270 // zinc ion binding // inferred from electronic annotation///0008329 // signaling pattern recognition receptor activity // not recorded///0042802 // identical protein binding // not recorded///0042803 // protein homodimerization activity // not recorded///0046…	GO:0000932|GO:0005622|GO:0005634|GO:0005737|GO:0005794|GO:0004842|GO:0005515|GO:0008270|GO:0008329|GO:0042802|GO:0042803|GO:0046872	chr7:104338754-104339921 (-) // 66.27 // qE3///chr7:104263386-104264591 (-) // 65.71 // qE3		ENSMUSG00000057143	December 2011 (Mouse Genome Sequencing Consortium and NCBI 38)	IPR000315 // Zinc finger, B-box // 2.8E-11///IPR003877 // SPla/RYanodine receptor SPRY // 7.4E-22///IPR018957 // Zinc finger, C3HC4 RING-type // 1.8E-8				NP_001139479///NP_783608	NM_001146007///NM_175677	BI653857	GenBank	Consensus sequence	E9Q987///D3Z3L3///Q6P6F6///Q8CC73///Q8CHU6	gb:BI653857 /DB_XREF=gi:15568093 /DB_XREF=603280591F1 /CLONE=IMAGE:5324543 /FEA=EST /CNT=24 /TID=Mm.205023.1 /TIER=ConsEnd /STK=2 /UG=Mm.205023 /UG_TITLE=ESTs	ENSMUST00000059037 // cdna:known chromosome:GRCm38:7:104338754:104353362:-1 gene:ENSMUSG00000057143 gene_biotype:protein_coding transcript_biotype:protein_coding // ensembl // 11 // ---///NM_001146007 // Mus musculus tripartite motif-containing 12C (Trim12c), transcript variant 1, mRNA. // refseq // 11 // ---///NM_175677 // Mus musculus tripartite motif-containing 12C (Trim12c), transcript varian…	Mm.205023.1	full length	Mm.425502	Mm.205023
1435085_at	15.6076	49.2972	0	1.59135	1.59135	3.0133	P	P	Crebl2	cAMP responsive element binding protein-like 2	232430	0006351 // transcription, DNA-dependent // inferred from electronic annotation///0006355 // regulation of transcription, DNA-dependent // inferred from electronic annotation///0030154 // cell differentiation // inferred from electronic annotation///0033138 // positive regulation of peptidyl-serine phosphorylation // inferred from mutant phenotype///0045600 // positive regulation of fat cell diffe…	0005634 // nucleus // inferred from direct assay	0003677 // DNA binding // inferred from electronic annotation///0003700 // sequence-specific DNA binding transcription factor activity // inferred from electronic annotation///0005515 // protein binding // inferred from physical interaction///0043565 // sequence-specific DNA binding // inferred from electronic annotation///0046983 // protein dimerization activity // inferred from electronic annot…	GO:0006351|GO:0006355|GO:0030154|GO:0033138|GO:0045600|GO:0045893|GO:0046326|GO:0046889|GO:0050821|GO:0005634|GO:0003677|GO:0003700|GO:0005515|GO:0043565|GO:0046983	chr6:134858303-134858931 (+) // 85.91 // qG1		ENSMUSG00000032652	December 2011 (Mouse Genome Sequencing Consortium and NCBI 38)	IPR004827 // Basic-leucine zipper domain // 1.3E-11///IPR004827 // Basic-leucine zipper domain // 7.3E-11				NP_808355	NM_177687	AV234069	GenBank	Consensus sequence	Q32M00	gb:AV234069 /DB_XREF=gi:15405067 /DB_XREF=AV234069 /CLONE=4632430C04 /FEA=EST /CNT=29 /TID=Mm.26478.1 /TIER=Stack /STK=20 /UG=Mm.26478 /LL=57903 /UG_GENE=AI046348 /UG_TITLE=EST AI046348	ENSMUST00000046303 // cdna:known chromosome:GRCm38:6:134830154:134858931:1 gene:ENSMUSG00000032652 gene_biotype:protein_coding transcript_biotype:protein_coding // ensembl // 11 // ---	Mm.26478.1	est///full length	Mm.267010///Mm.397270///Mm.466279///Mm.485635	Mm.26478
1456786_at	15.9685	50.4224	0	1.59093	1.59093	3.01243	P	P	Ldb2	LIM domain binding 2	16826	0001942 // hair follicle development // inferred from genetic interaction///0010669 // epithelial structure maintenance // inferred from genetic interaction///0035019 // somatic stem cell maintenance // inferred from genetic interaction///0044089 // positive regulation of cellular component biogenesis // inferred from genetic interaction///0045944 // positive regulation of transcription from RNA …	0005634 // nucleus // not recorded///0005667 // transcription factor complex // inferred from direct assay	0000989 // transcription factor binding transcription factor activity // inferred from physical interaction///0003712 // transcription cofactor activity // inferred from electronic annotation///0005515 // protein binding // inferred from physical interaction///0019899 // enzyme binding // inferred from physical interaction///0030274 // LIM domain binding // inferred from electronic annotation	GO:0001942|GO:0010669|GO:0035019|GO:0044089|GO:0045944|GO:0005634|GO:0005667|GO:0000989|GO:0003712|GO:0005515|GO:0019899|GO:0030274	chr5:44472142-44472672 (-) // 99.81 // qB3		ENSMUSG00000039706	December 2011 (Mouse Genome Sequencing Consortium and NCBI 38)		894670			NP_001070866///NP_034828	NM_001077398///NM_010698	BB097063	GenBank	Consensus sequence	O55203	gb:BB097063 /DB_XREF=gi:8742097 /DB_XREF=BB097063 /CLONE=9430058A09 /FEA=EST /CNT=9 /TID=Mm.200482.1 /TIER=ConsEnd /STK=7 /UG=Mm.200482 /LL=100934 /UG_GENE=AW146358 /UG_TITLE=expressed sequence AW146358	AK146860 // Mus musculus 16 days embryo kidney cDNA, RIKEN full-length enriched library, clone:I920066K03 product:LIM domain binding 2, full insert sequence. // gb // 11 // ---///AK147160 // Mus musculus 16 days embryo kidney cDNA, RIKEN full-length enriched library, clone:I920192B16 product:LIM domain binding 2, full insert sequence. // gb // 11 // ---///ENSMUST00000070748 // cdna:known chromoso…	Mm.200482.1	est///full length	Mm.25785///Mm.402732///Mm.466356	Mm.200482
1423584_at	474.627	1498.56	0	1.5908	1.5908	3.01216	P	P	Igfbp7	insulin-like growth factor binding protein 7	29817	0001558 // regulation of cell growth // inferred from electronic annotation///0007155 // cell adhesion // not recorded///0009451 // RNA modification // inferred from electronic annotation///0048839 // inner ear development // inferred from direct assay///0050810 // regulation of steroid biosynthetic process // not recorded	0005576 // extracellular region // inferred from electronic annotation///0005615 // extracellular space // not recorded///0031012 // extracellular matrix // not recorded	0005515 // protein binding // inferred from electronic annotation///0005520 // insulin-like growth factor binding // inferred from electronic annotation///0019838 // growth factor binding // inferred from electronic annotation	GO:0001558|GO:0007155|GO:0009451|GO:0048839|GO:0050810|GO:0005576|GO:0005615|GO:0031012|GO:0005515|GO:0005520|GO:0019838	chr5:77348318-77408045 (-) // 90.25 // qC3.3		ENSMUSG00000036256	December 2011 (Mouse Genome Sequencing Consortium and NCBI 38)	IPR000867 // Insulin-like growth factor-binding protein, IGFBP // 1.7E-8///IPR000867 // Insulin-like growth factor-binding protein, IGFBP // 1.4E-8///IPR002350 // Kazal domain // 1.9E-9///IPR002350 // Kazal domain // 1.6E-9///IPR013098 // Immunoglobulin I-set // 3.0E-14///IPR013098 // Immunoglobulin I-set // 2.5E-14	1352480			NP_001152990///NP_032074	NM_001159518///NM_008048	AI481026	GenBank	Consensus sequence	Q3UFA6///Q3U131///Q61581///A0A5E1///F8WH23///E9Q5D9///Q811C8	gb:AI790558 /DB_XREF=gi:5338274 /DB_XREF=ul02f09.x1 /CLONE=IMAGE:2064905 /FEA=FLmRNA /CNT=273 /TID=Mm.534.1 /TIER=Stack /STK=9 /UG=Mm.534 /LL=29817 /UG_GENE=Igfbp7 /UG_TITLE=insulin-like growth factor binding protein 7 /FL=gb:L75822.2 gb:AB012886.1 gb:NM_008048.1	AB012886 // Mus musculus mRNA for mac25, complete cds. // gb // 11 // ---///AK002277 // Mus musculus adult male kidney cDNA, RIKEN full-length enriched library, clone:0610007D03 product:MAC25 homolog [Mus musculus], full insert sequence. // gb // 11 // ---///AK148749 // Mus musculus 2 days neonate sympathetic ganglion cDNA, RIKEN full-length enriched library, clone:7120442H03 product:insulin-like…	Mm.534.1	full length	Mm.233470	Mm.534
1446269_at	14.8238	46.7628	0	1.58953	1.58953	3.00951	P	P	Hbp1	high mobility group box transcription factor 1	73389	0006351 // transcription, DNA-dependent // inferred from electronic annotation///0006355 // regulation of transcription, DNA-dependent // inferred from electronic annotation///0016055 // Wnt receptor signaling pathway // inferred from electronic annotation///0043268 // positive regulation of potassium ion transport // not recorded	0005634 // nucleus // inferred from electronic annotation	0003677 // DNA binding // inferred from electronic annotation///0003723 // RNA binding // inferred from electronic annotation///0005515 // protein binding // inferred from physical interaction	GO:0006351|GO:0006355|GO:0016055|GO:0043268|GO:0005634|GO:0003677|GO:0003723|GO:0005515	chr12:31930005-31930683 (-) // 84.41 // qA3		ENSMUSG00000002996	December 2011 (Mouse Genome Sequencing Consortium and NCBI 38)	IPR013723 // Ataxin-1/HBP1 module (AXH) // 5.8E-48	894659			NP_694878///NP_818774	NM_153198///NM_177993	BB399042	GenBank	Consensus sequence	Q8R316///E9Q469///H3BJW8///H3BKQ9///Q3UQS1///Q3UTR1	gb:BB399042 /DB_XREF=gi:16412654 /DB_XREF=BB399042 /CLONE=C330012F01 /FEA=EST /CNT=2 /TID=Mm.128083.1 /TIER=ConsEnd /STK=2 /UG=Mm.128083 /UG_TITLE=ESTs	AK028674 // Mus musculus 10 days neonate skin cDNA, RIKEN full-length enriched library, clone:4732432C22 product:HMG-BOX CONTAINING PROTEIN 1 homolog [Rattus norvegicus], full insert sequence. // gb // 11 // ---///AK028949 // Mus musculus 10 days neonate skin cDNA, RIKEN full-length enriched library, clone:4732474A02 product:HMG-BOX CONTAINING PROTEIN 1 homolog [Rattus norvegicus], full insert se…	Mm.128083.1	est///full length	Mm.390461///Mm.411103	Mm.128083
1449404_at	80.7012	253.431	0	1.58302	1.58302	2.99595	P	P	Pip4k2a	phosphatidylinositol-5-phosphate 4-kinase, type II, alpha	18718	0016310 // phosphorylation // inferred from electronic annotation///0035855 // megakaryocyte development // inferred from mutant phenotype///0046488 // phosphatidylinositol metabolic process // inferred from electronic annotation///0046854 // phosphatidylinositol phosphorylation // inferred from electronic annotation	0005634 // nucleus // inferred from electronic annotation///0005737 // cytoplasm // inferred from electronic annotation///0005886 // plasma membrane // inferred from electronic annotation///0016020 // membrane // inferred from electronic annotation	0000166 // nucleotide binding // inferred from electronic annotation///0005524 // ATP binding // inferred from electronic annotation///0016301 // kinase activity // inferred from electronic annotation///0016307 // phosphatidylinositol phosphate kinase activity // inferred from electronic annotation///0016309 // 1-phosphatidylinositol-5-phosphate 4-kinase activity // inferred from electronic annot…	GO:0016310|GO:0035855|GO:0046488|GO:0046854|GO:0005634|GO:0005737|GO:0005886|GO:0016020|GO:0000166|GO:0005524|GO:0016301|GO:0016307|GO:0016309|GO:0016740	chr2:18842255-18998126 (-) // 97.14 // qA3	EC:2.7.1.149	ENSMUSG00000026737	December 2011 (Mouse Genome Sequencing Consortium and NCBI 38)	IPR002498 // Phosphatidylinositol-4-phosphate 5-kinase, core // 1.4E-76	1298206		G13_Signaling_Pathway // GenMAPP	NP_032871	NM_008845	AK012196	GenBank	Consensus sequence	Q9CZS7///Q544E3///O70172	gb:AK012196.1 /DB_XREF=gi:12848793 /GEN=Pip5k2a /FEA=FLmRNA /CNT=88 /TID=Mm.8771.1 /TIER=Stack /STK=24 /UG=Mm.8771 /LL=18718 /UG_TITLE=phosphatidylinositol-4-phosphate 5-kinase, type II, alpha /DEF=Mus musculus 10 days embryo whole body cDNA, RIKEN full-length enriched library, clone:2610529P09:phosphatidylinositol-4-phosphate 5-kinase, type II, alpha, full insert sequence. /FL=gb:NM_008845.1 gb:…	AK012196 // Mus musculus 10 days embryo whole body cDNA, RIKEN full-length enriched library, clone:2610529P09 product:phosphatidylinositol-4-phosphate 5-kinase, type II, alpha, full insert sequence. // gb // 11 // ---///AK040558 // Mus musculus 0 day neonate thymus cDNA, RIKEN full-length enriched library, clone:A430106I07 product:phosphatidylinositol-4-phosphate 5-kinase, type II, alpha, full in…	Mm.8771.1	full length	Mm.313977	Mm.8771
1457797_at	15.2961	48.0284	0	1.58281	1.58281	2.99553	P	P	AI605517	expressed sequence AI605517	106622					chr17:81505176-81505812 (-) // 98.15 // qE3			December 2011 (Mouse Genome Sequencing Consortium and NCBI 38)		2146895					AV340788	GenBank	Consensus sequence		gb:AV340788 /DB_XREF=gi:15406541 /DB_XREF=AV340788 /CLONE=6430517C21 /FEA=EST /CNT=5 /TID=Mm.37805.1 /TIER=ConsEnd /STK=3 /UG=Mm.37805 /LL=106622 /UG_GENE=AI605517 /UG_TITLE=expressed sequence AI605517	AK032296 // Mus musculus adult male olfactory brain cDNA, RIKEN full-length enriched library, clone:6430517C21 product:unclassifiable, full insert sequence. // gb // 11 // ---///n289141 // accn=AK032296 class=mRNAlike lncRNA name=Mouse noncoding transcript ref=FANTOM3 transcriptId=6430517C21 cpcScore=-0.8984500 cnci=-0.2880299 // noncode // 11 // ---	Mm.37805.1		Mm.435623	Mm.37805
1453855_at	24.8686	78.0626	0	1.58239	1.58239	2.99466	P	P	Mxra7	matrix-remodelling associated 7	67622		0016020 // membrane // inferred from electronic annotation///0016021 // integral to membrane // inferred from electronic annotation		GO:0016020|GO:0016021	chr11:116807867-116828013 (-) // 97.46 // qE2		ENSMUSG00000020814	December 2011 (Mouse Genome Sequencing Consortium and NCBI 38)		1914872			NP_080556	NM_026280	BG295762	GenBank	Consensus sequence	Q9D1T2///Q9CZH7	gb:BG295762 /DB_XREF=gi:13057721 /DB_XREF=602393217F1 /CLONE=IMAGE:4504972 /FEA=mRNA /CNT=4 /TID=Mm.195924.1 /TIER=ConsEnd /STK=0 /UG=Mm.195924 /LL=78554 /UG_GENE=E130302J09Rik /UG_TITLE=RIKEN cDNA E130302J09 gene	BC075618 // Mus musculus RIKEN cDNA 1810057P16 gene, mRNA (cDNA clone IMAGE:5718362). // gb // 10 // ---///ENSMUST00000047715 // cdna:novel chromosome:GRCm38:11:116807729:116828013:-1 gene:ENSMUSG00000020814 gene_biotype:protein_coding transcript_biotype:protein_coding // ensembl // 10 // ---	Mm.195924.1	est///full length	Mm.459091///Mm.64962	Mm.195924
1443017_at	43.5816	136.625	0	1.58051	1.58051	2.99076	P	P	Cpeb2	cytoplasmic polyadenylation element binding protein 2	231207	0006417 // regulation of translation // inferred from electronic annotation///0033125 // negative regulation of GTP catabolic process // inferred from genetic interaction///0045900 // negative regulation of translational elongation // inferred from genetic interaction	0005737 // cytoplasm // inferred from direct assay///0005844 // polysome // inferred from direct assay	0000166 // nucleotide binding // inferred from electronic annotation///0003676 // nucleic acid binding // inferred from electronic annotation///0003723 // RNA binding // inferred from electronic annotation///0005515 // protein binding // inferred from physical interaction///0008187 // poly-pyrimidine tract binding // inferred from direct assay	GO:0006417|GO:0033125|GO:0045900|GO:0005737|GO:0005844|GO:0000166|GO:0003676|GO:0003723|GO:0005515|GO:0008187	chr5:43286336-43287038 (+) // 99.15 // qB3		ENSMUSG00000039782	December 2011 (Mouse Genome Sequencing Consortium and NCBI 38)	IPR000504 // RNA recognition motif domain // 1.5E-11///IPR000504 // RNA recognition motif domain // 1.5E-11///IPR000504 // RNA recognition motif domain // 3.6E-11///IPR000504 // RNA recognition motif domain // 3.5E-11	2442640			NP_001170850///NP_787951	NM_001177379///NM_175937	BB235708	GenBank	Consensus sequence	E9Q5X2///E9Q969///D3YUJ4///Q812E0	gb:BB235708 /DB_XREF=gi:15410404 /DB_XREF=BB235708 /CLONE=A630055H10 /FEA=EST /CNT=3 /TID=Mm.210381.1 /TIER=ConsEnd /STK=3 /UG=Mm.210381 /UG_TITLE=ESTs, Weakly similar to DIA1 MOUSE DIAPHANOUS PROTEIN HOMOLOG 1 (M.musculus)	AK042065 // Mus musculus 3 days neonate thymus cDNA, RIKEN full-length enriched library, clone:A630055H10 product:similar to KIAA0940 PROTEIN [Homo sapiens], full insert sequence. // gb // 11 // ---///AK154330 // Mus musculus NOD-derived CD11c +ve dendritic cells cDNA, RIKEN full-length enriched library, clone:F630021B20 product:unclassifiable, full insert sequence. // gb // 11 // ---///ENSMUST00…	Mm.210381.1	est///full length	Mm.398905///Mm.408452///Mm.7233	Mm.210381
1449229_a_at	63.6847	198.743	0	1.57397	1.57397	2.97724	P	P	Cdkl2	cyclin-dependent kinase-like 2 (CDC2-related kinase)	53886	0006468 // protein phosphorylation // inferred from electronic annotation///0016310 // phosphorylation // inferred from electronic annotation	0005634 // nucleus // not recorded///0005737 // cytoplasm // inferred from electronic annotation///0005813 // centrosome // not recorded	0000166 // nucleotide binding // inferred from electronic annotation///0004672 // protein kinase activity // inferred from electronic annotation///0004674 // protein serine/threonine kinase activity // inferred from electronic annotation///0004693 // cyclin-dependent protein serine/threonine kinase activity // inferred from electronic annotation///0004713 // protein tyrosine kinase activity // in…	GO:0006468|GO:0016310|GO:0005634|GO:0005737|GO:0005813|GO:0000166|GO:0004672|GO:0004674|GO:0004693|GO:0004713|GO:0005524|GO:0016301|GO:0016740|GO:0016772	chr5:92006156-92043018 (-) // 97.49 // qE2	EC:2.7.11.22	ENSMUSG00000029403	December 2011 (Mouse Genome Sequencing Consortium and NCBI 38)	IPR000719 // Protein kinase, catalytic domain // 5.2E-77///IPR000719 // Protein kinase, catalytic domain // 5.3E-77///IPR001245 // Serine-threonine/tyrosine-protein kinase catalytic domain // 3.7E-42///IPR001245 // Serine-threonine/tyrosine-protein kinase catalytic domain // 3.8E-42	1858227			NP_001263244///NP_058608///NP_796244	NM_001276315///NM_016912///NM_177270	NM_016912	GenBank	Consensus sequence	Q9QUK0///Q149A0	gb:NM_016912.1 /DB_XREF=gi:8393079 /GEN=Cdkl2 /FEA=FLmRNA /CNT=42 /TID=Mm.18133.1 /TIER=FL+Stack /STK=18 /UG=Mm.18133 /LL=53886 /DEF=Mus musculus cyclin-dependent kinase-like 2 (CDC2-related kinase) (Cdkl2), mRNA. /PROD=cyclin-dependent kinase-like 2 (CDC2-relatedkinase) /FL=gb:NM_016912.1 gb:AB029065.1	AB029065 // Mus musculus Kkm mRNA for Ser/Thr kinase KKIAMRE-beta, complete cds. // gb // 11 // ---///AB029066 // Mus musculus Kkm mRNA for Ser/Thr kinase KKIAMRE-gamma, complete cds. // gb // 11 // ---///ENSMUST00000069937 // cdna:known chromosome:GRCm38:5:92006074:92043041:-1 gene:ENSMUSG00000029403 gene_biotype:protein_coding transcript_biotype:protein_coding // ensembl // 11 // ---///ENSMUST0…	Mm.18133.1	est///full length	Mm.44963///Mm.474103	Mm.18133
1428115_a_at	29.6071	92.2293	0	1.57137	1.57137	2.97186	P	P	Rab2b	RAB2B, member RAS oncogene family	76338	0006184 // GTP catabolic process // inferred from electronic annotation///0006810 // transport // inferred from electronic annotation///0006886 // intracellular protein transport // inferred from electronic annotation///0006913 // nucleocytoplasmic transport // inferred from electronic annotation///0007165 // signal transduction // inferred from electronic annotation///0007264 // small GTPase med…	0000139 // Golgi membrane // inferred from electronic annotation///0005622 // intracellular // inferred from electronic annotation///0005634 // nucleus // inferred from electronic annotation///0005737 // cytoplasm // inferred from electronic annotation///0005783 // endoplasmic reticulum // inferred from electronic annotation///0005789 // endoplasmic reticulum membrane // inferred from electronic …	0000166 // nucleotide binding // inferred from electronic annotation///0003924 // GTPase activity // inferred from electronic annotation///0005525 // GTP binding // inferred from electronic annotation	GO:0006184|GO:0006810|GO:0006886|GO:0006913|GO:0007165|GO:0007264|GO:0015031|GO:0016192|GO:0045921|GO:0000139|GO:0005622|GO:0005634|GO:0005737|GO:0005783|GO:0005789|GO:0005794|GO:0005886|GO:0016020|GO:0000166|GO:0003924|GO:0005525	chr14:52261759-52279367 (-) // 91.12 // qC2		ENSMUSG00000022159	December 2011 (Mouse Genome Sequencing Consortium and NCBI 38)	IPR001806 // Small GTPase superfamily // 3.6E-65///IPR001806 // Small GTPase superfamily // 2.1E-63///IPR006689 // Small GTPase superfamily, ARF/SAR type // 2.3E-15///IPR006689 // Small GTPase superfamily, ARF/SAR type // 1.5E-15///IPR006762 // Gtr1/RagA G protein // 2.5E-10///IPR006762 // Gtr1/RagA G protein // 2.0E-10///IPR013684 // Mitochondrial Rho-like // 3.4E-23///IPR013684 // Mitochondrial…	1923588			NP_766189	NM_172601	AK005230	GenBank	Consensus sequence	Q9DB48///P59279///Q3TEG7///Q5U628///Q6P7T7///G3UXQ7///Q0PD64	gb:AK005230.1 /DB_XREF=gi:12837641 /FEA=mRNA /CNT=126 /TID=Mm.32870.1 /TIER=Stack /STK=108 /UG=Mm.32870 /LL=76338 /UG_GENE=1500012D09Rik /UG_TITLE=RIKEN cDNA 1500012D09 gene /DEF=Mus musculus adult male cerebellum cDNA, RIKEN full-length enriched library, clone:1500012D09:similar to RAS-RELATED PROTEIN RAB-2, full insert sequence.	AK005230 // Mus musculus adult male cerebellum cDNA, RIKEN full-length enriched library, clone:1500012D09 product:similar to RAS-RELATED PROTEIN RAB-2 [Mus musculus], full insert sequence. // gb // 11 // ---///AK038393 // Mus musculus adult male hypothalamus cDNA, RIKEN full-length enriched library, clone:A230002G14 product:similar to RAS-RELATED PROTEIN RAB-2 [Mus musculus], full insert sequence…	Mm.32870.1	full length	Mm.32870	Mm.32870
1438954_x_at	25.169	78.3788	0	1.5709	1.5709	2.9709	P	P	Figf	c-fos induced growth factor	14205	0001525 // angiogenesis // inferred from electronic annotation///0001666 // response to hypoxia // inferred from electronic annotation///0007275 // multicellular organismal development // inferred from electronic annotation///0008283 // cell proliferation // inferred from direct assay///0008284 // positive regulation of cell proliferation // inferred from direct assay///0030154 // cell differenti…	0005576 // extracellular region // inferred from direct assay///0005615 // extracellular space // inferred from direct assay///0016020 // membrane // inferred from electronic annotation	0005172 // vascular endothelial growth factor receptor binding // not recorded///0005515 // protein binding // inferred from physical interaction///0008083 // growth factor activity // inferred from direct assay///0042056 // chemoattractant activity // not recorded///0042803 // protein homodimerization activity // inferred from physical interaction///0043184 // vascular endothelial growth factor …	GO:0001525|GO:0001666|GO:0007275|GO:0008283|GO:0008284|GO:0030154|GO:0030947|GO:0032755|GO:0048010|GO:0048010|GO:0050918|GO:0050930|GO:0051781|GO:0060754|GO:0070555|GO:0005576|GO:0005615|GO:0016020|GO:0005172|GO:0005515|GO:0008083|GO:0042056|GO:0042803|GO:0043184|GO:0043185	chrX:164400662-164400969 (+) // 99.35 // qF5		ENSMUSG00000031380	December 2011 (Mouse Genome Sequencing Consortium and NCBI 38)	IPR000072 // Platelet-derived growth factor (PDGF) // 2.9E-17	108037			NP_034346	NM_010216	BB359521	GenBank	Consensus sequence	P97946///Q6P5N9	gb:BB359521 /DB_XREF=gi:9071349 /DB_XREF=BB359521 /CLONE=C030039K08 /FEA=EST /CNT=9 /TID=Mm.3983.2 /TIER=Stack /STK=9 /UG=Mm.3983 /LL=14205 /UG_GENE=Figf /UG_TITLE=c-fos induced growth factor	BC080770 // Mus musculus c-fos induced growth factor, mRNA (cDNA clone MGC:91248 IMAGE:30286444), complete cds. // gb // --- // chrX:164373566-164402644(+)///D89628 // Mus musculus mRNA for vascular endothelial growth factor D, complete cds. // gb // --- // chrX:164373738-164402535(+)///ENSMUST00000033751 // cdna:known chromosome:GRCm38:X:164373378:164402650:1 gene:ENSMUSG00000031380 gene_biotype…	Mm.3983.2	full length	Mm.297978	Mm.3983
1426988_at	55.502	172.771	0	1.57034	1.57034	2.96974	P	P	Klhl42	kelch-like 42	232539	0000209 // protein polyubiquitination // not recorded///0007049 // cell cycle // inferred from electronic annotation///0007067 // mitosis // inferred from electronic annotation///0016567 // protein ubiquitination // inferred from electronic annotation///0032886 // regulation of microtubule-based process // not recorded///0043161 // proteasomal ubiquitin-dependent protein catabolic process // not …	0005737 // cytoplasm // inferred from electronic annotation///0005819 // spindle // inferred from electronic annotation///0005856 // cytoskeleton // inferred from electronic annotation///0031463 // Cul3-RING ubiquitin ligase complex // not recorded	0004842 // ubiquitin-protein ligase activity // not recorded///0005515 // protein binding // inferred from electronic annotation	GO:0000209|GO:0007049|GO:0007067|GO:0016567|GO:0032886|GO:0043161|GO:0051301|GO:0005737|GO:0005819|GO:0005856|GO:0031463|GO:0004842|GO:0005515	chr6:147108373-147112776 (+) // 92.7 // qG3		ENSMUSG00000040102	December 2011 (Mouse Genome Sequencing Consortium and NCBI 38)	IPR006652 // Kelch repeat type 1 // 1.3E-11///IPR006652 // Kelch repeat type 1 // 5.6E-13///IPR006652 // Kelch repeat type 1 // 5.5E-8				NP_001074706	NM_001081237	BB795533	GenBank	Consensus sequence	Q8BFQ9///B2KFS7///Q8JZU3	gb:BB795533 /DB_XREF=gi:16965152 /DB_XREF=BB795533 /CLONE=G431005H19 /FEA=mRNA /CNT=49 /TID=Mm.32497.1 /TIER=Stack /STK=29 /UG=Mm.32497 /UG_TITLE=Mus musculus, clone IMAGE:3709524, mRNA	ENSMUST00000036003 // cdna:known chromosome:GRCm38:6:147091379:147112778:1 gene:ENSMUSG00000040102 gene_biotype:protein_coding transcript_biotype:protein_coding // ensembl // 11 // ---///NM_001081237 // Mus musculus kelch-like 42 (Klhl42), mRNA. // refseq // 11 // ---	Mm.32497.1	est///full length	Mm.32497///Mm.487360///Mm.491206	Mm.32497
1429196_at	18.9068	58.826	0	1.56963	1.56963	2.96829	P	P	Rabgap1l	RAB GTPase activating protein 1-like	29809	0032313 // regulation of Rab GTPase activity // inferred from electronic annotation///0032851 // positive regulation of Rab GTPase activity // not recorded///0032880 // regulation of protein localization // not recorded///0035855 // megakaryocyte development // non-traceable author statement	0005622 // intracellular // inferred from electronic annotation///0005634 // nucleus // not recorded///0005769 // early endosome // not recorded///0005794 // Golgi apparatus // not recorded	0005096 // GTPase activator activity // inferred from electronic annotation///0005097 // Rab GTPase activator activity // not recorded///0005515 // protein binding // inferred from electronic annotation///0017137 // Rab GTPase binding // not recorded	GO:0032313|GO:0032851|GO:0032880|GO:0035855|GO:0005622|GO:0005634|GO:0005769|GO:0005794|GO:0005096|GO:0005097|GO:0005515|GO:0017137	chr1:160256579-160309171 (-) // 95.67 // qH2.1		ENSMUSG00000026721	December 2011 (Mouse Genome Sequencing Consortium and NCBI 38)	IPR000195 // Rab-GTPase-TBC domain // 1.2E-59///IPR006020 // Phosphotyrosine interaction domain // 6.0E-10///IPR022164 // Kinesin-like // 1.5E-41	1352507			NP_001033710///NP_038890	NM_001038621///NM_013862	BB431654	GenBank	Consensus sequence	A6H6A9///Q9CRQ7	gb:BB431654 /DB_XREF=gi:16424175 /DB_XREF=BB431654 /CLONE=C630039O19 /FEA=mRNA /CNT=38 /TID=Mm.39565.1 /TIER=Stack /STK=9 /UG=Mm.39565 /LL=78066 /UG_GENE=5830411O09Rik /UG_TITLE=RIKEN cDNA 5830411O09 gene	AK020007 // Mus musculus adult male thymus cDNA, RIKEN full-length enriched library, clone:5830411O09 product:unclassifiable, full insert sequence. // gb // 11 // ---///AK079402 // Mus musculus adult male bone cDNA, RIKEN full-length enriched library, clone:9830114M21 product:unclassifiable, full insert sequence. // gb // 11 // ---///AK088910 // Mus musculus 2 days neonate thymus thymic cells cDN…	Mm.39565.1	est///full length	Mm.25833///Mm.400113	Mm.39565
1435814_at	11.97	37.2271	0	1.56902	1.56902	2.96704	P	P	Xpo7	exportin 7	65246	0006611 // protein export from nucleus // not recorded///0006810 // transport // inferred from electronic annotation///0006886 // intracellular protein transport // inferred from electronic annotation///0006913 // nucleocytoplasmic transport // traceable author statement///0015031 // protein transport // inferred from electronic annotation///0051028 // mRNA transport // inferred from electronic a…	0005634 // nucleus // not recorded///0005643 // nuclear pore // not recorded///0005737 // cytoplasm // not recorded	0005049 // nuclear export signal receptor activity // not recorded///0005488 // binding // inferred from electronic annotation///0008536 // Ran GTPase binding // traceable author statement///0008565 // protein transporter activity // inferred from electronic annotation	GO:0006611|GO:0006810|GO:0006886|GO:0006913|GO:0015031|GO:0051028|GO:0005634|GO:0005643|GO:0005737|GO:0005049|GO:0005488|GO:0008536|GO:0008565	chr14:70661734-70662804 (-) // 30.97 // qD2		ENSMUSG00000022100	December 2011 (Mouse Genome Sequencing Consortium and NCBI 38)	IPR001494 // Importin-beta, N-terminal // 8.6E-15	1929705			NP_075532	NM_023045	BB198104	GenBank	Consensus sequence	Q9EPK7///E9PUW7	gb:BB198104 /DB_XREF=gi:16271118 /DB_XREF=BB198104 /CLONE=A330106L23 /FEA=EST /CNT=15 /TID=Mm.90156.1 /TIER=Stack /STK=13 /UG=Mm.90156 /UG_TITLE=ESTs	AK039776 // Mus musculus adult male spinal cord cDNA, RIKEN full-length enriched library, clone:A330106L23 product:RAN binding protein 16, full insert sequence. // gb // 11 // ---///ENSMUST00000022696 // cdna:known chromosome:GRCm38:14:70654246:70766628:-1 gene:ENSMUSG00000022100 gene_biotype:protein_coding transcript_biotype:protein_coding // ensembl // 11 // ---///ENSMUST00000167242 // cdna:kno…	Mm.90156.1	est///full length	Mm.152987///Mm.436084	Mm.90156
[truncated: 626 more rows]

## Sheet: (3-c) x 0.5 in PP
Supplemental Table S4. Microarray results showing genes that were downregulated to less than half (siCPEB1 and siFMR1 vs siControl)
#Experiment: (3) siCPEB1 and siFMR1 vs siControl
#Technology: Affymetrix.GeneChip.Mouse430_2
Probe Set ID	[control](raw)	[CPEB1 and FMR1 siRNA](raw)	[control](normalized)	[CPEB1 and FMR1 siRNA](normalized)	Fold Change (log)	Fold Change	[control](flag)	[CPEB1 and FMR1 siRNA](flag)	Gene Symbol	Gene Title	Entrez Gene	Gene Ontology Biological Process	Gene Ontology Cellular Component	Gene Ontology Molecular Function	GO(Avadis)	Alignments	EC	Ensembl	Genome Version	InterPro	MGI Name	OMIM	Pathway	RefSeq Protein ID	RefSeq Transcript ID	Representative Public ID	Sequence Source	Sequence Type	SwissProt	Target Description	Transcript Assignments	Transcript ID(Array Design)	Unigene Cluster Type	UniGene ID	Archival UniGene Cluster
[truncated: 817 more rows]
