# Supplementary material for: Cytoplasmic Polyadenylation Element-Binding Protein 1 Post-transcriptionally Regulates Fragile X Mental Retardation 1 Expression Through 3′ Untranslated Region in Central Nervous System Neurons
Source: Front Cell Neurosci. 2022 Apr 15;16:869398. doi: 10.3389/fncel.2022.869398 (PMC9051318; doi:10.3389/fncel.2022.869398)
Supplement: Supplementary file 5 [file Table_5.XLSX]

## Sheet: (4-b) x 2.0 in PP
Supplemental Table S5. Microarray results showing genes that represent more than two-fold upregulation (siFMR1 vs siCPEB1)
#Experiment: (4) siFMR1 vs siCPEB1
#Technology: Affymetrix.GeneChip.Mouse430_2
Probe Set ID	[CPEB1 siRNA](raw)	[FMR1 siRNA](raw)	[CPEB1 siRNA](normalized)	[FMR1 siRNA](normalized)	Fold Change (log)	Fold Change	[CPEB1 siRNA](flag)	[FMR1 siRNA](flag)	Gene Symbol	Gene Title	Entrez Gene	Gene Ontology Biological Process	Gene Ontology Cellular Component	Gene Ontology Molecular Function	GO(Avadis)	Alignments	EC	Ensembl	Genome Version	InterPro	MGI Name	OMIM	Pathway	RefSeq Protein ID	RefSeq Transcript ID	Representative Public ID	Sequence Source	Sequence Type	SwissProt	Target Description	Transcript Assignments	Transcript ID(Array Design)	Unigene Cluster Type	UniGene ID	Archival UniGene Cluster
1421001_a_at	46.3712	645.008	0	3.92658	3.92658	15.2062	P	P	Car6	carbonic anhydrase 6	12353	0006730 // one-carbon metabolic process // inferred from electronic annotation///0008152 // metabolic process // inferred from electronic annotation	0005576 // extracellular region // inferred from electronic annotation///0005615 // extracellular space // inferred from direct assay///0005737 // cytoplasm // inferred from direct assay	0004089 // carbonate dehydratase activity // inferred from electronic annotation///0008270 // zinc ion binding // inferred from electronic annotation///0016829 // lyase activity // inferred from electronic annotation///0046872 // metal ion binding // inferred from electronic annotation	GO:0006730|GO:0008152|GO:0005576|GO:0005615|GO:0005737|GO:0004089|GO:0008270|GO:0016829|GO:0046872	chr4:150187017-150198470 (-) // 98.05 // qE2	EC:4.2.1.1	ENSMUSG00000028972	December 2011 (Mouse Genome Sequencing Consortium and NCBI 38)	IPR001148 // Alpha carbonic anhydrase // 2.9E-82///IPR001148 // Alpha carbonic anhydrase // 5.0E-69	1333786			NP_033932	NM_009802	NM_009802	GenBank	Consensus sequence	Q3V197///Q71UK2///P18761///Q7TNG9///B1ARR4///Q3TTT1///Q05DM4///Q80YB7///Q811E8	gb:NM_009802.1 /DB_XREF=gi:6753269 /GEN=Car6 /FEA=FLmRNA /CNT=25 /TID=Mm.20289.1 /TIER=FL /STK=2 /UG=Mm.20289 /LL=12353 /DEF=Mus musculus carbonic anhydrase 6 (Car6), mRNA. /PROD=carbonic anhydrase 6 /FL=gb:AF079834.1 gb:NM_009802.1	AF079834 // Mus musculus stress-inducible intra-cellular carbonic anhydrase isozyme VI mRNA, complete cds. // gb // 11 // ---///AF079835 // Mus musculus secreted carbonic anhydrase isozyme VI precursor, mRNA, complete cds. // gb // 11 // ---///AK132599 // Mus musculus 0 day neonate head cDNA, RIKEN full-length enriched library, clone:4833414N20 product:carbonic anhydrase 6, full insert sequence. …	Mm.20289.1	full length	Mm.232523	Mm.20289
1449984_at	24.2826	230.599	0	3.37596	3.37596	10.3816	P	P	Cxcl2	chemokine (C-X-C motif) ligand 2	20310	0001975 // response to amphetamine // inferred from electronic annotation///0002237 // response to molecule of bacterial origin // inferred from direct assay///0006935 // chemotaxis // inferred from electronic annotation///0006954 // inflammatory response // inferred from electronic annotation///0006955 // immune response // inferred from electronic annotation///0007204 // elevation of cytosolic …	0005576 // extracellular region // inferred from electronic annotation///0005615 // extracellular space // inferred from direct assay///0005615 // extracellular space // not recorded	0005125 // cytokine activity // inferred from electronic annotation///0008009 // chemokine activity // not recorded	GO:0001975|GO:0002237|GO:0006935|GO:0006954|GO:0006955|GO:0007204|GO:0009408|GO:0010332|GO:0030593|GO:0030595|GO:0032355|GO:0042060|GO:0051384|GO:0070997|GO:0071222|GO:0071347|GO:0005576|GO:0005615|GO:0005615|GO:0005125|GO:0008009	chr5:90903898-90905938 (+) // 95.75 // qE1		ENSMUSG00000058427	December 2011 (Mouse Genome Sequencing Consortium and NCBI 38)	IPR001811 // Chemokine interleukin-8-like domain // 4.4E-23	1340094			NP_033166	NM_009140	NM_009140	GenBank	Consensus sequence	Q3U1J5///Q3UCP1///Q3U1L9///P10889	gb:NM_009140.1 /DB_XREF=gi:6677884 /GEN=Scyb2 /FEA=FLmRNA /CNT=4 /TID=Mm.4979.1 /TIER=FL /STK=3 /UG=Mm.4979 /LL=20310 /DEF=Mus musculus small inducible cytokine subfamily, member 2 (Scyb2), mRNA. /PROD=small inducible cytokine subfamily, member 2 /FL=gb:NM_009140.1	AK137628 // Mus musculus adult female vagina cDNA, RIKEN full-length enriched library, clone:9930001D02 product:chemokine (C-X-C motif) ligand 2, full insert sequence. // gb // 10 // ---///AK150450 // Mus musculus bone marrow macrophage cDNA, RIKEN full-length enriched library, clone:I830007N05 product:chemokine (C-X-C motif) ligand 2, full insert sequence. // gb // 10 // ---///AK155458 // Mus mu…	Mm.4979.1	est///full length	Mm.469455///Mm.4979	Mm.4979
1426267_at	6.78507	49.5965	0	2.99837	2.99837	7.99098	P	P	Gm8539///Zbtb8os	predicted gene 8539///zinc finger and BTB domain containing 8 opposite strand	67106///667253					chr4:129336002-129348743 (+) // 50.58 // qD2.2		ENSMUSG00000057572	December 2011 (Mouse Genome Sequencing Consortium and NCBI 38)	IPR023572 // Archease domain // 4.9E-53	1914356			NP_080246///XP_001001111///XP_003086476	NM_025970///XM_001001111///XM_003086428	BB417508	GenBank	Consensus sequence	Q505B7///B2KGA7	gb:BB417508 /DB_XREF=gi:16423378 /DB_XREF=BB417508 /CLONE=C530003O14 /FEA=FLmRNA /CNT=37 /TID=Mm.36575.1 /TIER=ConsEnd /STK=2 /UG=Mm.36575 /LL=67106 /UG_GENE=2010001H09Rik /UG_TITLE=RIKEN cDNA 2010001H09 gene /FL=gb:AY071852.1	AK132279 // Mus musculus 18 days pregnant adult female placenta and extra embryonic tissue cDNA, RIKEN full-length enriched library, clone:3830421J19 product:archease, full insert sequence. // gb // 10 // ---///BC046825 // Mus musculus zinc finger and BTB domain containing 8 opposite strand, mRNA (cDNA clone IMAGE:6400542). // gb // 11 // ---///ENSMUST00000141235 // cdna:known chromosome:GRCm38:4…	Mm.36575.1	full length	Mm.36575	Mm.36575
1423883_at	180.371	1180.58	0	2.83902	2.83902	7.15534	P	P	Acsl1	acyl-CoA synthetase long-chain family member 1	14081	0001676 // long-chain fatty acid metabolic process // not recorded///0006629 // lipid metabolic process // inferred from electronic annotation///0006631 // fatty acid metabolic process // not recorded///0006641 // triglyceride metabolic process // not recorded///0007584 // response to nutrient // inferred from electronic annotation///0008152 // metabolic process // inferred from electronic annota…	0005739 // mitochondrion // inferred from direct assay///0005739 // mitochondrion // not recorded///0005741 // mitochondrial outer membrane // not recorded///0005777 // peroxisome // inferred from electronic annotation///0005778 // peroxisomal membrane // not recorded///0005783 // endoplasmic reticulum // not recorded///0005789 // endoplasmic reticulum membrane // inferred from electronic annotat…	0000166 // nucleotide binding // inferred from electronic annotation///0003824 // catalytic activity // inferred from electronic annotation///0004467 // long-chain fatty acid-CoA ligase activity // not recorded///0005524 // ATP binding // inferred from electronic annotation///0016874 // ligase activity // inferred from electronic annotation///0043758 // acetate-CoA ligase (ADP-forming) activity /…	GO:0001676|GO:0006629|GO:0006631|GO:0006641|GO:0007584|GO:0008152|GO:0008610|GO:0010033|GO:0014070|GO:0015908|GO:0033211|GO:0034201|GO:0042178|GO:0042493|GO:0044539|GO:0071902|GO:0005739|GO:0005739|GO:0005741|GO:0005777|GO:0005778|GO:0005783|GO:0005789|GO:0005886|GO:0016020|GO:0016021|GO:0031090|GO:0043231|GO:0000166|GO:0003824|GO:0004467|GO:0005524|GO:0016874|GO:0043758	chr8:46534856-46536046 (+) // 95.95 // qB1.1	EC:6.2.1.3	ENSMUSG00000018796	December 2011 (Mouse Genome Sequencing Consortium and NCBI 38)	IPR000873 // AMP-dependent synthetase/ligase // 9.5E-128	102797		Fatty_Acid_Degradation // GenMAPP///Mitochondrial_fatty_acid_betaoxidation // GenMAPP	NP_032007	NM_007981	BC006692	GenBank	Consensus sequence	P41216///D3YVF6///D3Z457///Q8BUF4	gb:BC006692.1 /DB_XREF=gi:13879421 /FEA=FLmRNA /CNT=147 /TID=Mm.220964.1 /TIER=FL+Stack /STK=84 /UG=Mm.220964 /DEF=Mus musculus, clone MGC:7898 IMAGE:3582717, mRNA, complete cds. /PROD=Unknown (protein for MGC:7898) /FL=gb:BC006692.1	AK145900 // Mus musculus 13 days pregnant adult female placenta cDNA, RIKEN full-length enriched library, clone:I530012L06 product:acyl-CoA synthetase long-chain family member 1, full insert sequence. // gb // 9 // ---///AK149406 // Mus musculus adult male liver tumor cDNA, RIKEN full-length enriched library, clone:C730006H14 product:acyl-CoA synthetase long-chain family member 1, full insert seq…	Mm.220964.1	est///full length	Mm.210323///Mm.398595	Mm.220964
1434046_at	14.2504	92.3946	0	2.82538	2.82538	7.08799	M	P	AA467197	expressed sequence AA467197	433470		0005634 // nucleus // not recorded///0005739 // mitochondrion // inferred from direct assay		GO:0005634|GO:0005739	chr2:122637945-122641090 (+) // 94.02 // qE5		ENSMUSG00000033213	December 2011 (Mouse Genome Sequencing Consortium and NCBI 38)		3034182			NP_001004174	NM_001004174	BG961961	GenBank	Consensus sequence	Q3UCF3///Q810Q5///A2AK37	gb:BG961961 /DB_XREF=gi:14349598 /DB_XREF=602826672F1 /CLONE=IMAGE:4981504 /FEA=EST /CNT=59 /TID=Mm.36783.1 /TIER=Stack /STK=45 /UG=Mm.36783 /UG_TITLE=ESTs, Moderately similar to normal mucosa of esophagus specific 1 (Homo sapiens) (H.sapiens)	AK141297 // Mus musculus 7 days embryo whole body cDNA, RIKEN full-length enriched library, clone:C430023B16 product:similar to Normal mucosa of esophagus specific gene 1 protein (FOAP-11 protein) [Homo sapiens], full insert sequence. // gb // 11 // ---///AK150561 // Mus musculus bone marrow macrophage cDNA, RIKEN full-length enriched library, clone:I830012A18 product:similar to Normal mucosa of …	Mm.36783.1	est///full length	Mm.36783///Mm.398253	Mm.36783
1423556_at	18.0069	111.714	0	2.76176	2.76176	6.78225	P	P	Akr1b7	aldo-keto reductase family 1, member B7	11997	0044255 // cellular lipid metabolic process // traceable author statement///0055114 // oxidation-reduction process // inferred from electronic annotation	0005737 // cytoplasm // inferred from electronic annotation///0005739 // mitochondrion // inferred from direct assay	0004032 // alditol:NADP+ 1-oxidoreductase activity // inferred from electronic annotation///0016491 // oxidoreductase activity // inferred from electronic annotation	GO:0044255|GO:0055114|GO:0005737|GO:0005739|GO:0004032|GO:0016491	chr6:34412359-34423142 (+) // 99.29 // qB1	EC:1.1.1.21	ENSMUSG00000052131	December 2011 (Mouse Genome Sequencing Consortium and NCBI 38)	IPR023210 // NADP-dependent oxidoreductase domain // 6.3E-69	101918			NP_033861	NM_009731	AV021656	GenBank	Consensus sequence	Q5M9J9///Q3UGS8///P21300	gb:AV021656 /DB_XREF=gi:4798648 /DB_XREF=AV021656 /CLONE=1190023N10 /FEA=FLmRNA /CNT=31 /TID=Mm.14460.1 /TIER=Stack /STK=11 /UG=Mm.14460 /LL=11997 /UG_GENE=Akr1b7 /UG_TITLE=aldo-keto reductase family 1, member B7 /FL=gb:J05663.1 gb:NM_009731.1	AK002705 // Mus musculus adult male kidney cDNA, RIKEN full-length enriched library, clone:0610030H01 product:aldo-keto reductase family 1, member B7, full insert sequence. // gb // 11 // ---///AK147775 // Mus musculus melanocyte cDNA, RIKEN full-length enriched library, clone:G270033F23 product:aldo-keto reductase family 1, member B7, full insert sequence. // gb // 11 // ---///BC086929 // Mus mu…	Mm.14460.1	full length	Mm.482073	Mm.14460
1417960_at	38.4893	229.887	0	2.70697	2.70697	6.52948	P	P	Cpeb1	cytoplasmic polyadenylation element binding protein 1	12877	0006397 // mRNA processing // inferred from electronic annotation///0006417 // regulation of translation // inferred from direct assay///0007130 // synaptonemal complex assembly // inferred from mutant phenotype///0048168 // regulation of neuronal synaptic plasticity // inferred from mutant phenotype	0000932 // cytoplasmic mRNA processing body // inferred from electronic annotation///0005737 // cytoplasm // inferred from electronic annotation///0005886 // plasma membrane // inferred from electronic annotation///0014069 // postsynaptic density // inferred from electronic annotation///0016020 // membrane // inferred from direct assay///0030054 // cell junction // inferred from electronic annota…	0000166 // nucleotide binding // inferred from electronic annotation///0003676 // nucleic acid binding // inferred from electronic annotation///0003723 // RNA binding // inferred from direct assay///0003729 // mRNA binding // inferred from direct assay///0005515 // protein binding // inferred from physical interaction///0046872 // metal ion binding // inferred from electronic annotation	GO:0006397|GO:0006417|GO:0007130|GO:0048168|GO:0000932|GO:0005737|GO:0005886|GO:0014069|GO:0016020|GO:0030054|GO:0030529|GO:0045202|GO:0045211|GO:0072687|GO:0000166|GO:0003676|GO:0003723|GO:0003729|GO:0005515|GO:0046872	chr7:81347025-81455465 (-) // 97.95 // qD3		ENSMUSG00000025586	December 2011 (Mouse Genome Sequencing Consortium and NCBI 38)		108442		mRNA_processing_binding_Reactome // GenMAPP	NP_001239454///NP_001239455///NP_031781	NM_001252525///NM_001252526///NM_007755	NM_007755	GenBank	Consensus sequence	P70166///Q059Z2///F6X7Z3	gb:NM_007755.1 /DB_XREF=gi:6681002 /GEN=Cpeb /FEA=FLmRNA /CNT=74 /TID=Mm.22062.1 /TIER=FL+Stack /STK=32 /UG=Mm.22062 /LL=12877 /DEF=Mus musculus cytoplasmic polyadenylation element binding protein (Cpeb), mRNA. /PROD=cytoplasmic polyadenylation element bindingprotein /FL=gb:NM_007755.1	AK077799 // Mus musculus adult male thymus cDNA, RIKEN full-length enriched library, clone:5830476K09 product:cytoplasmic polyadenylation element binding protein, full insert sequence. // gb // 11 // ---///AK135615 // Mus musculus adult male adrenal gland cDNA, RIKEN full-length enriched library, clone:7330411C02 product:cytoplasmic polyadenylation element binding protein 1, full insert sequence.…	Mm.22062.1	est///full length	Mm.273122///Mm.410473	Mm.22062
1439817_at	16.5103	97.6039	0	2.69215	2.69215	6.46274	P	P	Emc7	ER membrane protein complex subunit 7	73024		0016020 // membrane // inferred from electronic annotation///0016021 // integral to membrane // not recorded///0072546 // ER membrane protein complex // not recorded	0030246 // carbohydrate binding // inferred from electronic annotation	GO:0016020|GO:0016021|GO:0072546|GO:0030246	chr2:112471398-112472168 (+) // 32.67 // qE3		ENSMUSG00000055943	December 2011 (Mouse Genome Sequencing Consortium and NCBI 38)	IPR019008 // Domain of unknown function DUF2012 // 8.0E-38	1920274			NP_598510	NM_133749	AI451465	GenBank	Consensus sequence	Q9EP72///Q14C26///Q91VV9	gb:AI451465 /DB_XREF=gi:4304188 /DB_XREF=mu41d07.x1 /CLONE=IMAGE:641965 /FEA=EST /CNT=9 /TID=Mm.30848.1 /TIER=ConsEnd /STK=6 /UG=Mm.30848 /LL=98979 /UG_GENE=AI451465 /UG_TITLE=expressed sequence AI451465	AK033552 // Mus musculus adult male colon cDNA, RIKEN full-length enriched library, clone:9030618C06 product:unclassifiable, full insert sequence. // gb // 11 // ---///ENSMUST00000069747 // cdna:known chromosome:GRCm38:2:112454997:112472162:1 gene:ENSMUSG00000055943 gene_biotype:protein_coding transcript_biotype:protein_coding // ensembl // 11 // ---///n287194 // accn=AK033552 class=mRNAlike lncR…	Mm.30848.1	est///full length	Mm.268027///Mm.487057	Mm.30848
1420380_at	24.8122	138.671	0	2.61112	2.61112	6.10976	P	P	Ccl2	chemokine (C-C motif) ligand 2	20296	0000165 // MAPK cascade // inferred from electronic annotation///0001525 // angiogenesis // traceable author statement///0001666 // response to hypoxia // inferred from electronic annotation///0001938 // positive regulation of endothelial cell proliferation // not recorded///0002548 // monocyte chemotaxis // inferred from electronic annotation///0006874 // cellular calcium ion homeostasis // not …	0005576 // extracellular region // inferred from electronic annotation///0005615 // extracellular space // inferred from direct assay///0005615 // extracellular space // not recorded///0005737 // cytoplasm // not recorded///0043025 // neuronal cell body // not recorded	0001664 // G-protein coupled receptor binding // inferred from direct assay///0005125 // cytokine activity // inferred from electronic annotation///0005515 // protein binding // inferred from physical interaction///0008009 // chemokine activity // not recorded///0008201 // heparin binding // not recorded///0031727 // CCR2 chemokine receptor binding // inferred from physical interaction///0031727 …	GO:0000165|GO:0001525|GO:0001666|GO:0001938|GO:0002548|GO:0006874|GO:0006935|GO:0006954|GO:0006955|GO:0007010|GO:0007179|GO:0007568|GO:0008360|GO:0009408|GO:0009611|GO:0009612|GO:0009617|GO:0010332|GO:0010574|GO:0010759|GO:0014823|GO:0016525|GO:0019221|GO:0030593|GO:0031100|GO:0031663|GO:0032496|GO:0032570|GO:0033552|GO:0034351|GO:0035684|GO:0035702|GO:0042493|GO:0043066|GO:0043200|GO:0043491|GO:…	chr11:82035583-82037456 (+) // 94.85 // qC		ENSMUSG00000035385	December 2011 (Mouse Genome Sequencing Consortium and NCBI 38)	IPR001811 // Chemokine interleukin-8-like domain // 1.7E-26	98259			NP_035463	NM_011333	AF065933	GenBank	Consensus sequence	Q5SVU3///Q3U5S8///Q3U5L6///P10148///Q7TMS1	gb:AF065933.1 /DB_XREF=gi:6531370 /GEN=Scya2 /FEA=FLmRNA /CNT=23 /TID=Mm.145.1 /TIER=FL /STK=5 /UG=Mm.145 /LL=20296 /DEF=Mus musculus strain NODLtJ small inducible cytokine A2 precursor (Scya2) mRNA, complete cds. /PROD=small inducible cytokine A2 precursor /FL=gb:NM_011333.1 gb:AF065932.1 gb:AF065931.1 gb:AF065930.1 gb:AF065929.1 gb:AF065933.1	AF065930 // Mus musculus strain B10.S/J small inducible cytokine A2 precursor (Scya2) mRNA, complete cds. // gb // 11 // ---///AF065931 // Mus musculus strain BALB/cJ small inducible cytokine A2 precursor (Scya2) mRNA, complete cds. // gb // 11 // ---///AF065932 // Mus musculus strain DBA/2J small inducible cytokine A2 precursor (Scya2) mRNA, complete cds. // gb // 11 // ---///AF065933 // Mus mus…	Mm.145.1	est///full length	Mm.290320///Mm.413131	Mm.145
1434553_at	53.4707	297.036	0	2.60239	2.60239	6.0729	P	P	Tmem56	transmembrane protein 56	99887		0016020 // membrane // inferred from electronic annotation///0016021 // integral to membrane // inferred from electronic annotation		GO:0016020|GO:0016021	chr3:121202007-121203722 (-) // 98.9 // qG1		ENSMUSG00000028132	December 2011 (Mouse Genome Sequencing Consortium and NCBI 38)	IPR006634 // TRAM/LAG1/CLN8 homology domain // 6.5E-40	1923195			NP_849267	NM_178936	BB667728	GenBank	Consensus sequence	Q8CGF5///D3Z3E6	gb:BB667728 /DB_XREF=gi:16399177 /DB_XREF=BB667728 /CLONE=C730036B01 /FEA=EST /CNT=51 /TID=Mm.2073.1 /TIER=Stack /STK=29 /UG=Mm.2073 /LL=99887 /UG_GENE=AW109744 /UG_TITLE=expressed sequence AW109744	AK050304 // Mus musculus adult male liver tumor cDNA, RIKEN full-length enriched library, clone:C730036B01 product:unclassifiable, full insert sequence. // gb // 11 // ---///BC040365 // Mus musculus transmembrane protein 56, mRNA (cDNA clone MGC:25917 IMAGE:4223855), complete cds. // gb // 10 // ---///ENSMUST00000029777 // cdna:known chromosome:GRCm38:3:121202008:121263340:-1 gene:ENSMUSG00000028…	Mm.2073.1	est///full length	Mm.26088///Mm.408682///Mm.412260///Mm.486424	Mm.2073
1416298_at	20.0758	109.595	0	2.57722	2.57722	5.96789	P	P	Mmp9	matrix metallopeptidase 9	17395	0001501 // skeletal system development // inferred from genetic interaction///0001501 // skeletal system development // inferred from mutant phenotype///0001503 // ossification // inferred from electronic annotation///0001666 // response to hypoxia // inferred from electronic annotation///0002687 // positive regulation of leukocyte migration // not recorded///0006508 // proteolysis // not recorde…	0005576 // extracellular region // inferred from electronic annotation///0005578 // proteinaceous extracellular matrix // inferred from electronic annotation///0005581 // collagen // inferred from electronic annotation///0005615 // extracellular space // not recorded///0031012 // extracellular matrix // inferred from electronic annotation///0043234 // protein complex // not recorded	0001968 // fibronectin binding // not recorded///0004222 // metalloendopeptidase activity // inferred from direct assay///0004222 // metalloendopeptidase activity // not recorded///0005515 // protein binding // inferred from electronic annotation///0008233 // peptidase activity // inferred from direct assay///0008233 // peptidase activity // not recorded///0008237 // metallopeptidase activity // …	GO:0001501|GO:0001501|GO:0001503|GO:0001666|GO:0002687|GO:0006508|GO:0006979|GO:0007566|GO:0008152|GO:0009314|GO:0009408|GO:0009612|GO:0016049|GO:0019087|GO:0030198|GO:0030198|GO:0030574|GO:0030574|GO:0031915|GO:0032355|GO:0032496|GO:0032526|GO:0034612|GO:0035094|GO:0042493|GO:0043065|GO:0045471|GO:0045766|GO:0048771|GO:0051259|GO:0051549|GO:0055093|GO:0060033|GO:0071347|GO:0071404|GO:0071460|GO:…	chr2:164948221-164955848 (+) // 88.77 // qH3	EC:3.4.24.35	ENSMUSG00000017737	December 2011 (Mouse Genome Sequencing Consortium and NCBI 38)	IPR000562 // Fibronectin, type II, collagen-binding // 3.7E-22///IPR000562 // Fibronectin, type II, collagen-binding // 1.3E-22///IPR000562 // Fibronectin, type II, collagen-binding // 2.9E-24///IPR001818 // Peptidase M10, metallopeptidase // 4.8E-62///IPR002477 // Peptidoglycan binding-like // 1.0E-9///IPR006970 // PT repeat // 1.1E-11///IPR018487 // Hemopexin-like repeats // 1.2E-9///IPR018487 …	97011		Matrix_Metalloproteinases // GenMAPP	NP_038627	NM_013599	NM_013599	GenBank	Consensus sequence	P41245///Q3UQ52///Q3TTU7///Q6GXA2///Q91ZS5///Q9QWS6///A2A5K8	gb:D12712.1 /DB_XREF=gi:286079 /GEN=gelatinase /FEA=FLmRNA /CNT=152 /TID=Mm.4406.1 /TIER=FL+Stack /STK=101 /UG=Mm.4406 /LL=17395 /DEF=Mouse mRNA for gelatinase, complete cds. /PROD=gelatinase /FL=gb:D12712.1 gb:NM_013599.1	AK004651 // Mus musculus adult male lung cDNA, RIKEN full-length enriched library, clone:1200008D17 product:matrix metalloproteinase 9, full insert sequence. // gb // 11 // ---///AK142787 // Mus musculus 15 days embryo head cDNA, RIKEN full-length enriched library, clone:D930012O16 product:matrix metalloproteinase 9, full insert sequence. // gb // 11 // ---///AK161176 // Mus musculus 0 day neonat…	Mm.4406.1	est///full length	Mm.421585///Mm.4406	Mm.4406
1417411_at	85.0626	420.957	0	2.43565	2.43565	5.41006	P	P	Nap1l5	nucleosome assembly protein 1-like 5	58243	0006334 // nucleosome assembly // inferred from electronic annotation	0005634 // nucleus // inferred from electronic annotation		GO:0006334|GO:0005634	chr6:58905232-58907080 (-) // 92.62 // qB3		ENSMUSG00000055430	December 2011 (Mouse Genome Sequencing Consortium and NCBI 38)	IPR002164 // Nucleosome assembly protein (NAP) // 2.8E-10	1923555			NP_067407	NM_021432	NM_021432	GenBank	Consensus sequence	Q9CTE1///Q9JJF0	gb:NM_021432.1 /DB_XREF=gi:10946797 /GEN=1110020M21Rik /FEA=FLmRNA /CNT=89 /TID=Mm.41277.1 /TIER=FL+Stack /STK=46 /UG=Mm.41277 /LL=58243 /DEF=Mus musculus RIKEN cDNA 1110020M21 gene (1110020M21Rik), mRNA. /PROD=hypothetical protein, MNCb-0385 /FL=gb:NM_021432.1	AK003875 // Mus musculus 18-day embryo whole body cDNA, RIKEN full-length enriched library, clone:1110020M21 product:similar to CDNA FLJ30127 FIS, CLONE BRACE1000115, WEAKLY SIMILAR TO NUCLEOSOME ASSEMBLY PROTEIN 1-LIKE 2 [Homo sapiens], full insert sequence. // gb // 11 // ---///BC046332 // Mus musculus nucleosome assembly protein 1-like 5, mRNA (cDNA clone MGC:54525 IMAGE:6491916), complete cds…	Mm.41277.1	full length	Mm.389747	Mm.41277
1448688_at	29.8182	142.408	0	2.38434	2.38434	5.22104	P	P	Podxl	podocalyxin-like	27205	0007155 // cell adhesion // inferred from electronic annotation///0007162 // negative regulation of cell adhesion // not recorded///0016477 // cell migration // inferred from mutant phenotype///0022408 // negative regulation of cell-cell adhesion // inferred from mutant phenotype///0030335 // positive regulation of cell migration // not recorded///0032534 // regulation of microvillus assembly // …	0001726 // ruffle // not recorded///0005730 // nucleolus // inferred from electronic annotation///0005737 // cytoplasm // not recorded///0005813 // centrosome // inferred from electronic annotation///0005886 // plasma membrane // inferred from direct assay///0005886 // plasma membrane // not recorded///0005902 // microvillus // inferred from electronic annotation///0015629 // actin cytoskeleton /…	0005515 // protein binding // inferred from electronic annotation	GO:0007155|GO:0007162|GO:0016477|GO:0022408|GO:0030335|GO:0032534|GO:0033634|GO:0050900|GO:0072015|GO:0072015|GO:0072175|GO:0001726|GO:0005730|GO:0005737|GO:0005813|GO:0005886|GO:0005886|GO:0005902|GO:0015629|GO:0016020|GO:0016021|GO:0016324|GO:0016324|GO:0030027|GO:0030175|GO:0031528|GO:0036057|GO:0042995|GO:0044297|GO:0045121|GO:0005515	chr6:31519492-31563836 (-) // 97.08 // qA3.3		ENSMUSG00000025608	December 2011 (Mouse Genome Sequencing Consortium and NCBI 38)	IPR013836 // CD34/Podocalyxin // 6.4E-84	1351317			NP_038751	NM_013723	AF290209	GenBank	Consensus sequence	Q9R0M4///Q791G4///Q3UYF4	gb:AF290209.1 /DB_XREF=gi:9937466 /GEN=Podxl /FEA=FLmRNA /CNT=112 /TID=Mm.89918.1 /TIER=FL+Stack /STK=46 /UG=Mm.89918 /LL=27205 /DEF=Mus musculus podocalyxin (Podxl) mRNA, complete cds. /PROD=podocalyxin /FL=gb:AB028048.1 gb:AF290209.1 gb:NM_013723.1	AF290209 // Mus musculus podocalyxin (Podxl) mRNA, complete cds. // gb // 11 // ---///BC052442 // Mus musculus podocalyxin-like, mRNA (cDNA clone MGC:63348 IMAGE:6406610), complete cds. // gb // 11 // ---///BC054530 // Mus musculus podocalyxin-like, mRNA (cDNA clone MGC:62258 IMAGE:6406610), complete cds. // gb // 11 // ---///ENSMUST00000026698 // cdna:known chromosome:GRCm38:6:31519488:31563981:…	Mm.89918.1	full length	Mm.89918	Mm.89918
1442154_at	16.0933	76.1523	0	2.37099	2.37099	5.17297	P	P	Zrsr2	zinc finger (CCCH type), RNA binding motif and serine/arginine rich 2	22184	0000245 // spliceosomal complex assembly // not recorded///0000398 // mRNA splicing, via spliceosome // not recorded///0006397 // mRNA processing // inferred from electronic annotation///0008380 // RNA splicing // inferred from electronic annotation	0005634 // nucleus // inferred from electronic annotation///0005681 // spliceosomal complex // inferred from electronic annotation///0005689 // U12-type spliceosomal complex // not recorded///0005730 // nucleolus // inferred from direct assay///0030529 // ribonucleoprotein complex // inferred from electronic annotation	0000166 // nucleotide binding // inferred from electronic annotation///0003676 // nucleic acid binding // inferred from electronic annotation///0003723 // RNA binding // inferred from electronic annotation///0030628 // pre-mRNA 3'-splice site binding // not recorded///0046872 // metal ion binding // inferred from electronic annotation	GO:0000245|GO:0000398|GO:0006397|GO:0008380|GO:0005634|GO:0005681|GO:0005689|GO:0005730|GO:0030529|GO:0000166|GO:0003676|GO:0003723|GO:0030628|GO:0046872	chrX:163950377-163951431 (-) // 83.02 // qF5		ENSMUSG00000031370	December 2011 (Mouse Genome Sequencing Consortium and NCBI 38)		103287		mRNA_processing_binding_Reactome // GenMAPP	NP_033479///NP_848909	NM_009453///NM_178794	BQ031782	GenBank	Consensus sequence	Q8BG24///B1B0E9///B1B0F0///B1B0F1///Q62377///Q4KKX6///Q8C5L9	gb:BQ031782 /DB_XREF=gi:19767061 /DB_XREF=UI-1-CF0-aod-f-11-0-UI.s1 /CLONE=UI-1-CF0-aod-f-11-0-UI /FEA=EST /CNT=8 /TID=Mm.41025.1 /TIER=ConsEnd /STK=3 /UG=Mm.41025 /UG_TITLE=ESTs	AK030296 // Mus musculus 11 days pregnant adult female ovary and uterus cDNA, RIKEN full-length enriched library, clone:5031411E02 product:U2 small nuclear ribonucleoprotein auxiliary factor (U2AF) 1, related sequence 2, full insert sequence. // gb // 11 // ---///BC065693 // Mus musculus zinc finger (CCCH type), RNA binding motif and serine/arginine rich 2, mRNA (cDNA clone IMAGE:6822265), comple…	Mm.41025.1	est///full length	Mm.405130///Mm.426178	Mm.41025
1425537_at	51.7981	229.157	0	2.27393	2.27393	4.8364	P	P	Ppm1a	protein phosphatase 1A, magnesium dependent, alpha isoform	19042	0006470 // protein dephosphorylation // inferred from direct assay///0006499 // N-terminal protein myristoylation // inferred from direct assay///0010991 // negative regulation of SMAD protein complex assembly // not recorded///0016055 // Wnt receptor signaling pathway // not recorded///0016311 // dephosphorylation // not recorded///0030177 // positive regulation of Wnt receptor signaling pathway…	0005634 // nucleus // not recorded///0005737 // cytoplasm // inferred from electronic annotation///0005829 // cytosol // inferred from direct assay///0005829 // cytosol // inferred from electronic annotation///0005891 // voltage-gated calcium channel complex // not recorded///0016020 // membrane // inferred from direct assay///0016020 // membrane // inferred from electronic annotation///0043005 /…	0000287 // magnesium ion binding // inferred from electronic annotation///0003824 // catalytic activity // inferred from electronic annotation///0004721 // phosphoprotein phosphatase activity // inferred from direct assay///0004722 // protein serine/threonine phosphatase activity // not recorded///0004871 // signal transducer activity // not recorded///0008022 // protein C-terminus binding // not…	GO:0006470|GO:0006499|GO:0010991|GO:0016055|GO:0016311|GO:0030177|GO:0030512|GO:0035970|GO:0042347|GO:0042347|GO:0043123|GO:0043124|GO:0043124|GO:0045893|GO:0005634|GO:0005737|GO:0005829|GO:0005829|GO:0005891|GO:0016020|GO:0016020|GO:0043005|GO:0000287|GO:0003824|GO:0004721|GO:0004722|GO:0004871|GO:0008022|GO:0016787|GO:0030145|GO:0033192|GO:0046872|GO:0070412	chr12:72783682-72789474 (+) // 95.02 // qC3	EC:3.1.3.16		December 2011 (Mouse Genome Sequencing Consortium and NCBI 38)		99878			NP_032936	NM_008910	AF259672	GenBank	Consensus sequence	Q8R4T7///P49443///Q9EQE2///Q9EQE3	gb:AF369981.1 /DB_XREF=gi:20161938 /FEA=FLmRNA /CNT=54 /TID=Mm.3766.2 /TIER=FL+Stack /STK=20 /UG=Mm.3766 /LL=19042 /UG_GENE=Ppm1a /DEF=Mus musculus PP alpha 2 mRNA, complete cds. /PROD=PP alpha 2 /FL=gb:AF369981.1 gb:AF259672.1	AF369981 // Mus musculus PP alpha 2 mRNA, complete cds. // gb // 10 // ---	Mm.3766.2	full length	Mm.261045	Mm.3766
1427399_a_at	26.2379	115.746	0	2.26981	2.26981	4.8226	P	P	Nxf7	nuclear RNA export factor 7	170722	0006406 // mRNA export from nucleus // inferred from electronic annotation///0006810 // transport // inferred from electronic annotation///0051028 // mRNA transport // inferred from electronic annotation	0005622 // intracellular // inferred from electronic annotation///0005634 // nucleus // not recorded///0005737 // cytoplasm // inferred from direct assay///0005737 // cytoplasm // not recorded///0015629 // actin cytoskeleton // not recorded	0000166 // nucleotide binding // inferred from electronic annotation///0003723 // RNA binding // not recorded///0003729 // mRNA binding // inferred from direct assay///0005515 // protein binding // inferred from electronic annotation	GO:0006406|GO:0006810|GO:0051028|GO:0005622|GO:0005634|GO:0005737|GO:0005737|GO:0015629|GO:0000166|GO:0003723|GO:0003729|GO:0005515	chrX:135579554-135588980 (-) // 99.1 // qF1		ENSMUSG00000031410	December 2011 (Mouse Genome Sequencing Consortium and NCBI 38)	IPR002075 // Nuclear transport factor 2 // 6.5E-14///IPR002075 // Nuclear transport factor 2 // 3.9E-14///IPR005637 // TAP C-terminal (TAP-C) domain // 2.3E-31///IPR005637 // TAP C-terminal (TAP-C) domain // 1.6E-31///IPR015245 // Nuclear RNA export factor Tap, RNA-binding domain // 2.8E-43///IPR015245 // Nuclear RNA export factor Tap, RNA-binding domain // 1.9E-43	2159343		mRNA_processing_binding_Reactome // GenMAPP	NP_570958	NM_130888	AJ305317	GenBank	Consensus sequence	Q80SZ6///F7AR15///Q99JG5///Q99JG6	gb:AJ305317.1 /DB_XREF=gi:13561070 /GEN=nxf-a1 /FEA=mRNA /CNT=5 /TID=Mm.103373.1 /TIER=ConsEnd /STK=2 /UG=Mm.103373 /LL=170722 /DEF=Mus musculus partial mRNA for nuclear export factor-a isoform 1 (nxf-a1 gene). /PROD=nuclear export factor-a isoform 1	AB178901 // Mus musculus NXF7 mRNA for nuclear export factor 7, complete cds. // gb // 11 // ---///AY260550 // Mus musculus nuclear RNA export factor 7 (Nxf7) mRNA, complete cds. // gb // 9 // ---///ENSMUST00000033784 // cdna:known chromosome:GRCm38:X:135579787:135593855:-1 gene:ENSMUSG00000031410 gene_biotype:protein_coding transcript_biotype:protein_coding // ensembl // 9 // ---///ENSMUST000001…	Mm.103373.1	full length	Mm.103373	Mm.103373
1434307_at	52.3668	230.3	0	2.26536	2.26536	4.80775	P	P	Tmem64	transmembrane protein 64	100201	0043462 // regulation of ATPase activity // inferred from mutant phenotype///0045672 // positive regulation of osteoclast differentiation // inferred from mutant phenotype///0045780 // positive regulation of bone resorption // inferred from mutant phenotype///0051480 // cytosolic calcium ion homeostasis // inferred from mutant phenotype	0005783 // endoplasmic reticulum // inferred from direct assay///0016020 // membrane // inferred from electronic annotation///0016021 // integral to membrane // inferred from electronic annotation	0005515 // protein binding // inferred from physical interaction	GO:0043462|GO:0045672|GO:0045780|GO:0051480|GO:0005783|GO:0016020|GO:0016021|GO:0005515	chr4:15285195-15286752 (+) // 98.36 // qA2		ENSMUSG00000043252	December 2011 (Mouse Genome Sequencing Consortium and NCBI 38)	IPR015414 // SNARE associated Golgi protein // 6.8E-22	2140359			NP_852066	NM_181401	AW489972	GenBank	Consensus sequence	Q3U145	gb:AW489972 /DB_XREF=gi:7060242 /DB_XREF=UI-M-BH3-asq-f-01-0-UI.s1 /CLONE=UI-M-BH3-asq-f-01-0-UI /FEA=EST /CNT=57 /TID=Mm.38877.2 /TIER=Stack /STK=35 /UG=Mm.38877 /LL=100201 /UG_GENE=AI790744 /UG_TITLE=expressed sequence AI790744	AK169861 // Mus musculus NOD-derived CD11c +ve dendritic cells cDNA, RIKEN full-length enriched library, clone:F630001G02 product:Similar to LD47277p homolog [Mus musculus], full insert sequence. // gb // 11 // ---///AK170682 // Mus musculus NOD-derived CD11c +ve dendritic cells cDNA, RIKEN full-length enriched library, clone:F630113L19 product:Similar to LD47277p homolog [Mus musculus], full ins…	Mm.38877.2	full length	Mm.394111	Mm.38877
1448721_at	35.7406	156.506	0	2.25915	2.25915	4.78709	P	P	D1Ertd622e	DNA segment, Chr 1, ERATO Doi 622, expressed	52392	0006810 // transport // inferred from electronic annotation///0015031 // protein transport // inferred from electronic annotation///0030030 // cell projection organization // inferred from electronic annotation///0060271 // cilium morphogenesis // inferred from sequence or structural similarity	0005737 // cytoplasm // not recorded///0005929 // cilium // inferred from electronic annotation///0035869 // ciliary transition zone // not recorded///0042995 // cell projection // inferred from electronic annotation	0005515 // protein binding // inferred from electronic annotation	GO:0006810|GO:0015031|GO:0030030|GO:0060271|GO:0005737|GO:0005929|GO:0035869|GO:0042995|GO:0005515	chr1:97643904-97661965 (-) // 94.25 // qD		ENSMUSG00000044768	December 2011 (Mouse Genome Sequencing Consortium and NCBI 38)		1277184			NP_598586	NM_133825	NM_133825	GenBank	Consensus sequence	Q8VEB3	gb:NM_133825.1 /DB_XREF=gi:19527041 /GEN=AI987691 /FEA=FLmRNA /CNT=87 /TID=Mm.12309.1 /TIER=FL+Stack /STK=44 /UG=Mm.12309 /LL=98482 /DEF=Mus musculus expressed sequence AI987691 (AI987691), mRNA. /PROD=expressed sequence AI987691 /FL=gb:BC019375.1 gb:NM_133825.1	BC019375 // Mus musculus DNA segment, Chr 1, ERATO Doi 622, expressed, mRNA (cDNA clone MGC:30533 IMAGE:5008599), complete cds. // gb // 11 // ---///BC023951 // Mus musculus DNA segment, Chr 1, ERATO Doi 622, expressed, mRNA (cDNA clone MGC:36588 IMAGE:5320263), complete cds. // gb // 11 // ---///BC034088 // Mus musculus DNA segment, Chr 1, ERATO Doi 622, expressed, mRNA (cDNA clone IMAGE:4481615…	Mm.12309.1	est///full length	Mm.12309///Mm.392886	Mm.12309
1452059_at	73.8927	321.702	0	2.25079	2.25079	4.75944	P	P	Slc35f5	solute carrier family 35, member F5	74150	0006810 // transport // inferred from electronic annotation	0016020 // membrane // inferred from electronic annotation///0016021 // integral to membrane // inferred from electronic annotation		GO:0006810|GO:0016020|GO:0016021	chr1:125561047-125595837 (+) // 96.77 // qE2.3		ENSMUSG00000026342	December 2011 (Mouse Genome Sequencing Consortium and NCBI 38)	IPR000620 // Drug/metabolite transporter // 8.1E-11///IPR000620 // Drug/metabolite transporter // 2.4E-9	1921400			NP_083063	NM_028787	BB752003	GenBank	Consensus sequence	Q8R314	gb:BB752003 /DB_XREF=gi:16200477 /DB_XREF=BB752003 /CLONE=G270008P16 /FEA=FLmRNA /CNT=100 /TID=Mm.28654.1 /TIER=Stack /STK=28 /UG=Mm.28654 /LL=74150 /UG_GENE=1300003P13Rik /UG_TITLE=RIKEN cDNA 1300003P13 gene /FL=gb:BC026858.1	AK145848 // Mus musculus 11 days pregnant adult female placenta cDNA, RIKEN full-length enriched library, clone:I530005N23 product:solute carrier family 35, member F5, full insert sequence. // gb // 11 // ---///AK169012 // Mus musculus 17 days pregnant adult female amnion cDNA, RIKEN full-length enriched library, clone:I920074D14 product:solute carrier family 35, member F5, full insert sequence. …	Mm.28654.1	full length	Mm.28654	Mm.28654
1418117_at	34.7838	147.546	0	2.21324	2.21324	4.63716	P	P	Ndufs4	NADH dehydrogenase (ubiquinone) Fe-S protein 4	17993	0001932 // regulation of protein phosphorylation // not recorded///0006810 // transport // inferred from electronic annotation///0007420 // brain development // not recorded///0019933 // cAMP-mediated signaling // not recorded///0022900 // electron transport chain // inferred from electronic annotation///0032981 // mitochondrial respiratory chain complex I assembly // not recorded///0045333 // ce…	0005739 // mitochondrion // inferred from direct assay///0005739 // mitochondrion // not recorded///0005743 // mitochondrial inner membrane // inferred from electronic annotation///0005747 // mitochondrial respiratory chain complex I // inferred from direct assay///0005747 // mitochondrial respiratory chain complex I // not recorded///0016020 // membrane // inferred from electronic annotation///0…	0008137 // NADH dehydrogenase (ubiquinone) activity // inferred from direct assay///0008137 // NADH dehydrogenase (ubiquinone) activity // not recorded///0016651 // oxidoreductase activity, acting on NAD(P)H // inferred from electronic annotation	GO:0001932|GO:0006810|GO:0007420|GO:0019933|GO:0022900|GO:0032981|GO:0045333|GO:0048146|GO:0051591|GO:0055114|GO:0072593|GO:0005739|GO:0005739|GO:0005743|GO:0005747|GO:0005747|GO:0016020|GO:0045271|GO:0070469|GO:0008137|GO:0008137|GO:0016651	chr13:114287794-114388258 (-) // 79.94 // qD2.2		ENSMUSG00000021764	December 2011 (Mouse Genome Sequencing Consortium and NCBI 38)	IPR006885 // NADH dehydrogenase ubiquinone Fe-S protein 4, mitochondrial // 2.0E-49	1343135			NP_035017	NM_010887	NM_010887	GenBank	Consensus sequence	E9QPX3///Q9CXZ1///Q923F9///Q9CTT4	gb:BM898749 /DB_XREF=gi:19381537 /DB_XREF=UI-M-DJ0-bta-h-05-0-UI.s1 /CLONE=UI-M-DJ0-bta-h-05-0-UI /FEA=FLmRNA /CNT=98 /TID=Mm.14442.1 /TIER=ConsEnd /STK=4 /UG=Mm.14442 /LL=17993 /UG_GENE=Ndufs4 /UG_TITLE=NADH dehydrogenase (ubiquinone) Fe-S protein 4 /FL=gb:AF124785.1 gb:NM_010887.1 gb:BC004618.1	AK035175 // Mus musculus 12 days embryo embryonic body between diaphragm region and neck cDNA, RIKEN full-length enriched library, clone:9430096G04 product:NADH dehydrogenase (ubiquinone) Fe-S protein 4, full insert sequence. // gb // 11 // ---///ENSMUST00000022286 // cdna:known chromosome:GRCm38:13:114287795:114388094:-1 gene:ENSMUSG00000021764 gene_biotype:protein_coding transcript_biotype:prot…	Mm.14442.1	full length	Mm.253142	Mm.14442
1460608_at	14.619	61.9346	0	2.21147	2.21147	4.63147	P	P	Cacna1b	calcium channel, voltage-dependent, N type, alpha 1B subunit	12287	0001956 // positive regulation of neurotransmitter secretion // not recorded///0006810 // transport // inferred from electronic annotation///0006811 // ion transport // inferred from electronic annotation///0006816 // calcium ion transport // inferred from mutant phenotype///0006816 // calcium ion transport // not recorded///0007269 // neurotransmitter secretion // inferred from mutant phenotype/…	0005886 // plasma membrane // not recorded///0005891 // voltage-gated calcium channel complex // inferred from direct assay///0016020 // membrane // inferred from direct assay///0016021 // integral to membrane // inferred from electronic annotation///0030425 // dendrite // inferred from direct assay///0043005 // neuron projection // not recorded///0043025 // neuronal cell body // inferred from di…	0000166 // nucleotide binding // inferred from electronic annotation///0005216 // ion channel activity // inferred from electronic annotation///0005244 // voltage-gated ion channel activity // inferred from electronic annotation///0005245 // voltage-gated calcium channel activity // inferred from mutant phenotype///0005245 // voltage-gated calcium channel activity // not recorded///0005262 // cal…	GO:0001956|GO:0006810|GO:0006811|GO:0006816|GO:0006816|GO:0007269|GO:0007626|GO:0008016|GO:0008217|GO:0014070|GO:0019233|GO:0033574|GO:0034765|GO:0048265|GO:0051924|GO:0055085|GO:0070509|GO:0070588|GO:0005886|GO:0005891|GO:0016020|GO:0016021|GO:0030425|GO:0043005|GO:0043025|GO:0043025|GO:0043198|GO:0043234|GO:0043679|GO:0000166|GO:0005216|GO:0005244|GO:0005245|GO:0005245|GO:0005262|GO:0005509|GO:…	chr2:24603890-24604588 (-) // 86.95 // qA3		ENSMUSG00000004113	December 2011 (Mouse Genome Sequencing Consortium and NCBI 38)	IPR005821 // Ion transport domain // 3.7E-60///IPR005821 // Ion transport domain // 1.5E-49///IPR005821 // Ion transport domain // 1.8E-54///IPR005821 // Ion transport domain // 3.7E-61///IPR005821 // Ion transport domain // 3.8E-60///IPR005821 // Ion transport domain // 1.9E-54///IPR005821 // Ion transport domain // 3.8E-61///IPR013122 // Polycystin cation channel, PKD1/PKD2 // 3.8E-9///IPR01312…	88296		Calcium_regulation_in_cardiac_cells // GenMAPP	NP_001035993///NP_031605	NM_001042528///NM_007579	AV326040	GenBank	Consensus sequence	Q3UYN6///A2AIR9///A2AIS0///O55017///B9VVV1	gb:AV326040 /DB_XREF=gi:16395535 /DB_XREF=AV326040 /CLONE=6330407J15 /FEA=EST /CNT=11 /TID=Mm.91991.1 /TIER=Stack /STK=8 /UG=Mm.91991 /UG_TITLE=ESTs	AK134542 // Mus musculus adult male medulla oblongata cDNA, RIKEN full-length enriched library, clone:6330407J15 product:calcium channel, voltage-dependent, N type, alpha 1B subunit, full insert sequence. // gb // 11 // ---///ENSMUST00000070864 // cdna:known chromosome:GRCm38:2:24603887:24763152:-1 gene:ENSMUSG00000004113 gene_biotype:protein_coding transcript_biotype:protein_coding // ensembl //…	Mm.91991.1	est///full length	Mm.397878///Mm.4424	Mm.91991
1434236_at	96.2783	400.099	0	2.18364	2.18364	4.543	P	P	Zdhhc20	zinc finger, DHHC domain containing 20	75965		0016020 // membrane // inferred from electronic annotation///0016021 // integral to membrane // inferred from electronic annotation	0008270 // zinc ion binding // inferred from electronic annotation///0016740 // transferase activity // inferred from electronic annotation///0016746 // transferase activity, transferring acyl groups // inferred from electronic annotation///0046872 // metal ion binding // inferred from electronic annotation	GO:0016020|GO:0016021|GO:0008270|GO:0016740|GO:0016746|GO:0046872	chr14:57832759-57835072 (-) // 92.86 // qC3		ENSMUSG00000021969	December 2011 (Mouse Genome Sequencing Consortium and NCBI 38)	IPR001594 // Zinc finger, DHHC-type, palmitoyltransferase // 4.2E-32	1923215			NP_083768	NM_029492	BB667600	GenBank	Consensus sequence	Q5Y5T1///Q8C5Z1	gb:BB667600 /DB_XREF=gi:16399049 /DB_XREF=BB667600 /CLONE=C730026N06 /FEA=EST /CNT=70 /TID=Mm.30612.1 /TIER=Stack /STK=38 /UG=Mm.30612 /LL=105507 /UG_GENE=AI448102 /UG_TITLE=expressed sequence AI448102	AK050207 // Mus musculus adult male liver tumor cDNA, RIKEN full-length enriched library, clone:C730026N06 product:unclassifiable, full insert sequence. // gb // 11 // ---///AK160951 // Mus musculus 15 days embryo head cDNA, RIKEN full-length enriched library, clone:4022411K08 product:unclassifiable, full insert sequence. // gb // 11 // ---///ENSMUST00000089473 // cdna:known chromosome:GRCm38:14:…	Mm.30612.1	est///full length	Mm.29044///Mm.395385///Mm.419505///Mm.467862	Mm.30612
1417069_a_at	42.2918	174.148	0	2.17043	2.17043	4.50159	P	P	Gmfb	glia maturation factor, beta	63985		0005622 // intracellular // inferred from electronic annotation	0003779 // actin binding // inferred from electronic annotation///0008083 // growth factor activity // inferred from electronic annotation	GO:0005622|GO:0003779|GO:0008083	chr14:46808150-46822162 (-) // 93.37 // qC1		ENSMUSG00000062014	December 2011 (Mouse Genome Sequencing Consortium and NCBI 38)	IPR002108 // Actin-binding, cofilin/tropomyosin type // 1.1E-33	1927133			NP_071306	NM_022023	BG228815	GenBank	Consensus sequence	Q9CQI3///A7VJ98///Q80X87///D3YY93	gb:BG066438 /DB_XREF=gi:12549007 /DB_XREF=H3043A05-3 /CLONE=H3043A05 /FEA=FLmRNA /CNT=164 /TID=Mm.87312.1 /TIER=Stack /STK=15 /UG=Mm.87312 /LL=63985 /UG_GENE=Gmfb /UG_TITLE=glia maturation factor, beta /FL=gb:AF297220.1 gb:NM_022023.1	AB001732 // Mus musculus Gmfb mRNA for glia maturation factor beta, complete cds. // gb // 11 // ---///AB050013 // Mus musculus mGMF mRNA for glia maturation factor, complete cds. // gb // 11 // ---///AF297220 // Mus musculus glia maturation factor-beta (Gmfb) mRNA, complete cds. // gb // 11 // ---///AK013947 // Mus musculus 13 days embryo head cDNA, RIKEN full-length enriched library, clone:3110…	Mm.87312.1	est///full length	Mm.455949///Mm.87312	Mm.87312
1433702_at	143.109	587.152	0	2.16519	2.16519	4.48524	P	P	Ermp1	endoplasmic reticulum metallopeptidase 1	226090	0001541 // ovarian follicle development // not recorded///0006508 // proteolysis // inferred from electronic annotation///0008152 // metabolic process // inferred from electronic annotation	0005783 // endoplasmic reticulum // not recorded///0005789 // endoplasmic reticulum membrane // inferred from electronic annotation///0016020 // membrane // inferred from electronic annotation///0016021 // integral to membrane // inferred from electronic annotation	0008233 // peptidase activity // inferred from electronic annotation///0008237 // metallopeptidase activity // inferred from electronic annotation///0016787 // hydrolase activity // inferred from electronic annotation///0046872 // metal ion binding // inferred from electronic annotation	GO:0001541|GO:0006508|GO:0008152|GO:0005783|GO:0005789|GO:0016020|GO:0016021|GO:0008233|GO:0008237|GO:0016787|GO:0046872	chr19:29610183-29612235 (-) // 96.02 // qC1		ENSMUSG00000046324	December 2011 (Mouse Genome Sequencing Consortium and NCBI 38)	IPR002933 // Peptidase M20 // 2.7E-10///IPR007484 // Peptidase M28 // 4.8E-42	106250			NP_001074682	NM_001081213///NM_146098	BI663634	GenBank	Consensus sequence	Q8K2F9///G8JL46///Q3UVK0	gb:BI663634 /DB_XREF=gi:15577867 /DB_XREF=603288342F1 /CLONE=IMAGE:5322202 /FEA=EST /CNT=111 /TID=Mm.27216.1 /TIER=Stack /STK=69 /UG=Mm.27216 /LL=52008 /UG_GENE=D19Ertd410e /UG_TITLE=DNA segment, Chr 19, ERATO Doi 410, expressed	BC031519 // Mus musculus endoplasmic reticulum metallopeptidase 1, mRNA (cDNA clone IMAGE:3987774), complete cds. // gb // 11 // ---///ENSMUST00000054083 // cdna:known chromosome:GRCm38:19:29610202:29648187:-1 gene:ENSMUSG00000046324 gene_biotype:protein_coding transcript_biotype:nonsense_mediated_decay // ensembl // 11 // ---///ENSMUST00000159692 // cdna:known chromosome:GRCm38:19:29608214:29648…	Mm.27216.1	est///full length	Mm.267131///Mm.461572///Mm.472654	Mm.27216
1435014_at	143.819	588.918	0	2.16238	2.16238	4.47654	P	P	Rab39b	RAB39B, member RAS oncogene family	67790	0006184 // GTP catabolic process // inferred from electronic annotation///0006810 // transport // inferred from electronic annotation///0006886 // intracellular protein transport // inferred from electronic annotation///0006913 // nucleocytoplasmic transport // inferred from electronic annotation///0007165 // signal transduction // inferred from electronic annotation///0007264 // small GTPase med…	0005622 // intracellular // not recorded///0005634 // nucleus // inferred from electronic annotation///0005737 // cytoplasm // inferred from electronic annotation///0005794 // Golgi apparatus // inferred from direct assay///0005794 // Golgi apparatus // not recorded///0005886 // plasma membrane // inferred from electronic annotation///0016020 // membrane // inferred from electronic annotation	0000166 // nucleotide binding // inferred from electronic annotation///0003924 // GTPase activity // inferred from electronic annotation///0005525 // GTP binding // inferred from electronic annotation	GO:0006184|GO:0006810|GO:0006886|GO:0006913|GO:0007165|GO:0007264|GO:0015031|GO:0016192|GO:0050808|GO:0005622|GO:0005634|GO:0005737|GO:0005794|GO:0005794|GO:0005886|GO:0016020|GO:0000166|GO:0003924|GO:0005525	chrX:75572044-75573293 (-) // 100.0 // qA7.3		ENSMUSG00000031202	December 2011 (Mouse Genome Sequencing Consortium and NCBI 38)	IPR001806 // Small GTPase superfamily // 7.5E-63///IPR006689 // Small GTPase superfamily, ARF/SAR type // 4.6E-16///IPR006762 // Gtr1/RagA G protein // 2.4E-9///IPR013684 // Mitochondrial Rho-like // 9.1E-19	1915040			NP_780331	NM_175122	AV162168	GenBank	Consensus sequence	Q8BHC1///Q0PD14	gb:AV162168 /DB_XREF=gi:16383378 /DB_XREF=AV162168 /CLONE=3110001C22 /FEA=EST /CNT=35 /TID=Mm.45148.1 /TIER=Stack /STK=21 /UG=Mm.45148 /UG_TITLE=ESTs	AK039013 // Mus musculus adult male hypothalamus cDNA, RIKEN full-length enriched library, clone:A230085E02 product:SIMILAR TO RAB39, MEMBER RAS ONCOGENE FAMILY homolog [Homo sapiens], full insert sequence. // gb // 11 // ---///AK048981 // Mus musculus 0 day neonate cerebellum cDNA, RIKEN full-length enriched library, clone:C230087L17 product:SIMILAR TO RAB39, MEMBER RAS ONCOGENE FAMILY homolog […	Mm.45148.1	est///full length	Mm.437356///Mm.45148	Mm.45148
1437112_at	7.848	31.9188	0	2.15258	2.15258	4.44623	M	P	Pld1	phospholipase D1	18805	0006629 // lipid metabolic process // inferred from electronic annotation///0006654 // phosphatidic acid biosynthetic process // not recorded///0007154 // cell communication // inferred from electronic annotation///0008152 // metabolic process // inferred from electronic annotation///0008654 // phospholipid biosynthetic process // not recorded///0009395 // phospholipid catabolic process // not re…	0000139 // Golgi membrane // inferred from electronic annotation///0005737 // cytoplasm // inferred from electronic annotation///0005768 // endosome // not recorded///0005783 // endoplasmic reticulum // inferred from electronic annotation///0005789 // endoplasmic reticulum membrane // inferred from electronic annotation///0005789 // endoplasmic reticulum membrane // traceable author statement///0…	0003824 // catalytic activity // inferred from electronic annotation///0004630 // phospholipase D activity // not recorded///0005515 // protein binding // inferred from electronic annotation///0005543 // phospholipid binding // inferred from electronic annotation///0016787 // hydrolase activity // inferred from electronic annotation///0035091 // phosphatidylinositol binding // inferred from elect…	GO:0006629|GO:0006654|GO:0007154|GO:0008152|GO:0008654|GO:0009395|GO:0016042|GO:0030335|GO:0043434|GO:0050830|GO:0000139|GO:0005737|GO:0005768|GO:0005783|GO:0005789|GO:0005789|GO:0005794|GO:0016020|GO:0030027|GO:0031902|GO:0031982|GO:0031985|GO:0043231|GO:0048471|GO:0003824|GO:0004630|GO:0005515|GO:0005543|GO:0016787|GO:0035091|GO:0070290	chr3:28132457-28133392 (+) // 95.01 // qA3	EC:3.1.4.4	ENSMUSG00000027695	December 2011 (Mouse Genome Sequencing Consortium and NCBI 38)	IPR001683 // Phox homologous domain // 7.4E-27///IPR001736 // Phospholipase D/Transphosphatidylase // 4.0E-12///IPR001736 // Phospholipase D/Transphosphatidylase // 2.2E-12///IPR001849 // Pleckstrin homology domain // 1.7E-9///IPR001849 // Pleckstrin homology domain // 9.1E-10	109585			NP_001157528///NP_032901	NM_001164056///NM_008875	BM228590	GenBank	Consensus sequence	Q3UWT7///Q6NVF2///F6WKY8///D3Z2V2///Q9Z280	gb:BM228590 /DB_XREF=gi:17791284 /DB_XREF=K0264B09-3 /CLONE=K0264B09 /FEA=EST /CNT=34 /TID=Mm.7819.1 /TIER=Stack /STK=25 /UG=Mm.7819 /LL=99508 /UG_GENE=AA536939 /UG_TITLE=expressed sequence AA536939	AK135690 // Mus musculus in vitro fertilized eggs cDNA, RIKEN full-length enriched library, clone:7420404F09 product:phospholipase D1, full insert sequence. // gb // 11 // ---///AK136111 // Mus musculus in vitro fertilized eggs cDNA, RIKEN full-length enriched library, clone:7420458G01 product:phospholipase D1, full insert sequence. // gb // 11 // ---///BC068144 // Mus musculus phospholipase D1, …	Mm.7819.1	full length	Mm.212039	Mm.7819
1423356_at	27.8999	111.992	0	2.13363	2.13363	4.38822	P	P	Snap29	synaptosomal-associated protein 29	67474	0000046 // autophagic vacuole fusion // not recorded///0006810 // transport // inferred from electronic annotation///0006914 // autophagy // inferred from electronic annotation///0015031 // protein transport // inferred from electronic annotation	0005634 // nucleus // not recorded///0005737 // cytoplasm // not recorded///0016020 // membrane // inferred from electronic annotation///0030054 // cell junction // inferred from electronic annotation///0031201 // SNARE complex // not recorded///0043005 // neuron projection // inferred from electronic annotation///0045202 // synapse // inferred from electronic annotation	0005515 // protein binding // inferred from electronic annotation///0019905 // syntaxin binding // not recorded	GO:0000046|GO:0006810|GO:0006914|GO:0015031|GO:0005634|GO:0005737|GO:0016020|GO:0030054|GO:0031201|GO:0043005|GO:0045202|GO:0005515|GO:0019905	chr16:17406002-17430824 (+) // 90.59 // qA3		ENSMUSG00000022765	December 2011 (Mouse Genome Sequencing Consortium and NCBI 38)	IPR000727 // Target SNARE coiled-coil domain // 4.6E-14///IPR000928 // SNAP-25 // 6.9E-10	1914724			NP_075837	NM_023348	BF682880	GenBank	Consensus sequence	Q9ERB0	gb:BF682880 /DB_XREF=gi:11956879 /DB_XREF=602117667F1 /CLONE=IMAGE:3468688 /FEA=FLmRNA /CNT=144 /TID=Mm.87340.1 /TIER=Stack /STK=61 /UG=Mm.87340 /LL=67474 /UG_GENE=1300018G05Rik /UG_TITLE=RIKEN cDNA 1300018G05 gene /FL=gb:AY008722.1 gb:NM_023348.1	AK005042 // Mus musculus adult male liver cDNA, RIKEN full-length enriched library, clone:1300018G05 product:SNAP-29 PROTEIN homolog [Rattus norvegicus], full insert sequence. // gb // 11 // ---///AK039203 // Mus musculus adult male hypothalamus cDNA, RIKEN full-length enriched library, clone:A230107D20 product:SNAP-29 PROTEIN homolog [Rattus norvegicus], full insert sequence. // gb // 9 // ---//…	Mm.87340.1	est///full length	Mm.271992///Mm.470741	Mm.87340
1446051_at	12.4756	50.0635	0	2.13322	2.13322	4.38697	P	P	Gm1140///Gm14692	predicted gene 1140///predicted gene 14692	382217///666842					chrX:67706267-67706988 (+) // 99.59 // qA7.1///chrX:67682261-67682982 (-) // 99.59 // qA7.1		ENSMUSG00000079577///ENSMUSG00000079578	December 2011 (Mouse Genome Sequencing Consortium and NCBI 38)	IPR006888 // Cor1/Xlr/Xmr family // 2.2E-20				NP_001119789///NP_001156667	NM_001126317///NM_001163195	BG075960	GenBank	Consensus sequence	A2BH01	gb:BG075960 /DB_XREF=gi:12558529 /DB_XREF=H3153H03-3 /CLONE=H3153H03 /FEA=EST /CNT=2 /TID=Mm.103252.1 /TIER=ConsEnd /STK=2 /UG=Mm.103252 /UG_TITLE=ESTs, Weakly similar to SCP3 MOUSE SYNAPTONEMAL COMPLEX PROTEIN 3 (M.musculus)	ENSMUST00000114672 // cdna:novel chromosome:GRCm38:X:67695698:67706350:1 gene:ENSMUSG00000079577 gene_biotype:protein_coding transcript_biotype:protein_coding // ensembl // --- // chrX:67682899-67693562(-)///ENSMUST00000114675 // cdna:novel chromosome:GRCm38:X:67682900:67693562:-1 gene:ENSMUSG00000079578 gene_biotype:protein_coding transcript_biotype:protein_coding // ensembl // --- // chrX:67682…	Mm.103252.1	full length	Mm.422933///Mm.484519	Mm.103252
1422996_at	40.3884	161.172	0	2.12515	2.12515	4.3625	P	P	Acot2	acyl-CoA thioesterase 2	171210	0000038 // very long-chain fatty acid metabolic process // not recorded///0001666 // response to hypoxia // not recorded///0001676 // long-chain fatty acid metabolic process // not recorded///0006637 // acyl-CoA metabolic process // not recorded///0006637 // acyl-CoA metabolic process // traceable author statement///0042760 // very long-chain fatty acid catabolic process // not recorded	0005739 // mitochondrion // inferred from direct assay///0005739 // mitochondrion // not recorded///0005739 // mitochondrion // traceable author statement///0005759 // mitochondrial matrix // inferred from electronic annotation	0004091 // carboxylesterase activity // inferred from electronic annotation///0005102 // receptor binding // not recorded///0016290 // palmitoyl-CoA hydrolase activity // not recorded///0016787 // hydrolase activity // inferred from electronic annotation///0016790 // thiolester hydrolase activity // inferred from electronic annotation///0047617 // acyl-CoA hydrolase activity // not recorded///004…	GO:0000038|GO:0001666|GO:0001676|GO:0006637|GO:0006637|GO:0042760|GO:0005739|GO:0005739|GO:0005739|GO:0005759|GO:0004091|GO:0005102|GO:0016290|GO:0016787|GO:0016790|GO:0047617|GO:0047617	chr12:83987711-83993116 (+) // 100.0 // qD1	EC:3.1.2.2	ENSMUSG00000021226	December 2011 (Mouse Genome Sequencing Consortium and NCBI 38)	IPR006862 // Acyl-CoA thioester hydrolase/bile acid-CoA amino acid N-acetyltransferase // 3.2E-41///IPR014940 // BAAT/Acyl-CoA thioester hydrolase C-terminal // 4.1E-86	2159605			NP_598949	NM_134188	NM_134188	GenBank	Consensus sequence	Q9QYR9///Q6P2K2	gb:NM_134188.1 /DB_XREF=gi:19527401 /GEN=Mte1-pending /FEA=FLmRNA /CNT=9 /TID=Mm.219457.1 /TIER=FL /STK=0 /UG=Mm.219457 /LL=171210 /DEF=Mus musculus mitochondrial acyl-CoA thioesterase 1 (Mte1-pending), mRNA. /PROD=mitochondrial acyl-CoA thioesterase 1 /FL=gb:NM_134188.1	AK141651 // Mus musculus 9 days embryo whole body cDNA, RIKEN full-length enriched library, clone:D030005G23 product:mitochondrial acyl-CoA thioesterase 1, full insert sequence. // gb // 11 // ---///AK172617 // Mus musculus activated spleen cDNA, RIKEN full-length enriched library, clone:F830219O19 product:mitochondrial acyl-CoA thioesterase 1, full insert sequence. // gb // 11 // ---///BC064469 …	Mm.219457.1	est	Mm.402659	Mm.219457
1450643_s_at	77.6077	307.283	0	2.11387	2.11387	4.3285	P	P	Acsl1	acyl-CoA synthetase long-chain family member 1	14081	0001676 // long-chain fatty acid metabolic process // not recorded///0006629 // lipid metabolic process // inferred from electronic annotation///0006631 // fatty acid metabolic process // not recorded///0006641 // triglyceride metabolic process // not recorded///0007584 // response to nutrient // inferred from electronic annotation///0008152 // metabolic process // inferred from electronic annota…	0005739 // mitochondrion // inferred from direct assay///0005739 // mitochondrion // not recorded///0005741 // mitochondrial outer membrane // not recorded///0005777 // peroxisome // inferred from electronic annotation///0005778 // peroxisomal membrane // not recorded///0005783 // endoplasmic reticulum // not recorded///0005789 // endoplasmic reticulum membrane // inferred from electronic annotat…	0000166 // nucleotide binding // inferred from electronic annotation///0003824 // catalytic activity // inferred from electronic annotation///0004467 // long-chain fatty acid-CoA ligase activity // not recorded///0005524 // ATP binding // inferred from electronic annotation///0016874 // ligase activity // inferred from electronic annotation///0043758 // acetate-CoA ligase (ADP-forming) activity /…	GO:0001676|GO:0006629|GO:0006631|GO:0006641|GO:0007584|GO:0008152|GO:0008610|GO:0010033|GO:0014070|GO:0015908|GO:0033211|GO:0034201|GO:0042178|GO:0042493|GO:0044539|GO:0071902|GO:0005739|GO:0005739|GO:0005741|GO:0005777|GO:0005778|GO:0005783|GO:0005789|GO:0005886|GO:0016020|GO:0016021|GO:0031090|GO:0043231|GO:0000166|GO:0003824|GO:0004467|GO:0005524|GO:0016874|GO:0043758	chr8:46471072-46535500 (+) // 98.92 // qB1.1	EC:6.2.1.3	ENSMUSG00000018796	December 2011 (Mouse Genome Sequencing Consortium and NCBI 38)	IPR000873 // AMP-dependent synthetase/ligase // 9.5E-128	102797		Fatty_Acid_Degradation // GenMAPP///Mitochondrial_fatty_acid_betaoxidation // GenMAPP	NP_032007	NM_007981	BI413218	GenBank	Consensus sequence	P41216///D3YVF6///D3Z457///Q8BUF4	gb:BI413218 /DB_XREF=gi:15174141 /DB_XREF=602986338F1 /CLONE=IMAGE:5142656 /FEA=FLmRNA /CNT=147 /TID=Mm.28962.1 /TIER=ConsEnd /STK=0 /UG=Mm.28962 /LL=14081 /UG_GENE=Facl2 /UG_TITLE=fatty acid Coenzyme A ligase, long chain 2 /FL=gb:NM_007981.1 gb:U15977.1	AK145900 // Mus musculus 13 days pregnant adult female placenta cDNA, RIKEN full-length enriched library, clone:I530012L06 product:acyl-CoA synthetase long-chain family member 1, full insert sequence. // gb // 11 // ---///AK149406 // Mus musculus adult male liver tumor cDNA, RIKEN full-length enriched library, clone:C730006H14 product:acyl-CoA synthetase long-chain family member 1, full insert se…	Mm.28962.1	est///full length	Mm.210323///Mm.398595	Mm.28962
1434129_s_at	26.8447	106.241	0	2.1132	2.1132	4.32648	P	P	Lhfpl2	lipoma HMGIC fusion partner-like 2	218454		0016020 // membrane // inferred from electronic annotation///0016021 // integral to membrane // inferred from electronic annotation		GO:0016020|GO:0016021	chr13:94193262-94195410 (+) // 92.84 // qC3		ENSMUSG00000045312	December 2011 (Mouse Genome Sequencing Consortium and NCBI 38)	IPR019372 // Lipoma HMGIC fusion partner-like protein // 3.1E-60	2145236			NP_766177	NM_172589	BG917242	GenBank	Consensus sequence	Q8BGA2///D3Z4C4///D3Z698	gb:BG917242 /DB_XREF=gi:14297718 /DB_XREF=602816518F1 /CLONE=IMAGE:4945493 /FEA=EST /CNT=130 /TID=Mm.205393.1 /TIER=Stack /STK=41 /UG=Mm.205393 /LL=105165 /UG_GENE=AI447312 /UG_TITLE=expressed sequence AI447312	BC040389 // Mus musculus lipoma HMGIC fusion partner-like 2, mRNA (cDNA clone MGC:27827 IMAGE:3484974), complete cds. // gb // 11 // ---///ENSMUST00000054274 // cdna:known chromosome:GRCm38:13:94057796:94195409:1 gene:ENSMUSG00000045312 gene_biotype:protein_coding transcript_biotype:protein_coding // ensembl // 11 // ---///ENSMUST00000121618 // cdna:known chromosome:GRCm38:13:94173992:94195409:1 …	Mm.205393.1	est///full length	Mm.316553///Mm.409885///Mm.417394	Mm.205393
1448623_at	202.144	799.64	0	2.11253	2.11253	4.3245	P	P	Tmem123	transmembrane protein 123	71929	0070267 // oncosis // not recorded	0009897 // external side of plasma membrane // not recorded///0016020 // membrane // inferred from electronic annotation///0016021 // integral to membrane // inferred from electronic annotation		GO:0070267|GO:0009897|GO:0016020|GO:0016021	chr9:7764096-7794333 (+) // 98.48 // qA1		ENSMUSG00000050912	December 2011 (Mouse Genome Sequencing Consortium and NCBI 38)		1919179			NP_598500	NM_133739	NM_133739	GenBank	Consensus sequence	Q91Z22///D6RI40	gb:NM_133739.1 /DB_XREF=gi:19526937 /GEN=2310075C12Rik /FEA=FLmRNA /CNT=150 /TID=Mm.146516.1 /TIER=FL+Stack /STK=52 /UG=Mm.146516 /LL=71929 /DEF=Mus musculus RIKEN cDNA 2310075C12 gene (2310075C12Rik), mRNA. /PROD=RIKEN cDNA 2310075C12 /FL=gb:BC010292.1 gb:NM_133739.1	AK010163 // Mus musculus adult male tongue cDNA, RIKEN full-length enriched library, clone:2310075C12 product:weakly similar to PORIMIN [Homo sapiens], full insert sequence. // gb // 11 // ---///AK150361 // Mus musculus bone marrow macrophage cDNA, RIKEN full-length enriched library, clone:I830005F23 product:Weakly similar to PORIMIN (Fragment), full insert sequence. // gb // 11 // ---///AK150365…	Mm.146516.1	est///full length	Mm.283293///Mm.409691	Mm.146516
1448618_at	67.8679	267.973	0	2.10986	2.10986	4.31648	P	P	Mvp	major vault protein	78388	0008283 // cell proliferation // inferred from mutant phenotype///0023057 // negative regulation of signaling // not recorded///0031953 // negative regulation of protein autophosphorylation // not recorded///0038127 // ERBB signaling pathway // not recorded///0061099 // negative regulation of protein tyrosine kinase activity // not recorded///0072376 // protein activation cascade // inferred from…	0005634 // nucleus // not recorded///0005737 // cytoplasm // not recorded///0005856 // cytoskeleton // not recorded///0030529 // ribonucleoprotein complex // inferred from electronic annotation///0043231 // intracellular membrane-bounded organelle // inferred from electronic annotation///0048471 // perinuclear region of cytoplasm // not recorded///0070062 // extracellular vesicular exosome // not…	0005515 // protein binding // inferred from electronic annotation///0019901 // protein kinase binding // not recorded///0019903 // protein phosphatase binding // not recorded	GO:0008283|GO:0023057|GO:0031953|GO:0038127|GO:0061099|GO:0072376|GO:0005634|GO:0005737|GO:0005856|GO:0030529|GO:0043231|GO:0048471|GO:0070062|GO:0005515|GO:0019901|GO:0019903	chr7:126986863-127014594 (-) // 99.15 // qF3		ENSMUSG00000030681	December 2011 (Mouse Genome Sequencing Consortium and NCBI 38)	IPR002499 // Major vault protein, N-terminal // 8.2E-8///IPR002499 // Major vault protein, N-terminal // 2.0E-18///IPR002499 // Major vault protein, N-terminal // 1.1E-16///IPR002499 // Major vault protein, N-terminal // 2.7E-14///IPR002499 // Major vault protein, N-terminal // 3.5E-16///IPR021870 // Shoulder domain // 4.1E-57	1925638			NP_542369	NM_080638	NM_080638	GenBank	Consensus sequence	Q8C2S9///Q3THX5///Q9EQK5///E9Q3X0///Q3U7S9///D3Z2N7	gb:NM_080638.1 /DB_XREF=gi:18079350 /GEN=2310009M24Rik /FEA=FLmRNA /CNT=128 /TID=Mm.24972.1 /TIER=FL+Stack /STK=53 /UG=Mm.24972 /LL=78388 /DEF=Mus musculus RIKEN cDNA 2310009M24 gene (2310009M24Rik), mRNA. /PROD=RIKEN cDNA 2310009M24 /FL=gb:AF210456.1 gb:NM_080638.1 gb:BC006709.1	AF210456 // Mus musculus major vault protein (Mvp) mRNA, complete cds. // gb // 11 // ---///AK019080 // Mus musculus adult male tongue cDNA, RIKEN full-length enriched library, clone:2310009M24 product:major vault protein, full insert sequence. // gb // 10 // ---///AK088046 // Mus musculus 2 days neonate thymus thymic cells cDNA, RIKEN full-length enriched library, clone:E430002N03 product:major …	Mm.24972.1	full length	Mm.228797	Mm.24972
1429131_at	11.4601	44.9228	0	2.0994	2.0994	4.28532	P	P	Ube2v2	ubiquitin-conjugating enzyme E2 variant 2	70620	0000729 // DNA double-strand break processing // not recorded///0008152 // metabolic process // inferred from electronic annotation///0010976 // positive regulation of neuron projection development // not recorded///0032436 // positive regulation of proteasomal ubiquitin-dependent protein catabolic process // not recorded///0042275 // error-free postreplication DNA repair // inferred from genetic…	0005634 // nucleus // not recorded///0031372 // UBC13-MMS2 complex // not recorded	0005515 // protein binding // inferred from physical interaction///0016881 // acid-amino acid ligase activity // inferred from electronic annotation	GO:0000729|GO:0008152|GO:0010976|GO:0032436|GO:0042275|GO:0043524|GO:0045739|GO:0051965|GO:0005634|GO:0031372|GO:0005515|GO:0016881	chr16:15550985-15553391 (-) // 80.11 // qA2		ENSMUSG00000022674	December 2011 (Mouse Genome Sequencing Consortium and NCBI 38)	IPR000608 // Ubiquitin-conjugating enzyme, E2 // 1.0E-22	1917870			NP_001152823///NP_076074	NM_001159351///NM_023585	AV010904	GenBank	Consensus sequence	Q9D2M8///Q4VBX4///A6X925	gb:BB038063 /DB_XREF=gi:15403744 /DB_XREF=BB038063 /CLONE=5930434L07 /FEA=mRNA /CNT=19 /TID=Mm.80388.1 /TIER=Stack /STK=11 /UG=Mm.80388 /LL=71794 /UG_GENE=1110021H13Rik /UG_TITLE=RIKEN cDNA 1110021H13 gene	AK031233 // Mus musculus 13 days embryo forelimb cDNA, RIKEN full-length enriched library, clone:5930434L07 product:ubiquitin-conjugating enzyme E2 variant 2, full insert sequence. // gb // 11 // ---///AK033016 // Mus musculus 12 days embryo female mullerian duct includes surrounding region cDNA, RIKEN full-length enriched library, clone:6820402M05 product:ubiquitin-conjugating enzyme E2 variant …	Mm.80388.1	est///full length	Mm.235407///Mm.390775///Mm.410616///Mm.448112///Mm.482264	Mm.80388
1416101_a_at	275.333	1074.18	0	2.09255	2.09255	4.26502	P	P	Hist1h1c	histone cluster 1, H1c	50708	0006334 // nucleosome assembly // inferred from electronic annotation///0016584 // nucleosome positioning // inferred from mutant phenotype	0000786 // nucleosome // inferred from electronic annotation///0005634 // nucleus // inferred from electronic annotation///0005694 // chromosome // inferred from electronic annotation	0003677 // DNA binding // inferred from direct assay///0005515 // protein binding // inferred from physical interaction	GO:0006334|GO:0016584|GO:0000786|GO:0005634|GO:0005694|GO:0003677|GO:0005515	chr13:23738806-23740367 (+) // 92.02 // qA3.1		ENSMUSG00000036181	December 2011 (Mouse Genome Sequencing Consortium and NCBI 38)	IPR005818 // Histone H1/H5 // 4.7E-26	1931526			NP_056601	NM_015786	NM_015786	GenBank	Consensus sequence	Q3UXH2///Q5SZA3///P15864	gb:NM_015786.1 /DB_XREF=gi:9845256 /GEN=H1f2 /FEA=FLmRNA /CNT=188 /TID=Mm.193539.1 /TIER=FL+Stack /STK=127 /UG=Mm.193539 /LL=50708 /DEF=Mus musculus H1 histone family, member 2 (H1f2), mRNA. /PROD=H1 histone family, member 2 /FL=gb:NM_015786.1	AK002321 // Mus musculus adult male kidney cDNA, RIKEN full-length enriched library, clone:0610008C09 product:H1 histone family, member 2, full insert sequence. // gb // 11 // ---///AK135614 // Mus musculus adult male adrenal gland cDNA, RIKEN full-length enriched library, clone:7330411A02 product:histone 1, H1c, full insert sequence. // gb // 11 // ---///AK216922 // Mus musculus cDNA, clone:Y2G0…	Mm.193539.1	full length	Mm.193539	Mm.193539
1435767_at	51.9767	201.043	0	2.08014	2.08014	4.22848	P	P	Scn3b	sodium channel, voltage-gated, type III, beta	235281	0006810 // transport // inferred from electronic annotation///0006811 // ion transport // inferred from electronic annotation///0006814 // sodium ion transport // not recorded///0007399 // nervous system development // inferred from electronic annotation///0010460 // positive regulation of heart rate // inferred from mutant phenotype///0010765 // positive regulation of sodium ion transport // not…	0001518 // voltage-gated sodium channel complex // not recorded///0005886 // plasma membrane // not recorded///0016020 // membrane // inferred from electronic annotation///0016021 // integral to membrane // not recorded///0030018 // Z disc // inferred from direct assay	0005244 // voltage-gated ion channel activity // inferred from electronic annotation///0005272 // sodium channel activity // inferred from electronic annotation///0005515 // protein binding // inferred from electronic annotation///0017080 // sodium channel regulator activity // not recorded///0044325 // ion channel binding // inferred from physical interaction///0044325 // ion channel binding // …	GO:0006810|GO:0006811|GO:0006814|GO:0007399|GO:0010460|GO:0010765|GO:0019233|GO:0034765|GO:0035725|GO:0035725|GO:0035725|GO:0045760|GO:0051899|GO:0060048|GO:0060371|GO:0060371|GO:0060373|GO:0061337|GO:0072659|GO:0086002|GO:0086005|GO:0086005|GO:0086010|GO:0086012|GO:0086014|GO:0086070|GO:0086091|GO:2000649|GO:0001518|GO:0005886|GO:0016020|GO:0016021|GO:0030018|GO:0005244|GO:0005272|GO:0005515|GO:…	chr9:40282452-40291622 (+) // 81.03 // qA5.1		ENSMUSG00000049281	December 2011 (Mouse Genome Sequencing Consortium and NCBI 38)	IPR013106 // Immunoglobulin V-set // 3.5E-21///IPR013106 // Immunoglobulin V-set // 1.2E-17///IPR013151 // Immunoglobulin // 1.5E-9///IPR013151 // Immunoglobulin // 1.4E-8	1918882			NP_001077386///NP_705742///NP_839941	NM_001083917///NM_153522///NM_178227	BE951842	GenBank	Consensus sequence	Q0P666///Q8BHK2///H3BJR6///Q69ZQ3///C3VDI5///C3VDI6///H3BJ27	gb:BE951842 /DB_XREF=gi:10591609 /DB_XREF=UI-M-CC0-ayf-e-05-0-UI.s1 /CLONE=UI-M-CC0-ayf-e-05-0-UI /FEA=EST /CNT=48 /TID=Mm.45097.2 /TIER=Stack /STK=13 /UG=Mm.45097 /UG_TITLE=Mus musculus brain and heart sodium channel beta 3 subunit mRNA, complete cds	AK003240 // Mus musculus 18-day embryo whole body cDNA, RIKEN full-length enriched library, clone:1110001K16 product:inferred: Mus musculus brain and heart sodium channel beta 3 subunit mRNA, complete cds / KIAA1158 protein {Homo sapiens}, full insert sequence. // gb // 9 // ---///AK049286 // Mus musculus ES cells cDNA, RIKEN full-length enriched library, clone:C330019I03 product:VOLTAGE-GATED SO…	Mm.45097.2	est///full length	Mm.290083///Mm.409052	Mm.45097
1452299_at	29.8349	114.765	0	2.07218	2.07218	4.2052	P	P	Wwp1	WW domain containing E3 ubiquitin protein ligase 1	107568	0006464 // cellular protein modification process // inferred from electronic annotation///0016567 // protein ubiquitination // inferred from direct assay///0016567 // protein ubiquitination // traceable author statement///0030217 // T cell differentiation // traceable author statement///0030324 // lung development // traceable author statement///0042787 // protein ubiquitination involved in ubiqu…	0005622 // intracellular // inferred from electronic annotation///0005634 // nucleus // not recorded///0005737 // cytoplasm // not recorded///0005886 // plasma membrane // inferred from electronic annotation///0016020 // membrane // inferred from electronic annotation	0004842 // ubiquitin-protein ligase activity // inferred from direct assay///0004842 // ubiquitin-protein ligase activity // traceable author statement///0005515 // protein binding // inferred from physical interaction///0016874 // ligase activity // inferred from electronic annotation	GO:0006464|GO:0016567|GO:0016567|GO:0030217|GO:0030324|GO:0042787|GO:0043161|GO:0045892|GO:0005622|GO:0005634|GO:0005737|GO:0005886|GO:0016020|GO:0004842|GO:0004842|GO:0005515|GO:0016874	chr4:19607145-19650260 (-) // 88.09 // qA3		ENSMUSG00000041058	December 2011 (Mouse Genome Sequencing Consortium and NCBI 38)	IPR000008 // C2 calcium-dependent membrane targeting // 4.4E-13///IPR000569 // HECT // 4.9E-96///IPR001202 // WW domain // 1.1E-18///IPR001202 // WW domain // 6.3E-18///IPR001202 // WW domain // 4.4E-18///IPR001202 // WW domain // 2.7E-12	1861728			NP_001263221///NP_796301	NM_001276292///NM_177327///NR_074089///NR_074090	BI102531	GenBank	Consensus sequence	Q8BZZ3///Q7TMG3///B9EKB3///Q05CE4///Q3UV52	gb:BB397174 /DB_XREF=gi:16411795 /DB_XREF=BB397174 /CLONE=C330002J17 /FEA=mRNA /CNT=181 /TID=Mm.78312.1 /TIER=Stack /STK=17 /UG=Mm.78312 /UG_TITLE=Mus musculus, Similar to WW domain-containing protein 1, clone IMAGE:5343337, mRNA, partial cds	AK049113 // Mus musculus ES cells cDNA, RIKEN full-length enriched library, clone:C330002J17 product:unclassifiable, full insert sequence. // gb // 11 // ---///ENSMUST00000108246 // cdna:known chromosome:GRCm38:4:19608303:19708993:-1 gene:ENSMUSG00000041058 gene_biotype:protein_coding transcript_biotype:protein_coding // ensembl // 11 // ---///n273865 // accn=AK049113 class=mRNAlike lncRNA name=M…	Mm.78312.1	est///full length	Mm.445150///Mm.448209///Mm.449476///Mm.451211///Mm.78312	Mm.78312
1424223_at	41.9732	158.473	0	2.04526	2.04526	4.12748	P	P	Mtfp1	mitochondrial fission process 1	67900	0000266 // mitochondrial fission // not recorded///0006915 // apoptotic process // inferred from electronic annotation///0007006 // mitochondrial membrane organization // not recorded	0005739 // mitochondrion // inferred from direct assay///0005739 // mitochondrion // not recorded///0005743 // mitochondrial inner membrane // not recorded///0016020 // membrane // inferred from electronic annotation///0016021 // integral to membrane // inferred from electronic annotation		GO:0000266|GO:0006915|GO:0007006|GO:0005739|GO:0005739|GO:0005743|GO:0016020|GO:0016021	chr11:4091479-4095406 (-) // 80.97 // qA1		ENSMUSG00000004748	December 2011 (Mouse Genome Sequencing Consortium and NCBI 38)	IPR019560 // Mitochondrial 18kDa protein // 4.3E-45	1916686			NP_080719	NM_026443	BC019205	GenBank	Consensus sequence	Q9CRB8///Q91X54///Q3TI65	gb:BC019205.1 /DB_XREF=gi:17512505 /FEA=FLmRNA /CNT=74 /TID=Mm.41719.1 /TIER=FL+Stack /STK=44 /UG=Mm.41719 /LL=67900 /UG_GENE=2610507A21Rik /DEF=Mus musculus, RIKEN cDNA 1700020C11 gene, clone MGC:29077 IMAGE:5051472, mRNA, complete cds. /PROD=RIKEN cDNA 1700020C11 gene /FL=gb:BC019205.1	AK006148 // Mus musculus adult male testis cDNA, RIKEN full-length enriched library, clone:1700020C11 product:WUGSC:H_DJ0539M06.2 PROTEIN homolog [Homo sapiens], full insert sequence. // gb // 10 // ---///AK010971 // Mus musculus 13 days embryo liver cDNA, RIKEN full-length enriched library, clone:2510015N08 product:RIKEN cDNA 2610507A21 gene, full insert sequence. // gb // 11 // ---///AK012058 /…	Mm.41719.1	est///full length	Mm.396257///Mm.41719	Mm.41719
1456250_x_at	171.973	648.12	0	2.04265	2.04265	4.12001	P	P	Tgfbi	transforming growth factor, beta induced	21810	0001525 // angiogenesis // inferred from electronic annotation///0002062 // chondrocyte differentiation // inferred from electronic annotation///0007155 // cell adhesion // inferred from direct assay///0030198 // extracellular matrix organization // inferred from direct assay	0005576 // extracellular region // inferred from electronic annotation///0005578 // proteinaceous extracellular matrix // inferred from direct assay///0005604 // basement membrane // not recorded///0005615 // extracellular space // inferred from direct assay///0031012 // extracellular matrix // not recorded///0070062 // extracellular vesicular exosome // not recorded	0005515 // protein binding // inferred from electronic annotation///0050840 // extracellular matrix binding // inferred from direct assay	GO:0001525|GO:0002062|GO:0007155|GO:0030198|GO:0005576|GO:0005578|GO:0005604|GO:0005615|GO:0031012|GO:0070062|GO:0005515|GO:0050840	chr13:56639166-56639354 (+) // 59.6 // qB1		ENSMUSG00000035493	December 2011 (Mouse Genome Sequencing Consortium and NCBI 38)	IPR000782 // FAS1 domain // 1.3E-29///IPR000782 // FAS1 domain // 1.2E-32///IPR000782 // FAS1 domain // 4.9E-18///IPR000782 // FAS1 domain // 1.1E-33	99959			NP_033395	NM_009369	BB533460	GenBank	Consensus sequence	P82198///Q3UXJ2///Q3UBG4///Q3TAY9///A1L353///Q19PV3///Q3TDZ5///A1L354	gb:BB533460 /DB_XREF=gi:9585389 /DB_XREF=BB533460 /CLONE=E030030E06 /FEA=EST /CNT=13 /TID=Mm.14455.3 /TIER=Stack /STK=13 /UG=Mm.14455 /LL=21810 /UG_GENE=Tgfbi /UG_TITLE=transforming growth factor, beta induced, 68 kDa	AK084431 // Mus musculus 12 days embryo eyeball cDNA, RIKEN full-length enriched library, clone:D230045E03 product:transforming growth factor, beta induced, 68 kDa, full insert sequence. // gb // --- // chr13:56609585-56639350(+)///AK135536 // Mus musculus 12 days embryo female mullerian duct includes surrounding region cDNA, RIKEN full-length enriched library, clone:6820446C07 product:transformi…	Mm.14455.3	full length	Mm.14455	Mm.14455
1449324_at	424.232	1585.16	0	2.03028	2.03028	4.08483	P	P	Ero1l	ERO1-like (S. cerevisiae)	50527	0006457 // protein folding // inferred from direct assay///0006457 // protein folding // not recorded///0006810 // transport // inferred from electronic annotation///0006915 // apoptotic process // inferred from electronic annotation///0022900 // electron transport chain // inferred from electronic annotation///0030968 // endoplasmic reticulum unfolded protein response // inferred from direct ass…	0005783 // endoplasmic reticulum // not recorded///0005789 // endoplasmic reticulum membrane // inferred from electronic annotation///0016020 // membrane // inferred from electronic annotation///0030176 // integral to endoplasmic reticulum membrane // not recorded	0003756 // protein disulfide isomerase activity // inferred from electronic annotation///0016491 // oxidoreductase activity // inferred from direct assay///0016491 // oxidoreductase activity // not recorded///0016671 // oxidoreductase activity, acting on a sulfur group of donors, disulfide as acceptor // inferred from electronic annotation///0050660 // flavin adenine dinucleotide binding // infer…	GO:0006457|GO:0006457|GO:0006810|GO:0006915|GO:0022900|GO:0030968|GO:0034976|GO:0050873|GO:0051085|GO:0051209|GO:0055114|GO:0070059|GO:0005783|GO:0005789|GO:0016020|GO:0030176|GO:0003756|GO:0016491|GO:0016491|GO:0016671|GO:0050660	chr14:45283091-45318562 (-) // 87.22 // qC1	EC:1.8.4.-	ENSMUSG00000021831	December 2011 (Mouse Genome Sequencing Consortium and NCBI 38)	IPR007266 // Endoplasmic reticulum oxidoreductin 1 // 4.6E-134	1354385			NP_056589	NM_015774	BM234652	GenBank	Consensus sequence	Q4FK57///Q8R180///Q3TXL0///Q4FJZ3	gb:BM234652 /DB_XREF=gi:17869922 /DB_XREF=K0404B03-3 /CLONE=K0404B03 /FEA=FLmRNA /CNT=192 /TID=Mm.206768.1 /TIER=Stack /STK=33 /UG=Mm.206768 /LL=50527 /UG_GENE=Ero1l /UG_TITLE=ERO1-like (S. cerevisiae) /FL=gb:BC025102.1 gb:NM_015774.2	AK142595 // Mus musculus 10 days lactation, adult female mammary gland cDNA, RIKEN full-length enriched library, clone:D730003D08 product:ERO1-like (S. cerevisiae), full insert sequence. // gb // 10 // ---///ENSMUST00000022378 // cdna:known chromosome:GRCm38:14:45283092:45318572:-1 gene:ENSMUSG00000021831 gene_biotype:protein_coding transcript_biotype:protein_coding // ensembl // 11 // ---///NM_0…	Mm.206768.1	est///full length	Mm.387108///Mm.389973///Mm.399331///Mm.408078///Mm.419497///Mm.472985	Mm.206768
1428663_at	32.8918	122.689	0	2.02778	2.02778	4.07777	P	P	Sgms2	sphingomyelin synthase 2	74442	0006629 // lipid metabolic process // inferred from electronic annotation///0006665 // sphingolipid metabolic process // inferred from electronic annotation///0006686 // sphingomyelin biosynthetic process // not recorded///0006686 // sphingomyelin biosynthetic process // inferred from sequence or structural similarity///0016310 // phosphorylation // inferred from electronic annotation	0000139 // Golgi membrane // inferred from electronic annotation///0005794 // Golgi apparatus // not recorded///0005886 // plasma membrane // inferred from electronic annotation///0005887 // integral to plasma membrane // not recorded///0005887 // integral to plasma membrane // inferred from sequence or structural similarity///0016020 // membrane // inferred from electronic annotation///0016021 /…	0003824 // catalytic activity // inferred from electronic annotation///0016301 // kinase activity // inferred from electronic annotation///0016740 // transferase activity // inferred from electronic annotation///0033188 // sphingomyelin synthase activity // inferred from electronic annotation///0047493 // ceramide cholinephosphotransferase activity // not recorded///0047493 // ceramide cholinepho…	GO:0006629|GO:0006665|GO:0006686|GO:0006686|GO:0016310|GO:0000139|GO:0005794|GO:0005886|GO:0005887|GO:0005887|GO:0016020|GO:0016021|GO:0030173|GO:0030173|GO:0045203|GO:0003824|GO:0016301|GO:0016740|GO:0033188|GO:0047493|GO:0047493	chr3:131318985-131320239 (-) // 85.6 // qG3	EC:2.7.8.27	ENSMUSG00000050931	December 2011 (Mouse Genome Sequencing Consortium and NCBI 38)		1921692			NP_083219	NM_028943	AK017223	GenBank	Consensus sequence	Q9D4B1///D3YVS9	gb:AK017223.1 /DB_XREF=gi:12856357 /FEA=mRNA /CNT=36 /TID=Mm.35676.1 /TIER=Stack /STK=27 /UG=Mm.35676 /LL=71305 /UG_GENE=5133401H06Rik /UG_TITLE=RIKEN cDNA 5133401H06 gene /DEF=Mus musculus 10 days neonate intestine cDNA, RIKEN full-length enriched library, clone:5133401H06:unclassifiable transcript, full insert sequence.	AK017223 // Mus musculus 10 days neonate intestine cDNA, RIKEN full-length enriched library, clone:5133401H06 product:unclassifiable, full insert sequence. // gb // 11 // ---///ENSMUST00000090246 // cdna:known chromosome:GRCm38:3:131318985:131344933:-1 gene:ENSMUSG00000050931 gene_biotype:protein_coding transcript_biotype:protein_coding // ensembl // 11 // ---///n291074 // accn=AK017223 class=mRN…	Mm.35676.1	est///full length	Mm.273360///Mm.399563	Mm.35676
1436818_a_at	89.6078	332.744	0	2.02128	2.02128	4.05945	P	P	Msi2	musashi RNA-binding protein 2	76626	0048864 // stem cell development // inferred from mutant phenotype	0005737 // cytoplasm // inferred from direct assay///0005844 // polysome // inferred from direct assay	0000166 // nucleotide binding // inferred from electronic annotation///0003676 // nucleic acid binding // inferred from electronic annotation///0003723 // RNA binding // inferred from electronic annotation///0003727 // single-stranded RNA binding // inferred from direct assay///0008266 // poly(U) RNA binding // inferred from direct assay	GO:0048864|GO:0005737|GO:0005844|GO:0000166|GO:0003676|GO:0003723|GO:0003727|GO:0008266	chr11:88339515-88341532 (-) // 90.91 // qC		ENSMUSG00000069769	December 2011 (Mouse Genome Sequencing Consortium and NCBI 38)	IPR000504 // RNA recognition motif domain // 1.2E-23///IPR000504 // RNA recognition motif domain // 9.9E-21	1923876		mRNA_processing_binding_Reactome // GenMAPP	NP_001188270///NP_473384	NM_001201341///NM_054043	BB479807	GenBank	Consensus sequence	Q920Q6///Q2M2Q8///B1AT10///Q32LZ4///Q3T9Z8///Q3TE41///Q3UWR6	gb:BB479807 /DB_XREF=gi:16440607 /DB_XREF=BB479807 /CLONE=D330041B03 /FEA=EST /CNT=95 /TID=Mm.27164.2 /TIER=Stack /STK=47 /UG=Mm.27164 /LL=103735 /UG_GENE=AI451722 /UG_TITLE=expressed sequence AI451722	AK037632 // Mus musculus 16 days neonate thymus cDNA, RIKEN full-length enriched library, clone:A130030M24 product:unclassifiable, full insert sequence. // gb // 10 // ---///AK038120 // Mus musculus 16 days neonate thymus cDNA, RIKEN full-length enriched library, clone:A130080F03 product:Musashi homolog 2 (Drosophila), full insert sequence. // gb // 10 // ---///AK052351 // Mus musculus 13 days em…	Mm.27164.2	est///full length	Mm.400451///Mm.418462///Mm.443787///Mm.474737	Mm.27164
1427098_at	22.3092	82.2056	0	2.01017	2.01017	4.02829	P	P	Wwp1	WW domain containing E3 ubiquitin protein ligase 1	107568	0006464 // cellular protein modification process // inferred from electronic annotation///0016567 // protein ubiquitination // inferred from direct assay///0016567 // protein ubiquitination // traceable author statement///0030217 // T cell differentiation // traceable author statement///0030324 // lung development // traceable author statement///0042787 // protein ubiquitination involved in ubiqu…	0005622 // intracellular // inferred from electronic annotation///0005634 // nucleus // not recorded///0005737 // cytoplasm // not recorded///0005886 // plasma membrane // inferred from electronic annotation///0016020 // membrane // inferred from electronic annotation	0004842 // ubiquitin-protein ligase activity // inferred from direct assay///0004842 // ubiquitin-protein ligase activity // traceable author statement///0005515 // protein binding // inferred from physical interaction///0016874 // ligase activity // inferred from electronic annotation	GO:0006464|GO:0016567|GO:0016567|GO:0030217|GO:0030324|GO:0042787|GO:0043161|GO:0045892|GO:0005622|GO:0005634|GO:0005737|GO:0005886|GO:0016020|GO:0004842|GO:0004842|GO:0005515|GO:0016874	chr4:19607145-19650260 (-) // 88.09 // qA3		ENSMUSG00000041058	December 2011 (Mouse Genome Sequencing Consortium and NCBI 38)	IPR000008 // C2 calcium-dependent membrane targeting // 4.4E-13///IPR000569 // HECT // 4.9E-96///IPR001202 // WW domain // 1.1E-18///IPR001202 // WW domain // 6.3E-18///IPR001202 // WW domain // 4.4E-18///IPR001202 // WW domain // 2.7E-12	1861728			NP_001263221///NP_796301	NM_001276292///NM_177327///NR_074089///NR_074090	BI102531	GenBank	Consensus sequence	Q8BZZ3///Q3UV52///B9EKB3///Q7TMG3///Q05CE4	gb:BM119396 /DB_XREF=gi:17087422 /DB_XREF=L0924G09-3 /CLONE=L0924G09 /FEA=mRNA /CNT=181 /TID=Mm.78312.1 /TIER=Stack /STK=10 /UG=Mm.78312 /UG_TITLE=Mus musculus, Similar to WW domain-containing protein 1, clone IMAGE:5343337, mRNA, partial cds	AK031762 // Mus musculus 11 days embryo head cDNA, RIKEN full-length enriched library, clone:6230411J22 product:WWP1 (FRAGMENT) homolog [Homo sapiens], full insert sequence. // gb // 11 // ---///AK032232 // Mus musculus adult male olfactory brain cDNA, RIKEN full-length enriched library, clone:6430508G12 product:similar to DJ468O1.1 (ATROPHIN 1 INTERACTING PROTEIN 4 (AIP4)) (FRAGMENT) [Homo sapie…	Mm.78312.1	est///full length	Mm.445150///Mm.448209///Mm.449476///Mm.451211///Mm.78312	Mm.78312
1421239_at	8.00786	29.5074	0	2.01016	2.01016	4.02827	P	P	Il6st	interleukin 6 signal transducer	16195	0005977 // glycogen metabolic process // inferred from mutant phenotype///0006642 // triglyceride mobilization // not recorded///0007165 // signal transduction // inferred from direct assay///0008284 // positive regulation of cell proliferation // inferred from genetic interaction///0008284 // positive regulation of cell proliferation // not recorded///0008593 // regulation of Notch signaling pat…	0005615 // extracellular space // not recorded///0005896 // interleukin-6 receptor complex // not recorded///0005900 // oncostatin-M receptor complex // not recorded///0009897 // external side of plasma membrane // inferred from direct assay///0016020 // membrane // inferred from electronic annotation///0016021 // integral to membrane // inferred from electronic annotation///0030425 // dendrite /…	0004896 // cytokine receptor activity // inferred from electronic annotation///0004897 // ciliary neurotrophic factor receptor activity // not recorded///0004915 // interleukin-6 receptor activity // not recorded///0004921 // interleukin-11 receptor activity // inferred from direct assay///0004923 // leukemia inhibitory factor receptor activity // not recorded///0004924 // oncostatin-M receptor a…	GO:0005977|GO:0006642|GO:0007165|GO:0008284|GO:0008284|GO:0008593|GO:0014911|GO:0019221|GO:0019221|GO:0034097|GO:0038154|GO:0038165|GO:0042102|GO:0042511|GO:0042517|GO:0045669|GO:0048711|GO:0048861|GO:0051481|GO:0070102|GO:0070104|GO:0070106|GO:0070120|GO:0005615|GO:0005896|GO:0005900|GO:0009897|GO:0016020|GO:0016021|GO:0030425|GO:0032809|GO:0043025|GO:0044297|GO:0070110|GO:0004896|GO:0004897|GO:…	chr13:112464135-112505438 (+) // 94.34 // qD2.2		ENSMUSG00000021756	December 2011 (Mouse Genome Sequencing Consortium and NCBI 38)	IPR003961 // Fibronectin, type III // 1.2E-11///IPR003961 // Fibronectin, type III // 1.6E-12///IPR010457 // Immunoglobulin C2-set-like, ligand-binding // 1.3E-33///IPR015321 // Interleukin-6 receptor alpha chain, binding // 1.2E-10	96560			NP_034690	NM_010560	AA717838	GenBank	Consensus sequence	Q3UQA0///Q6PDI9///Q00560///Q3TDT5	gb:NM_010560.1 /DB_XREF=gi:6754337 /GEN=Il6st /FEA=FLmRNA /CNT=18 /TID=Mm.4364.1 /TIER=FL /STK=2 /UG=Mm.4364 /LL=16195 /DEF=Mus musculus interleukin 6 signal transducer (Il6st), mRNA. /PROD=interleukin 6 signal transducer /FL=gb:NM_010560.1 gb:M83336.1	AK142637 // Mus musculus 10 days lactation, adult female mammary gland cDNA, RIKEN full-length enriched library, clone:D730026P19 product:interleukin 6 signal transducer, full insert sequence. // gb // 10 // ---///BC058679 // Mus musculus interleukin 6 signal transducer, mRNA (cDNA clone MGC:76374 IMAGE:6834623), complete cds. // gb // 9 // ---///ENSMUST00000070731 // cdna:known chromosome:GRCm38…	Mm.4364.1	est///full length	Mm.4364///Mm.481483	Mm.4364
1448570_at	316.9	1151.42	0	1.98989	1.98989	3.97205	P	P	Gmfb	glia maturation factor, beta	63985		0005622 // intracellular // inferred from electronic annotation	0003779 // actin binding // inferred from electronic annotation///0008083 // growth factor activity // inferred from electronic annotation	GO:0005622|GO:0003779|GO:0008083	chr14:46808150-46822162 (-) // 93.37 // qC1		ENSMUSG00000062014	December 2011 (Mouse Genome Sequencing Consortium and NCBI 38)	IPR002108 // Actin-binding, cofilin/tropomyosin type // 1.1E-33	1927133			NP_071306	NM_022023	BG228815	GenBank	Consensus sequence	Q9CQI3///A7VJ98///Q80X87///D3YY93	gb:NM_022023.1 /DB_XREF=gi:11993947 /GEN=Gmfb /FEA=FLmRNA /CNT=164 /TID=Mm.87312.1 /TIER=FL+Stack /STK=58 /UG=Mm.87312 /LL=63985 /DEF=Mus musculus glia maturation factor, beta (Gmfb), mRNA. /PROD=glia maturation factor, beta /FL=gb:AF297220.1 gb:NM_022023.1	AB001732 // Mus musculus Gmfb mRNA for glia maturation factor beta, complete cds. // gb // 10 // ---///AF297220 // Mus musculus glia maturation factor-beta (Gmfb) mRNA, complete cds. // gb // 11 // ---///AK142014 // Mus musculus 12 days embryo eyeball cDNA, RIKEN full-length enriched library, clone:D230003C02 product:glia maturation factor, beta, full insert sequence. // gb // 9 // ---///BC040233…	Mm.87312.1	est///full length	Mm.455949///Mm.87312	Mm.87312
1458012_at	3.91893	14.2088	0	1.98682	1.98682	3.96363	P	P	Dach2	dachshund 2 (Drosophila)	93837	0006351 // transcription, DNA-dependent // inferred from electronic annotation///0006355 // regulation of transcription, DNA-dependent // inferred from electronic annotation///0007275 // multicellular organismal development // inferred from electronic annotation///0046545 // development of primary female sexual characteristics // inferred from genetic interaction	0005634 // nucleus // not recorded	0000166 // nucleotide binding // inferred from electronic annotation///0003677 // DNA binding // inferred from electronic annotation	GO:0006351|GO:0006355|GO:0007275|GO:0046545|GO:0005634|GO:0000166|GO:0003677	chrX:113833230-113834264 (+) // 100.0 // qE1		ENSMUSG00000025592	December 2011 (Mouse Genome Sequencing Consortium and NCBI 38)	IPR003380 // Transforming protein Ski // 2.9E-54	1890446			NP_001136042///NP_291083	NM_001142570///NM_033605	BB175077	GenBank	Consensus sequence	Q925Q8///C7E439	gb:BB175077 /DB_XREF=gi:16269645 /DB_XREF=BB175077 /CLONE=A230055B21 /FEA=EST /CNT=4 /TID=Mm.130056.1 /TIER=ConsEnd /STK=3 /UG=Mm.130056 /UG_TITLE=ESTs	AK038687 // Mus musculus adult male hypothalamus cDNA, RIKEN full-length enriched library, clone:A230055B21 product:dachshund 2 (Drosophila), full insert sequence. // gb // 11 // ---///BC059233 // Mus musculus dachshund 2 (Drosophila), mRNA (cDNA clone MGC:66847 IMAGE:6406445), complete cds. // gb // 9 // ---///ENSMUST00000113382 // cdna:known chromosome:GRCm38:X:113298257:113834256:1 gene:ENSMUS…	Mm.130056.1	est///full length	Mm.487965///Mm.79760	Mm.130056
1433792_at	12.4672	45.1349	0	1.98468	1.98468	3.95774	P	P	Nrip2	nuclear receptor interacting protein 2	60345	0000122 // negative regulation of transcription from RNA polymerase II promoter // inferred from direct assay///0006351 // transcription, DNA-dependent // inferred from electronic annotation///0006355 // regulation of transcription, DNA-dependent // inferred from electronic annotation///0006508 // proteolysis // inferred from electronic annotation	0005634 // nucleus // inferred from direct assay///0005737 // cytoplasm // not recorded	0004190 // aspartic-type endopeptidase activity // inferred from electronic annotation///0005515 // protein binding // inferred from physical interaction	GO:0000122|GO:0006351|GO:0006355|GO:0006508|GO:0005634|GO:0005737|GO:0004190|GO:0005515	chr6:128408433-128408935 (+) // 93.48 // qF3		ENSMUSG00000001520	December 2011 (Mouse Genome Sequencing Consortium and NCBI 38)	IPR019103 // Aspartic peptidase, DDI1-type // 1.4E-11///IPR019103 // Aspartic peptidase, DDI1-type // 1.2E-9	1891884			NP_001156330///NP_068363	NM_001162858///NM_021717	AW491344	GenBank	Consensus sequence	Q9JHR9///Q52KR0	gb:AW491344 /DB_XREF=gi:7061665 /DB_XREF=UI-M-BH3-atr-g-05-0-UI.s1 /CLONE=UI-M-BH3-atr-g-05-0-UI /FEA=EST /CNT=61 /TID=Mm.41566.1 /TIER=Stack /STK=61 /UG=Mm.41566 /LL=101363 /UG_GENE=AW491344 /UG_TITLE=expressed sequence AW491344	AK134689 // Mus musculus adult male medulla oblongata cDNA, RIKEN full-length enriched library, clone:6330525A16 product:nuclear receptor interacting protein 2, full insert sequence. // gb // 11 // ---///BC094230 // Mus musculus nuclear receptor interacting protein 2, mRNA (cDNA clone MGC:106498 IMAGE:30535040), complete cds. // gb // 11 // ---///ENSMUST00000001561 // cdna:known chromosome:GRCm38…	Mm.41566.1	full length	Mm.269883	Mm.41566
1428085_at	303.865	1099.92	0	1.98447	1.98447	3.95717	P	P	1110057K04Rik	RIKEN cDNA 1110057K04 gene	68832					chr12:8208107-8285760 (+) // 91.2 // qA1.1		ENSMUSG00000037669	December 2011 (Mouse Genome Sequencing Consortium and NCBI 38)	IPR019363 // Protein of unknown function DUF2305 // 4.9E-87///IPR019363 // Protein of unknown function DUF2305 // 1.7E-60	1916082			NP_001161239///NP_001161240///NP_765989	NM_001167767///NM_001167768///NM_172401	AK004285	GenBank	Consensus sequence	Q8BVA5	gb:AK004285.1 /DB_XREF=gi:12835413 /FEA=mRNA /CNT=179 /TID=Mm.25608.1 /TIER=Stack /STK=133 /UG=Mm.25608 /LL=68832 /UG_GENE=1110057K04Rik /UG_TITLE=RIKEN cDNA 1110057K04 gene /DEF=Mus musculus 18 days embryo whole body cDNA, RIKEN full-length enriched library, clone:1110057K04:hypothetical protein, full insert sequence.	BC046986 // Mus musculus RIKEN cDNA 1110057K04 gene, mRNA (cDNA clone MGC:54890 IMAGE:6476504), complete cds. // gb // 11 // ---///BC057311 // Mus musculus RIKEN cDNA 1110057K04 gene, mRNA (cDNA clone MGC:66610 IMAGE:6811681), complete cds. // gb // 11 // ---///ENSMUST00000037383 // cdna:known chromosome:GRCm38:12:8208107:8285758:1 gene:ENSMUSG00000037669 gene_biotype:protein_coding transcript_bi…	Mm.25608.1	est///full length	Mm.25608///Mm.394563	Mm.25608
1419030_at	183.557	659.073	0	1.97278	1.97278	3.92524	P	P	Ero1l	ERO1-like (S. cerevisiae)	50527	0006457 // protein folding // inferred from direct assay///0006457 // protein folding // not recorded///0006810 // transport // inferred from electronic annotation///0006915 // apoptotic process // inferred from electronic annotation///0022900 // electron transport chain // inferred from electronic annotation///0030968 // endoplasmic reticulum unfolded protein response // inferred from direct ass…	0005783 // endoplasmic reticulum // not recorded///0005789 // endoplasmic reticulum membrane // inferred from electronic annotation///0016020 // membrane // inferred from electronic annotation///0030176 // integral to endoplasmic reticulum membrane // not recorded	0003756 // protein disulfide isomerase activity // inferred from electronic annotation///0016491 // oxidoreductase activity // inferred from direct assay///0016491 // oxidoreductase activity // not recorded///0016671 // oxidoreductase activity, acting on a sulfur group of donors, disulfide as acceptor // inferred from electronic annotation///0050660 // flavin adenine dinucleotide binding // infer…	GO:0006457|GO:0006457|GO:0006810|GO:0006915|GO:0022900|GO:0030968|GO:0034976|GO:0050873|GO:0051085|GO:0051209|GO:0055114|GO:0070059|GO:0005783|GO:0005789|GO:0016020|GO:0030176|GO:0003756|GO:0016491|GO:0016491|GO:0016671|GO:0050660	chr14:45283091-45318562 (-) // 87.22 // qC1	EC:1.8.4.-	ENSMUSG00000021831	December 2011 (Mouse Genome Sequencing Consortium and NCBI 38)	IPR007266 // Endoplasmic reticulum oxidoreductin 1 // 4.6E-134	1354385			NP_056589	NM_015774	BM234652	GenBank	Consensus sequence	Q8R180///Q4FK57///Q3TXL0///Q4FJZ3	gb:NM_015774.2 /DB_XREF=gi:15718668 /GEN=Ero1l /FEA=FLmRNA /CNT=192 /TID=Mm.206768.1 /TIER=FL /STK=3 /UG=Mm.206768 /LL=50527 /DEF=Mus musculus ERO1-like (S. cerevisiae) (Ero1l), mRNA. /PROD=ERO1-like (S. cerevisiae) /FL=gb:BC025102.1 gb:NM_015774.2	AF144695 // Mus musculus ERO1L (Ero1l) mRNA, complete cds. // gb // 11 // ---///AK009667 // Mus musculus adult male tongue cDNA, RIKEN full-length enriched library, clone:2310037M18 product:ERO1-like (S. cerevisiae), full insert sequence. // gb // 11 // ---///AK142595 // Mus musculus 10 days lactation, adult female mammary gland cDNA, RIKEN full-length enriched library, clone:D730003D08 product:E…	Mm.206768.1	est///full length	Mm.387108///Mm.389973///Mm.399331///Mm.408078///Mm.419497///Mm.472985	Mm.206768
1457690_at	11.3371	40.5533	0	1.96734	1.96734	3.91046	P	P	Kalrn	kalirin, RhoGEF kinase	545156	0006468 // protein phosphorylation // inferred from electronic annotation///0007399 // nervous system development // not recorded///0007409 // axonogenesis // not recorded///0016310 // phosphorylation // inferred from electronic annotation///0035023 // regulation of Rho protein signal transduction // inferred from electronic annotation///0035556 // intracellular signal transduction // not recorde…	0005737 // cytoplasm // inferred from electronic annotation///0005856 // cytoskeleton // inferred from electronic annotation///0043005 // neuron projection // not recorded///0043025 // neuronal cell body // not recorded///0048471 // perinuclear region of cytoplasm // not recorded	0000166 // nucleotide binding // inferred from electronic annotation///0004672 // protein kinase activity // inferred from electronic annotation///0004674 // protein serine/threonine kinase activity // inferred from electronic annotation///0005085 // guanyl-nucleotide exchange factor activity // inferred from electronic annotation///0005089 // Rho guanyl-nucleotide exchange factor activity // inf…	GO:0006468|GO:0007399|GO:0007409|GO:0016310|GO:0035023|GO:0035556|GO:0050773|GO:0005737|GO:0005856|GO:0043005|GO:0043025|GO:0048471|GO:0000166|GO:0004672|GO:0004674|GO:0005085|GO:0005089|GO:0005524|GO:0005543|GO:0016301|GO:0016740|GO:0016772|GO:0019899|GO:0046872	chr16:33973989-33974830 (-) // 99.88 // qB3	EC:2.7.11.1		December 2011 (Mouse Genome Sequencing Consortium and NCBI 38)		2685385			NP_001157740///NP_796331	NM_001164268///NM_177357	BB560050	GenBank	Consensus sequence	A2CG49///Q6PD97	gb:BB560050 /DB_XREF=gi:16449067 /DB_XREF=BB560050 /CLONE=E530005C20 /FEA=EST /CNT=10 /TID=Mm.101990.1 /TIER=ConsEnd /STK=3 /UG=Mm.101990 /UG_TITLE=ESTs, Weakly similar to TRIO_HUMAN TRIPLE FUNCTIONAL DOMAIN PROTEIN (H.sapiens)	AK086150 // Mus musculus 15 days embryo head cDNA, RIKEN full-length enriched library, clone:D930008F12 product:unclassifiable, full insert sequence. // gb // 11 // ---///AK089128 // Mus musculus 10 days neonate olfactory brain cDNA, RIKEN full-length enriched library, clone:E530005C20 product:unclassifiable, full insert sequence. // gb // 11 // ---///n269574 // accn=AK086150 class=mRNAlike lncRN…	Mm.101990.1	full length	Mm.82274	Mm.101990
1436051_at	169.066	603.75	0	1.96494	1.96494	3.90396	P	P	Myo5a	myosin VA	17918	0006511 // ubiquitin-dependent protein catabolic process // inferred from electronic annotation///0006582 // melanin metabolic process // inferred from mutant phenotype///0006887 // exocytosis // inferred from mutant phenotype///0007268 // synaptic transmission // inferred from mutant phenotype///0007601 // visual perception // inferred from mutant phenotype///0008152 // metabolic process // infe…	0001726 // ruffle // not recorded///0001750 // photoreceptor outer segment // inferred from direct assay///0005737 // cytoplasm // inferred from direct assay///0005737 // cytoplasm // not recorded///0005794 // Golgi apparatus // inferred from direct assay///0005829 // cytosol // traceable author statement///0005882 // intermediate filament // inferred from direct assay///0008021 // synaptic vesic…	0000146 // microfilament motor activity // inferred from direct assay///0000146 // microfilament motor activity // not recorded///0000149 // SNARE binding // not recorded///0000166 // nucleotide binding // inferred from electronic annotation///0003774 // motor activity // inferred from direct assay///0003774 // motor activity // not recorded///0003779 // actin binding // inferred from direct assa…	GO:0006511|GO:0006582|GO:0006887|GO:0007268|GO:0007601|GO:0008152|GO:0016192|GO:0017157|GO:0030048|GO:0030048|GO:0030050|GO:0030050|GO:0030073|GO:0030318|GO:0031585|GO:0031987|GO:0032252|GO:0032252|GO:0032400|GO:0032402|GO:0032402|GO:0032869|GO:0042438|GO:0042476|GO:0042552|GO:0042640|GO:0042759|GO:0043473|GO:0043473|GO:0048066|GO:0050808|GO:0050885|GO:0051643|GO:0072659|GO:0001726|GO:0001750|GO:…	chr9:75221835-75223688 (+) // 97.62 // qD		ENSMUSG00000034593	December 2011 (Mouse Genome Sequencing Consortium and NCBI 38)	IPR000048 // IQ motif, EF-hand binding site // 2.3E-7///IPR000048 // IQ motif, EF-hand binding site // 6.5E-7///IPR000048 // IQ motif, EF-hand binding site // 3.0E-10///IPR000048 // IQ motif, EF-hand binding site // 3.0E-8///IPR000048 // IQ motif, EF-hand binding site // 2.8E-8///IPR000048 // IQ motif, EF-hand binding site // 1.7E-5///IPR001609 // Myosin head, motor domain // 8.3E-274///IPR018444…	105976			NP_034994	NM_010864	BQ174518	GenBank	Consensus sequence	Q99104	gb:BQ174518 /DB_XREF=gi:20350009 /DB_XREF=UI-M-DJ2-bvy-i-12-0-UI.s1 /CLONE=UI-M-DJ2-bvy-i-12-0-UI /FEA=EST /CNT=36 /TID=Mm.200292.1 /TIER=Stack /STK=11 /UG=Mm.200292 /LL=102493 /UG_GENE=AI413174 /UG_TITLE=expressed sequence AI413174	AK035816 // Mus musculus 16 days neonate cerebellum cDNA, RIKEN full-length enriched library, clone:9630007J19 product:unclassifiable, full insert sequence. // gb // 11 // ---///ENSMUST00000123128 // cdna:novel chromosome:GRCm38:9:75071188:75223688:1 gene:ENSMUSG00000034593 gene_biotype:protein_coding transcript_biotype:protein_coding // ensembl // 11 // ---///n285211 // accn=AK035816 class=mRNAl…	Mm.200292.1	est///full length	Mm.3645///Mm.419548	Mm.200292
1437285_at	11.4588	40.8573	0	1.96271	1.96271	3.89793	P	P	Nadk2	NAD kinase 2, mitochondrial	68646	0006741 // NADP biosynthetic process // inferred from electronic annotation///0008152 // metabolic process // inferred from electronic annotation///0016310 // phosphorylation // inferred from electronic annotation///0019674 // NAD metabolic process // not recorded	0005739 // mitochondrion // inferred from direct assay///0005739 // mitochondrion // not recorded	0000166 // nucleotide binding // inferred from electronic annotation///0003951 // NAD+ kinase activity // not recorded///0005524 // ATP binding // inferred from electronic annotation///0016301 // kinase activity // inferred from electronic annotation///0016740 // transferase activity // inferred from electronic annotation///0042803 // protein homodimerization activity // not recorded	GO:0006741|GO:0008152|GO:0016310|GO:0019674|GO:0005739|GO:0005739|GO:0000166|GO:0003951|GO:0005524|GO:0016301|GO:0016740|GO:0042803	chr15:9103325-9110496 (+) // 99.55 // qA1	EC:2.7.1.23	ENSMUSG00000022253	December 2011 (Mouse Genome Sequencing Consortium and NCBI 38)	IPR002504 // Inorganic polyphosphate/ATP-NAD kinase, predicted // 1.2E-10///IPR002504 // Inorganic polyphosphate/ATP-NAD kinase, predicted // 9.4E-15///IPR002504 // Inorganic polyphosphate/ATP-NAD kinase, predicted // 7.7E-12				NP_001035485///NP_001078879	NM_001040395///NM_001085410	BB277742	GenBank	Consensus sequence	Q8C5H8///Q14BL1///Q9CUB4	gb:BG070096 /DB_XREF=gi:12552588 /DB_XREF=H3082G01-3 /CLONE=H3082G01 /FEA=EST /CNT=136 /TID=Mm.42110.2 /TIER=Stack /STK=20 /UG=Mm.42110 /LL=68646 /UG_GENE=1110020G09Rik /UG_TITLE=RIKEN cDNA 1110020G09 gene	ENSMUST00000067760 // cdna:known chromosome:GRCm38:15:9071260:9110487:1 gene:ENSMUSG00000022253 gene_biotype:protein_coding transcript_biotype:protein_coding // ensembl // 11 // ---///ENSMUST00000100789 // cdna:known chromosome:GRCm38:15:9071260:9110487:1 gene:ENSMUSG00000022253 gene_biotype:protein_coding transcript_biotype:protein_coding // ensembl // 11 // ---///ENSMUST00000100790 // cdna:know…	Mm.42110.2	est///full length	Mm.244226///Mm.290732///Mm.395907///Mm.403322///Mm.423642	Mm.42110
1415871_at	54.9663	193.994	0	1.94796	1.94796	3.8583	P	P	Tgfbi	transforming growth factor, beta induced	21810	0001525 // angiogenesis // inferred from electronic annotation///0002062 // chondrocyte differentiation // inferred from electronic annotation///0007155 // cell adhesion // inferred from direct assay///0030198 // extracellular matrix organization // inferred from direct assay	0005576 // extracellular region // inferred from electronic annotation///0005578 // proteinaceous extracellular matrix // inferred from direct assay///0005604 // basement membrane // not recorded///0005615 // extracellular space // inferred from direct assay///0031012 // extracellular matrix // not recorded///0070062 // extracellular vesicular exosome // not recorded	0005515 // protein binding // inferred from electronic annotation///0050840 // extracellular matrix binding // inferred from direct assay	GO:0001525|GO:0002062|GO:0007155|GO:0030198|GO:0005576|GO:0005578|GO:0005604|GO:0005615|GO:0031012|GO:0070062|GO:0005515|GO:0050840	chr13:56609568-56639359 (+) // 98.66 // qB1		ENSMUSG00000035493	December 2011 (Mouse Genome Sequencing Consortium and NCBI 38)	IPR000782 // FAS1 domain // 1.3E-29///IPR000782 // FAS1 domain // 1.2E-32///IPR000782 // FAS1 domain // 4.9E-18///IPR000782 // FAS1 domain // 1.1E-33	99959			NP_033395	NM_009369	NM_009369	GenBank	Consensus sequence	P82198///Q3UXJ2///Q3UBG4///Q3TAY9///A1L353///A1L354///Q19PV3///Q3TDZ5	gb:NM_009369.1 /DB_XREF=gi:6678320 /GEN=Tgfbi /FEA=FLmRNA /CNT=272 /TID=Mm.14455.1 /TIER=FL+Stack /STK=191 /UG=Mm.14455 /LL=21810 /DEF=Mus musculus transforming growth factor, beta induced, 68 kDa (Tgfbi), mRNA. /PROD=transforming growth factor, beta induced, 68kDa /FL=gb:L19932.1 gb:NM_009369.1	AK084431 // Mus musculus 12 days embryo eyeball cDNA, RIKEN full-length enriched library, clone:D230045E03 product:transforming growth factor, beta induced, 68 kDa, full insert sequence. // gb // 11 // ---///AK135536 // Mus musculus 12 days embryo female mullerian duct includes surrounding region cDNA, RIKEN full-length enriched library, clone:6820446C07 product:transforming growth factor, beta i…	Mm.14455.1	full length	Mm.14455	Mm.14455
1433953_at	300.68	1052.91	0	1.93665	1.93665	3.82816	P	P	Zfp277	zinc finger protein 277	246196		0005622 // intracellular // inferred from electronic annotation	0008270 // zinc ion binding // inferred from electronic annotation///0046872 // metal ion binding // inferred from electronic annotation	GO:0005622|GO:0008270|GO:0046872	chr12:40315045-40445747 (-) // 97.64 // qB1		ENSMUSG00000055917	December 2011 (Mouse Genome Sequencing Consortium and NCBI 38)	IPR022755 // Zinc finger, double-stranded RNA binding // 4.0E-9///IPR022755 // Zinc finger, double-stranded RNA binding // 5.3E-9	1890393			NP_766163///NP_849173	NM_172575///NM_178845	BQ176535	GenBank	Consensus sequence	Q8BVX7///Q8BVL5///Q3UM86///Q3U0V6///Q80UK2///E9Q6D6	gb:BQ176535 /DB_XREF=gi:20352027 /DB_XREF=UI-M-DJ2-bvw-n-22-0-UI.s1 /CLONE=UI-M-DJ2-bvw-n-22-0-UI /FEA=EST /CNT=92 /TID=Mm.26852.1 /TIER=Stack /STK=49 /UG=Mm.26852 /UG_TITLE=ESTs, Moderately similar to zinc finger protein 277 (Homo sapiens) (H.sapiens)	AK075945 // Mus musculus ES cells cDNA, RIKEN full-length enriched library, clone:2410017E24 product:NUCLEAR RECEPTOR-INTERACTING FACTOR homolog [Homo sapiens], full insert sequence. // gb // 11 // ---///AK077401 // Mus musculus 6 days neonate head cDNA, RIKEN full-length enriched library, clone:5430433M03 product:zinc finger protein 277, full insert sequence. // gb // 11 // ---///AK145060 // Mus…	Mm.26852.1	est///full length	Mm.26852///Mm.403271	Mm.26852
1421976_at	11.1259	38.9051	0	1.93461	1.93461	3.82274	M	P	Mmp19	matrix metallopeptidase 19	58223	0001525 // angiogenesis // inferred from electronic annotation///0001541 // ovarian follicle development // inferred from electronic annotation///0001542 // ovulation from ovarian follicle // inferred from electronic annotation///0001554 // luteolysis // inferred from electronic annotation///0006508 // proteolysis // inferred from electronic annotation///0007275 // multicellular organismal develo…	0005576 // extracellular region // inferred from electronic annotation///0005578 // proteinaceous extracellular matrix // inferred from electronic annotation///0005886 // plasma membrane // inferred from electronic annotation///0016020 // membrane // inferred from electronic annotation///0031012 // extracellular matrix // inferred from electronic annotation///0031225 // anchored to membrane // in…	0004222 // metalloendopeptidase activity // inferred from sequence or structural similarity///0005509 // calcium ion binding // inferred from electronic annotation///0008233 // peptidase activity // inferred from electronic annotation///0008237 // metallopeptidase activity // inferred from electronic annotation///0008270 // zinc ion binding // inferred from electronic annotation///0016787 // hydr…	GO:0001525|GO:0001541|GO:0001542|GO:0001554|GO:0006508|GO:0007275|GO:0008152|GO:0009725|GO:0030154|GO:0030574|GO:0051591|GO:0005576|GO:0005578|GO:0005886|GO:0016020|GO:0031012|GO:0031225|GO:0004222|GO:0005509|GO:0008233|GO:0008237|GO:0008270|GO:0016787|GO:0046872	chr10:128790972-128799991 (+) // 85.63 // qD3		ENSMUSG00000025355	December 2011 (Mouse Genome Sequencing Consortium and NCBI 38)	IPR001818 // Peptidase M10, metallopeptidase // 2.5E-50///IPR002477 // Peptidoglycan binding-like // 3.7E-11///IPR018487 // Hemopexin-like repeats // 1.1E-8///IPR018487 // Hemopexin-like repeats // 1.9E-12///IPR018487 // Hemopexin-like repeats // 3.2E-11///IPR018487 // Hemopexin-like repeats // 8.6E-15	1927899		Matrix_Metalloproteinases // GenMAPP	NP_001157669///NP_067387	NM_001164197///NM_021412	AF153199	GenBank	Consensus sequence	Q9JHI0///Q3UW97///Q2KHP2	gb:AF153199.1 /DB_XREF=gi:11095501 /FEA=FLmRNA /CNT=23 /TID=Mm.131266.1 /TIER=FL /STK=1 /UG=Mm.131266 /LL=58223 /UG_GENE=Mmp19 /DEF=Mus musculus matrix metalloproteinase 19 mRNA, complete cds. /PROD=matrix metalloproteinase 19 /FL=gb:NM_021412.1 gb:AF162446.1 gb:AF153199.1 gb:AF155221.1	AF153199 // Mus musculus matrix metalloproteinase 19 mRNA, complete cds. // gb // 11 // ---///AF155221 // Mus musculus matrix metalloproteinase 19 (Mmp19) mRNA, complete cds. // gb // 11 // ---///AF162446 // Mus musculus matrix metalloproteinase-19 mRNA, complete cds. // gb // 11 // ---///AK079924 // Mus musculus adult male aorta and vein cDNA, RIKEN full-length enriched library, clone:A530006M24…	Mm.131266.1	full length	Mm.131266	Mm.131266
1439478_at	142.466	493.187	0	1.92008	1.92008	3.78445	P	P	Acot2	acyl-CoA thioesterase 2	171210	0000038 // very long-chain fatty acid metabolic process // not recorded///0001666 // response to hypoxia // not recorded///0001676 // long-chain fatty acid metabolic process // not recorded///0006637 // acyl-CoA metabolic process // not recorded///0006637 // acyl-CoA metabolic process // traceable author statement///0042760 // very long-chain fatty acid catabolic process // not recorded	0005739 // mitochondrion // inferred from direct assay///0005739 // mitochondrion // not recorded///0005739 // mitochondrion // traceable author statement///0005759 // mitochondrial matrix // inferred from electronic annotation	0004091 // carboxylesterase activity // inferred from electronic annotation///0005102 // receptor binding // not recorded///0016290 // palmitoyl-CoA hydrolase activity // not recorded///0016787 // hydrolase activity // inferred from electronic annotation///0016790 // thiolester hydrolase activity // inferred from electronic annotation///0047617 // acyl-CoA hydrolase activity // not recorded///004…	GO:0000038|GO:0001666|GO:0001676|GO:0006637|GO:0006637|GO:0042760|GO:0005739|GO:0005739|GO:0005739|GO:0005759|GO:0004091|GO:0005102|GO:0016290|GO:0016787|GO:0016790|GO:0047617|GO:0047617	chr12:84017746-84018332 (+) // 26.76 // qD1	EC:3.1.2.2	ENSMUSG00000021226	December 2011 (Mouse Genome Sequencing Consortium and NCBI 38)	IPR006862 // Acyl-CoA thioester hydrolase/bile acid-CoA amino acid N-acetyltransferase // 3.2E-41///IPR014940 // BAAT/Acyl-CoA thioester hydrolase C-terminal // 4.1E-86	2159605			NP_598949	NM_134188	BB500039	GenBank	Consensus sequence	Q9QYR9///Q6P2K2	gb:BB500039 /DB_XREF=gi:9476812 /DB_XREF=BB500039 /CLONE=D630024H24 /FEA=EST /CNT=22 /TID=Mm.45431.1 /TIER=ConsEnd /STK=7 /UG=Mm.45431 /UG_TITLE=ESTs	AK141651 // Mus musculus 9 days embryo whole body cDNA, RIKEN full-length enriched library, clone:D030005G23 product:mitochondrial acyl-CoA thioesterase 1, full insert sequence. // gb // 10 // ---///AK172617 // Mus musculus activated spleen cDNA, RIKEN full-length enriched library, clone:F830219O19 product:mitochondrial acyl-CoA thioesterase 1, full insert sequence. // gb // 10 // ---///BC064469 …	Mm.45431.1	est	Mm.402659	Mm.45431
1433858_at	31.6592	108.931	0	1.91129	1.91129	3.76146	P	P	Lrrc28	leucine rich repeat containing 28	67867			0005515 // protein binding // inferred from electronic annotation	GO:0005515	chr7:67513409-67514380 (-) // 95.98 // qC		ENSMUSG00000030556	December 2011 (Mouse Genome Sequencing Consortium and NCBI 38)	IPR001611 // Leucine-rich repeat // 1.7E-5///IPR001611 // Leucine-rich repeat // 5.7E-5///IPR001611 // Leucine-rich repeat // 1.5E-5///IPR001611 // Leucine-rich repeat // 7.5E-5	1915689			NP_081689///NP_780333	NM_027413///NM_175124///NR_028143///NR_028144	BB667092	GenBank	Consensus sequence	Q3TX51///Q8BWS3///Q8C1S3///Q9D7Y1	gb:BB667092 /DB_XREF=gi:16398541 /DB_XREF=BB667092 /CLONE=3202002M15 /FEA=EST /CNT=65 /TID=Mm.31247.2 /TIER=Stack /STK=56 /UG=Mm.31247 /LL=68439 /UG_GENE=1300004K21Rik /UG_TITLE=RIKEN cDNA 1300004K21 gene	BC086694 // Mus musculus leucine rich repeat containing 28, mRNA (cDNA clone MGC:115792 IMAGE:30697866), complete cds. // gb // 11 // ---///ENSMUST00000053950 // cdna:known chromosome:GRCm38:7:67513411:67645236:-1 gene:ENSMUSG00000030556 gene_biotype:protein_coding transcript_biotype:protein_coding // ensembl // 11 // ---///n414475 // accn=NR_028143 class=lncRNA name= ref=RefGeneNoncode transcrip…	Mm.31247.2	est///full length	Mm.31247///Mm.397305	Mm.31247
1453783_at	14.3868	49.2078	0	1.90271	1.90271	3.73914	P	P	Pura	purine rich element binding protein A	19290	0006268 // DNA unwinding involved in replication // not recorded///0006270 // DNA replication initiation // traceable author statement///0006351 // transcription, DNA-dependent // inferred from electronic annotation///0006355 // regulation of transcription, DNA-dependent // inferred from electronic annotation///0006915 // apoptotic process // non-traceable author statement///0007093 // mitotic ce…	0000784 // nuclear chromosome, telomeric region // inferred by curator///0005634 // nucleus // inferred from direct assay///0005634 // nucleus // not recorded///0005662 // DNA replication factor A complex // inferred from direct assay///0005737 // cytoplasm // inferred from direct assay///0030425 // dendrite // inferred from direct assay///0043025 // neuronal cell body // inferred from direct ass…	0000900 // translation repressor activity, nucleic acid binding // inferred from direct assay///0003677 // DNA binding // inferred from direct assay///0003690 // double-stranded DNA binding // inferred from direct assay///0003691 // double-stranded telomeric DNA binding // not recorded///0003697 // single-stranded DNA binding // inferred from direct assay///0003700 // sequence-specific DNA bindin…	GO:0006268|GO:0006270|GO:0006351|GO:0006355|GO:0006915|GO:0007093|GO:0007399|GO:0008283|GO:0008284|GO:0017148|GO:0030154|GO:0045892|GO:0000784|GO:0005634|GO:0005634|GO:0005662|GO:0005737|GO:0030425|GO:0043025|GO:0000900|GO:0003677|GO:0003690|GO:0003691|GO:0003697|GO:0003700|GO:0003705|GO:0005515|GO:0008134|GO:0032422|GO:0046332	chr18:36289920-36291955 (+) // 83.69 // qB2		ENSMUSG00000043991	December 2011 (Mouse Genome Sequencing Consortium and NCBI 38)	IPR006628 // PUR-alpha/beta/gamma, DNA/RNA-binding // 2.9E-115			Circadian_Exercise // GenMAPP///Circadian_Exercise // GenMAPP///Nucleotide_Metabolism // GenMAPP	NP_033015	NM_008989	BE864772	GenBank	Consensus sequence	P42669///Q00577///Q8C6E9	gb:BE864772 /DB_XREF=gi:10386149 /DB_XREF=UI-M-BH1-aly-h-04-0-UI.r1 /CLONE=UI-M-BH1-aly-h-04-0-UI /FEA=mRNA /CNT=16 /TID=Mm.214568.1 /TIER=ConsEnd /STK=0 /UG=Mm.214568 /LL=70733 /UG_GENE=6330411E07Rik /UG_TITLE=RIKEN cDNA 6330411E07 gene	ENSMUST00000051301 // cdna:known chromosome:GRCm38:18:36281097:36301521:1 gene:ENSMUSG00000043991 gene_biotype:protein_coding transcript_biotype:protein_coding // ensembl // 11 // ---	Mm.214568.1	est///full length	Mm.231802///Mm.397124///Mm.397630///Mm.401462///Mm.406679///Mm.407639///Mm.426423///Mm.429594///Mm.44643///Mm.482241	Mm.214568
1436907_at	88.5222	302.634	0	1.90203	1.90203	3.73739	P	P	Nav1	neuron navigator 1	215690	0001578 // microtubule bundle formation // inferred from direct assay///0001764 // neuron migration // inferred from mutant phenotype///0007275 // multicellular organismal development // inferred from electronic annotation///0007399 // nervous system development // inferred from electronic annotation///0030154 // cell differentiation // inferred from electronic annotation	0005737 // cytoplasm // inferred from electronic annotation///0005856 // cytoskeleton // inferred from electronic annotation///0005874 // microtubule // inferred from electronic annotation///0015630 // microtubule cytoskeleton // inferred from direct assay	0000166 // nucleotide binding // inferred from electronic annotation///0005524 // ATP binding // inferred from electronic annotation///0017111 // nucleoside-triphosphatase activity // inferred from electronic annotation	GO:0001578|GO:0001764|GO:0007275|GO:0007399|GO:0030154|GO:0005737|GO:0005856|GO:0005874|GO:0015630|GO:0000166|GO:0005524|GO:0017111	chr1:135436743-135439638 (-) // 91.28 // qE4		ENSMUSG00000009418	December 2011 (Mouse Genome Sequencing Consortium and NCBI 38)		2183683			NP_775613	NM_173437	BE980206	GenBank	Consensus sequence	Q8CH77///Q8K1B1///Q8CB55///Q8CE65	gb:BQ176362 /DB_XREF=gi:20351854 /DB_XREF=UI-M-DJ2-bwg-h-22-0-UI.s1 /CLONE=UI-M-DJ2-bwg-h-22-0-UI /FEA=EST /CNT=97 /TID=Mm.34977.1 /TIER=Stack /STK=36 /UG=Mm.34977 /UG_TITLE=ESTs, Highly similar to hypothetical protein MGC14961 (Homo sapiens) (H.sapiens)	AF307453 // Mus musculus neuron navigator 1 mRNA, complete cds. // gb // 11 // ---///AK035684 // Mus musculus adult male urinary bladder cDNA, RIKEN full-length enriched library, clone:9530089B19 product:unclassifiable, full insert sequence. // gb // 11 // ---///AK153742 // Mus musculus 3 days neonate thymus cDNA, RIKEN full-length enriched library, clone:A630067K03 product:neuron navigator 1, fu…	Mm.34977.1	est///full length	Mm.34977///Mm.394455///Mm.402979///Mm.475259	Mm.34977
1426541_a_at	4.11279	14.0303	0	1.89892	1.89892	3.72935	P	P	Endod1	endonuclease domain containing 1	71946	0090305 // nucleic acid phosphodiester bond hydrolysis // inferred from electronic annotation	0005576 // extracellular region // inferred from electronic annotation	0003676 // nucleic acid binding // inferred from electronic annotation///0004518 // nuclease activity // inferred from electronic annotation///0004519 // endonuclease activity // inferred from electronic annotation///0016787 // hydrolase activity // inferred from electronic annotation///0046872 // metal ion binding // inferred from electronic annotation	GO:0090305|GO:0005576|GO:0003676|GO:0004518|GO:0004519|GO:0016787|GO:0046872	chr9:14355595-14381053 (-) // 99.59 // qA1		ENSMUSG00000037419	December 2011 (Mouse Genome Sequencing Consortium and NCBI 38)		1919196			NP_082289	NM_028013	BF168366	GenBank	Consensus sequence	Q8C522///Q3UQH3///Q69ZY2///Q9CV07///Q8K3B8	gb:BF168366 /DB_XREF=gi:11048718 /DB_XREF=601774351F1 /CLONE=IMAGE:3994764 /FEA=FLmRNA /CNT=107 /TID=Mm.41423.1 /TIER=ConsEnd /STK=0 /UG=Mm.41423 /LL=71946 /UG_GENE=2310067E08Rik /UG_TITLE=RIKEN cDNA 2310067E08 gene /FL=gb:BC019813.1	BC096490 // Mus musculus endonuclease domain containing 1, mRNA (cDNA clone MGC:106270 IMAGE:6439018), complete cds. // gb // 11 // ---///ENSMUST00000167549 // cdna:known chromosome:GRCm38:9:14353990:14381242:-1 gene:ENSMUSG00000037419 gene_biotype:protein_coding transcript_biotype:protein_coding // ensembl // 11 // ---///NM_028013 // Mus musculus endonuclease domain containing 1 (Endod1), mRNA. …	Mm.41423.1	full length	Mm.41423	Mm.41423
1422155_at	17.8952	60.9563	0	1.89677	1.89677	3.72379	P	P	Hist1h3b///Hist1h3c///Hist1h3d///Hist1h3e///Hist1h3f///Hist2h3b///Hist2h3c1///Hist2h3c2	histone cluster 1, H3b///histone cluster 1, H3c///histone cluster 1, H3d///histone cluster 1, H3e///histone cluster 1, H3f///histone cluster 2, H3b///histone cluster 2, H3c1///histone cluster 2, H3c2	15077///97114///260423///319148///319149///319150///319151///319154	0000122 // negative regulation of transcription from RNA polymerase II promoter // inferred from direct assay///0006334 // nucleosome assembly // inferred from electronic annotation///0060968 // regulation of gene silencing // inferred from sequence or structural similarity	0000785 // chromatin // inferred from direct assay///0000786 // nucleosome // inferred from electronic annotation///0005634 // nucleus // inferred from direct assay///0005654 // nucleoplasm // inferred from sequence or structural similarity///0005654 // nucleoplasm // traceable author statement///0005694 // chromosome // inferred from electronic annotation	0003677 // DNA binding // inferred from electronic annotation///0003682 // chromatin binding // inferred from direct assay///0046982 // protein heterodimerization activity // inferred from electronic annotation	GO:0000122|GO:0006334|GO:0060968|GO:0000785|GO:0000786|GO:0005634|GO:0005654|GO:0005654|GO:0005694|GO:0003677|GO:0003682|GO:0046982	chr3:96238116-96239127 (-) // 89.79 // qF2.1		ENSMUSG00000081058	December 2011 (Mouse Genome Sequencing Consortium and NCBI 38)	IPR007125 // Histone core // 6.1E-37	2448357			NP_038576///NP_473386///NP_783584///NP_835510///NP_835511///NP_835512///NP_835587///NP_835734	NM_013548///NM_054045///NM_175653///NM_178203///NM_178204///NM_178205///NM_178215///NM_178216	BC015270	GenBank	Consensus sequence	P84228///A1L0U3///B9EI85	gb:BC015270.1 /DB_XREF=gi:15929685 /FEA=FLmRNA /CNT=5 /TID=Mm.15595.1 /TIER=FL /STK=1 /UG=Mm.15595 /LL=15263 /UG_GENE=Hist1 /DEF=Mus musculus, histone gene complex 1, clone MGC:18559 IMAGE:4240748, mRNA, complete cds. /PROD=histone gene complex 1 /FL=gb:NM_013548.1 gb:BC015270.1	BC015270 // Mus musculus histone cluster 2, H3c2, mRNA (cDNA clone MGC:18559 IMAGE:4240748), complete cds. // gb // 11 // ---///ENSMUST00000167403 // cdna:known chromosome:GRCm38:3:96238110:96239127:-1 gene:ENSMUSG00000081058 gene_biotype:protein_coding transcript_biotype:protein_coding // ensembl // 11 // ---///NM_054045 // Mus musculus histone cluster 2, H3c2 (Hist2h3c2), mRNA. // refseq // 11 …	Mm.15595.1	full length	Mm.358797	Mm.15595
1427086_at	21.6377	73.56	0	1.89394	1.89394	3.71649	P	P	Slit3	slit homolog 3 (Drosophila)	20564	0007275 // multicellular organismal development // inferred from electronic annotation///0007399 // nervous system development // inferred from electronic annotation///0007411 // axon guidance // inferred from direct assay///0007411 // axon guidance // not recorded///0008285 // negative regulation of cell proliferation // inferred from genetic interaction///0009887 // organ morphogenesis // infer…	0005576 // extracellular region // inferred from electronic annotation///0005615 // extracellular space // inferred from direct assay///0005615 // extracellular space // not recorded///0005739 // mitochondrion // not recorded///0016020 // membrane // not recorded	0005102 // receptor binding // traceable author statement///0005509 // calcium ion binding // inferred from electronic annotation///0048495 // Roundabout binding // not recorded	GO:0007275|GO:0007399|GO:0007411|GO:0007411|GO:0008285|GO:0009887|GO:0009887|GO:0010629|GO:0030154|GO:0030308|GO:0032870|GO:0035385|GO:0048846|GO:0050919|GO:0051414|GO:0061364|GO:0070100|GO:0005576|GO:0005615|GO:0005615|GO:0005739|GO:0016020|GO:0005102|GO:0005509|GO:0048495	chr11:35700413-35712030 (+) // 92.06 // qA4			December 2011 (Mouse Genome Sequencing Consortium and NCBI 38)		1315202			NP_035542	NM_011412	BM570006	GenBank	Consensus sequence	Q9WVB4///B2RX06///Q3UHN1///Q6ZQ39///Q9Z0Y6	gb:AK019479.1 /DB_XREF=gi:12859711 /GEN=Slit3 /FEA=mRNA /CNT=76 /TID=Mm.28509.1 /TIER=Stack /STK=19 /UG=Mm.28509 /LL=20564 /UG_TITLE=slit homolog 3 (Drosophila) /DEF=Mus musculus 0 day neonate skin cDNA, RIKEN full-length enriched library, clone:4632401N01:slit homolog 3 (Drosophila), full insert sequence.	AK019479 // Mus musculus 0 day neonate skin cDNA, RIKEN full-length enriched library, clone:4632401N01 product:slit homolog 3 (Drosophila), full insert sequence. // gb // 11 // ---	Mm.28509.1			Mm.28509
1455686_at	111.838	378.637	0	1.88798	1.88798	3.70115	P	P	Lcorl	ligand dependent nuclear receptor corepressor-like	209707	0006351 // transcription, DNA-dependent // inferred from electronic annotation///0006355 // regulation of transcription, DNA-dependent // inferred from electronic annotation///0006357 // regulation of transcription from RNA polymerase II promoter // inferred from direct assay///0006366 // transcription from RNA polymerase II promoter // inferred from direct assay	0005634 // nucleus // inferred from electronic annotation	0003677 // DNA binding // inferred from electronic annotation	GO:0006351|GO:0006355|GO:0006357|GO:0006366|GO:0005634|GO:0003677	chr5:45697176-45698506 (-) // 70.02 // qB3		ENSMUSG00000015882	December 2011 (Mouse Genome Sequencing Consortium and NCBI 38)					NP_001156545///NP_742165///NP_835278	NM_001163073///NM_172153///NM_178142	BB077342	GenBank	Consensus sequence	Q3U285///E9PXY2///Q8C9B1	gb:BB077342 /DB_XREF=gi:16260407 /DB_XREF=BB077342 /CLONE=9330137C05 /FEA=EST /CNT=12 /TID=Mm.131615.1 /TIER=Stack /STK=9 /UG=Mm.131615 /UG_TITLE=ESTs	AK033995 // Mus musculus adult male diencephalon cDNA, RIKEN full-length enriched library, clone:9330137C05 product:unclassifiable, full insert sequence. // gb // 11 // ---///ENSMUST00000045586 // cdna:known chromosome:GRCm38:5:45697181:45857615:-1 gene:ENSMUSG00000015882 gene_biotype:protein_coding transcript_biotype:protein_coding // ensembl // 11 // ---///n286650 // accn=AK033995 class=mRNAlik…	Mm.131615.1	est///full length	Mm.405547///Mm.417486///Mm.475322///Mm.71498	Mm.131615
1425253_a_at	18.0097	60.9704	0	1.8879	1.8879	3.70097	M	P	Madcam1	mucosal vascular addressin cell adhesion molecule 1	17123	0002687 // positive regulation of leukocyte migration // not recorded///0007155 // cell adhesion // not recorded///0007568 // aging // inferred from electronic annotation///0009790 // embryo development // inferred from electronic annotation///0030216 // keratinocyte differentiation // inferred from mutant phenotype///0050900 // leukocyte migration // inferred from mutant phenotype	0016020 // membrane // inferred from electronic annotation///0016021 // integral to membrane // inferred from electronic annotation		GO:0002687|GO:0007155|GO:0007568|GO:0009790|GO:0030216|GO:0050900|GO:0016020|GO:0016021	chr10:79664596-79668537 (+) // 95.93 // qC1		ENSMUSG00000020310	December 2011 (Mouse Genome Sequencing Consortium and NCBI 38)	IPR013768 // Intercellular adhesion molecule, N-terminal // 5.6E-11///IPR015169 // Adhesion molecule, immunoglobulin-like // 5.2E-63	103579			NP_038619	NM_013591	BC024372	GenBank	Consensus sequence	Q3UVR1///Q3U1B3///Q61826///G5E838	gb:BC024372.1 /DB_XREF=gi:19353412 /FEA=FLmRNA /CNT=6 /TID=Mm.13866.2 /TIER=FL /STK=4 /UG=Mm.13866 /LL=17123 /UG_GENE=Madcam1 /DEF=Mus musculus, mucosal vascular addressin cell adhesion molecule 1, clone MGC:35998 IMAGE:4986802, mRNA, complete cds. /PROD=mucosal vascular addressin cell adhesionmolecule 1 /FL=gb:BC024372.1	AK137028 // Mus musculus 12 days embryo embryonic body between diaphragm region and neck cDNA, RIKEN full-length enriched library, clone:9430044H04 product:mucosal vascular addressin cell adhesion molecule 1, full insert sequence. // gb // 11 // ---///AK156096 // Mus musculus activated spleen cDNA, RIKEN full-length enriched library, clone:F830007P17 product:mucosal vascular addressin cell adhesi…	Mm.13866.2	full length	Mm.391556	Mm.13866
1429943_at	27.6802	93.3742	0	1.88274	1.88274	3.68775	P	P	Ctbs	chitobiase, di-N-acetyl-	74245	0005975 // carbohydrate metabolic process // inferred from electronic annotation///0006032 // chitin catabolic process // not recorded///0008152 // metabolic process // inferred from electronic annotation///0009313 // oligosaccharide catabolic process // not recorded	0005764 // lysosome // inferred from electronic annotation	0003824 // catalytic activity // inferred from electronic annotation///0004553 // hydrolase activity, hydrolyzing O-glycosyl compounds // inferred from electronic annotation///0004568 // chitinase activity // not recorded///0016787 // hydrolase activity // inferred from electronic annotation///0016798 // hydrolase activity, acting on glycosyl bonds // inferred from electronic annotation///0043169…	GO:0005975|GO:0006032|GO:0008152|GO:0009313|GO:0005764|GO:0003824|GO:0004553|GO:0004568|GO:0016787|GO:0016798|GO:0043169	chr3:146450492-146465849 (+) // 92.39 // qH2	EC:3.2.1.-	ENSMUSG00000028189	December 2011 (Mouse Genome Sequencing Consortium and NCBI 38)	IPR001223 // Glycoside hydrolase, family 18, catalytic domain // 3.5E-50///IPR001223 // Glycoside hydrolase, family 18, catalytic domain // 2.2E-32///IPR001223 // Glycoside hydrolase, family 18, catalytic domain // 9.4E-11	1921495			NP_083112	NM_028836	AV222441	GenBank	Consensus sequence	Q8R242///Q102J0	gb:AV222441 /DB_XREF=gi:16384967 /DB_XREF=AV222441 /CLONE=3732425J08 /FEA=mRNA /CNT=30 /TID=Mm.45396.1 /TIER=ConsEnd /STK=5 /UG=Mm.45396 /LL=74245 /UG_GENE=2210401K11Rik /UG_TITLE=RIKEN cDNA 2210401K11 gene	AK008791 // Mus musculus adult male stomach cDNA, RIKEN full-length enriched library, clone:2210401K11 product:chitobiase, di-N-acetyl-, full insert sequence. // gb // 11 // ---///ENSMUST00000029840 // cdna:known chromosome:GRCm38:3:146450493:146465771:1 gene:ENSMUSG00000028189 gene_biotype:protein_coding transcript_biotype:protein_coding // ensembl // 11 // ---///ENSMUST00000061937 // cdna:known…	Mm.45396.1	full length	Mm.45396	Mm.45396
1422773_at	41.1786	138.451	0	1.87797	1.87797	3.67558	P	P	Myt1	myelin transcription factor 1	17932	0006351 // transcription, DNA-dependent // inferred from electronic annotation///0006355 // regulation of transcription, DNA-dependent // inferred from electronic annotation///0007275 // multicellular organismal development // inferred from electronic annotation///0007399 // nervous system development // inferred from electronic annotation///0030154 // cell differentiation // inferred from electr…	0005634 // nucleus // inferred from direct assay	0001158 // enhancer sequence-specific DNA binding // inferred from direct assay///0003677 // DNA binding // inferred from electronic annotation///0003700 // sequence-specific DNA binding transcription factor activity // inferred from electronic annotation///0005515 // protein binding // inferred from physical interaction///0008270 // zinc ion binding // inferred from electronic annotation///00468…	GO:0006351|GO:0006355|GO:0007275|GO:0007399|GO:0030154|GO:0005634|GO:0001158|GO:0003677|GO:0003700|GO:0005515|GO:0008270|GO:0046872	chr2:181796141-181827781 (+) // 95.16 // qH4		ENSMUSG00000010505	December 2011 (Mouse Genome Sequencing Consortium and NCBI 38)	IPR002515 // Zinc finger, C2HC-type // 7.6E-19///IPR002515 // Zinc finger, C2HC-type // 7.5E-18///IPR002515 // Zinc finger, C2HC-type // 4.6E-19///IPR002515 // Zinc finger, C2HC-type // 2.8E-20///IPR002515 // Zinc finger, C2HC-type // 1.4E-20///IPR002515 // Zinc finger, C2HC-type // 3.2E-19///IPR002515 // Zinc finger, C2HC-type // 2.5E-17///IPR002515 // Zinc finger, C2HC-type // 7.3E-19///IPR0025…	1100535			NP_001165086///NP_001165087///NP_001165151///NP_032691	NM_001171615///NM_001171616///NM_001171680///NM_008665	NM_008665	GenBank	Consensus sequence	Q3UXY0///Q8CFC2///F6SWU2///B0R0C1	gb:NM_008665.1 /DB_XREF=gi:6678997 /GEN=Myt1 /FEA=FLmRNA /CNT=26 /TID=Mm.20988.1 /TIER=FL+Stack /STK=13 /UG=Mm.20988 /LL=17932 /DEF=Mus musculus myelin transcription factor 1 (Myt1), mRNA. /PROD=myelin transcription factor 1 /FL=gb:AF004294.1 gb:NM_008665.1	AB082378 // Mus musculus NZF-2b mRNA for neural zinc finger protein NZF-2b, complete cds. // gb // 11 // ---///AF004294 // Mus musculus myelin transcription factor 1 mRNA, complete cds. // gb // 11 // ---///AK133358 // Mus musculus adult male testis cDNA, RIKEN full-length enriched library, clone:4932442C23 product:myelin transcription factor 1, full insert sequence. // gb // 11 // ---///AK135131…	Mm.20988.1	est///full length	Mm.400017///Mm.458718	Mm.20988
1452824_at	55.602	186.785	0	1.87674	1.87674	3.67245	P	P	Cnot11	CCR4-NOT transcription complex, subunit 11	52846	0006351 // transcription, DNA-dependent // inferred from electronic annotation///0006355 // regulation of transcription, DNA-dependent // inferred from electronic annotation///0006417 // regulation of translation // inferred from electronic annotation///0031047 // gene silencing by RNA // inferred from electronic annotation	0005634 // nucleus // inferred from electronic annotation///0005737 // cytoplasm // inferred from electronic annotation///0030014 // CCR4-NOT complex // not recorded		GO:0006351|GO:0006355|GO:0006417|GO:0031047|GO:0005634|GO:0005737|GO:0030014	chr1:39535790-39546028 (+) // 94.17 // qB		ENSMUSG00000003135	December 2011 (Mouse Genome Sequencing Consortium and NCBI 38)	IPR019312 // Protein of unknown function DUF2363 // 6.5E-58	106580			NP_082319	NM_028043	BG918881	GenBank	Consensus sequence	Q9CWN7///Q8C9T0	gb:BG918881 /DB_XREF=gi:14299357 /DB_XREF=602819388F1 /CLONE=IMAGE:4948485 /FEA=mRNA /CNT=52 /TID=Mm.24503.1 /TIER=ConsEnd /STK=0 /UG=Mm.24503 /LL=71992 /UG_GENE=2410015L18Rik /UG_TITLE=RIKEN cDNA 2410015L18 gene	BC049091 // Mus musculus DNA segment, Chr 1, Brigham & Women's Genetics 0212 expressed, mRNA (cDNA clone MGC:61254 IMAGE:6401756), complete cds. // gb // 9 // ---///ENSMUST00000003219 // cdna:known chromosome:GRCm38:1:39535802:39546873:1 gene:ENSMUSG00000003135 gene_biotype:protein_coding transcript_biotype:protein_coding // ensembl // 9 // ---///ENSMUST00000160145 // cdna:known chromosome:GRCm38…	Mm.24503.1	est///full length	Mm.259421///Mm.485332///Mm.489412///Mm.490693	Mm.24503
1448123_s_at	141.836	474.006	0	1.86926	1.86926	3.65344	P	P	Tgfbi	transforming growth factor, beta induced	21810	0001525 // angiogenesis // inferred from electronic annotation///0002062 // chondrocyte differentiation // inferred from electronic annotation///0007155 // cell adhesion // inferred from direct assay///0030198 // extracellular matrix organization // inferred from direct assay	0005576 // extracellular region // inferred from electronic annotation///0005578 // proteinaceous extracellular matrix // inferred from direct assay///0005604 // basement membrane // not recorded///0005615 // extracellular space // inferred from direct assay///0031012 // extracellular matrix // not recorded///0070062 // extracellular vesicular exosome // not recorded	0005515 // protein binding // inferred from electronic annotation///0050840 // extracellular matrix binding // inferred from direct assay	GO:0001525|GO:0002062|GO:0007155|GO:0030198|GO:0005576|GO:0005578|GO:0005604|GO:0005615|GO:0031012|GO:0070062|GO:0005515|GO:0050840	chr13:56609568-56639359 (+) // 98.66 // qB1		ENSMUSG00000035493	December 2011 (Mouse Genome Sequencing Consortium and NCBI 38)	IPR000782 // FAS1 domain // 1.3E-29///IPR000782 // FAS1 domain // 1.2E-32///IPR000782 // FAS1 domain // 4.9E-18///IPR000782 // FAS1 domain // 1.1E-33	99959			NP_033395	NM_009369	NM_009369	GenBank	Consensus sequence	P82198///Q3UXJ2///Q3UBG4///Q3TAY9///A1L353///Q19PV3///Q3TDZ5///A1L354	gb:NM_009369.1 /DB_XREF=gi:6678320 /GEN=Tgfbi /FEA=FLmRNA /CNT=272 /TID=Mm.14455.1 /TIER=FL+Stack /STK=191 /UG=Mm.14455 /LL=21810 /DEF=Mus musculus transforming growth factor, beta induced, 68 kDa (Tgfbi), mRNA. /PROD=transforming growth factor, beta induced, 68kDa /FL=gb:L19932.1 gb:NM_009369.1	AK084431 // Mus musculus 12 days embryo eyeball cDNA, RIKEN full-length enriched library, clone:D230045E03 product:transforming growth factor, beta induced, 68 kDa, full insert sequence. // gb // 11 // ---///AK135536 // Mus musculus 12 days embryo female mullerian duct includes surrounding region cDNA, RIKEN full-length enriched library, clone:6820446C07 product:transforming growth factor, beta i…	Mm.14455.1	full length	Mm.14455	Mm.14455
1457644_s_at	94.8786	316.886	0	1.86838	1.86838	3.65123	P	P	Cxcl1	chemokine (C-X-C motif) ligand 1	14825	0002237 // response to molecule of bacterial origin // not recorded///0002526 // acute inflammatory response // not recorded///0006954 // inflammatory response // inferred from electronic annotation///0006955 // immune response // inferred from electronic annotation///0007204 // elevation of cytosolic calcium ion concentration // not recorded///0010765 // positive regulation of sodium ion transpo…	0005576 // extracellular region // inferred from electronic annotation///0005615 // extracellular space // inferred from direct assay///0005615 // extracellular space // not recorded	0005125 // cytokine activity // inferred from electronic annotation///0008009 // chemokine activity // not recorded///0008083 // growth factor activity // inferred from electronic annotation	GO:0002237|GO:0002526|GO:0006954|GO:0006955|GO:0007204|GO:0010765|GO:0030593|GO:0043268|GO:0005576|GO:0005615|GO:0005615|GO:0005125|GO:0008009|GO:0008083	chr5:90892816-90893115 (+) // 87.83 // qE1		ENSMUSG00000029380	December 2011 (Mouse Genome Sequencing Consortium and NCBI 38)	IPR001811 // Chemokine interleukin-8-like domain // 6.2E-24	108068			NP_032202	NM_008176	BB554288	GenBank	Consensus sequence	Q5U5W9///P12850///A2RTH0	gb:BB554288 /DB_XREF=gi:9640654 /DB_XREF=BB554288 /CLONE=E330012K12 /FEA=EST /CNT=4 /TID=Mm.149204.1 /TIER=ConsEnd /STK=4 /UG=Mm.149204 /UG_TITLE=ESTs	AK140312 // Mus musculus 4 days neonate male adipose cDNA, RIKEN full-length enriched library, clone:B430004I07 product:chemokine (C-X-C motif) ligand 1, full insert sequence. // gb // 11 // ---///BC037997 // Mus musculus chemokine (C-X-C motif) ligand 1, mRNA (cDNA clone IMAGE:5321155), partial cds. // gb // 11 // ---///ENSMUST00000031327 // cdna:known chromosome:GRCm38:5:90891241:90893115:1 gen…	Mm.149204.1	est///full length	Mm.21013///Mm.407629	Mm.149204
1446224_at	6.13902	20.4915	0	1.86752	1.86752	3.64904	P	P	Hectd2	HECT domain containing 2	226098	0016567 // protein ubiquitination // inferred from electronic annotation///0042787 // protein ubiquitination involved in ubiquitin-dependent protein catabolic process // not recorded	0005634 // nucleus // not recorded///0005737 // cytoplasm // not recorded	0004842 // ubiquitin-protein ligase activity // not recorded///0016874 // ligase activity // inferred from electronic annotation	GO:0016567|GO:0042787|GO:0005634|GO:0005737|GO:0004842|GO:0016874		EC:6.3.2.-	ENSMUSG00000041180	December 2011 (Mouse Genome Sequencing Consortium and NCBI 38)		2442663			NP_001156943///NP_766225	NM_001163471///NM_172637	BB230275	GenBank	Consensus sequence	Q8C9P8///Q8CDU6///B2RPZ5///Q8BRS0	gb:BB230275 /DB_XREF=gi:16354367 /DB_XREF=BB230275 /CLONE=A630025O09 /FEA=EST /CNT=2 /TID=Mm.207300.1 /TIER=ConsEnd /STK=2 /UG=Mm.207300 /UG_TITLE=ESTs, Weakly similar to POL2 MOUSE RETROVIRUS-RELATED POL POLYPROTEIN (M.musculus)	AK041629 // Mus musculus 3 days neonate thymus cDNA, RIKEN full-length enriched library, clone:A630025O09 product:hypothetical protein, full insert sequence. // gb_htc // 11 // ---///ENSMUST00000149629 // cdna:known chromosome:GRCm38:19:36554669:36591147:1 gene:ENSMUSG00000041180 gene_biotype:protein_coding transcript_biotype:retained_intron // ensembl // 11 // ---	Mm.207300.1	full length	Mm.61107	Mm.207300
1426808_at	40.9205	136.355	0	1.86505	1.86505	3.64279	P	P	Lgals3	lectin, galactose binding, soluble 3	16854	0001501 // skeletal system development // inferred from genetic interaction///0006397 // mRNA processing // inferred from electronic annotation///0008380 // RNA splicing // inferred from electronic annotation///0030154 // cell differentiation // inferred from electronic annotation///0030198 // extracellular matrix organization // inferred from genetic interaction///0045087 // innate immune respon…	0005576 // extracellular region // inferred from electronic annotation///0005578 // proteinaceous extracellular matrix // inferred from direct assay///0005634 // nucleus // inferred from direct assay///0005634 // nucleus // not recorded///0005681 // spliceosomal complex // inferred from electronic annotation///0005737 // cytoplasm // inferred from direct assay///0005737 // cytoplasm // not record…	0005515 // protein binding // inferred from physical interaction///0019863 // IgE binding // inferred from electronic annotation///0030246 // carbohydrate binding // inferred from electronic annotation	GO:0001501|GO:0006397|GO:0008380|GO:0030154|GO:0030198|GO:0045087|GO:0005576|GO:0005578|GO:0005634|GO:0005634|GO:0005681|GO:0005737|GO:0005737|GO:0005743|GO:0031012|GO:0005515|GO:0019863|GO:0030246	chr14:47379633-47386167 (+) // 83.15 // qC1		ENSMUSG00000050335	December 2011 (Mouse Genome Sequencing Consortium and NCBI 38)	IPR001079 // Galectin, carbohydrate recognition domain // 4.3E-42	96778			NP_001139425///NP_034835	NM_001145953///NM_010705	X16834	GenBank	Consensus sequence	Q3V471///Q8C253///D3YVT4///D3YZJ2///P16110///Q61357	gb:X16834.1 /DB_XREF=gi:52986 /FEA=mRNA /CNT=152 /TID=Mm.2970.1 /TIER=Stack /STK=61 /UG=Mm.2970 /LL=16854 /UG_GENE=Lgals3 /UG_TITLE=lectin, galactose binding, soluble 3 /DEF=Mouse mRNA for Mac-2 antigen.	AK008593 // Mus musculus adult male small intestine cDNA, RIKEN full-length enriched library, clone:2010320M06 product:lectin, galactose binding, soluble 3, full insert sequence. // gb // 11 // ---///AK089249 // Mus musculus NOD-derived CD11c +ve dendritic cells cDNA, RIKEN full-length enriched library, clone:F630104P19 product:lectin, galactose binding, soluble 3, full insert sequence. // gb // …	Mm.2970.1	est///full length	Mm.248615///Mm.486633	Mm.2970
1437508_at	22.2479	73.6562	0	1.85571	1.85571	3.61929	P	P	Sp4	trans-acting transcription factor 4	20688	0006351 // transcription, DNA-dependent // inferred from electronic annotation///0006355 // regulation of transcription, DNA-dependent // inferred from electronic annotation///0006357 // regulation of transcription from RNA polymerase II promoter // not recorded///0008016 // regulation of heart contraction // inferred from mutant phenotype	0005622 // intracellular // inferred from electronic annotation///0005634 // nucleus // not recorded	0003676 // nucleic acid binding // inferred from electronic annotation///0003677 // DNA binding // not recorded///0003677 // DNA binding // inferred from sequence or structural similarity///0003700 // sequence-specific DNA binding transcription factor activity // not recorded///0008270 // zinc ion binding // inferred from electronic annotation///0046872 // metal ion binding // inferred from elect…	GO:0006351|GO:0006355|GO:0006357|GO:0008016|GO:0005622|GO:0005634|GO:0003676|GO:0003677|GO:0003677|GO:0003700|GO:0008270|GO:0046872	chr12:118235189-118235627 (-) // 91.55 // qF2		ENSMUSG00000025323	December 2011 (Mouse Genome Sequencing Consortium and NCBI 38)	IPR007087 // Zinc finger, C2H2 // 6.8E-9	107595			NP_001159857///NP_033265	NM_001166385///NM_009239	AI324972	GenBank	Consensus sequence	Q6DFV2///K4DI62///Q9JMJ7///Q62445	gb:AI324972 /DB_XREF=gi:4059401 /DB_XREF=mm78d11.x1 /CLONE=IMAGE:534549 /FEA=EST /CNT=18 /TID=Mm.5073.2 /TIER=Stack /STK=17 /UG=Mm.5073 /LL=20688 /UG_GENE=Sp4 /UG_TITLE=trans-acting transcription factor 4	BC076630 // Mus musculus trans-acting transcription factor 4, mRNA (cDNA clone MGC:100176 IMAGE:30637762), complete cds. // gb // 11 // ---///ENSMUST00000026367 // cdna:known chromosome:GRCm38:12:118234933:118301440:-1 gene:ENSMUSG00000025323 gene_biotype:protein_coding transcript_biotype:protein_coding // ensembl // 11 // ---///NM_001166385 // Mus musculus trans-acting transcription factor 4 (Sp…	Mm.5073.2	est///full length	Mm.259312///Mm.403807	Mm.5073
1436799_at	29.0297	96.1036	0	1.85563	1.85563	3.61909	P	P	Enox1	ecto-NOX disulfide-thiol exchanger 1	239188	0006810 // transport // inferred from electronic annotation///0022900 // electron transport chain // inferred from electronic annotation///0048511 // rhythmic process // inferred from electronic annotation///0055114 // oxidation-reduction process // inferred from electronic annotation	0005576 // extracellular region // inferred from electronic annotation///0005615 // extracellular space // inferred from electronic annotation///0005886 // plasma membrane // not recorded///0016020 // membrane // inferred from electronic annotation	0000166 // nucleotide binding // inferred from electronic annotation///0003676 // nucleic acid binding // inferred from electronic annotation///0016491 // oxidoreductase activity // inferred from electronic annotation	GO:0006810|GO:0022900|GO:0048511|GO:0055114|GO:0005576|GO:0005615|GO:0005886|GO:0016020|GO:0000166|GO:0003676|GO:0016491	chr14:77707554-77721763 (+) // 99.36 // qD3		ENSMUSG00000022012	December 2011 (Mouse Genome Sequencing Consortium and NCBI 38)	IPR000504 // RNA recognition motif domain // 2.1E-13	2444896		mRNA_processing_binding_Reactome // GenMAPP	NP_001240688///NP_766401	NM_001253759///NM_172813	BB386177	GenBank	Consensus sequence	Q8BHR2	gb:BB386177 /DB_XREF=gi:16408414 /DB_XREF=BB386177 /CLONE=C230045B01 /FEA=EST /CNT=57 /TID=Mm.65969.1 /TIER=Stack /STK=51 /UG=Mm.65969 /UG_TITLE=ESTs, Moderately similar to hypothetical protein FLJ10094 (Homo sapiens) (H.sapiens)	BC052062 // Mus musculus ecto-NOX disulfide-thiol exchanger 1, mRNA (cDNA clone MGC:62454 IMAGE:5703279), complete cds. // gb // 11 // ---///ENSMUST00000022589 // cdna:known chromosome:GRCm38:14:77156763:77721760:1 gene:ENSMUSG00000022012 gene_biotype:protein_coding transcript_biotype:protein_coding // ensembl // 11 // ---///NM_001253759 // Mus musculus ecto-NOX disulfide-thiol exchanger 1 (Enox1…	Mm.65969.1	full length	Mm.441158	Mm.65969
1423473_at	4.8787	16.1173	0	1.85261	1.85261	3.61153	P	P	Sept2	septin 2	18000	0000910 // cytokinesis // non-traceable author statement///0002036 // regulation of L-glutamate transport // inferred from direct assay///0006184 // GTP catabolic process // non-traceable author statement///0007049 // cell cycle // inferred from electronic annotation///0007067 // mitosis // inferred from electronic annotation///0007224 // smoothened signaling pathway // inferred from mutant pheno…	0000145 // exocyst // not recorded///0000775 // chromosome, centromeric region // inferred from electronic annotation///0000776 // kinetochore // inferred from electronic annotation///0000777 // condensed chromosome kinetochore // inferred from electronic annotation///0005634 // nucleus // not recorded///0005694 // chromosome // inferred from electronic annotation///0005730 // nucleolus // not re…	0000166 // nucleotide binding // inferred from electronic annotation///0003924 // GTPase activity // non-traceable author statement///0005515 // protein binding // inferred from physical interaction///0005525 // GTP binding // inferred from electronic annotation///0030234 // enzyme regulator activity // inferred from direct assay///0032947 // protein complex scaffold // inferred from direct assay…	GO:0000910|GO:0002036|GO:0006184|GO:0007049|GO:0007067|GO:0007224|GO:0031175|GO:0032880|GO:0032880|GO:0042384|GO:0050790|GO:0051258|GO:0051301|GO:0000145|GO:0000775|GO:0000776|GO:0000777|GO:0005634|GO:0005694|GO:0005730|GO:0005737|GO:0005819|GO:0005826|GO:0005856|GO:0005876|GO:0005886|GO:0005938|GO:0009986|GO:0015629|GO:0015629|GO:0015630|GO:0016020|GO:0030496|GO:0031105|GO:0032154|GO:0042995|GO:…	chr1:93489122-93510263 (+) // 91.46 // qD		ENSMUSG00000026276	December 2011 (Mouse Genome Sequencing Consortium and NCBI 38)	IPR000038 // Cell division protein GTP binding // 1.9E-131				NP_001153189///NP_001153190///NP_001153191///NP_035021	NM_001159717///NM_001159718///NM_001159719///NM_010891	AV304911	GenBank	Consensus sequence	P42208///D3YV76///D3YYB1///D3YZU7///D3Z3C0///E9Q3V6///F6UKN5///F6WYM0	gb:AV304911 /DB_XREF=gi:16393647 /DB_XREF=AV304911 /CLONE=5730524E04 /FEA=FLmRNA /CNT=336 /TID=Mm.336.1 /TIER=ConsEnd /STK=3 /UG=Mm.336 /LL=18000 /UG_GENE=Sept2 /UG_TITLE=septin 2 /FL=gb:NM_010891.1 gb:D49382.2	ENSMUST00000027495 // cdna:known chromosome:GRCm38:1:93478964:93510260:1 gene:ENSMUSG00000026276 gene_biotype:protein_coding transcript_biotype:protein_coding // ensembl // 11 // ---	Mm.336.1	est	Mm.456228///Mm.488666	Mm.336
1439272_at	103.903	343.136	0	1.85212	1.85212	3.6103	P	P	Lcorl	ligand dependent nuclear receptor corepressor-like	209707	0006351 // transcription, DNA-dependent // inferred from electronic annotation///0006355 // regulation of transcription, DNA-dependent // inferred from electronic annotation///0006357 // regulation of transcription from RNA polymerase II promoter // inferred from direct assay///0006366 // transcription from RNA polymerase II promoter // inferred from direct assay	0005634 // nucleus // inferred from electronic annotation	0003677 // DNA binding // inferred from electronic annotation	GO:0006351|GO:0006355|GO:0006357|GO:0006366|GO:0005634|GO:0003677	chr5:45699313-45701044 (-) // 99.03 // qB3		ENSMUSG00000015882	December 2011 (Mouse Genome Sequencing Consortium and NCBI 38)		2651932			NP_001156545///NP_742165///NP_835278	NM_001163073///NM_172153///NM_178142	BB183240	GenBank	Consensus sequence	Q3U285///E9PXY2///Q8C9B1	gb:BB183240 /DB_XREF=gi:16270218 /DB_XREF=BB183240 /CLONE=A230105F24 /FEA=EST /CNT=20 /TID=Mm.32012.3 /TIER=Stack /STK=8 /UG=Mm.32012 /LL=54392 /UG_GENE=Hcapg-pending /UG_TITLE=chromosome condensation protein G	AK033995 // Mus musculus adult male diencephalon cDNA, RIKEN full-length enriched library, clone:9330137C05 product:unclassifiable, full insert sequence. // gb // 11 // ---///AK039180 // Mus musculus adult male hypothalamus cDNA, RIKEN full-length enriched library, clone:A230105F24 product:unclassifiable, full insert sequence. // gb // 11 // ---///BC066151 // Mus musculus ligand dependent nuclear…	Mm.32012.3	est///full length	Mm.405547///Mm.417486///Mm.475322///Mm.71498	Mm.32012
1417471_s_at	42.2011	139.365	0	1.85208	1.85208	3.61021	P	P	D1Ertd622e	DNA segment, Chr 1, ERATO Doi 622, expressed	52392	0006810 // transport // inferred from electronic annotation///0015031 // protein transport // inferred from electronic annotation///0030030 // cell projection organization // inferred from electronic annotation///0060271 // cilium morphogenesis // inferred from sequence or structural similarity	0005737 // cytoplasm // not recorded///0005929 // cilium // inferred from electronic annotation///0035869 // ciliary transition zone // not recorded///0042995 // cell projection // inferred from electronic annotation	0005515 // protein binding // inferred from electronic annotation	GO:0006810|GO:0015031|GO:0030030|GO:0060271|GO:0005737|GO:0005929|GO:0035869|GO:0042995|GO:0005515	chr1:97643904-97661965 (-) // 94.25 // qD		ENSMUSG00000044768	December 2011 (Mouse Genome Sequencing Consortium and NCBI 38)		1277184			NP_598586	NM_133825	NM_133825	GenBank	Consensus sequence	Q8VEB3	gb:NM_133825.1 /DB_XREF=gi:19527041 /GEN=AI987691 /FEA=FLmRNA /CNT=87 /TID=Mm.12309.1 /TIER=FL+Stack /STK=44 /UG=Mm.12309 /LL=98482 /DEF=Mus musculus expressed sequence AI987691 (AI987691), mRNA. /PROD=expressed sequence AI987691 /FL=gb:BC019375.1 gb:NM_133825.1	BC019375 // Mus musculus DNA segment, Chr 1, ERATO Doi 622, expressed, mRNA (cDNA clone MGC:30533 IMAGE:5008599), complete cds. // gb // 11 // ---///BC023951 // Mus musculus DNA segment, Chr 1, ERATO Doi 622, expressed, mRNA (cDNA clone MGC:36588 IMAGE:5320263), complete cds. // gb // 11 // ---///BC034088 // Mus musculus DNA segment, Chr 1, ERATO Doi 622, expressed, mRNA (cDNA clone IMAGE:4481615…	Mm.12309.1	est///full length	Mm.12309///Mm.392886	Mm.12309
1447501_at	4.77854	15.753	0	1.84956	1.84956	3.6039	P	P								chr7:105516392-105516754 (-) // 99.72 // qE3			December 2011 (Mouse Genome Sequencing Consortium and NCBI 38)							BE957357	GenBank	Consensus sequence		gb:BE957357 /DB_XREF=gi:10602825 /DB_XREF=UI-M-BG2-bcf-c-09-0-UI.s1 /CLONE=UI-M-BG2-bcf-c-09-0-UI /FEA=EST /CNT=2 /TID=Mm.48666.1 /TIER=ConsEnd /STK=2 /UG=Mm.48666 /UG_TITLE=ESTs	AW121023 // UI-M-BH2.3-aof-a-07-0-UI.s1 Mus musculus cDNA, 3' end /clone=UI-M-BH2.3-aof-a-07-0-UI /clone_end=3' /gb=AW121023 /gi=6096356 /ug=Mm.48666 /len=347 // gb // --- // ---///AW121023 // /DB_XREF=UI-M-BH2.3-aof-a-07-0-UI.s1 /CLONE=UI-M-BH2.3-aof-a-07-0-UI // gb // --- // ---///BE957357 // /DB_XREF=UI-M-BG2-bcf-c-09-0-UI.s1 /CLONE=UI-M-BG2-bcf-c-09-0-UI // gb // --- // ---	Mm.48666.1	est	Mm.375500	Mm.48666
1420433_at	19.305	63.2964	0	1.84172	1.84172	3.58437	P	P	Taf7l	TAF7-like RNA polymerase II, TATA box binding protein (TBP)-associated factor	74469	0006351 // transcription, DNA-dependent // inferred from electronic annotation///0006355 // regulation of transcription, DNA-dependent // inferred from electronic annotation///0006367 // transcription initiation from RNA polymerase II promoter // inferred from electronic annotation///0007275 // multicellular organismal development // inferred from electronic annotation///0007283 // spermatogenesi…	0005634 // nucleus // inferred from direct assay///0005669 // transcription factor TFIID complex // inferred from electronic annotation///0005737 // cytoplasm // inferred from direct assay///0010369 // chromocenter // inferred from direct assay	0005515 // protein binding // inferred from physical interaction	GO:0006351|GO:0006355|GO:0006367|GO:0007275|GO:0007283|GO:0007286|GO:0030154|GO:0030317|GO:0005634|GO:0005669|GO:0005737|GO:0010369|GO:0005515	chrX:134460111-134476490 (-) // 91.86 // qE3		ENSMUSG00000009596	December 2011 (Mouse Genome Sequencing Consortium and NCBI 38)	IPR006751 // TAFII55 protein, conserved region // 9.2E-58	1921719			NP_083234	NM_028958	AF285574	GenBank	Consensus sequence	Q9D3R9	gb:AF285574.1 /DB_XREF=gi:13603830 /GEN=Taf2q /FEA=FLmRNA /CNT=9 /TID=Mm.103259.1 /TIER=FL /STK=5 /UG=Mm.103259 /LL=74469 /DEF=Mus musculus TBP-associated factor II Q (Taf2q) mRNA, complete cds. /PROD=TBP-associated factor II Q /FL=gb:NM_028958.1 gb:AF285574.1	AF285574 // Mus musculus TBP-associated factor II Q (Taf2q) mRNA, complete cds. // gb // 11 // ---///AK017109 // Mus musculus adult male testis cDNA, RIKEN full-length enriched library, clone:4933438I11 product:TAF7-like RNA polymerase II, TATA box binding protein (TBP)-associated factor, 50 kDa, full insert sequence. // gb // 11 // ---///ENSMUST00000009740 // cdna:known chromosome:GRCm38:X:13446…	Mm.103259.1	est///full length	Mm.103259///Mm.415929///Mm.418881	Mm.103259
1437286_x_at	16.5475	54.1253	0	1.83826	1.83826	3.57579	P	P	Nadk2	NAD kinase 2, mitochondrial	68646	0006741 // NADP biosynthetic process // inferred from electronic annotation///0008152 // metabolic process // inferred from electronic annotation///0016310 // phosphorylation // inferred from electronic annotation///0019674 // NAD metabolic process // not recorded	0005739 // mitochondrion // inferred from direct assay///0005739 // mitochondrion // not recorded	0000166 // nucleotide binding // inferred from electronic annotation///0003951 // NAD+ kinase activity // not recorded///0005524 // ATP binding // inferred from electronic annotation///0016301 // kinase activity // inferred from electronic annotation///0016740 // transferase activity // inferred from electronic annotation///0042803 // protein homodimerization activity // not recorded	GO:0006741|GO:0008152|GO:0016310|GO:0019674|GO:0005739|GO:0005739|GO:0000166|GO:0003951|GO:0005524|GO:0016301|GO:0016740|GO:0042803	chr15:9103325-9110496 (+) // 99.55 // qA1	EC:2.7.1.23	ENSMUSG00000022253	December 2011 (Mouse Genome Sequencing Consortium and NCBI 38)	IPR002504 // Inorganic polyphosphate/ATP-NAD kinase, predicted // 1.2E-10///IPR002504 // Inorganic polyphosphate/ATP-NAD kinase, predicted // 9.4E-15///IPR002504 // Inorganic polyphosphate/ATP-NAD kinase, predicted // 7.7E-12				NP_001035485///NP_001078879	NM_001040395///NM_001085410	BB277742	GenBank	Consensus sequence	Q8C5H8///Q14BL1///Q9CUB4	gb:BG070096 /DB_XREF=gi:12552588 /DB_XREF=H3082G01-3 /CLONE=H3082G01 /FEA=EST /CNT=136 /TID=Mm.42110.2 /TIER=Stack /STK=20 /UG=Mm.42110 /LL=68646 /UG_GENE=1110020G09Rik /UG_TITLE=RIKEN cDNA 1110020G09 gene	ENSMUST00000067760 // cdna:known chromosome:GRCm38:15:9071260:9110487:1 gene:ENSMUSG00000022253 gene_biotype:protein_coding transcript_biotype:protein_coding // ensembl // 11 // ---///ENSMUST00000100789 // cdna:known chromosome:GRCm38:15:9071260:9110487:1 gene:ENSMUSG00000022253 gene_biotype:protein_coding transcript_biotype:protein_coding // ensembl // 11 // ---///ENSMUST00000100790 // cdna:know…	Mm.42110.2	est///full length	Mm.244226///Mm.290732///Mm.395907///Mm.403322///Mm.423642	Mm.42110
1436413_at	37.9469	123.726	0	1.83367	1.83367	3.56442	P	P	Frk	fyn-related kinase	14302	0006468 // protein phosphorylation // not recorded///0016310 // phosphorylation // inferred from electronic annotation///0030154 // cell differentiation // inferred from electronic annotation	0005634 // nucleus // inferred from electronic annotation///0005737 // cytoplasm // inferred from electronic annotation///0005886 // plasma membrane // not recorded	0000166 // nucleotide binding // inferred from electronic annotation///0004672 // protein kinase activity // inferred from electronic annotation///0004713 // protein tyrosine kinase activity // not recorded///0004715 // non-membrane spanning protein tyrosine kinase activity // inferred from electronic annotation///0005515 // protein binding // inferred from electronic annotation///0005524 // ATP …	GO:0006468|GO:0016310|GO:0030154|GO:0005634|GO:0005737|GO:0005886|GO:0000166|GO:0004672|GO:0004713|GO:0004715|GO:0005515|GO:0005524|GO:0016301|GO:0016740|GO:0016772	chr10:34610489-34611228 (+) // 85.91 // qB1	EC:2.7.10.2	ENSMUSG00000019779	December 2011 (Mouse Genome Sequencing Consortium and NCBI 38)	IPR000719 // Protein kinase, catalytic domain // 2.1E-55///IPR000980 // SH2 domain // 2.4E-29///IPR001245 // Serine-threonine/tyrosine-protein kinase catalytic domain // 7.7E-101///IPR001452 // Src homology-3 domain // 1.9E-17///IPR011511 // Variant SH3 // 5.9E-15	103265			NP_001153016///NP_034367	NM_001159544///NM_010237	BB831042	GenBank	Consensus sequence	Q922K9	gb:BB831042 /DB_XREF=gi:17009285 /DB_XREF=BB831042 /CLONE=G930014O13 /FEA=EST /CNT=12 /TID=Mm.35407.1 /TIER=Stack /STK=9 /UG=Mm.35407 /UG_TITLE=ESTs, Weakly similar to SINGLE-STRAND RECOGNITION PROTEIN (D.melanogaster)	AK164460 // Mus musculus 12 days embryo eyeball cDNA, RIKEN full-length enriched library, clone:D230041J24 product:fyn-related kinase, full insert sequence. // gb // 11 // ---///ENSMUST00000019913 // cdna:known chromosome:GRCm38:10:34483400:34611226:1 gene:ENSMUSG00000019779 gene_biotype:protein_coding transcript_biotype:protein_coding // ensembl // 11 // ---///ENSMUST00000170771 // cdna:known ch…	Mm.35407.1	est///full length	Mm.332432///Mm.404465	Mm.35407
1417222_a_at	175.037	569.616	0	1.8309	1.8309	3.55759	P	P	Tmem123	transmembrane protein 123	71929	0070267 // oncosis // not recorded	0009897 // external side of plasma membrane // not recorded///0016020 // membrane // inferred from electronic annotation///0016021 // integral to membrane // inferred from electronic annotation		GO:0070267|GO:0009897|GO:0016020|GO:0016021	chr9:7764096-7794333 (+) // 98.48 // qA1		ENSMUSG00000050912	December 2011 (Mouse Genome Sequencing Consortium and NCBI 38)		1919179			NP_598500	NM_133739	NM_133739	GenBank	Consensus sequence	Q91Z22///D6RI40	gb:NM_133739.1 /DB_XREF=gi:19526937 /GEN=2310075C12Rik /FEA=FLmRNA /CNT=150 /TID=Mm.146516.1 /TIER=FL+Stack /STK=52 /UG=Mm.146516 /LL=71929 /DEF=Mus musculus RIKEN cDNA 2310075C12 gene (2310075C12Rik), mRNA. /PROD=RIKEN cDNA 2310075C12 /FL=gb:BC010292.1 gb:NM_133739.1	AK010163 // Mus musculus adult male tongue cDNA, RIKEN full-length enriched library, clone:2310075C12 product:weakly similar to PORIMIN [Homo sapiens], full insert sequence. // gb // 11 // ---///AK150361 // Mus musculus bone marrow macrophage cDNA, RIKEN full-length enriched library, clone:I830005F23 product:Weakly similar to PORIMIN (Fragment), full insert sequence. // gb // 11 // ---///AK150365…	Mm.146516.1	est///full length	Mm.283293///Mm.409691	Mm.146516
1437287_at	150.359	485.46	0	1.81951	1.81951	3.52962	P	P	Nadk2	NAD kinase 2, mitochondrial	68646	0006741 // NADP biosynthetic process // inferred from electronic annotation///0008152 // metabolic process // inferred from electronic annotation///0016310 // phosphorylation // inferred from electronic annotation///0019674 // NAD metabolic process // not recorded	0005739 // mitochondrion // inferred from direct assay///0005739 // mitochondrion // not recorded	0000166 // nucleotide binding // inferred from electronic annotation///0003951 // NAD+ kinase activity // not recorded///0005524 // ATP binding // inferred from electronic annotation///0016301 // kinase activity // inferred from electronic annotation///0016740 // transferase activity // inferred from electronic annotation///0042803 // protein homodimerization activity // not recorded	GO:0006741|GO:0008152|GO:0016310|GO:0019674|GO:0005739|GO:0005739|GO:0000166|GO:0003951|GO:0005524|GO:0016301|GO:0016740|GO:0042803	chr15:9103325-9110496 (+) // 99.55 // qA1	EC:2.7.1.23	ENSMUSG00000022253	December 2011 (Mouse Genome Sequencing Consortium and NCBI 38)	IPR002504 // Inorganic polyphosphate/ATP-NAD kinase, predicted // 1.2E-10///IPR002504 // Inorganic polyphosphate/ATP-NAD kinase, predicted // 9.4E-15///IPR002504 // Inorganic polyphosphate/ATP-NAD kinase, predicted // 7.7E-12	1915896			NP_001035485///NP_001078879	NM_001040395///NM_001085410	BB277742	GenBank	Consensus sequence	Q8C5H8///Q14BL1///Q9CUB4	gb:BB277742 /DB_XREF=gi:15410953 /DB_XREF=BB277742 /CLONE=A930007D01 /FEA=EST /CNT=136 /TID=Mm.42110.2 /TIER=Stack /STK=10 /UG=Mm.42110 /LL=68646 /UG_GENE=1110020G09Rik /UG_TITLE=RIKEN cDNA 1110020G09 gene	BC048411 // Mus musculus RIKEN cDNA 1110020G09 gene, mRNA (cDNA clone IMAGE:6487539). // gb // 9 // ---///ENSMUST00000067760 // cdna:known chromosome:GRCm38:15:9071260:9110487:1 gene:ENSMUSG00000022253 gene_biotype:protein_coding transcript_biotype:protein_coding // ensembl // 11 // ---///ENSMUST00000100789 // cdna:known chromosome:GRCm38:15:9071260:9110487:1 gene:ENSMUSG00000022253 gene_biotype:…	Mm.42110.2	est///full length	Mm.244226///Mm.290732///Mm.395907///Mm.403322///Mm.423642	Mm.42110
1435314_at	73.2012	236	0	1.81742	1.81742	3.5245	P	P	Tph2	tryptophan hydroxylase 2	216343	0006587 // serotonin biosynthetic process from tryptophan // inferred by curator///0006950 // response to stress // inferred from electronic annotation///0007623 // circadian rhythm // inferred from electronic annotation///0008152 // metabolic process // inferred from electronic annotation///0009072 // aromatic amino acid family metabolic process // inferred from electronic annotation///0014823 /…	0043005 // neuron projection // inferred from direct assay	0004497 // monooxygenase activity // inferred from electronic annotation///0004510 // tryptophan 5-monooxygenase activity // inferred from direct assay///0005506 // iron ion binding // inferred from electronic annotation///0016491 // oxidoreductase activity // inferred from electronic annotation///0016597 // amino acid binding // inferred from electronic annotation///0016714 // oxidoreductase act…	GO:0006587|GO:0006950|GO:0007623|GO:0008152|GO:0009072|GO:0014823|GO:0031667|GO:0042427|GO:0043627|GO:0051384|GO:0051592|GO:0055114|GO:0071285|GO:0043005|GO:0004497|GO:0004510|GO:0005506|GO:0016491|GO:0016597|GO:0016714|GO:0046872	chr10:115078640-115079230 (-) // 94.99 // qD2	EC:1.14.16.4	ENSMUSG00000006764	December 2011 (Mouse Genome Sequencing Consortium and NCBI 38)	IPR002912 // ACT domain // 6.5E-9///IPR019774 // Aromatic amino acid hydroxylase, C-terminal // 4.4E-185	2651811			NP_775567	NM_173391	BG071575	GenBank	Consensus sequence	Q8CGV2	gb:BG071575 /DB_XREF=gi:12554144 /DB_XREF=H3100F09-3 /CLONE=H3100F09 /FEA=EST /CNT=18 /TID=Mm.31597.1 /TIER=Stack /STK=18 /UG=Mm.31597 /LL=103379 /UG_GENE=AU043594 /UG_TITLE=expressed sequence AU043594	AY090565 // Mus musculus neuronal tryptophan hydroxylase (Ntph) mRNA, complete cds. // gb // 11 // ---///ENSMUST00000006949 // cdna:known chromosome:GRCm38:10:115078641:115185022:-1 gene:ENSMUSG00000006764 gene_biotype:protein_coding transcript_biotype:protein_coding // ensembl // 11 // ---///NM_173391 // Mus musculus tryptophan hydroxylase 2 (Tph2), mRNA. // refseq // 11 // ---	Mm.31597.1	est///full length	Mm.31597///Mm.484848	Mm.31597
1460354_a_at	398.456	1280.83	0	1.81316	1.81316	3.51412	P	P	Mrpl13	mitochondrial ribosomal protein L13	68537	0006412 // translation // not recorded	0005739 // mitochondrion // inferred from direct assay///0005761 // mitochondrial ribosome // not recorded///0005762 // mitochondrial large ribosomal subunit // not recorded///0005840 // ribosome // inferred from electronic annotation///0030529 // ribonucleoprotein complex // inferred from electronic annotation	0003735 // structural constituent of ribosome // not recorded///0005515 // protein binding // inferred from electronic annotation	GO:0006412|GO:0005739|GO:0005761|GO:0005762|GO:0005840|GO:0030529|GO:0003735|GO:0005515	chr15:55534093-55557682 (-) // 97.64 // qD1		ENSMUSG00000022370	December 2011 (Mouse Genome Sequencing Consortium and NCBI 38)	IPR005822 // Ribosomal protein L13 // 1.4E-9///IPR005822 // Ribosomal protein L13 // 2.9E-44	2137218			NP_081035	NM_026759	AB049641	GenBank	Consensus sequence	Q9D1P0///Q05CB9///G5E909///Q7TMH5///F7CXG9	gb:AB049641.1 /DB_XREF=gi:13559372 /GEN=MRPL13 /FEA=FLmRNA /CNT=75 /TID=Mm.10076.1 /TIER=FL+Stack /STK=45 /UG=Mm.10076 /LL=68537 /DEF=Mus musculus MRPL13 mRNA for mitochondrial ribosomal protein L13 (L13mt), complete cds. /PROD=mitochondrial ribosomal protein L13 (L13mt) /FL=gb:AB049641.1	AB049641 // Mus musculus MRPL13 mRNA for mitochondrial ribosomal protein L13 (L13mt), complete cds. // gb // 11 // ---///AK003283 // Mus musculus 18-day embryo whole body cDNA, RIKEN full-length enriched library, clone:1110002D09 product:mitochondrial ribosomal protein L13, full insert sequence. // gb // 11 // ---///AK160744 // Mus musculus 13 days embryo head cDNA, RIKEN full-length enriched lib…	Mm.10076.1	full length	Mm.236795///Mm.441656	Mm.10076
1455781_at	45.1864	144.602	0	1.8067	1.8067	3.4984	P	P	Gtpbp8	GTP-binding protein 8 (putative)	66067	0000917 // barrier septum assembly // inferred from electronic annotation	0005739 // mitochondrion // inferred from direct assay	0000166 // nucleotide binding // inferred from electronic annotation///0003924 // GTPase activity // inferred from electronic annotation///0005525 // GTP binding // inferred from electronic annotation	GO:0000917|GO:0005739|GO:0000166|GO:0003924|GO:0005525	chr16:44736765-44737808 (-) // 73.37 // qB4		ENSMUSG00000022668	December 2011 (Mouse Genome Sequencing Consortium and NCBI 38)	IPR000795 // Elongation factor, GTP-binding domain // 1.1E-11///IPR004881 // Ribosome biogenesis GTPase RsgA, putative // 1.0E-8///IPR006073 // GTP binding domain // 3.6E-18///IPR019009 // Signal recognition particle receptor, beta subunit // 3.3E-9				NP_001152801///NP_079608	NM_001159329///NM_025332	AU067804	GenBank	Consensus sequence	Q9CY28///Q8C5J2	gb:AU067804 /DB_XREF=gi:4968541 /DB_XREF=AU067804 /CLONE=MNCb-2114 /FEA=EST /CNT=11 /TID=Mm.34520.2 /TIER=Stack /STK=8 /UG=Mm.34520 /UG_TITLE=Mus musculus, Similar to hypothetical gene supported by AK024325; AL117573, clone MGC:27931 IMAGE:3585175, mRNA, complete cds	ENSMUST00000162512 // cdna:known chromosome:GRCm38:16:44736768:44746363:-1 gene:ENSMUSG00000022668 gene_biotype:protein_coding transcript_biotype:protein_coding // ensembl // 11 // ---	Mm.34520.2	est	Mm.387836	Mm.34520
1428777_at	18.998	60.7283	0	1.80509	1.80509	3.49451	P	P	Spred1	sprouty protein with EVH-1 domain 1, related sequence	114715	0000188 // inactivation of MAPK activity // inferred from mutant phenotype///0007275 // multicellular organismal development // inferred from electronic annotation///0009966 // regulation of signal transduction // inferred from electronic annotation///0010801 // negative regulation of peptidyl-threonine phosphorylation // inferred from direct assay///0010801 // negative regulation of peptidyl-thr…	0005634 // nucleus // not recorded///0005737 // cytoplasm // not recorded///0005886 // plasma membrane // not recorded///0005901 // caveola // inferred from electronic annotation///0016020 // membrane // inferred from electronic annotation	0005173 // stem cell factor receptor binding // inferred from physical interaction///0005515 // protein binding // inferred from physical interaction///0019901 // protein kinase binding // inferred from physical interaction///0019901 // protein kinase binding // not recorded///0019902 // phosphatase binding // not recorded///0030291 // protein serine/threonine kinase inhibitor activity // inferre…	GO:0000188|GO:0007275|GO:0009966|GO:0010801|GO:0010801|GO:0010923|GO:0043517|GO:0071901|GO:0090311|GO:0005634|GO:0005737|GO:0005886|GO:0005901|GO:0016020|GO:0005173|GO:0005515|GO:0019901|GO:0019901|GO:0019902|GO:0030291	chr2:117180424-117182279 (+) // 99.62 // qE5		ENSMUSG00000027351	December 2011 (Mouse Genome Sequencing Consortium and NCBI 38)	IPR000697 // EVH1 // 9.3E-16///IPR007875 // Sprouty // 7.5E-44	2150016			NP_001264185///NP_277059	NM_001277256///NM_033524	AK017680	GenBank	Consensus sequence	Q924S8	gb:BG060646 /DB_XREF=gi:12529345 /DB_XREF=L0906B08-3 /CLONE=L0906B08 /FEA=mRNA /CNT=52 /TID=Mm.200935.1 /TIER=Stack /STK=9 /UG=Mm.200935 /LL=70589 /UG_GENE=5730461F13Rik /UG_TITLE=RIKEN cDNA 5730461F13 gene	AK136760 // Mus musculus adult male diencephalon cDNA, RIKEN full-length enriched library, clone:9330001D09 product:unclassifiable, full insert sequence. // gb // 11 // ---///ENSMUST00000028829 // cdna:known chromosome:GRCm38:2:117121374:117182279:1 gene:ENSMUSG00000027351 gene_biotype:protein_coding transcript_biotype:protein_coding // ensembl // 11 // ---///n286791 // accn=AK136760 class=mRNAli…	Mm.200935.1	est///full length	Mm.245890///Mm.386134///Mm.392720///Mm.392726///Mm.397626///Mm.405729	Mm.200935
1436042_at	24.191	76.9732	0	1.79846	1.79846	3.47848	P	P	Tln1	talin 1	21894	0007016 // cytoskeletal anchoring at plasma membrane // inferred from electronic annotation///0007044 // cell-substrate junction assembly // inferred from mutant phenotype///0007155 // cell adhesion // inferred from electronic annotation///0030866 // cortical actin cytoskeleton organization // inferred from mutant phenotype	0001726 // ruffle // inferred from electronic annotation///0005737 // cytoplasm // inferred from electronic annotation///0005813 // centrosome // not recorded///0005856 // cytoskeleton // inferred from electronic annotation///0005886 // plasma membrane // not recorded///0005925 // focal adhesion // inferred from direct assay///0005925 // focal adhesion // not recorded///0009986 // cell surface //…	0003779 // actin binding // inferred from electronic annotation///0005158 // insulin receptor binding // inferred from electronic annotation///0005178 // integrin binding // not recorded///0005198 // structural molecule activity // inferred from electronic annotation///0005200 // structural constituent of cytoskeleton // inferred from electronic annotation///0005515 // protein binding // inferred…	GO:0007016|GO:0007044|GO:0007155|GO:0030866|GO:0001726|GO:0005737|GO:0005813|GO:0005856|GO:0005886|GO:0005925|GO:0005925|GO:0009986|GO:0015629|GO:0016020|GO:0030054|GO:0032587|GO:0042995|GO:0043231|GO:0070062|GO:0003779|GO:0005158|GO:0005178|GO:0005198|GO:0005200|GO:0005515|GO:0017166|GO:0030274|GO:0032403	chr4:43562127-43562691 (-) // 59.51 // qA5		ENSMUSG00000028465	December 2011 (Mouse Genome Sequencing Consortium and NCBI 38)		1099832		Integrin-mediated_cell_adhesion_KEGG // GenMAPP	NP_035732	NM_011602	BI648366	GenBank	Consensus sequence	P26039///Q0V930///Q3TBC3///Q3UHS6///Q80TM2///Q8C9Z8	gb:BI648366 /DB_XREF=gi:15562602 /DB_XREF=603278324F1 /CLONE=IMAGE:5318644 /FEA=EST /CNT=22 /TID=Mm.4053.2 /TIER=Stack /STK=11 /UG=Mm.4053 /LL=21894 /UG_GENE=Tln /UG_TITLE=talin	AK006088 // Mus musculus adult male testis cDNA, RIKEN full-length enriched library, clone:1700018G09 product:talin, full insert sequence. // gb // 11 // ---///BC055348 // Mus musculus talin 1, mRNA (cDNA clone IMAGE:5318644). // gb // 11 // ---///ENSMUST00000123985 // cdna:known chromosome:GRCm38:4:43559343:43562691:-1 gene:ENSMUSG00000028465 gene_biotype:protein_coding transcript_biotype:proces…	Mm.4053.2	est///full length	Mm.208601///Mm.482187	Mm.4053
1436519_a_at	160.838	509.542	0	1.79216	1.79216	3.46333	P	P	1110057K04Rik	RIKEN cDNA 1110057K04 gene	68832					chr12:8208125-8276223 (+) // 97.48 // qA1.1		ENSMUSG00000037669	December 2011 (Mouse Genome Sequencing Consortium and NCBI 38)	IPR019363 // Protein of unknown function DUF2305 // 4.9E-87	1916082			NP_001161239///NP_001161240///NP_765989	NM_001167767///NM_001167768///NM_172401	BB534387	GenBank	Consensus sequence	Q8BVA5	gb:BB534387 /DB_XREF=gi:16446385 /DB_XREF=BB534387 /CLONE=E030036E20 /FEA=EST /CNT=27 /TID=Mm.25608.2 /TIER=Stack /STK=8 /UG=Mm.25608 /LL=68832 /UG_GENE=1110057K04Rik /UG_TITLE=RIKEN cDNA 1110057K04 gene	AK162850 // Mus musculus adult male hypothalamus cDNA, RIKEN full-length enriched library, clone:A230047N17 product:hypothetical protein, full insert sequence. // gb_htc // 11 // ---///BC046986 // Mus musculus RIKEN cDNA 1110057K04 gene, mRNA (cDNA clone MGC:54890 IMAGE:6476504), complete cds. // gb // 11 // ---///ENSMUST00000037383 // cdna:known chromosome:GRCm38:12:8208107:8285758:1 gene:ENSMUS…	Mm.25608.2	est///full length	Mm.25608///Mm.394563	Mm.25608
1456718_at	5.64497	17.7635	0	1.78245	1.78245	3.44009	P	P	Tmem56	transmembrane protein 56	99887		0016020 // membrane // inferred from electronic annotation///0016021 // integral to membrane // inferred from electronic annotation		GO:0016020|GO:0016021	chr3:121204783-121205305 (-) // 99.05 // qG1		ENSMUSG00000028132	December 2011 (Mouse Genome Sequencing Consortium and NCBI 38)	IPR006634 // TRAM/LAG1/CLN8 homology domain // 6.5E-40	1923195			NP_849267	NM_178936	BB768133	GenBank	Consensus sequence	Q8CGF5///D3Z3E6	gb:BB768133 /DB_XREF=gi:16196853 /DB_XREF=BB768133 /CLONE=G370081N12 /FEA=EST /CNT=8 /TID=Mm.23325.1 /TIER=Stack /STK=8 /UG=Mm.23325 /UG_TITLE=ESTs	AK149544 // Mus musculus adult male liver tumor cDNA, RIKEN full-length enriched library, clone:C730035D06 product:hypothetical Eukaryotic protein of unknown function DUF887/TRAM, LAG1 and CLN8 homology containing protein, full insert sequence. // gb_htc // 11 // ---///BC040365 // Mus musculus transmembrane protein 56, mRNA (cDNA clone MGC:25917 IMAGE:4223855), complete cds. // gb // 11 // ---///…	Mm.23325.1	est///full length	Mm.26088///Mm.408682///Mm.412260///Mm.486424	Mm.23325
1418743_a_at	294.764	925.728	0	1.7796	1.7796	3.4333	P	P	Tesc	tescalcin	57816	0006469 // negative regulation of protein kinase activity // inferred from electronic annotation///0006810 // transport // inferred from electronic annotation///0006883 // cellular sodium ion homeostasis // not recorded///0008285 // negative regulation of cell proliferation // not recorded///0008584 // male gonad development // inferred from expression pattern///0010628 // positive regulation of …	0001726 // ruffle // inferred from direct assay///0005634 // nucleus // inferred from direct assay///0005634 // nucleus // not recorded///0005737 // cytoplasm // inferred from direct assay///0005737 // cytoplasm // not recorded///0005886 // plasma membrane // not recorded///0016020 // membrane // inferred from electronic annotation///0030027 // lamellipodium // inferred from direct assay///003002…	0000287 // magnesium ion binding // inferred from direct assay///0004860 // protein kinase inhibitor activity // inferred from electronic annotation///0005509 // calcium ion binding // inferred from direct assay///0005509 // calcium ion binding // not recorded///0005515 // protein binding // inferred from electronic annotation///0019212 // phosphatase inhibitor activity // inferred from direct as…	GO:0006469|GO:0006810|GO:0006883|GO:0008285|GO:0008584|GO:0010628|GO:0015031|GO:0030154|GO:0030219|GO:0030854|GO:0032417|GO:0033628|GO:0035855|GO:0043086|GO:0045654|GO:0045893|GO:0050821|GO:0051604|GO:0071300|GO:0072661|GO:0001726|GO:0005634|GO:0005634|GO:0005737|GO:0005737|GO:0005886|GO:0016020|GO:0030027|GO:0030027|GO:0032587|GO:0042995|GO:0000287|GO:0004860|GO:0005509|GO:0005509|GO:0005515|GO:…	chr5:118027742-118061870 (+) // 95.03 // qF		ENSMUSG00000029359	December 2011 (Mouse Genome Sequencing Consortium and NCBI 38)		1930803			NP_067319	NM_021344	NM_021344	GenBank	Consensus sequence	Q9JKL5///D0EM45///D0EM46///D0EM47	gb:NM_021344.1 /DB_XREF=gi:10946661 /GEN=Tesc-pending /FEA=FLmRNA /CNT=31 /TID=Mm.26378.1 /TIER=FL+Stack /STK=19 /UG=Mm.26378 /LL=57816 /DEF=Mus musculus tescalcin (Tesc-pending), mRNA. /PROD=tescalcin /FL=gb:BC019492.1 gb:NM_021344.1 gb:AF234783.1	AF234783 // Mus musculus tescalcin mRNA, complete cds. // gb // 11 // ---///AK010463 // Mus musculus ES cells cDNA, RIKEN full-length enriched library, clone:2410011K10 product:tescalcin, full insert sequence. // gb // 11 // ---///BC019492 // Mus musculus tescalcin, mRNA (cDNA clone MGC:28673 IMAGE:4237590), complete cds. // gb // 11 // ---///BC107679 // Mus musculus tescalcin, mRNA (cDNA clone M…	Mm.26378.1	full length	Mm.273285	Mm.26378
1457188_at	6.11886	19.1847	0	1.77719	1.77719	3.42758	P	P								chr3:87635383-87636052 (+) // 98.2 // qF1			December 2011 (Mouse Genome Sequencing Consortium and NCBI 38)							BB267568	GenBank	Consensus sequence		gb:BB267568 /DB_XREF=gi:16400433 /DB_XREF=BB267568 /CLONE=A830030M19 /FEA=EST /CNT=5 /TID=Mm.131586.1 /TIER=ConsEnd /STK=5 /UG=Mm.131586 /UG_TITLE=ESTs	AK043770 // Mus musculus 10 days neonate cortex cDNA, RIKEN full-length enriched library, clone:A830030M19 product:unclassifiable, full insert sequence. // gb // 11 // ---///n278966 // accn=AK043770 class=mRNAlike lncRNA name=Mouse noncoding transcript ref=FANTOM3 transcriptId=A830030M19 cpcScore=-1.1672800 cnci=-0.2411000 // noncode // 11 // ---	Mm.131586.1		Mm.447165	Mm.131586
1441843_s_at	7.77994	24.3004	0	1.77172	1.77172	3.41461	P	P	5230400M03Rik	RIKEN cDNA 5230400M03 gene	100502767					chr2:52870035-52870349 (+) // 98.73 // qC1.1			December 2011 (Mouse Genome Sequencing Consortium and NCBI 38)		3026996				XR_104684///XR_107377	BB312292	GenBank	Consensus sequence		gb:BB312292 /DB_XREF=gi:9012997 /DB_XREF=BB312292 /CLONE=B230333G24 /FEA=EST /CNT=4 /TID=Mm.131442.1 /TIER=ConsEnd /STK=4 /UG=Mm.131442 /UG_TITLE=ESTs	AK030345 // Mus musculus adult male xiphoid cartilage cDNA, RIKEN full-length enriched library, clone:5230400M03 product:unclassifiable, full insert sequence. // gb // 11 // ---///n291073 // accn=AK030345 class=mRNAlike lncRNA name=Mouse noncoding transcript ref=FANTOM3 transcriptId=5230400M03 cpcScore=0.5270730 cnci=-0.2566287 // noncode // 11 // ---	Mm.131442.1		Mm.274277	Mm.131442
1417607_at	81.7829	255.361	0	1.77124	1.77124	3.41347	P	P	Cox6a2	cytochrome c oxidase subunit VIa polypeptide 2	12862	0055114 // oxidation-reduction process // inferred from electronic annotation	0005739 // mitochondrion // inferred from direct assay///0005743 // mitochondrial inner membrane // inferred from electronic annotation///0005751 // mitochondrial respiratory chain complex IV // inferred from electronic annotation///0016020 // membrane // inferred from electronic annotation	0004129 // cytochrome-c oxidase activity // inferred from electronic annotation	GO:0055114|GO:0005739|GO:0005743|GO:0005751|GO:0016020|GO:0004129	chr7:128205434-128206387 (-) // 96.48 // qF3	EC:1.9.3.1	ENSMUSG00000030785	December 2011 (Mouse Genome Sequencing Consortium and NCBI 38)	IPR001349 // Cytochrome c oxidase, subunit VIa // 5.5E-30	104649		Electron_Transport_Chain // GenMAPP	NP_034073	NM_009943	NM_009943	GenBank	Consensus sequence	P43023///Q8R2L0	gb:NM_009943.1 /DB_XREF=gi:6753501 /GEN=Cox6a2 /FEA=FLmRNA /CNT=98 /TID=Mm.43824.1 /TIER=FL+Stack /STK=40 /UG=Mm.43824 /LL=12862 /DEF=Mus musculus cytochrome c oxidase, subunit VI a, polypeptide 2 (Cox6a2), mRNA. /PROD=cytochrome c oxidase, subunit VI a, polypeptide2 /FL=gb:U08439.1 gb:NM_009943.1	AK002506 // Mus musculus adult male kidney cDNA, RIKEN full-length enriched library, clone:0610010N10 product:cytochrome c oxidase, subunit VI a, polypeptide 2, full insert sequence. // gb // 10 // ---///BC028514 // Mus musculus cytochrome c oxidase, subunit VI a, polypeptide 2, mRNA (cDNA clone MGC:41177 IMAGE:1447375), complete cds. // gb // 11 // ---///ENSMUST00000033049 // cdna:known chromoso…	Mm.43824.1	full length	Mm.43824	Mm.43824
1459817_at	31.5662	98.0595	0	1.76385	1.76385	3.39603	P	P								chr18:63661092-63661339 (-) // 77.24 // qE1			December 2011 (Mouse Genome Sequencing Consortium and NCBI 38)							AV328153	GenBank	Consensus sequence		gb:AV328153 /DB_XREF=gi:6368205 /DB_XREF=AV328153 /CLONE=6330439H12 /FEA=EST /CNT=2 /TID=Mm.203876.2 /TIER=ConsEnd /STK=2 /UG=Mm.203876 /LL=106846 /UG_GENE=AA408650 /UG_TITLE=expressed sequence AA408650	AV328153 // /DB_XREF=AV328153 /CLONE=6330439H12 // gb // --- // ---	Mm.203876.2			Mm.203876
1436994_a_at	224.365	696.176	0	1.76217	1.76217	3.39209	P	P	Hist1h1c	histone cluster 1, H1c	50708	0006334 // nucleosome assembly // inferred from electronic annotation///0016584 // nucleosome positioning // inferred from mutant phenotype	0000786 // nucleosome // inferred from electronic annotation///0005634 // nucleus // inferred from electronic annotation///0005694 // chromosome // inferred from electronic annotation	0003677 // DNA binding // inferred from direct assay///0005515 // protein binding // inferred from physical interaction	GO:0006334|GO:0016584|GO:0000786|GO:0005634|GO:0005694|GO:0003677|GO:0005515	chr13:23740080-23740366 (+) // 86.14 // qA3.1		ENSMUSG00000036181	December 2011 (Mouse Genome Sequencing Consortium and NCBI 38)	IPR005818 // Histone H1/H5 // 4.7E-26	1931526			NP_056601	NM_015786	BB533903	GenBank	Consensus sequence	Q3UXH2///Q5SZA3///P15864	gb:BB533903 /DB_XREF=gi:9585832 /DB_XREF=BB533903 /CLONE=E030032I06 /FEA=EST /CNT=32 /TID=Mm.193539.5 /TIER=Stack /STK=31 /UG=Mm.193539 /LL=50708 /UG_GENE=H1f2 /UG_TITLE=H1 histone family, member 2	AK002321 // Mus musculus adult male kidney cDNA, RIKEN full-length enriched library, clone:0610008C09 product:H1 histone family, member 2, full insert sequence. // gb // 11 // ---///AK135614 // Mus musculus adult male adrenal gland cDNA, RIKEN full-length enriched library, clone:7330411A02 product:histone 1, H1c, full insert sequence. // gb // 11 // ---///AK155502 // Mus musculus NOD-derived CD11…	Mm.193539.5	full length	Mm.193539	Mm.193539
1429129_at	17.9298	55.5765	0	1.76068	1.76068	3.38859	P	P	Lrrcc1	leucine rich repeat and coiled-coil domain containing 1	71710	0007049 // cell cycle // inferred from electronic annotation///0007067 // mitosis // inferred from electronic annotation///0051301 // cell division // inferred from electronic annotation	0005634 // nucleus // not recorded///0005737 // cytoplasm // not recorded///0005813 // centrosome // not recorded///0005814 // centriole // inferred from electronic annotation///0005856 // cytoskeleton // inferred from electronic annotation		GO:0007049|GO:0007067|GO:0051301|GO:0005634|GO:0005737|GO:0005813|GO:0005814|GO:0005856	chr3:14533787-14572657 (+) // 99.26 // qA1		ENSMUSG00000027550	December 2011 (Mouse Genome Sequencing Consortium and NCBI 38)					NP_001157051///NP_001157052///NP_083191	NM_001163579///NM_001163580///NM_028915	AK004646	GenBank	Consensus sequence	B9EI20///E9Q8Q7///Q69ZB0	gb:AK004646.1 /DB_XREF=gi:12835962 /FEA=mRNA /CNT=40 /TID=Mm.200636.1 /TIER=Stack /STK=11 /UG=Mm.200636 /LL=71710 /UG_GENE=1200008A14Rik /UG_TITLE=RIKEN cDNA 1200008A14 gene /DEF=Mus musculus adult male lung cDNA, RIKEN full-length enriched library, clone:1200008A14:Leucine-rich repeat containing protein, full insert sequence.	ENSMUST00000108370 // cdna:known chromosome:GRCm38:3:14533788:14572658:1 gene:ENSMUSG00000027550 gene_biotype:protein_coding transcript_biotype:protein_coding // ensembl // 11 // ---///NM_028915 // Mus musculus leucine rich repeat and coiled-coil domain containing 1 (Lrrcc1), transcript variant 3, mRNA. // refseq // 11 // ---	Mm.200636.1	est///full length	Mm.257449///Mm.408504	Mm.200636
1427771_x_at	41.8333	129.595	0	1.75986	1.75986	3.38665	P	P	Itgb1	integrin beta 1 (fibronectin receptor beta)	16412	0000082 // G1/S transition of mitotic cell cycle // inferred from mutant phenotype///0001701 // in utero embryonic development // inferred from mutant phenotype///0001708 // cell fate specification // inferred from mutant phenotype///0001894 // tissue homeostasis // not recorded///0002042 // cell migration involved in sprouting angiogenesis // inferred from mutant phenotype///0006874 // cellular …	0001669 // acrosomal vesicle // not recorded///0001726 // ruffle // inferred from electronic annotation///0005604 // basement membrane // not recorded///0005737 // cytoplasm // not recorded///0005768 // endosome // inferred from electronic annotation///0005886 // plasma membrane // inferred from direct assay///0005886 // plasma membrane // not recorded///0005911 // cell-cell junction // not recor…	0001948 // glycoprotein binding // not recorded///0001968 // fibronectin binding // not recorded///0002020 // protease binding // not recorded///0003779 // actin binding // not recorded///0004872 // receptor activity // inferred from electronic annotation///0005102 // receptor binding // not recorded///0005178 // integrin binding // inferred from physical interaction///0005178 // integrin binding…	GO:0000082|GO:0001701|GO:0001708|GO:0001894|GO:0002042|GO:0006874|GO:0007155|GO:0007159|GO:0007160|GO:0007160|GO:0007161|GO:0007229|GO:0007275|GO:0008277|GO:0008284|GO:0008285|GO:0008354|GO:0010811|GO:0010976|GO:0021943|GO:0030335|GO:0031175|GO:0031345|GO:0032594|GO:0033631|GO:0043065|GO:0043410|GO:0045214|GO:0045596|GO:0045665|GO:0045666|GO:0045807|GO:0050731|GO:0051726|GO:0055007|GO:0070830|GO:…	chr8:128726017-128732089 (+) // 93.73 // qE2			December 2011 (Mouse Genome Sequencing Consortium and NCBI 38)		96610		Integrin-mediated_cell_adhesion_KEGG // GenMAPP	NP_034708	NM_010578	U37029	GenBank	Consensus sequence	Q60993///P09055///Q8BUD1	gb:U37029.1 /DB_XREF=gi:1045575 /FEA=mRNA /CNT=1 /TID=Mm.4712.2 /TIER=ConsEnd /STK=0 /UG=Mm.4712 /LL=16412 /UG_GENE=Itgb1 /DEF=Mus musculus integrin beta1D mRNA, partial cds. /PROD=integrin beta1D	U37029 // Mus musculus integrin beta1D mRNA, partial cds. // gb // 11 // ---	Mm.4712.2	full length	Mm.263396	Mm.4712
1433735_a_at	169.528	521.479	0	1.74965	1.74965	3.36278	P	P	Tmem64	transmembrane protein 64	100201	0043462 // regulation of ATPase activity // inferred from mutant phenotype///0045672 // positive regulation of osteoclast differentiation // inferred from mutant phenotype///0045780 // positive regulation of bone resorption // inferred from mutant phenotype///0051480 // cytosolic calcium ion homeostasis // inferred from mutant phenotype	0005783 // endoplasmic reticulum // inferred from direct assay///0016020 // membrane // inferred from electronic annotation///0016021 // integral to membrane // inferred from electronic annotation	0005515 // protein binding // inferred from physical interaction	GO:0043462|GO:0045672|GO:0045780|GO:0051480|GO:0005783|GO:0016020|GO:0016021|GO:0005515	chr4:15266128-15285690 (+) // 90.93 // qA2		ENSMUSG00000043252	December 2011 (Mouse Genome Sequencing Consortium and NCBI 38)	IPR015414 // SNARE associated Golgi protein // 6.8E-22	2140359			NP_852066	NM_181401	BG075363	GenBank	Consensus sequence	Q3U145	gb:BG075363 /DB_XREF=gi:12557932 /DB_XREF=H3146D02-3 /CLONE=H3146D02 /FEA=EST /CNT=132 /TID=Mm.38877.1 /TIER=Stack /STK=65 /UG=Mm.38877 /LL=100201 /UG_GENE=AI790744 /UG_TITLE=expressed sequence AI790744	AK156282 // Mus musculus activated spleen cDNA, RIKEN full-length enriched library, clone:F830014M12 product:Similar to LD47277p, full insert sequence. // gb // 11 // ---///AK169861 // Mus musculus NOD-derived CD11c +ve dendritic cells cDNA, RIKEN full-length enriched library, clone:F630001G02 product:Similar to LD47277p homolog [Mus musculus], full insert sequence. // gb // 11 // ---///AK170682 …	Mm.38877.1	full length	Mm.394111	Mm.38877
1450865_s_at	305.866	937.529	0	1.74453	1.74453	3.35086	P	P	Mrps24	mitochondrial ribosomal protein S24	64660	0006412 // translation // inferred from sequence or structural similarity	0005739 // mitochondrion // inferred from direct assay///0005762 // mitochondrial large ribosomal subunit // inferred from sequence or structural similarity///0005763 // mitochondrial small ribosomal subunit // inferred from sequence or structural similarity///0005840 // ribosome // inferred from electronic annotation///0030529 // ribonucleoprotein complex // inferred from electronic annotation	0003735 // structural constituent of ribosome // inferred from sequence or structural similarity	GO:0006412|GO:0005739|GO:0005762|GO:0005763|GO:0005840|GO:0030529|GO:0003735	chr11:5703982-5707690 (-) // 71.29 // qA1		ENSMUSG00000020477	December 2011 (Mouse Genome Sequencing Consortium and NCBI 38)		1928142			NP_080356	NM_026080	BF167852	GenBank	Consensus sequence	Q9CQV5	gb:BF167852 /DB_XREF=gi:11048204 /DB_XREF=601774677F1 /CLONE=IMAGE:3995251 /FEA=FLmRNA /CNT=79 /TID=Mm.7328.1 /TIER=Stack /STK=44 /UG=Mm.7328 /LL=67297 /UG_GENE=3110030K20Rik /UG_TITLE=RIKEN cDNA 3110030K20 gene /FL=gb:NM_026080.1	AK003117 // Mus musculus adult male heart cDNA, RIKEN full-length enriched library, clone:1010001G07 product:mitochondrial ribosomal protein S24, full insert sequence. // gb // 11 // ---///AK007338 // Mus musculus 10 day old male pancreas cDNA, RIKEN full-length enriched library, clone:1810004H21 product:mitochondrial ribosomal protein S24, full insert sequence. // gb // 11 // ---///AK010590 // M…	Mm.7328.1	full length	Mm.7328	Mm.7328
1440152_x_at	530.914	1625.31	0	1.74273	1.74273	3.34668	P	P	Edf1///Gm11964	endothelial differentiation-related factor 1///predicted gene 11964	59022///665181	0006351 // transcription, DNA-dependent // inferred from electronic annotation///0006355 // regulation of transcription, DNA-dependent // inferred from electronic annotation///0007275 // multicellular organismal development // inferred from electronic annotation///0030154 // cell differentiation // inferred from electronic annotation///0043388 // positive regulation of DNA binding // not recorded	0005634 // nucleus // not recorded///0005669 // transcription factor TFIID complex // not recorded///0005730 // nucleolus // not recorded///0005737 // cytoplasm // not recorded	0003677 // DNA binding // inferred from electronic annotation///0003713 // transcription coactivator activity // not recorded///0005515 // protein binding // inferred from electronic annotation///0005516 // calmodulin binding // inferred from electronic annotation///0043565 // sequence-specific DNA binding // inferred from electronic annotation	GO:0006351|GO:0006355|GO:0007275|GO:0030154|GO:0043388|GO:0005634|GO:0005669|GO:0005730|GO:0005737|GO:0003677|GO:0003713|GO:0005515|GO:0005516|GO:0043565	chr11:5634363-5634749 (+) // 86.86 // qA1///chr2:25560637-25562081 (+) // 94.85 // qA3		ENSMUSG00000015092///ENSMUSG00000081021	December 2011 (Mouse Genome Sequencing Consortium and NCBI 38)	IPR001387 // Helix-turn-helix // 2.5E-16///IPR013729 // Multiprotein bridging factor 1, N-terminal // 7.7E-33	1891227			NP_067494///XP_003085819///XP_984466	NM_021519///XM_003085771///XM_979372	AV003223	GenBank	Consensus sequence	Q9JMG1	gb:AV003223 /DB_XREF=gi:4780073 /DB_XREF=AV003223 /CLONE=0610025I17 /FEA=EST /CNT=6 /TID=Mm.200470.1 /TIER=ConsEnd /STK=6 /UG=Mm.200470 /LL=103556 /UG_GENE=AA409425 /UG_TITLE=expressed sequence AA409425	AB030185 // Mus musculus mRNA, complete cds, clone:1-9. // gb // --- // chr2:25557899-25562082(+)///AK002345 // Mus musculus adult male kidney cDNA, RIKEN full-length enriched library, clone:0610008L11 product:endothelial differentiation-related factor 1, full insert sequence. // gb // --- // chr2:25557885-25562080(+)///AK003557 // Mus musculus 18-day embryo whole body cDNA, RIKEN full-length enr…	Mm.200470.1	full length	Mm.29945	Mm.200470
1422609_at	73.391	224.436	0	1.7412	1.7412	3.34313	P	P	Arpp19	cAMP-regulated phosphoprotein 19	59046	0000086 // G2/M transition of mitotic cell cycle // not recorded///0007049 // cell cycle // inferred from electronic annotation///0007067 // mitosis // not recorded///0043086 // negative regulation of catalytic activity // inferred from electronic annotation///0045722 // positive regulation of gluconeogenesis // not recorded///0051301 // cell division // inferred from electronic annotation	0005737 // cytoplasm // inferred from electronic annotation	0004864 // protein phosphatase inhibitor activity // inferred from electronic annotation///0005102 // receptor binding // not recorded///0008601 // protein phosphatase type 2A regulator activity // inferred from sequence or structural similarity///0015459 // potassium channel regulator activity // not recorded///0019212 // phosphatase inhibitor activity // inferred from sequence or structural sim…	GO:0000086|GO:0007049|GO:0007067|GO:0043086|GO:0045722|GO:0051301|GO:0005737|GO:0004864|GO:0005102|GO:0008601|GO:0015459|GO:0019212|GO:0051721	chr9:75037717-75060311 (+) // 87.33 // qD		ENSMUSG00000007656	December 2011 (Mouse Genome Sequencing Consortium and NCBI 38)	IPR006760 // Endosulphine // 2.3E-18///IPR006760 // Endosulphine // 2.2E-19///IPR006760 // Endosulphine // 6.6E-18	1891691			NP_001136127///NP_067523	NM_001142655///NM_021548	BE648432	GenBank	Consensus sequence	P56212///E9Q827///E9PXD7	gb:BB771318 /DB_XREF=gi:16213148 /DB_XREF=BB771318 /CLONE=G370125H07 /FEA=FLmRNA /CNT=185 /TID=Mm.30728.1 /TIER=Stack /STK=13 /UG=Mm.30728 /LL=59046 /UG_GENE=Arpp19-pending /UG_TITLE=cyclic AMP phosphoprotein, 19 kDa /FL=gb:NM_021548.1	AK049760 // Mus musculus 12 days embryo spinal cord cDNA, RIKEN full-length enriched library, clone:C530047A22 product:cyclic AMP phosphoprotein, 19 kDa, full insert sequence. // gb // 11 // ---///AK078740 // Mus musculus adult male cortex cDNA, RIKEN full-length enriched library, clone:7730402O09 product:cyclic AMP phosphoprotein, 19 kDa, full insert sequence. // gb // 11 // ---///BC040206 // Mu…	Mm.30728.1	est///full length	Mm.247837///Mm.416753///Mm.456515///Mm.473473	Mm.30728
1450940_at	52.3293	159.946	0	1.74046	1.74046	3.34141	P	P	Gdap1	ganglioside-induced differentiation-associated-protein 1	14545	0000266 // mitochondrial fission // not recorded///0006626 // protein targeting to mitochondrion // not recorded///0032526 // response to retinoic acid // inferred from direct assay	0005737 // cytoplasm // inferred from electronic annotation///0005739 // mitochondrion // inferred from electronic annotation///0005741 // mitochondrial outer membrane // inferred from electronic annotation///0016020 // membrane // inferred from electronic annotation///0016021 // integral to membrane // inferred from electronic annotation///0031307 // integral to mitochondrial outer membrane // n…	0005515 // protein binding // inferred from electronic annotation	GO:0000266|GO:0006626|GO:0032526|GO:0005737|GO:0005739|GO:0005741|GO:0016020|GO:0016021|GO:0031307|GO:0005515	chr1:17145361-17164284 (+) // 98.11 // qA3		ENSMUSG00000025777	December 2011 (Mouse Genome Sequencing Consortium and NCBI 38)	IPR004045 // Glutathione S-transferase, N-terminal // 1.2E-14///IPR004046 // Glutathione S-transferase, C-terminal // 1.3E-10	1338002			NP_034397	NM_010267	AU017649	GenBank	Consensus sequence	O88741///Q3UTV3///Q3UEX4	gb:AU017649 /DB_XREF=gi:3373139 /DB_XREF=AU017649 /CLONE=J0742A05 /FEA=FLmRNA /CNT=65 /TID=Mm.18218.1 /TIER=Stack /STK=14 /UG=Mm.18218 /LL=14545 /UG_GENE=Gdap1 /UG_TITLE=ganglioside-induced differentiation-associated-protein 1 /FL=gb:NM_010267.1	AK020672 // Mus musculus 16 days neonate cerebellum cDNA, RIKEN full-length enriched library, clone:9630008H22 product:ganglioside-induced differentiation-associated-protein 1, full insert sequence. // gb // 10 // ---///BC048177 // Mus musculus ganglioside-induced differentiation-associated-protein 1, mRNA (cDNA clone MGC:61317 IMAGE:6825756), complete cds. // gb // 11 // ---///BC051135 // Mus mu…	Mm.18218.1	est///full length	Mm.18218///Mm.404728///Mm.408539///Mm.409823///Mm.469812	Mm.18218
1419754_at	286.453	869.837	0	1.73102	1.73102	3.31962	P	P	Myo5a	myosin VA	17918	0006511 // ubiquitin-dependent protein catabolic process // inferred from electronic annotation///0006582 // melanin metabolic process // inferred from mutant phenotype///0006887 // exocytosis // inferred from mutant phenotype///0007268 // synaptic transmission // inferred from mutant phenotype///0007601 // visual perception // inferred from mutant phenotype///0008152 // metabolic process // infe…	0001726 // ruffle // not recorded///0001750 // photoreceptor outer segment // inferred from direct assay///0005737 // cytoplasm // inferred from direct assay///0005737 // cytoplasm // not recorded///0005794 // Golgi apparatus // inferred from direct assay///0005829 // cytosol // traceable author statement///0005882 // intermediate filament // inferred from direct assay///0008021 // synaptic vesic…	0000146 // microfilament motor activity // inferred from direct assay///0000146 // microfilament motor activity // not recorded///0000149 // SNARE binding // not recorded///0000166 // nucleotide binding // inferred from electronic annotation///0003774 // motor activity // inferred from direct assay///0003774 // motor activity // not recorded///0003779 // actin binding // inferred from direct assa…	GO:0006511|GO:0006582|GO:0006887|GO:0007268|GO:0007601|GO:0008152|GO:0016192|GO:0017157|GO:0030048|GO:0030048|GO:0030050|GO:0030050|GO:0030073|GO:0030318|GO:0031585|GO:0031987|GO:0032252|GO:0032252|GO:0032400|GO:0032402|GO:0032402|GO:0032869|GO:0042438|GO:0042476|GO:0042552|GO:0042640|GO:0042759|GO:0043473|GO:0043473|GO:0048066|GO:0050808|GO:0050885|GO:0051643|GO:0072659|GO:0001726|GO:0001750|GO:…	chr9:75071572-75219485 (+) // 99.92 // qD		ENSMUSG00000034593	December 2011 (Mouse Genome Sequencing Consortium and NCBI 38)	IPR000048 // IQ motif, EF-hand binding site // 2.3E-7///IPR000048 // IQ motif, EF-hand binding site // 6.5E-7///IPR000048 // IQ motif, EF-hand binding site // 3.0E-10///IPR000048 // IQ motif, EF-hand binding site // 3.0E-8///IPR000048 // IQ motif, EF-hand binding site // 2.8E-8///IPR000048 // IQ motif, EF-hand binding site // 1.7E-5///IPR001609 // Myosin head, motor domain // 8.3E-274///IPR018444…				NP_034994	NM_010864	NM_010864	GenBank	Consensus sequence	Q99104	gb:NM_010864.1 /DB_XREF=gi:6754783 /GEN=Myo5a /FEA=FLmRNA /CNT=46 /TID=Mm.3645.1 /TIER=FL /STK=6 /UG=Mm.3645 /LL=17918 /DEF=Mus musculus myosin Va (Myo5a), mRNA. /PROD=myosin Va /FL=gb:NM_010864.1	ENSMUST00000123128 // cdna:novel chromosome:GRCm38:9:75071188:75223688:1 gene:ENSMUSG00000034593 gene_biotype:protein_coding transcript_biotype:protein_coding // ensembl // 11 // ---///NM_010864 // Mus musculus myosin VA (Myo5a), mRNA. // refseq // 11 // ---	Mm.3645.1	est///full length	Mm.3645///Mm.419548	Mm.3645
1415845_at	347.276	1048.57	0	1.72284	1.72284	3.30086	P	P	Syt4	synaptotagmin IV	20983	0006810 // transport // inferred from electronic annotation///0007269 // neurotransmitter secretion // inferred from direct assay///0017158 // regulation of calcium ion-dependent exocytosis // traceable author statement///0031339 // negative regulation of vesicle fusion // not recorded///0045955 // negative regulation of calcium ion-dependent exocytosis // not recorded///0048489 // synaptic vesic…	0008021 // synaptic vesicle // inferred from electronic annotation///0016020 // membrane // inferred from electronic annotation///0016021 // integral to membrane // traceable author statement///0030054 // cell junction // inferred from electronic annotation///0030672 // synaptic vesicle membrane // inferred from electronic annotation///0031045 // dense core granule // not recorded///0031410 // cy…	0000149 // SNARE binding // not recorded///0001786 // phosphatidylserine binding // not recorded///0005215 // transporter activity // inferred from electronic annotation///0005509 // calcium ion binding // inferred from direct assay///0005515 // protein binding // inferred from electronic annotation///0005544 // calcium-dependent phospholipid binding // not recorded///0019905 // syntaxin binding …	GO:0006810|GO:0007269|GO:0017158|GO:0031339|GO:0045955|GO:0048489|GO:0008021|GO:0016020|GO:0016021|GO:0030054|GO:0030672|GO:0031045|GO:0031410|GO:0043005|GO:0045202|GO:0048471|GO:0000149|GO:0001786|GO:0005215|GO:0005509|GO:0005515|GO:0005544|GO:0019905|GO:0030276|GO:0046872	chr18:31437802-31444266 (-) // 64.48 // qB1		ENSMUSG00000024261	December 2011 (Mouse Genome Sequencing Consortium and NCBI 38)	IPR000008 // C2 calcium-dependent membrane targeting // 6.7E-29///IPR000008 // C2 calcium-dependent membrane targeting // 4.1E-25	101759			NP_033334	NM_009308	AV336547	GenBank	Consensus sequence	P40749///Q571C5	gb:AV336547 /DB_XREF=gi:15406445 /DB_XREF=AV336547 /CLONE=6330590D15 /FEA=FLmRNA /CNT=317 /TID=Mm.2446.1 /TIER=Stack /STK=25 /UG=Mm.2446 /LL=20983 /UG_GENE=Syt4 /UG_TITLE=synaptotagmin 4 /FL=gb:NM_009308.2 gb:U10355.1	AK032106 // Mus musculus adult male medulla oblongata cDNA, RIKEN full-length enriched library, clone:6330590D15 product:synaptotagmin 4, full insert sequence. // gb // 11 // ---///AK043985 // Mus musculus 10 days neonate cortex cDNA, RIKEN full-length enriched library, clone:A830067K22 product:synaptotagmin 4, full insert sequence. // gb // 11 // ---///AK050515 // Mus musculus adult pancreas isl…	Mm.2446.1	full length	Mm.233846///Mm.490509	Mm.2446
1455849_at	18.3152	55.1408	0	1.71865	1.71865	3.29128	M	P	Nav1	neuron navigator 1	215690	0001578 // microtubule bundle formation // inferred from direct assay///0001764 // neuron migration // inferred from mutant phenotype///0007275 // multicellular organismal development // inferred from electronic annotation///0007399 // nervous system development // inferred from electronic annotation///0030154 // cell differentiation // inferred from electronic annotation	0005737 // cytoplasm // inferred from electronic annotation///0005856 // cytoskeleton // inferred from electronic annotation///0005874 // microtubule // inferred from electronic annotation///0015630 // microtubule cytoskeleton // inferred from direct assay	0000166 // nucleotide binding // inferred from electronic annotation///0005524 // ATP binding // inferred from electronic annotation///0017111 // nucleoside-triphosphatase activity // inferred from electronic annotation	GO:0001578|GO:0001764|GO:0007275|GO:0007399|GO:0030154|GO:0005737|GO:0005856|GO:0005874|GO:0015630|GO:0000166|GO:0005524|GO:0017111	chr1:135436743-135439638 (-) // 91.28 // qE4		ENSMUSG00000009418	December 2011 (Mouse Genome Sequencing Consortium and NCBI 38)		2183683			NP_775613	NM_173437	BE980206	GenBank	Consensus sequence	Q8CH77///Q8CB55///Q8CE65///Q8K1B1	gb:BE980206 /DB_XREF=gi:10647925 /DB_XREF=UI-M-BG2-bcq-h-08-0-UI.s1 /CLONE=UI-M-BG2-bcq-h-08-0-UI /FEA=EST /CNT=97 /TID=Mm.34977.1 /TIER=Stack /STK=8 /UG=Mm.34977 /UG_TITLE=ESTs, Highly similar to hypothetical protein MGC14961 (Homo sapiens) (H.sapiens)	AK137320 // Mus musculus 16 days neonate cerebellum cDNA, RIKEN full-length enriched library, clone:9630007G23 product:neuron navigator 1, full insert sequence. // gb // 11 // ---///ENSMUST00000040599 // cdna:known chromosome:GRCm38:1:135434580:135585355:-1 gene:ENSMUSG00000009418 gene_biotype:protein_coding transcript_biotype:protein_coding // ensembl // 11 // ---///ENSMUST00000067414 // cdna:kn…	Mm.34977.1	est///full length	Mm.34977///Mm.394455///Mm.402979///Mm.475259	Mm.34977
1428888_at	11.5448	34.6552	0	1.7144	1.7144	3.28161	P	P	Tmem33	transmembrane protein 33	67878		0016020 // membrane // inferred from electronic annotation///0016021 // integral to membrane // inferred from electronic annotation///0042470 // melanosome // not recorded	0005515 // protein binding // inferred from physical interaction	GO:0016020|GO:0016021|GO:0042470|GO:0005515	chr5:67260696-67289218 (+) // 89.59 // qC3.1		ENSMUSG00000037720	December 2011 (Mouse Genome Sequencing Consortium and NCBI 38)	IPR005344 // Uncharacterised protein family UPF0121 // 1.6E-126				NP_083251///NP_084384	NM_028975///NM_030108	AW495283	GenBank	Consensus sequence	Q9CR67///Q9CV90///E0CXY5///Q9CWD1///Q9CZM3	gb:AA388325 /DB_XREF=gi:2041298 /DB_XREF=vb59d10.r1 /CLONE=IMAGE:761299 /FEA=mRNA /CNT=57 /TID=Mm.110600.3 /TIER=ConsEnd /STK=0 /UG=Mm.110600 /LL=67878 /UG_GENE=1600019D15Rik /UG_TITLE=RIKEN cDNA 1600019D15 gene	ENSMUST00000037918 // cdna:known chromosome:GRCm38:5:67260565:67291461:1 gene:ENSMUSG00000037720 gene_biotype:protein_coding transcript_biotype:protein_coding // ensembl // 11 // ---///NM_028975 // Mus musculus transmembrane protein 33 (Tmem33), transcript variant 1, mRNA. // refseq // 11 // ---///NM_030108 // Mus musculus transmembrane protein 33 (Tmem33), transcript variant 2, mRNA. // refseq /…	Mm.110600.3	est///full length	Mm.23217///Mm.397569///Mm.415829///Mm.470174	Mm.110600
1418744_s_at	521.872	1566.42	0	1.71427	1.71427	3.28131	P	P	Tesc	tescalcin	57816	0006469 // negative regulation of protein kinase activity // inferred from electronic annotation///0006810 // transport // inferred from electronic annotation///0006883 // cellular sodium ion homeostasis // not recorded///0008285 // negative regulation of cell proliferation // not recorded///0008584 // male gonad development // inferred from expression pattern///0010628 // positive regulation of …	0001726 // ruffle // inferred from direct assay///0005634 // nucleus // inferred from direct assay///0005634 // nucleus // not recorded///0005737 // cytoplasm // inferred from direct assay///0005737 // cytoplasm // not recorded///0005886 // plasma membrane // not recorded///0016020 // membrane // inferred from electronic annotation///0030027 // lamellipodium // inferred from direct assay///003002…	0000287 // magnesium ion binding // inferred from direct assay///0004860 // protein kinase inhibitor activity // inferred from electronic annotation///0005509 // calcium ion binding // inferred from direct assay///0005509 // calcium ion binding // not recorded///0005515 // protein binding // inferred from electronic annotation///0019212 // phosphatase inhibitor activity // inferred from direct as…	GO:0006469|GO:0006810|GO:0006883|GO:0008285|GO:0008584|GO:0010628|GO:0015031|GO:0030154|GO:0030219|GO:0030854|GO:0032417|GO:0033628|GO:0035855|GO:0043086|GO:0045654|GO:0045893|GO:0050821|GO:0051604|GO:0071300|GO:0072661|GO:0001726|GO:0005634|GO:0005634|GO:0005737|GO:0005737|GO:0005886|GO:0016020|GO:0030027|GO:0030027|GO:0032587|GO:0042995|GO:0000287|GO:0004860|GO:0005509|GO:0005509|GO:0005515|GO:…	chr5:118027742-118061870 (+) // 95.03 // qF		ENSMUSG00000029359	December 2011 (Mouse Genome Sequencing Consortium and NCBI 38)		1930803			NP_067319	NM_021344	NM_021344	GenBank	Consensus sequence	Q9JKL5///D0EM45///D0EM46///D0EM47	gb:NM_021344.1 /DB_XREF=gi:10946661 /GEN=Tesc-pending /FEA=FLmRNA /CNT=31 /TID=Mm.26378.1 /TIER=FL+Stack /STK=19 /UG=Mm.26378 /LL=57816 /DEF=Mus musculus tescalcin (Tesc-pending), mRNA. /PROD=tescalcin /FL=gb:BC019492.1 gb:NM_021344.1 gb:AF234783.1	AF234783 // Mus musculus tescalcin mRNA, complete cds. // gb // 11 // ---///AK010463 // Mus musculus ES cells cDNA, RIKEN full-length enriched library, clone:2410011K10 product:tescalcin, full insert sequence. // gb // 11 // ---///BC019492 // Mus musculus tescalcin, mRNA (cDNA clone MGC:28673 IMAGE:4237590), complete cds. // gb // 11 // ---///BC107679 // Mus musculus tescalcin, mRNA (cDNA clone M…	Mm.26378.1	full length	Mm.273285	Mm.26378
1423649_at	47.7291	143.179	0	1.71345	1.71345	3.27945	P	P	Tmem68	transmembrane protein 68	72098	0008152 // metabolic process // inferred from electronic annotation	0016020 // membrane // inferred from electronic annotation///0016021 // integral to membrane // inferred from electronic annotation	0016746 // transferase activity, transferring acyl groups // inferred from electronic annotation	GO:0008152|GO:0016020|GO:0016021|GO:0016746	chr4:3549043-3574853 (-) // 99.7 // qA1		ENSMUSG00000028232	December 2011 (Mouse Genome Sequencing Consortium and NCBI 38)		1919348			NP_082373	NM_028097	BC016240	GenBank	Consensus sequence	Q9D850///A8Y5P2	gb:BC016240.1 /DB_XREF=gi:16740737 /FEA=FLmRNA /CNT=266 /TID=Mm.24229.1 /TIER=FL+Stack /STK=219 /UG=Mm.24229 /LL=72098 /UG_GENE=2010300G19Rik /DEF=Mus musculus, RIKEN cDNA 2010300G19 gene, clone MGC:28839 IMAGE:4506688, mRNA, complete cds. /PROD=RIKEN cDNA 2010300G19 gene /FL=gb:BC016240.1	AK008493 // Mus musculus adult male small intestine cDNA, RIKEN full-length enriched library, clone:2010300G19 product:RIKEN cDNA 2010300G19 gene, full insert sequence. // gb // 11 // ---///AK088600 // Mus musculus 2 days neonate thymus thymic cells cDNA, RIKEN full-length enriched library, clone:E430021C22 product:RIKEN cDNA 2010300G19 gene, full insert sequence. // gb // 11 // ---///BC016240 //…	Mm.24229.1	full length	Mm.441135///Mm.490391	Mm.24229
1424952_at	13.3536	40.0147	0	1.71187	1.71187	3.27586	M	P	Ociad1	OCIA domain containing 1	68095		0005739 // mitochondrion // inferred from direct assay///0005768 // endosome // inferred from electronic annotation		GO:0005739|GO:0005768	chr5:73292802-73309365 (+) // 87.36 // qC3.2		ENSMUSG00000029152	December 2011 (Mouse Genome Sequencing Consortium and NCBI 38)	IPR009764 // Ovarian carcinoma immunoreactive antigen // 5.5E-45	1915345			NP_001153359///NP_001153360///NP_001153361///NP_075918	NM_001159887///NM_001159888///NM_001159889///NM_023429	BC006937	GenBank	Consensus sequence	Q9CRD0	gb:BC006937.1 /DB_XREF=gi:13905275 /FEA=FLmRNA /CNT=63 /TID=Mm.24272.2 /TIER=FL+Stack /STK=10 /UG=Mm.24272 /LL=68095 /UG_GENE=6030432N09Rik /DEF=Mus musculus, RIKEN cDNA 6030432N09 gene, clone MGC:6810 IMAGE:2648369, mRNA, complete cds. /PROD=RIKEN cDNA 6030432N09 gene /FL=gb:BC006937.1	AK078102 // Mus musculus adult male medulla oblongata cDNA, RIKEN full-length enriched library, clone:6330444G18 product:OVARIAN IMMUNOREACTIVE ANTIGEN homolog [Homo sapiens], full insert sequence. // gb // 11 // ---///BC006937 // Mus musculus OCIA domain containing 1, mRNA (cDNA clone MGC:6810 IMAGE:2648369), complete cds. // gb // 11 // ---///ENSMUST00000166823 // cdna:known chromosome:GRCm38:5…	Mm.24272.2	full length	Mm.247039	Mm.24272
1452671_s_at	273.192	814.723	0	1.70496	1.70496	3.26021	P	P	Lman1	lectin, mannose-binding, 1	70361	0006810 // transport // inferred from electronic annotation///0006888 // ER to Golgi vesicle-mediated transport // traceable author statement///0007029 // endoplasmic reticulum organization // inferred from mutant phenotype///0007030 // Golgi organization // not recorded///0010638 // positive regulation of organelle organization // not recorded///0015031 // protein transport // inferred from elec…	0000139 // Golgi membrane // inferred from electronic annotation///0005783 // endoplasmic reticulum // not recorded///0005789 // endoplasmic reticulum membrane // inferred from electronic annotation///0005793 // endoplasmic reticulum-Golgi intermediate compartment // inferred from direct assay///0005793 // endoplasmic reticulum-Golgi intermediate compartment // not recorded///0005794 // Golgi app…	0005515 // protein binding // inferred from electronic annotation///0030246 // carbohydrate binding // inferred from electronic annotation///0042802 // identical protein binding // not recorded///0046872 // metal ion binding // inferred from electronic annotation	GO:0006810|GO:0006888|GO:0007029|GO:0007030|GO:0010638|GO:0015031|GO:0016192|GO:0000139|GO:0005783|GO:0005789|GO:0005793|GO:0005793|GO:0005794|GO:0005794|GO:0016020|GO:0016021|GO:0030017|GO:0033116|GO:0043231|GO:0005515|GO:0030246|GO:0042802|GO:0046872	chr18:65980753-66002628 (-) // 96.89 // qE1		ENSMUSG00000041891	December 2011 (Mouse Genome Sequencing Consortium and NCBI 38)	IPR005052 // Legume-like lectin // 3.8E-98	1917611			NP_001165533///NP_081676	NM_001172062///NM_027400	BG071597	GenBank	Consensus sequence	Q9D0F3///Q3U944	gb:BG071597 /DB_XREF=gi:12554166 /DB_XREF=H3101A01-3 /CLONE=H3101A01 /FEA=mRNA /CNT=250 /TID=Mm.203896.1 /TIER=Stack /STK=102 /UG=Mm.203896 /LL=70361 /UG_GENE=Lman1 /UG_TITLE=lectin, mannose-binding, 1	AK050376 // Mus musculus adult male liver tumor cDNA, RIKEN full-length enriched library, clone:C730041J05 product:unclassifiable, full insert sequence. // gb // 11 // ---///BC057165 // Mus musculus lectin, mannose-binding, 1, mRNA (cDNA clone MGC:68089 IMAGE:4948301), complete cds. // gb // 11 // ---///ENSMUST00000048260 // cdna:known chromosome:GRCm38:18:65980754:66002637:-1 gene:ENSMUSG0000004…	Mm.203896.1	est///full length	Mm.290857///Mm.399676///Mm.408877	Mm.203896
1452225_at	78.0636	232.346	0	1.70212	1.70212	3.2538	P	P	Sppl2a	signal peptide peptidase like 2A	66552	0006508 // proteolysis // inferred from electronic annotation///0006509 // membrane protein ectodomain proteolysis // not recorded///0031293 // membrane protein intracellular domain proteolysis // not recorded///0050776 // regulation of immune response // not recorded	0005764 // lysosome // inferred from electronic annotation///0005765 // lysosomal membrane // inferred from direct assay///0005768 // endosome // inferred from electronic annotation///0005886 // plasma membrane // inferred from electronic annotation///0016020 // membrane // inferred from electronic annotation///0016021 // integral to membrane // inferred from electronic annotation///0030660 // Go…	0004190 // aspartic-type endopeptidase activity // inferred from electronic annotation///0005515 // protein binding // inferred from electronic annotation///0008233 // peptidase activity // inferred from electronic annotation///0016787 // hydrolase activity // inferred from electronic annotation///0042803 // protein homodimerization activity // not recorded	GO:0006508|GO:0006509|GO:0031293|GO:0050776|GO:0005764|GO:0005765|GO:0005768|GO:0005886|GO:0016020|GO:0016021|GO:0030660|GO:0031902|GO:0071458|GO:0071556|GO:0004190|GO:0005515|GO:0008233|GO:0016787|GO:0042803	chr2:126890396-126892887 (-) // 86.43 // qF1	EC:3.4.23.-	ENSMUSG00000027366	December 2011 (Mouse Genome Sequencing Consortium and NCBI 38)	IPR003137 // Protease-associated domain, PA // 1.2E-17///IPR007369 // Peptidase A22B, signal peptide peptidase // 1.1E-90				NP_075709	NM_023220	BC016267	GenBank	Consensus sequence	Q9JJF9///Q9CPY9///Q9CVG0	gb:BC016267.1 /DB_XREF=gi:16740800 /FEA=mRNA /CNT=78 /TID=Mm.28810.1 /TIER=Stack /STK=42 /UG=Mm.28810 /UG_TITLE=Mus musculus, clone IMAGE:4924122, mRNA /DEF=Mus musculus, clone IMAGE:4924122, mRNA.	ENSMUST00000028844 // cdna:known chromosome:GRCm38:2:126890391:126933235:-1 gene:ENSMUSG00000027366 gene_biotype:protein_coding transcript_biotype:protein_coding // ensembl // 11 // ---///NM_023220 // Mus musculus signal peptide peptidase like 2A (Sppl2a), mRNA. // refseq // 11 // ---	Mm.28810.1	full length	Mm.269928	Mm.28810
1437176_at	9.07183	26.9798	0	1.70098	1.70098	3.25123	P	P	Nlrc5	NLR family, CARD domain containing 5	434341	0006952 // defense response // inferred from electronic annotation///0032088 // negative regulation of NF-kappaB transcription factor activity // inferred from direct assay///0032088 // negative regulation of NF-kappaB transcription factor activity // not recorded///0043549 // regulation of kinase activity // not recorded///0045087 // innate immune response // inferred from mutant phenotype///004…	0005634 // nucleus // inferred from direct assay///0005634 // nucleus // not recorded///0005737 // cytoplasm // not recorded///0005829 // cytosol // inferred from direct assay///0005829 // cytosol // not recorded	0000166 // nucleotide binding // inferred from electronic annotation///0000979 // RNA polymerase II core promoter sequence-specific DNA binding // not recorded///0005524 // ATP binding // inferred from electronic annotation	GO:0006952|GO:0032088|GO:0032088|GO:0043549|GO:0045087|GO:0045087|GO:0045345|GO:0045944|GO:0051607|GO:0051607|GO:0060335|GO:0060339|GO:0060339|GO:0060340|GO:0005634|GO:0005634|GO:0005737|GO:0005829|GO:0005829|GO:0000166|GO:0000979|GO:0005524	chr8:94523174-94527268 (+) // 86.93 // qC5		ENSMUSG00000074151	December 2011 (Mouse Genome Sequencing Consortium and NCBI 38)					NP_001028379	NM_001033207	AV277444	GenBank	Consensus sequence	C3VPR6///Q3U1H4	gb:AV277444 /DB_XREF=gi:16390998 /DB_XREF=AV277444 /CLONE=4932442G13 /FEA=EST /CNT=48 /TID=Mm.50780.1 /TIER=Stack /STK=23 /UG=Mm.50780 /LL=102084 /UG_GENE=AI451557 /UG_TITLE=expressed sequence AI451557	ENSMUST00000053085 // ensembl_lincrna:lincRNA chromosome:GRCm38:8:94472763:94527272:1 gene:ENSMUSG00000074151 gene_biotype:lincRNA transcript_biotype:processed_transcript // ensembl // 11 // ---///ENSMUST00000098489 // ensembl_lincrna:lincRNA chromosome:GRCm38:8:94525067:94527264:1 gene:ENSMUSG00000074151 gene_biotype:lincRNA transcript_biotype:processed_transcript // ensembl // 11 // ---///ENSMU…	Mm.50780.1	full length	Mm.334720	Mm.50780
1427677_a_at	25.7103	76.3943	0	1.69969	1.69969	3.24831	P	P	Sox6	SRY-box containing gene 6	20679	0000122 // negative regulation of transcription from RNA polymerase II promoter // inferred from direct assay///0000122 // negative regulation of transcription from RNA polymerase II promoter // inferred from mutant phenotype///0000902 // cell morphogenesis // inferred from mutant phenotype///0001701 // in utero embryonic development // inferred from mutant phenotype///0006351 // transcription, D…	0005634 // nucleus // inferred by curator///0005634 // nucleus // inferred from direct assay///0005634 // nucleus // not recorded///0005667 // transcription factor complex // inferred by curator	0003677 // DNA binding // inferred from direct assay///0003700 // sequence-specific DNA binding transcription factor activity // inferred from direct assay///0003700 // sequence-specific DNA binding transcription factor activity // inferred from genetic interaction///0005515 // protein binding // inferred from physical interaction///0043565 // sequence-specific DNA binding // inferred from direct…	GO:0000122|GO:0000122|GO:0000902|GO:0001701|GO:0006351|GO:0006355|GO:0007275|GO:0009791|GO:0010468|GO:0016458|GO:0021778|GO:0030097|GO:0030218|GO:0032332|GO:0032332|GO:0035051|GO:0042692|GO:0045165|GO:0045892|GO:0045893|GO:0045944|GO:0048708|GO:0048709|GO:0048821|GO:0051216|GO:0061036|GO:0071560|GO:2000741|GO:0005634|GO:0005634|GO:0005634|GO:0005667|GO:0003677|GO:0003700|GO:0003700|GO:0005515|GO:…	chr7:115474471-115541689 (-) // 98.4 // qF1		ENSMUSG00000051910	December 2011 (Mouse Genome Sequencing Consortium and NCBI 38)	IPR009071 // High mobility group (HMG) box domain // 3.2E-26///IPR009071 // High mobility group (HMG) box domain // 3.2E-26///IPR009071 // High mobility group (HMG) box domain // 3.4E-26	98368			NP_001020730///NP_001020731///NP_001264255///NP_001264256///NP_001264257///NP_035575	NM_001025559///NM_001025560///NM_001277326///NM_001277327///NM_001277328///NM_011445	AJ010605	GenBank	Consensus sequence	Q8BSS6///Q6NWW0///E9PUW0///P40645///Q3V1J7	gb:AJ010605.1 /DB_XREF=gi:3702611 /GEN=Sox6 /FEA=mRNA /CNT=1 /TID=Mm.4656.3 /TIER=ConsEnd /STK=0 /UG=Mm.4656 /LL=20679 /DEF=Mus musculus mRNA for transcription factor Sox6, partial. /PROD=Sox6 protein	AK030713 // Mus musculus 8 days embryo whole body cDNA, RIKEN full-length enriched library, clone:5730403E12 product:SRY-box containing gene 6, full insert sequence. // gb // 11 // ---///BC067407 // Mus musculus SRY-box containing gene 6, mRNA (cDNA clone MGC:76695 IMAGE:30094413), complete cds. // gb // 11 // ---///ENSMUST00000072804 // cdna:known chromosome:GRCm38:7:115471344:115995086:-1 gene:…	Mm.4656.3	est///full length	Mm.323365///Mm.471373	Mm.4656
1449273_at	67.8927	201.298	0	1.69658	1.69658	3.24131	P	P	Cyfip2	cytoplasmic FMR1 interacting protein 2	76884	0006915 // apoptotic process // not recorded///0007155 // cell adhesion // inferred from electronic annotation///0009451 // RNA modification // inferred from electronic annotation///0016337 // cell-cell adhesion // not recorded///0045862 // positive regulation of proteolysis // not recorded///0097202 // activation of cysteine-type endopeptidase activity // not recorded	0005737 // cytoplasm // not recorded///0016020 // membrane // inferred from electronic annotation///0016021 // integral to membrane // inferred from electronic annotation///0030054 // cell junction // inferred from electronic annotation///0043005 // neuron projection // inferred from electronic annotation///0045202 // synapse // not recorded///0048471 // perinuclear region of cytoplasm // not rec…	0005515 // protein binding // inferred from physical interaction	GO:0006915|GO:0007155|GO:0009451|GO:0016337|GO:0045862|GO:0097202|GO:0005737|GO:0016020|GO:0016021|GO:0030054|GO:0043005|GO:0045202|GO:0048471|GO:0005515	chr11:46195530-46312328 (-) // 98.73 // qB1.1		ENSMUSG00000020340	December 2011 (Mouse Genome Sequencing Consortium and NCBI 38)	IPR008081 // Cytoplasmic FMR1-interacting // 0.0///IPR008081 // Cytoplasmic FMR1-interacting // 0.0	1924134			NP_001239388///NP_001239389///NP_598530	NM_001252459///NM_001252460///NM_133769	NM_133769	GenBank	Consensus sequence	Q5SQX6///F6QD74///Q810V4///Q8K118///Q8BJN4///Q3V496///Q6PGK0	gb:NM_133769.1 /DB_XREF=gi:19526987 /GEN=6430511D02Rik /FEA=FLmRNA /CNT=54 /TID=Mm.154358.1 /TIER=FL+Stack /STK=16 /UG=Mm.154358 /LL=76884 /DEF=Mus musculus RIKEN cDNA 6430511D02 gene (6430511D02Rik), mRNA. /PROD=RIKEN cDNA 6430511D02 /FL=gb:AF334144.1 gb:NM_133769.1	AF334144 // Mus musculus CYFIP2 mRNA, complete cds. // gb // 11 // ---///AK030397 // Mus musculus adult male pituitary gland cDNA, RIKEN full-length enriched library, clone:5330407D15 product:cytoplasmic FMR1 interacting protein 2, full insert sequence. // gb // 11 // ---///AK147224 // Mus musculus adult male kidney cDNA, RIKEN full-length enriched library, clone:M421019K13 product:cytoplasmic FM…	Mm.154358.1	est///full length	Mm.154358///Mm.392482///Mm.407410	Mm.154358
1435450_at	164.327	485.967	0	1.69286	1.69286	3.23297	P	P	Cpne3	copine III	70568	0006468 // protein phosphorylation // not recorded	0005829 // cytosol // not recorded	0004674 // protein serine/threonine kinase activity // not recorded///0005515 // protein binding // inferred from electronic annotation	GO:0006468|GO:0005829|GO:0004674|GO:0005515	chr4:19519251-19520800 (-) // 55.8 // qA3		ENSMUSG00000028228	December 2011 (Mouse Genome Sequencing Consortium and NCBI 38)	IPR000008 // C2 calcium-dependent membrane targeting // 6.6E-17///IPR000008 // C2 calcium-dependent membrane targeting // 5.9E-19///IPR010734 // Copine // 1.6E-65	1917818		mRNA_processing_binding_Reactome // GenMAPP	NP_082045	NM_027769	BB398005	GenBank	Consensus sequence	Q8BT60///Q62504///Q3UJS6///Q3UV27	gb:BB398005 /DB_XREF=gi:16412361 /DB_XREF=BB398005 /CLONE=C330006H13 /FEA=EST /CNT=43 /TID=Mm.28596.1 /TIER=Stack /STK=16 /UG=Mm.28596 /LL=97175 /UG_GENE=C85108 /UG_TITLE=expressed sequence C85108	AK049136 // Mus musculus ES cells cDNA, RIKEN full-length enriched library, clone:C330006H13 product:unclassifiable, full insert sequence. // gb // 11 // ---///BC090632 // Mus musculus copine III, mRNA (cDNA clone MGC:115992 IMAGE:30620886), complete cds. // gb // 11 // ---///BC094600 // Mus musculus cDNA clone IMAGE:6406543. // gb // 11 // ---///ENSMUST00000029885 // cdna:known chromosome:GRCm38…	Mm.28596.1	est///full length	Mm.299906///Mm.38390///Mm.455435///Mm.473953///Mm.474250	Mm.28596
1452703_at	165.19	487.583	0	1.69009	1.69009	3.22678	P	P	Ahcyl2	S-adenosylhomocysteine hydrolase-like 2	74340	0006730 // one-carbon metabolic process // inferred from electronic annotation///0055114 // oxidation-reduction process // inferred from electronic annotation		0004013 // adenosylhomocysteinase activity // inferred from electronic annotation///0016616 // oxidoreductase activity, acting on the CH-OH group of donors, NAD or NADP as acceptor // inferred from electronic annotation///0016787 // hydrolase activity // inferred from electronic annotation///0048037 // cofactor binding // inferred from electronic annotation	GO:0006730|GO:0055114|GO:0004013|GO:0016616|GO:0016787|GO:0048037	chr6:29768491-29912310 (+) // 91.47 // qA3.3	EC:3.3.1.1	ENSMUSG00000029772	December 2011 (Mouse Genome Sequencing Consortium and NCBI 38)	IPR000043 // Adenosylhomocysteinase // 9.1E-126///IPR000043 // Adenosylhomocysteinase // 9.1E-126///IPR000043 // Adenosylhomocysteinase // 4.9E-126///IPR000043 // Adenosylhomocysteinase // 1.1E-125///IPR006140 // D-isomer specific 2-hydroxyacid dehydrogenase, NAD-binding // 1.5E-12///IPR006140 // D-isomer specific 2-hydroxyacid dehydrogenase, NAD-binding // 1.5E-12///IPR006140 // D-isomer specifi…	1921590			NP_001164471///NP_001164472///NP_067389	NM_001171000///NM_001171001///NM_021414	BG072404	GenBank	Consensus sequence	Q80TQ9///Q68FL4///E9PV16///F8WGT1///Q3TSQ0///H3BKE9///H3BKT5///A0PJF2///Q80WX1	gb:BG072404 /DB_XREF=gi:12554973 /DB_XREF=H3110B06-3 /CLONE=H3110B06 /FEA=mRNA /CNT=145 /TID=Mm.28589.2 /TIER=Stack /STK=73 /UG=Mm.28589 /LL=74340 /UG_GENE=4631427C17Rik /UG_TITLE=RIKEN cDNA 4631427C17 gene	AK122382 // Mus musculus mRNA for mKIAA0828 protein. // gb // 11 // ---///BC079660 // Mus musculus S-adenosylhomocysteine hydrolase-like 2, mRNA (cDNA clone MGC:90656 IMAGE:6853550), complete cds. // gb // 11 // ---///ENSMUST00000102995 // cdna:novel chromosome:GRCm38:6:29768480:29912304:1 gene:ENSMUSG00000029772 gene_biotype:protein_coding transcript_biotype:protein_coding // ensembl // 11 // --…	Mm.28589.2	est///full length	Mm.210899///Mm.488971///Mm.488973	Mm.28589
1420502_at	460.419	1350.84	0	1.68141	1.68141	3.2074	P	P	Sat1	spermidine/spermine N1-acetyl transferase 1	20229	0001525 // angiogenesis // inferred from electronic annotation///0006595 // polyamine metabolic process // not recorded///0009447 // putrescine catabolic process // inferred from electronic annotation///0042127 // regulation of cell proliferation // inferred from genetic interaction///0046208 // spermine catabolic process // traceable author statement	0005622 // intracellular // not recorded///0005737 // cytoplasm // inferred from electronic annotation	0004145 // diamine N-acetyltransferase activity // inferred from electronic annotation///0005515 // protein binding // inferred from electronic annotation///0008080 // N-acetyltransferase activity // not recorded///0016740 // transferase activity // inferred from electronic annotation///0016746 // transferase activity, transferring acyl groups // inferred from electronic annotation///0019809 // s…	GO:0001525|GO:0006595|GO:0009447|GO:0042127|GO:0046208|GO:0005622|GO:0005737|GO:0004145|GO:0005515|GO:0008080|GO:0016740|GO:0016746|GO:0019809	chr5:29794186-29795214 (-) // 94.73 // qB1///chrX:155213132-155216348 (-) // 99.81 // qF3	EC:2.3.1.57	ENSMUSG00000025283	December 2011 (Mouse Genome Sequencing Consortium and NCBI 38)	IPR000182 // GNAT domain // 2.6E-19///IPR000182 // GNAT domain // 3.6E-14	98233		Nucleotide_Metabolism // GenMAPP	NP_033147	NM_009121	NM_009121	GenBank	Consensus sequence	P48026///A2BES2///Q3V2Q2	gb:NM_009121.1 /DB_XREF=gi:6677848 /GEN=Sat /FEA=FLmRNA /CNT=20 /TID=Mm.2734.1 /TIER=FL /STK=4 /UG=Mm.2734 /LL=20229 /DEF=Mus musculus spermidinespermine N1-acetyl transferase (Sat), mRNA. /PROD=spermidinespermine N1-acetyl transferase /FL=gb:L10244.1 gb:NM_009121.1	AK002531 // Mus musculus adult male kidney cDNA, RIKEN full-length enriched library, clone:0610011E04 product:spermidine/spermine N1-acetyl transferase, full insert sequence. // gb // 11 // ---///AK131657 // Mus musculus adult female placenta cDNA, RIKEN full-length enriched library, clone:1600009H11 product:hypothetical protein, full insert sequence. // gb_htc // 11 // ---///AK154445 // Mus musc…	Mm.2734.1	full length	Mm.2734///Mm.474481	Mm.2734
1433724_at	153.953	450.688	0	1.67821	1.67821	3.20031	P	P	D15Ertd621e	DNA segment, Chr 15, ERATO Doi 621, expressed	210998					chr15:58415675-58457801 (+) // 93.45 // qD1		ENSMUSG00000037119	December 2011 (Mouse Genome Sequencing Consortium and NCBI 38)		1277178			NP_666071	NM_145959	BM235412	GenBank	Consensus sequence	Q3UVG3///B6YY24	gb:BM234489 /DB_XREF=gi:17869759 /DB_XREF=K0401B04-3 /CLONE=K0401B04 /FEA=EST /CNT=157 /TID=Mm.3224.1 /TIER=Stack /STK=20 /UG=Mm.3224 /LL=52667 /UG_GENE=D15Ertd621e /UG_TITLE=DNA segment, Chr 15, ERATO Doi 621, expressed	BC033609 // Mus musculus DNA segment, Chr 15, ERATO Doi 621, expressed, mRNA (cDNA clone MGC:40987 IMAGE:5401763), complete cds. // gb // 11 // ---///BC070426 // Mus musculus DNA segment, Chr 15, ERATO Doi 621, expressed, mRNA (cDNA clone MGC:95734 IMAGE:6405871), complete cds. // gb // 11 // ---///ENSMUST00000037270 // cdna:known chromosome:GRCm38:15:58415468:58457801:1 gene:ENSMUSG00000037119 g…	Mm.3224.1	est///full length	Mm.3224///Mm.407646///Mm.445771	Mm.3224
1417194_at	15.6426	45.7189	0	1.67588	1.67588	3.19514	P	P	Sod2	superoxide dismutase 2, mitochondrial	20656	0000302 // response to reactive oxygen species // inferred from mutant phenotype///0000303 // response to superoxide // inferred from mutant phenotype///0000303 // response to superoxide // not recorded///0001306 // age-dependent response to oxidative stress // inferred from mutant phenotype///0001315 // age-dependent response to reactive oxygen species // not recorded///0001666 // response to hy…	0005737 // cytoplasm // not recorded///0005739 // mitochondrion // inferred from direct assay///0005739 // mitochondrion // not recorded///0005743 // mitochondrial inner membrane // inferred from direct assay///0005759 // mitochondrial matrix // inferred from electronic annotation///0042645 // mitochondrial nucleoid // not recorded	0003677 // DNA binding // not recorded///0004784 // superoxide dismutase activity // inferred from direct assay///0004784 // superoxide dismutase activity // inferred from mutant phenotype///0004784 // superoxide dismutase activity // not recorded///0005515 // protein binding // inferred from physical interaction///0016491 // oxidoreductase activity // inferred from electronic annotation///001982…	GO:0000302|GO:0000303|GO:0000303|GO:0001306|GO:0001315|GO:0001666|GO:0001836|GO:0001889|GO:0003032|GO:0003069|GO:0006357|GO:0006357|GO:0006749|GO:0006801|GO:0006801|GO:0006915|GO:0006950|GO:0006979|GO:0006979|GO:0007005|GO:0007507|GO:0007568|GO:0007605|GO:0007626|GO:0008217|GO:0008285|GO:0008630|GO:0008631|GO:0008637|GO:0009791|GO:0010042|GO:0010043|GO:0010269|GO:0010332|GO:0014823|GO:0019430|GO:…	chr17:13007920-13016384 (+) // 95.69 // qA1	EC:1.15.1.1	ENSMUSG00000006818	December 2011 (Mouse Genome Sequencing Consortium and NCBI 38)	IPR019831 // Manganese/iron superoxide dismutase, N-terminal // 7.0E-37///IPR019832 // Manganese/iron superoxide dismutase, C-terminal // 5.6E-48	98352			NP_038699	NM_013671	NM_013671	GenBank	Consensus sequence	Q4FJX9///P09671///Q3TJA2///Q3U8W4	gb:AW701319 /DB_XREF=gi:7585448 /DB_XREF=un81f07.x1 /CLONE=IMAGE:2537317 /FEA=FLmRNA /CNT=106 /TID=Mm.2597.1 /TIER=ConsEnd /STK=1 /UG=Mm.2597 /LL=20656 /UG_GENE=Sod2 /UG_TITLE=superoxide dismutase 2, mitochondrial /FL=gb:NM_013671.1 gb:BC010548.1	AK135435 // Mus musculus 12 days embryo female mullerian duct includes surrounding region cDNA, RIKEN full-length enriched library, clone:6820420L10 product:superoxide dismutase 2, mitochondrial, full insert sequence. // gb // 11 // ---///AK142713 // Mus musculus 16 days neonate heart cDNA, RIKEN full-length enriched library, clone:D830019G24 product:unclassifiable, full insert sequence. // gb //…	Mm.2597.1	est///full length	Mm.290876///Mm.400929///Mm.456404///Mm.470865	Mm.2597
1422997_s_at	36.9526	107.98	0	1.67558	1.67558	3.19449	P	P	Acot1///Acot2	acyl-CoA thioesterase 1///acyl-CoA thioesterase 2	26897///171210	0000038 // very long-chain fatty acid metabolic process // not recorded///0001666 // response to hypoxia // not recorded///0001676 // long-chain fatty acid metabolic process // inferred from direct assay///0001676 // long-chain fatty acid metabolic process // not recorded///0006637 // acyl-CoA metabolic process // traceable author statement///0006637 // acyl-CoA metabolic process // not recorded/…	0005737 // cytoplasm // traceable author statement///0005739 // mitochondrion // inferred from direct assay///0005739 // mitochondrion // not recorded///0005739 // mitochondrion // traceable author statement///0005759 // mitochondrial matrix // inferred from electronic annotation///0005829 // cytosol // not recorded	0004091 // carboxylesterase activity // inferred from electronic annotation///0005102 // receptor binding // not recorded///0016290 // palmitoyl-CoA hydrolase activity // inferred from electronic annotation///0016290 // palmitoyl-CoA hydrolase activity // not recorded///0016787 // hydrolase activity // inferred from electronic annotation///0016790 // thiolester hydrolase activity // inferred from…	GO:0000038|GO:0001666|GO:0001676|GO:0001676|GO:0006637|GO:0006637|GO:0042760|GO:0005737|GO:0005739|GO:0005739|GO:0005739|GO:0005759|GO:0005829|GO:0004091|GO:0005102|GO:0016290|GO:0016290|GO:0016787|GO:0016790|GO:0047617|GO:0047617|GO:0047617	chr12:83987711-83993116 (+) // 100.0 // qD1	EC:3.1.2.2	ENSMUSG00000021226///ENSMUSG00000072949	December 2011 (Mouse Genome Sequencing Consortium and NCBI 38)	IPR002925 // Dienelactone hydrolase // 2.2E-8///IPR006862 // Acyl-CoA thioester hydrolase/bile acid-CoA amino acid N-acetyltransferase // 3.2E-41///IPR006862 // Acyl-CoA thioester hydrolase/bile acid-CoA amino acid N-acetyltransferase // 1.7E-42///IPR014940 // BAAT/Acyl-CoA thioester hydrolase C-terminal // 4.1E-86///IPR014940 // BAAT/Acyl-CoA thioester hydrolase C-terminal // 1.4E-86	1349396///2159605			NP_036136///NP_598949	NM_012006///NM_134188	NM_134188	GenBank	Consensus sequence	Q9QYR9///O55137///Q6P2K2///Q99L15	gb:NM_134188.1 /DB_XREF=gi:19527401 /GEN=Mte1-pending /FEA=FLmRNA /CNT=9 /TID=Mm.219457.1 /TIER=FL /STK=0 /UG=Mm.219457 /LL=171210 /DEF=Mus musculus mitochondrial acyl-CoA thioesterase 1 (Mte1-pending), mRNA. /PROD=mitochondrial acyl-CoA thioesterase 1 /FL=gb:NM_134188.1	AK053680 // Mus musculus 0 day neonate eyeball cDNA, RIKEN full-length enriched library, clone:E130120L03 product:cytosolic acyl-CoA thioesterase 1, full insert sequence. // gb // 10 // ---///AK141651 // Mus musculus 9 days embryo whole body cDNA, RIKEN full-length enriched library, clone:D030005G23 product:mitochondrial acyl-CoA thioesterase 1, full insert sequence. // gb // 11 // ---///AK172617…	Mm.219457.1	est///full length	Mm.1978///Mm.402659	Mm.219457
1436604_at	11.5406	33.6663	0	1.67315	1.67315	3.1891	M	P	Ttll3	tubulin tyrosine ligase-like family, member 3	101100	0006464 // cellular protein modification process // inferred from electronic annotation///0018094 // protein polyglycylation // inferred from direct assay///0018094 // protein polyglycylation // not recorded///0035082 // axoneme assembly // inferred from sequence or structural similarity///0042384 // cilium assembly // inferred from sequence or structural similarity	0005737 // cytoplasm // inferred from electronic annotation///0005856 // cytoskeleton // inferred from electronic annotation///0005874 // microtubule // inferred from electronic annotation///0005929 // cilium // inferred from direct assay///0015630 // microtubule cytoskeleton // inferred from direct assay///0035085 // cilium axoneme // inferred from direct assay///0042995 // cell projection // in…	0004835 // tubulin-tyrosine ligase activity // inferred from electronic annotation///0016874 // ligase activity // inferred from electronic annotation///0070735 // protein-glycine ligase activity // inferred from direct assay///0070735 // protein-glycine ligase activity // not recorded///0070736 // protein-glycine ligase activity, initiating // inferred from direct assay	GO:0006464|GO:0018094|GO:0018094|GO:0035082|GO:0042384|GO:0005737|GO:0005856|GO:0005874|GO:0005929|GO:0015630|GO:0035085|GO:0042995|GO:0004835|GO:0016874|GO:0070735|GO:0070735|GO:0070736	chr6:113412830-113414582 (+) // 98.5 // qE3	EC:6.3.2.-	ENSMUSG00000030276	December 2011 (Mouse Genome Sequencing Consortium and NCBI 38)	IPR004344 // Tubulin-tyrosine ligase // 5.3E-86///IPR004344 // Tubulin-tyrosine ligase // 3.2E-86///IPR004344 // Tubulin-tyrosine ligase // 5.3E-86	2141418			NP_001136204///NP_598684	NM_001142732///NM_133923	BG144520	GenBank	Consensus sequence	A4Q9E5///H7BX03///F8VQA1///Q922T0	gb:BG144520 /DB_XREF=gi:12647920 /DB_XREF=ut71b03.x1 /CLONE=IMAGE:3333077 /FEA=EST /CNT=10 /TID=Mm.30814.1 /TIER=Stack /STK=8 /UG=Mm.30814 /UG_TITLE=ESTs, Weakly similar to T12515 hypothetical protein DKFZp434B103.1 (H.sapiens)	AK080321 // Mus musculus 3 days neonate thymus cDNA, RIKEN full-length enriched library, clone:A630053H17 product:HOTTL PROTEIN homolog [Homo sapiens], full insert sequence. // gb // 11 // ---///ENSMUST00000032414 // cdna:known chromosome:GRCm38:6:113392458:113414562:1 gene:ENSMUSG00000030276 gene_biotype:protein_coding transcript_biotype:protein_coding // ensembl // 11 // ---///ENSMUST0000003888…	Mm.30814.1	est///full length	Mm.388573///Mm.471282	Mm.30814
1415844_at	287.639	839.033	0	1.67304	1.67304	3.18886	P	P	Syt4	synaptotagmin IV	20983	0006810 // transport // inferred from electronic annotation///0007269 // neurotransmitter secretion // inferred from direct assay///0017158 // regulation of calcium ion-dependent exocytosis // traceable author statement///0031339 // negative regulation of vesicle fusion // not recorded///0045955 // negative regulation of calcium ion-dependent exocytosis // not recorded///0048489 // synaptic vesic…	0008021 // synaptic vesicle // inferred from electronic annotation///0016020 // membrane // inferred from electronic annotation///0016021 // integral to membrane // traceable author statement///0030054 // cell junction // inferred from electronic annotation///0030672 // synaptic vesicle membrane // inferred from electronic annotation///0031045 // dense core granule // not recorded///0031410 // cy…	0000149 // SNARE binding // not recorded///0001786 // phosphatidylserine binding // not recorded///0005215 // transporter activity // inferred from electronic annotation///0005509 // calcium ion binding // inferred from direct assay///0005515 // protein binding // inferred from electronic annotation///0005544 // calcium-dependent phospholipid binding // not recorded///0019905 // syntaxin binding …	GO:0006810|GO:0007269|GO:0017158|GO:0031339|GO:0045955|GO:0048489|GO:0008021|GO:0016020|GO:0016021|GO:0030054|GO:0030672|GO:0031045|GO:0031410|GO:0043005|GO:0045202|GO:0048471|GO:0000149|GO:0001786|GO:0005215|GO:0005509|GO:0005515|GO:0005544|GO:0019905|GO:0030276|GO:0046872	chr18:31437802-31444266 (-) // 64.48 // qB1		ENSMUSG00000024261	December 2011 (Mouse Genome Sequencing Consortium and NCBI 38)	IPR000008 // C2 calcium-dependent membrane targeting // 6.7E-29///IPR000008 // C2 calcium-dependent membrane targeting // 4.1E-25	101759			NP_033334	NM_009308	AV336547	GenBank	Consensus sequence	P40749///Q571C5	gb:NM_009308.2 /DB_XREF=gi:20357581 /GEN=Syt4 /FEA=FLmRNA /CNT=317 /TID=Mm.2446.1 /TIER=FL+Stack /STK=214 /UG=Mm.2446 /LL=20983 /DEF=Mus musculus synaptotagmin 4 (Syt4), mRNA. /PROD=synaptotagmin 4 /FL=gb:NM_009308.2 gb:U10355.1	AK043985 // Mus musculus 10 days neonate cortex cDNA, RIKEN full-length enriched library, clone:A830067K22 product:synaptotagmin 4, full insert sequence. // gb // 9 // ---///AK050515 // Mus musculus adult pancreas islet cells cDNA, RIKEN full-length enriched library, clone:C820006E07 product:synaptotagmin 4, full insert sequence. // gb // 9 // ---///AK083960 // Mus musculus 12 days embryo spinal …	Mm.2446.1	full length	Mm.233846///Mm.490509	Mm.2446
1425519_a_at	236.213	687.974	0	1.67083	1.67083	3.18399	P	P	Cd74	CD74 antigen (invariant polypeptide of major histocompatibility complex, class II antigen-associated)	16149	0000187 // activation of MAPK activity // not recorded///0001516 // prostaglandin biosynthetic process // not recorded///0001961 // positive regulation of cytokine-mediated signaling pathway // inferred from mutant phenotype///0001961 // positive regulation of cytokine-mediated signaling pathway // not recorded///0002606 // positive regulation of dendritic cell antigen processing and presentation…	0005764 // lysosome // inferred from direct assay///0005770 // late endosome // inferred from direct assay///0005771 // multivesicular body // inferred from direct assay///0005773 // vacuole // not recorded///0005783 // endoplasmic reticulum // inferred from direct assay///0005794 // Golgi apparatus // inferred from direct assay///0005886 // plasma membrane // inferred from direct assay///0005886…	0001540 // beta-amyloid binding // not recorded///0004896 // cytokine receptor activity // inferred from mutant phenotype///0004896 // cytokine receptor activity // not recorded///0005515 // protein binding // inferred from physical interaction///0019955 // cytokine binding // inferred from direct assay///0019955 // cytokine binding // not recorded///0035718 // macrophage migration inhibitory fac…	GO:0000187|GO:0001516|GO:0001961|GO:0001961|GO:0002606|GO:0002792|GO:0002821|GO:0002830|GO:0002906|GO:0006461|GO:0006886|GO:0006886|GO:0006952|GO:0006955|GO:0007165|GO:0008283|GO:0016064|GO:0019221|GO:0019882|GO:0019882|GO:0019886|GO:0030890|GO:0035691|GO:0043066|GO:0043066|GO:0043518|GO:0043518|GO:0045059|GO:0045060|GO:0045089|GO:0045581|GO:0045582|GO:0048146|GO:0050731|GO:0050731|GO:0051085|GO:…	chr18:60803751-60812648 (+) // 86.73 // qE1		ENSMUSG00000024610	December 2011 (Mouse Genome Sequencing Consortium and NCBI 38)	IPR000716 // Thyroglobulin type-1 // 4.3E-19///IPR011988 // MHC class II-associated invariant chain, trimerisation // 2.0E-36///IPR011988 // MHC class II-associated invariant chain, trimerisation // 5.0E-36///IPR015386 // MHC class II-associated invariant chain/CLIP, MHC II-interacting // 1.1E-40///IPR015386 // MHC class II-associated invariant chain/CLIP, MHC II-interacting // 3.2E-40	96534			NP_001036070///NP_034675	NM_001042605///NM_010545	BC003476	GenBank	Consensus sequence	Q545Y5///Q3U4Q8///P04441	gb:BC003476.1 /DB_XREF=gi:13097485 /FEA=FLmRNA /CNT=38 /TID=Mm.7043.1 /TIER=FL /STK=1 /UG=Mm.7043 /LL=16149 /UG_GENE=Ii /DEF=Mus musculus, clone MGC:6517 IMAGE:2650401, mRNA, complete cds. /PROD=Unknown (protein for MGC:6517) /FL=gb:BC003476.1	AK002232 // Mus musculus adult male kidney cDNA, RIKEN full-length enriched library, clone:0610006B16 product:Ia-associated invariant chain, full insert sequence. // gb // 11 // ---///AK020607 // Mus musculus adult male urinary bladder cDNA, RIKEN full-length enriched library, clone:9530053D13 product:Ia-associated invariant chain, full insert sequence. // gb // 11 // ---///AK154096 // Mus muscul…	Mm.7043.1	full length	Mm.439737	Mm.7043
1435754_at	124.962	362.997	0	1.66704	1.66704	3.17563	P	P	Zyg11b	zyg-ll family member B, cell cycle regulator	414872			0005488 // binding // inferred from electronic annotation	GO:0005488	chr4:108229489-108231659 (-) // 67.08 // qC7		ENSMUSG00000034636	December 2011 (Mouse Genome Sequencing Consortium and NCBI 38)		2685277			NP_001028806	NM_001033634	BQ180736	GenBank	Consensus sequence	Q3UFS0	gb:BQ180736 /DB_XREF=gi:20356228 /DB_XREF=UI-M-EX0-bxc-k-11-0-UI.r1 /CLONE=IMAGE:5706370 /FEA=EST /CNT=60 /TID=Mm.142380.5 /TIER=Stack /STK=13 /UG=Mm.142380 /LL=26451 /UG_GENE=Rpl27a /UG_TITLE=ribosomal protein L27a	AK004185 // Mus musculus 18-day embryo whole body cDNA, RIKEN full-length enriched library, clone:1110046I03 product:unclassifiable, full insert sequence. // gb // 11 // ---///AK034007 // Mus musculus adult male diencephalon cDNA, RIKEN full-length enriched library, clone:9330140A08 product:DNA segment, Chr 6, Brigham and Women's Genetics 1452 expressed, full insert sequence. // gb // 11 // ---//…	Mm.142380.5	est///full length	Mm.409814///Mm.410363///Mm.426241///Mm.462538	Mm.142380
1424075_at	187.531	544.51	0	1.6664	1.6664	3.17422	P	P	9430016H08Rik	RIKEN cDNA 9430016H08 gene	68115		0005739 // mitochondrion // inferred from electronic annotation		GO:0005739	chr1:57406547-57415955 (+) // 95.35 // qC1.3		ENSMUSG00000025971	December 2011 (Mouse Genome Sequencing Consortium and NCBI 38)		1915365			NP_001074650	NM_001081181	BC024945	GenBank	Consensus sequence	Q8BHE8	gb:BC024945.1 /DB_XREF=gi:19353156 /FEA=FLmRNA /CNT=83 /TID=Mm.21640.1 /TIER=FL+Stack /STK=56 /UG=Mm.21640 /LL=68115 /UG_GENE=9430016H08Rik /DEF=Mus musculus, Similar to RIKEN cDNA 9430016H08 gene, clone MGC:28199 IMAGE:3989472, mRNA, complete cds. /PROD=Similar to RIKEN cDNA 9430016H08 gene /FL=gb:BC024945.1	AK007831 // Mus musculus 10 day old male pancreas cDNA, RIKEN full-length enriched library, clone:1810048N21 product:RIKEN cDNA 9430016H08 gene, full insert sequence. // gb // 10 // ---///AK048123 // Mus musculus 16 days embryo head cDNA, RIKEN full-length enriched library, clone:C130036C08 product:RIKEN cDNA 9430016H08 gene, full insert sequence. // gb // 11 // ---///BC024945 // Mus musculus RIK…	Mm.21640.1	est///full length	Mm.275428///Mm.405591	Mm.21640
1454077_at	11.9772	34.658	0	1.66147	1.66147	3.16338	P	P	Vti1a	vesicle transport through interaction with t-SNAREs 1A	53611	0006810 // transport // inferred from electronic annotation///0006886 // intracellular protein transport // inferred from electronic annotation///0006888 // ER to Golgi vesicle-mediated transport // not recorded///0015031 // protein transport // inferred from electronic annotation///0016192 // vesicle-mediated transport // inferred from electronic annotation///0042147 // retrograde transport, end…	0000139 // Golgi membrane // inferred from electronic annotation///0005622 // intracellular // inferred from electronic annotation///0005794 // Golgi apparatus // not recorded///0008021 // synaptic vesicle // not recorded///0016020 // membrane // inferred from electronic annotation///0016021 // integral to membrane // inferred from electronic annotation///0030136 // clathrin-coated vesicle // not…	0005484 // SNAP receptor activity // not recorded	GO:0006810|GO:0006886|GO:0006888|GO:0015031|GO:0016192|GO:0042147|GO:0048280|GO:0000139|GO:0005622|GO:0005794|GO:0008021|GO:0016020|GO:0016021|GO:0030136|GO:0031201|GO:0043025|GO:0005484	chr19:55316326-55367503 (+) // 85.18 // qD2			December 2011 (Mouse Genome Sequencing Consortium and NCBI 38)		1855699			NP_058558	NM_016862	AK014541	GenBank	Consensus sequence	Q8CET6///O89116///Q5FWJ7///Q8CES8	gb:AK014541.1 /DB_XREF=gi:12852461 /FEA=mRNA /CNT=1 /TID=Mm.220140.1 /TIER=ConsEnd /STK=0 /UG=Mm.220140 /UG_TITLE=Mus musculus 0 day neonate skin cDNA, RIKEN full-length enriched library, clone:4631433P05:vesicle transport through interaction with t-SNAREs 1 homolog, full insert sequence /DEF=Mus musculus 0 day neonate skin cDNA, RIKEN full-length enriched library, clone:4631433P05:vesicle transp…	AK014541 // Mus musculus 0 day neonate skin cDNA, RIKEN full-length enriched library, clone:4631433P05 product:vesicle transport through interaction with t-SNAREs 1 homolog, full insert sequence. // gb // 11 // ---	Mm.220140.1			Mm.220140
1436678_at	19.619	56.6731	0	1.65899	1.65899	3.15794	P	P	Sgcb	sarcoglycan, beta (dystrophin-associated glycoprotein)	24051	0007010 // cytoskeleton organization // inferred from electronic annotation///0007517 // muscle organ development // inferred from electronic annotation///0016044 // cellular membrane organization // traceable author statement///0035051 // cardiocyte differentiation // inferred from mutant phenotype	0005737 // cytoplasm // inferred from electronic annotation///0005856 // cytoskeleton // inferred from electronic annotation///0005886 // plasma membrane // inferred from electronic annotation///0005887 // integral to plasma membrane // traceable author statement///0016010 // dystrophin-associated glycoprotein complex // not recorded///0016012 // sarcoglycan complex // inferred from electronic an…		GO:0007010|GO:0007517|GO:0016044|GO:0035051|GO:0005737|GO:0005856|GO:0005886|GO:0005887|GO:0016010|GO:0016012|GO:0016020|GO:0016021|GO:0042383	chr5:73632749-73633227 (-) // 98.56 // qC3.3		ENSMUSG00000029156	December 2011 (Mouse Genome Sequencing Consortium and NCBI 38)	IPR006875 // Sarcoglycan complex subunit protein // 2.8E-80	1346523			NP_036020	NM_011890	AI844814	GenBank	Consensus sequence	P82349	gb:AI844814 /DB_XREF=gi:5488760 /DB_XREF=UI-M-AH1-agx-f-12-0-UI.s1 /CLONE=UI-M-AH1-agx-f-12-0-UI /FEA=EST /CNT=8 /TID=Mm.200820.1 /TIER=Stack /STK=8 /UG=Mm.200820 /LL=100745 /UG_GENE=AI844814 /UG_TITLE=expressed sequence AI844814	AK132306 // Mus musculus 15 days embryo head cDNA, RIKEN full-length enriched library, clone:4022401B18 product:sarcoglycan, beta (dystrophin-associated glycoprotein), full insert sequence. // gb // 11 // ---///AK169403 // Mus musculus 17 days pregnant adult female amnion cDNA, RIKEN full-length enriched library, clone:I920195A18 product:sarcoglycan, beta (dystrophin-associated glycoprotein), ful…	Mm.200820.1	est///full length	Mm.411493///Mm.89310	Mm.200820
1436883_at	489.676	1412.31	0	1.65672	1.65672	3.153	P	P	Mbtps2	membrane-bound transcription factor peptidase, site 2	270669	0006351 // transcription, DNA-dependent // inferred from electronic annotation///0006355 // regulation of transcription, DNA-dependent // inferred from electronic annotation///0006508 // proteolysis // inferred from electronic annotation///0006629 // lipid metabolic process // inferred from electronic annotation///0008202 // steroid metabolic process // inferred from electronic annotation///00082…	0005634 // nucleus // inferred from electronic annotation///0005737 // cytoplasm // not recorded///0005886 // plasma membrane // inferred from electronic annotation///0016020 // membrane // inferred from electronic annotation///0016021 // integral to membrane // inferred from electronic annotation	0003676 // nucleic acid binding // inferred from electronic annotation///0003677 // DNA binding // inferred from electronic annotation///0004222 // metalloendopeptidase activity // inferred from electronic annotation///0005515 // protein binding // inferred from electronic annotation///0008233 // peptidase activity // inferred from electronic annotation///0008237 // metallopeptidase activity // i…	GO:0006351|GO:0006355|GO:0006508|GO:0006629|GO:0008202|GO:0008203|GO:0005634|GO:0005737|GO:0005886|GO:0016020|GO:0016021|GO:0003676|GO:0003677|GO:0004222|GO:0005515|GO:0008233|GO:0008237|GO:0016787|GO:0046872	chrX:157547824-157550429 (-) // 78.39 // qF4	EC:3.4.24.85	ENSMUSG00000046873	December 2011 (Mouse Genome Sequencing Consortium and NCBI 38)	IPR008915 // Peptidase M50 // 3.6E-28	2444506			NP_758511	NM_172307///NM_178266	BB264953	GenBank	Consensus sequence	Q8CHX6///A2AC84///Q3TTC2///Q8C5R6	gb:BB264953 /DB_XREF=gi:16400247 /DB_XREF=BB264953 /CLONE=A830018B15 /FEA=EST /CNT=58 /TID=Mm.37577.1 /TIER=Stack /STK=39 /UG=Mm.37577 /LL=102930 /UG_GENE=AI662535 /UG_TITLE=expressed sequence AI662535	AK164486 // Mus musculus 13 days embryo heart cDNA, RIKEN full-length enriched library, clone:D330006C12 product:RIKEmembrane-bound transcription factor protease, site 2, full insert sequence. // gb // 11 // ---///ENSMUST00000058098 // cdna:known chromosome:GRCm38:X:157547824:157598715:-1 gene:ENSMUSG00000046873 gene_biotype:protein_coding transcript_biotype:protein_coding // ensembl // 11 // ---…	Mm.37577.1	est///full length	Mm.37577///Mm.396031///Mm.488262	Mm.37577
1418402_at	115.044	329.963	0	1.64868	1.64868	3.13547	P	P	Adam19	a disintegrin and metallopeptidase domain 19 (meltrin beta)	11492	0006508 // proteolysis // inferred from electronic annotation///0006509 // membrane protein ectodomain proteolysis // inferred from mutant phenotype///0007229 // integrin-mediated signaling pathway // inferred from electronic annotation///0007507 // heart development // inferred from mutant phenotype	0016020 // membrane // inferred from electronic annotation///0016021 // integral to membrane // inferred from electronic annotation	0004222 // metalloendopeptidase activity // inferred from electronic annotation///0005515 // protein binding // inferred from physical interaction///0008233 // peptidase activity // inferred from electronic annotation///0008237 // metallopeptidase activity // inferred from electronic annotation///0008270 // zinc ion binding // inferred from electronic annotation///0016787 // hydrolase activity //…	GO:0006508|GO:0006509|GO:0007229|GO:0007507|GO:0016020|GO:0016021|GO:0004222|GO:0005515|GO:0008233|GO:0008237|GO:0008270|GO:0016787|GO:0017124|GO:0046872	chr11:46055991-46147343 (+) // 89.32 // qB1.1		ENSMUSG00000011256	December 2011 (Mouse Genome Sequencing Consortium and NCBI 38)	IPR001590 // Peptidase M12B, ADAM/reprolysin // 7.2E-68///IPR001762 // Blood coagulation inhibitor, Disintegrin // 2.0E-26///IPR002870 // Peptidase M12B, propeptide // 1.6E-37///IPR006586 // ADAM, cysteine-rich // 2.3E-37	105377			NP_033746	NM_009616	NM_009616	GenBank	Consensus sequence	Q3UHT3///Q3UH67///O35674///Q14BL7///Q80UF6	gb:D50410.2 /DB_XREF=gi:11079164 /FEA=FLmRNA /CNT=60 /TID=Mm.89940.1 /TIER=FL+Stack /STK=24 /UG=Mm.89940 /LL=11492 /UG_GENE=Adam19 /DEF=Mus musculus mRNA for meltrin beta, complete cds. /PROD=meltrin beta /FL=gb:AF019887.2 gb:NM_009616.1 gb:D50410.2	AK079367 // Mus musculus 16 days neonate cerebellum cDNA, RIKEN full-length enriched library, clone:9630045C20 product:a disintegrin and metalloproteinase domain 19 (meltrin beta), full insert sequence. // gb // 11 // ---///AK147217 // Mus musculus 14 days pregnant adult female placenta cDNA, RIKEN full-length enriched library, clone:M421009B15 product:a disintegrin and metalloproteinase domain 1…	Mm.89940.1	full length	Mm.89940	Mm.89940
1453816_at	6.2294	17.8563	0	1.64783	1.64783	3.13363	M	P	Nsa2	NSA2 ribosome biogenesis homolog (S. cerevisiae)	59050	0006364 // rRNA processing // inferred from electronic annotation///0042254 // ribosome biogenesis // inferred from electronic annotation	0005634 // nucleus // inferred from electronic annotation///0005730 // nucleolus // inferred from electronic annotation///0030529 // ribonucleoprotein complex // inferred from electronic annotation		GO:0006364|GO:0042254|GO:0005634|GO:0005730|GO:0030529	chr13:97133645-97137873 (-) // 78.88 // qD1			December 2011 (Mouse Genome Sequencing Consortium and NCBI 38)		1913883			NP_067527	NM_021552	AK019991	GenBank	Consensus sequence	Q9CR47///Q32P03///Q5M9P2	gb:AK019991.1 /DB_XREF=gi:12860430 /FEA=mRNA /CNT=5 /TID=Mm.27796.2 /TIER=ConsEnd /STK=0 /UG=Mm.27796 /LL=59050 /UG_GENE=5730427N09Rik /UG_TITLE=RIKEN cDNA 5730427N09 gene /DEF=Mus musculus 8 days embryo whole body cDNA, RIKEN full-length enriched library, clone:5730599A22:LNR42, full insert sequence.	AK019991 // Mus musculus 8 days embryo whole body cDNA, RIKEN full-length enriched library, clone:5730599A22 product:CDK105 PROTEIN homolog [Rattus norvegicus], full insert sequence. // gb // 11 // ---	Mm.27796.2			Mm.27796
1447940_a_at	11.5347	33.0412	0	1.64686	1.64686	3.13151	P	P	Braf	Braf transforming gene	109880	0000165 // MAPK cascade // not recorded///0000186 // activation of MAPKK activity // not recorded///0006468 // protein phosphorylation // inferred from direct assay///0006468 // protein phosphorylation // not recorded///0007165 // signal transduction // inferred from electronic annotation///0010628 // positive regulation of gene expression // not recorded///0016310 // phosphorylation // inferred …	0005634 // nucleus // not recorded///0005737 // cytoplasm // inferred from direct assay///0005886 // plasma membrane // inferred from direct assay///0016020 // membrane // not recorded///0043005 // neuron projection // not recorded	0000166 // nucleotide binding // inferred from electronic annotation///0004672 // protein kinase activity // inferred from direct assay///0004672 // protein kinase activity // not recorded///0004674 // protein serine/threonine kinase activity // not recorded///0004709 // MAP kinase kinase kinase activity // not recorded///0005057 // receptor signaling protein activity // inferred from electronic …	GO:0000165|GO:0000186|GO:0006468|GO:0006468|GO:0007165|GO:0010628|GO:0016310|GO:0033138|GO:0035556|GO:0043066|GO:0043434|GO:0043524|GO:0051291|GO:0051591|GO:0070374|GO:0070849|GO:0070849|GO:0071277|GO:0005634|GO:0005737|GO:0005886|GO:0016020|GO:0043005|GO:0000166|GO:0004672|GO:0004672|GO:0004674|GO:0004709|GO:0005057|GO:0005509|GO:0005515|GO:0005524|GO:0016301|GO:0016740|GO:0016772|GO:0031434|GO:…	chr6:39611728-39614052 (-) // 87.75 // qB1	EC:2.7.11.1		December 2011 (Mouse Genome Sequencing Consortium and NCBI 38)		88190		Integrin-mediated_cell_adhesion_KEGG // GenMAPP///MAPK_Cascade // GenMAPP	NP_647455	NM_139294	BB327307	GenBank	Consensus sequence	P28028///Q9JJU4///Q9JJU6	gb:BB327307 /DB_XREF=gi:9036070 /DB_XREF=BB327307 /CLONE=B430216K04 /FEA=EST /CNT=25 /TID=Mm.32876.2 /TIER=ConsEnd /STK=1 /UG=Mm.32876 /UG_TITLE=ESTs, Weakly similar to A34615 profilaggrin - rat (R.norvegicus)	AK046760 // Mus musculus 4 days neonate thymus cDNA, RIKEN full-length enriched library, clone:B630013K21 product:unclassifiable, full insert sequence. // gb // 11 // ---///n276841 // accn=AK046760 class=mRNAlike lncRNA name=Mouse noncoding transcript ref=FANTOM3 transcriptId=B630013K21 cpcScore=-1.5906100 cnci=-0.3541580 // noncode // 11 // ---	Mm.32876.2			Mm.32876
1448326_a_at	269.374	771.385	0	1.64641	1.64641	3.13054	P	P	Crabp1	cellular retinoic acid binding protein I	12903	0006810 // transport // inferred from electronic annotation	0005737 // cytoplasm // inferred from direct assay///0005829 // cytosol // not recorded	0001972 // retinoic acid binding // not recorded///0005215 // transporter activity // inferred from electronic annotation///0005501 // retinoid binding // traceable author statement///0008289 // lipid binding // inferred from electronic annotation///0016918 // retinal binding // inferred from electronic annotation///0019841 // retinol binding // inferred from electronic annotation	GO:0006810|GO:0005737|GO:0005829|GO:0001972|GO:0005215|GO:0005501|GO:0008289|GO:0016918|GO:0019841	chr9:54764811-54773110 (+) // 89.98 // qA5.3		ENSMUSG00000032291	December 2011 (Mouse Genome Sequencing Consortium and NCBI 38)	IPR000566 // Lipocalin/cytosolic fatty-acid binding protein domain // 7.2E-28	88490			NP_038524	NM_013496	NM_013496	GenBank	Consensus sequence	P62965///Q6P071	gb:NM_013496.1 /DB_XREF=gi:7304974 /GEN=Crabp1 /FEA=FLmRNA /CNT=112 /TID=Mm.34797.1 /TIER=FL+Stack /STK=91 /UG=Mm.34797 /LL=12903 /DEF=Mus musculus cellular retinoic acid binding protein I (Crabp1), mRNA. /PROD=cellular retinoic acid binding protein I /FL=gb:NM_013496.1	AK045283 // Mus musculus 9.5 days embryo parthenogenote cDNA, RIKEN full-length enriched library, clone:B130055J09 product:cellular retinoic acid binding protein I, full insert sequence. // gb // 11 // ---///AK144397 // Mus musculus 13 days embryo brain cDNA, RIKEN full-length enriched library, clone:G630053M24 product:cellular retinoic acid binding protein I, full insert sequence. // gb // 11 //…	Mm.34797.1	full length	Mm.34797	Mm.34797
1423155_at	37.0003	105.93	0	1.64607	1.64607	3.12981	P	P	Sri	sorcin	109552	0006816 // calcium ion transport // inferred from physical interaction///0010459 // negative regulation of heart rate // not recorded///0035774 // positive regulation of insulin secretion involved in cellular response to glucose stimulus // inferred from mutant phenotype///0042994 // cytoplasmic sequestering of transcription factor // inferred from mutant phenotype///0051281 // positive regulatio…	0005622 // intracellular // inferred from direct assay///0005737 // cytoplasm // inferred from electronic annotation///0005789 // endoplasmic reticulum membrane // not recorded///0005829 // cytosol // not recorded///0005886 // plasma membrane // inferred from direct assay///0016020 // membrane // not recorded///0016529 // sarcoplasmic reticulum // inferred from electronic annotation///0030018 // …	0002020 // protease binding // not recorded///0005509 // calcium ion binding // not recorded///0005515 // protein binding // inferred from physical interaction///0046872 // metal ion binding // inferred from electronic annotation///0046982 // protein heterodimerization activity // not recorded///0070491 // repressing transcription factor binding // inferred from physical interaction	GO:0006816|GO:0010459|GO:0035774|GO:0042994|GO:0051281|GO:0051924|GO:0060315|GO:0086004|GO:1901077|GO:1901385|GO:1901841|GO:1901844|GO:2000678|GO:0005622|GO:0005737|GO:0005789|GO:0005829|GO:0005886|GO:0016020|GO:0016529|GO:0030018|GO:0030018|GO:0031982|GO:0033017|GO:0042584|GO:0002020|GO:0005509|GO:0005515|GO:0046872|GO:0046982|GO:0070491	chr5:8046077-8068542 (+) // 86.39 // qA1		ENSMUSG00000003161	December 2011 (Mouse Genome Sequencing Consortium and NCBI 38)		98419			NP_001074443///NP_079894	NM_001080974///NM_025618	AK008404	GenBank	Consensus sequence	Q6P069	gb:BE947457 /DB_XREF=gi:10525216 /DB_XREF=UI-M-BH3-axb-g-04-0-UI.s1 /CLONE=UI-M-BH3-axb-g-04-0-UI /FEA=FLmRNA /CNT=88 /TID=Mm.25353.1 /TIER=ConsEnd /STK=3 /UG=Mm.25353 /LL=66527 /UG_GENE=2210417O06Rik /UG_TITLE=RIKEN cDNA 2210417O06 gene /FL=gb:NM_025618.1	AK134747 // Mus musculus adult male medulla oblongata cDNA, RIKEN full-length enriched library, clone:6330548A03 product:Sorcin (22 kDa protein) (CP-22) (V19) homolog [Cricetulus longicaudatus], full insert sequence. // gb // 11 // ---///AK146911 // Mus musculus 17 days pregnant adult female amnion cDNA, RIKEN full-length enriched library, clone:I920073M09 product:Sorcin (22 kDa protein) (CP-22) …	Mm.25353.1	full length	Mm.96211	Mm.25353
1455739_at	121.249	346.557	0	1.64369	1.64369	3.12465	P	P	Gm4980	predicted gene 4980	100503386		0016020 // membrane // inferred from electronic annotation///0016021 // integral to membrane // inferred from electronic annotation		GO:0016020|GO:0016021	chr7:99623989-99624960 (-) // 99.79 // qE1		ENSMUSG00000096606	December 2011 (Mouse Genome Sequencing Consortium and NCBI 38)					NP_001182458	NM_001195529	BB279146	GenBank	Consensus sequence	Q8C013	gb:BB279146 /DB_XREF=gi:16401139 /DB_XREF=BB279146 /CLONE=A930015G15 /FEA=EST /CNT=14 /TID=Mm.180719.1 /TIER=Stack /STK=8 /UG=Mm.180719 /UG_TITLE=ESTs	ENSMUST00000178124 // cdna:known chromosome:GRCm38:7:99624067:99627103:-1 gene:ENSMUSG00000096606 gene_biotype:protein_coding transcript_biotype:protein_coding // ensembl // 11 // ---///NM_001195529 // Mus musculus predicted gene 4980 (Gm4980), mRNA. // refseq // 11 // ---	Mm.180719.1	full length	Mm.180719	Mm.180719
1435162_at	86.8043	247.617	0	1.64084	1.64084	3.11848	P	P	Prkg2	protein kinase, cGMP-dependent, type II	19092	0006468 // protein phosphorylation // inferred from electronic annotation///0007623 // circadian rhythm // inferred from mutant phenotype///0016310 // phosphorylation // inferred from electronic annotation///0032922 // circadian regulation of gene expression // inferred from mutant phenotype	0005886 // plasma membrane // inferred from direct assay///0016020 // membrane // inferred from electronic annotation///0016324 // apical plasma membrane // inferred from electronic annotation	0000166 // nucleotide binding // inferred from electronic annotation///0004672 // protein kinase activity // inferred from electronic annotation///0004674 // protein serine/threonine kinase activity // inferred from electronic annotation///0004692 // cGMP-dependent protein kinase activity // inferred from electronic annotation///0004713 // protein tyrosine kinase activity // inferred from electro…	GO:0006468|GO:0007623|GO:0016310|GO:0032922|GO:0005886|GO:0016020|GO:0016324|GO:0000166|GO:0004672|GO:0004674|GO:0004692|GO:0004713|GO:0005515|GO:0005524|GO:0016301|GO:0016740|GO:0016772|GO:0030553	chr5:98929700-98931218 (-) // 90.03 // qE3	EC:2.7.11.12	ENSMUSG00000029334	December 2011 (Mouse Genome Sequencing Consortium and NCBI 38)	IPR000595 // Cyclic nucleotide-binding domain // 3.4E-20///IPR000595 // Cyclic nucleotide-binding domain // 3.2E-24///IPR000719 // Protein kinase, catalytic domain // 4.0E-71///IPR001245 // Serine-threonine/tyrosine-protein kinase catalytic domain // 8.1E-37	108173			NP_032952	NM_008926	BB823350	GenBank	Consensus sequence	Q8CAH8///Q3TMJ2///Q61410///Q3UWE0///Q8C4R2	gb:BB823350 /DB_XREF=gi:17001593 /DB_XREF=BB823350 /CLONE=G830027G08 /FEA=EST /CNT=33 /TID=Mm.44410.2 /TIER=Stack /STK=19 /UG=Mm.44410 /LL=19092 /UG_GENE=Prkg2 /UG_TITLE=protein kinase, cGMP-dependent, type II	AK144598 // Mus musculus lung RCB-0558 LLC cDNA, RIKEN full-length enriched library, clone:G730007I04 product:unclassifiable, full insert sequence. // gb // 11 // ---///AK164950 // Mus musculus 0 day neonate lung cDNA, RIKEN full-length enriched library, clone:E030047N08 product:protein kinase, cGMP-dependent, type II, full insert sequence. // gb // 11 // ---///ENSMUST00000161490 // cdna:known ch…	Mm.44410.2	full length	Mm.263002	Mm.44410
1416589_at	372.485	1060.66	0	1.63827	1.63827	3.11293	P	P	Sparc	secreted acidic cysteine rich glycoprotein	20692	0001503 // ossification // inferred from electronic annotation///0007165 // signal transduction // inferred from electronic annotation///0007507 // heart development // inferred from electronic annotation///0009629 // response to gravity // inferred from electronic annotation///0010288 // response to lead ion // inferred from electronic annotation///0030324 // lung development // not recorded///0…	0005576 // extracellular region // inferred from electronic annotation///0005578 // proteinaceous extracellular matrix // inferred from electronic annotation///0005604 // basement membrane // inferred from electronic annotation///0005615 // extracellular space // not recorded///0005622 // intracellular // not recorded///0005634 // nucleus // not recorded///0005737 // cytoplasm // not recorded///0…	0005509 // calcium ion binding // not recorded///0005515 // protein binding // inferred from electronic annotation///0046872 // metal ion binding // inferred from electronic annotation///0050840 // extracellular matrix binding // inferred from direct assay	GO:0001503|GO:0007165|GO:0007507|GO:0009629|GO:0010288|GO:0030324|GO:0032496|GO:0033591|GO:0034097|GO:0042060|GO:0042127|GO:0043434|GO:0045471|GO:0046686|GO:0048839|GO:0051384|GO:0051591|GO:0051592|GO:0060348|GO:0071363|GO:0005576|GO:0005578|GO:0005604|GO:0005615|GO:0005622|GO:0005634|GO:0005737|GO:0031012|GO:0031988|GO:0005509|GO:0005515|GO:0046872|GO:0050840	chr11:55394499-55419930 (-) // 96.04 // qB1.3		ENSMUSG00000018593	December 2011 (Mouse Genome Sequencing Consortium and NCBI 38)	IPR002350 // Kazal domain // 2.0E-14///IPR002350 // Kazal domain // 2.0E-14///IPR015369 // Follistatin/Osteonectin EGF domain // 2.8E-15///IPR015369 // Follistatin/Osteonectin EGF domain // 2.8E-15///IPR019577 // SPARC/Testican, calcium-binding domain // 4.5E-44///IPR019577 // SPARC/Testican, calcium-binding domain // 4.5E-44	98373			NP_033268	NM_009242	NM_009242	GenBank	Consensus sequence	Q5NCU5///Q3TXI6///P07214///Q5NCU4	gb:BC004638.1 /DB_XREF=gi:13435523 /FEA=FLmRNA /CNT=413 /TID=Mm.35439.1 /TIER=FL+Stack /STK=79 /UG=Mm.35439 /LL=20692 /UG_GENE=Sparc /DEF=Mus musculus, secreted acidic cysteine rich glycoprotein, clone MGC:6232 IMAGE:3586402, mRNA, complete cds. /PROD=secreted acidic cysteine rich glycoprotein /FL=gb:NM_009242.1 gb:BC004638.1	AK014286 // Mus musculus 14, 17 days embryo head cDNA, RIKEN full-length enriched library, clone:3200001I11 product:secreted acidic cysteine rich glycoprotein, full insert sequence. // gb // 10 // ---///AK049692 // Mus musculus 12 days embryo spinal cord cDNA, RIKEN full-length enriched library, clone:C530029I20 product:secreted acidic cysteine rich glycoprotein, full insert sequence. // gb // 11…	Mm.35439.1	est///full length	Mm.291442///Mm.399793	Mm.35439
1460273_a_at	76.4713	217.717	0	1.63803	1.63803	3.11241	P	P	Naip2	NLR family, apoptosis inhibitory protein 2	17948	0006915 // apoptotic process // inferred from electronic annotation///0006954 // inflammatory response // inferred from mutant phenotype///0016045 // detection of bacterium // inferred from mutant phenotype///0042742 // defense response to bacterium // inferred from mutant phenotype///0045087 // innate immune response // inferred from electronic annotation///0070269 // pyroptosis // inferred from…	0005622 // intracellular // inferred from electronic annotation///0072557 // IPAF inflammasome complex // inferred from direct assay	0000166 // nucleotide binding // inferred from electronic annotation///0005524 // ATP binding // inferred from electronic annotation///0017111 // nucleoside-triphosphatase activity // inferred from electronic annotation///0046872 // metal ion binding // inferred from electronic annotation	GO:0006915|GO:0006954|GO:0016045|GO:0042742|GO:0045087|GO:0070269|GO:0071391|GO:0005622|GO:0072557|GO:0000166|GO:0005524|GO:0017111|GO:0046872	chr13:100144058-100197126 (-) // 92.52 // qD1		ENSMUSG00000078945	December 2011 (Mouse Genome Sequencing Consortium and NCBI 38)	IPR001370 // Baculoviral inhibition of apoptosis protein repeat // 3.9E-16///IPR001370 // Baculoviral inhibition of apoptosis protein repeat // 1.2E-23///IPR001370 // Baculoviral inhibition of apoptosis protein repeat // 1.2E-21///IPR001370 // Baculoviral inhibition of apoptosis protein repeat // 3.7E-16///IPR001370 // Baculoviral inhibition of apoptosis protein repeat // 1.1E-23	1298226			NP_001119654///NP_035002	NM_001126182///NM_010872	NM_010872	GenBank	Consensus sequence	Q9QUK4///Q8CH66///Q8CGT1///Q8CGT0///Q8CGS8///Q8CGS7///Q540N6///Q14AY6///A9C471///Q8CGW3	gb:NM_010872.1 /DB_XREF=gi:6754789 /GEN=Birc1b /FEA=FLmRNA /CNT=9 /TID=Mm.89961.1 /TIER=FL /STK=5 /UG=Mm.89961 /LL=17948 /DEF=Mus musculus baculoviral IAP repeat-containing 1b (Birc1b), mRNA. /PROD=neuronal apoptosis inhibitory protein 2 /FL=gb:AF102871.1 gb:AF135489.1 gb:NM_010872.1	AF102871 // Mus musculus neuronal apoptosis inhibitory protein 2 (Naip2) mRNA, complete cds. // gb // 11 // ---///AF135489 // Mus musculus clone 9 neuronal apoptosis inhibitory protein (Naip) mRNA, complete cds. // gb // 11 // ---///AF135490 // Mus musculus clone 21 neuronal apoptosis inhibitory protein (Naip) mRNA, complete cds. // gb // 11 // ---///AF381770 // Mus musculus BIRC1B protein mRNA, …	Mm.89961.1	full length	Mm.89961	Mm.89961
1443603_at	5.63338	16.0213	0	1.63649	1.63649	3.10908	P	P								chr1:7158173-7158660 (+) // 99.79 // qA1			December 2011 (Mouse Genome Sequencing Consortium and NCBI 38)							BB213784	GenBank	Consensus sequence		gb:BB213784 /DB_XREF=gi:16352900 /DB_XREF=BB213784 /CLONE=A530014A13 /FEA=EST /CNT=3 /TID=Mm.152862.1 /TIER=ConsEnd /STK=3 /UG=Mm.152862 /UG_TITLE=ESTs	BB213784 // /DB_XREF=BB213784 /CLONE=A530014A13 // gb // --- // ---	Mm.152862.1			Mm.152862
1454705_at	146.519	415.976	0	1.63398	1.63398	3.10368	P	P	D15Ertd621e	DNA segment, Chr 15, ERATO Doi 621, expressed	210998					chr15:58415675-58457801 (+) // 93.45 // qD1		ENSMUSG00000037119	December 2011 (Mouse Genome Sequencing Consortium and NCBI 38)		1277178			NP_666071	NM_145959	BM235412	GenBank	Consensus sequence	Q3UVG3///B6YY24	gb:BM235412 /DB_XREF=gi:17870682 /DB_XREF=K0417H09-3 /CLONE=K0417H09 /FEA=EST /CNT=157 /TID=Mm.3224.1 /TIER=Stack /STK=66 /UG=Mm.3224 /LL=52667 /UG_GENE=D15Ertd621e /UG_TITLE=DNA segment, Chr 15, ERATO Doi 621, expressed	BC033609 // Mus musculus DNA segment, Chr 15, ERATO Doi 621, expressed, mRNA (cDNA clone MGC:40987 IMAGE:5401763), complete cds. // gb // 11 // ---///BC070426 // Mus musculus DNA segment, Chr 15, ERATO Doi 621, expressed, mRNA (cDNA clone MGC:95734 IMAGE:6405871), complete cds. // gb // 11 // ---///ENSMUST00000037270 // cdna:known chromosome:GRCm38:15:58415468:58457801:1 gene:ENSMUSG00000037119 g…	Mm.3224.1	est///full length	Mm.3224///Mm.407646///Mm.445771	Mm.3224
1423354_at	30.7241	87.1099	0	1.63203	1.63203	3.0995	P	P	Snap29	synaptosomal-associated protein 29	67474	0000046 // autophagic vacuole fusion // not recorded///0006810 // transport // inferred from electronic annotation///0006914 // autophagy // inferred from electronic annotation///0015031 // protein transport // inferred from electronic annotation	0005634 // nucleus // not recorded///0005737 // cytoplasm // not recorded///0016020 // membrane // inferred from electronic annotation///0030054 // cell junction // inferred from electronic annotation///0031201 // SNARE complex // not recorded///0043005 // neuron projection // inferred from electronic annotation///0045202 // synapse // inferred from electronic annotation	0005515 // protein binding // inferred from electronic annotation///0019905 // syntaxin binding // not recorded	GO:0000046|GO:0006810|GO:0006914|GO:0015031|GO:0005634|GO:0005737|GO:0016020|GO:0030054|GO:0031201|GO:0043005|GO:0045202|GO:0005515|GO:0019905	chr16:17406002-17430824 (+) // 90.59 // qA3		ENSMUSG00000022765	December 2011 (Mouse Genome Sequencing Consortium and NCBI 38)	IPR000727 // Target SNARE coiled-coil domain // 4.6E-14///IPR000928 // SNAP-25 // 6.9E-10	1914724			NP_075837	NM_023348	BF682880	GenBank	Consensus sequence	Q9ERB0	gb:BM201243 /DB_XREF=gi:17754918 /DB_XREF=C0222B04-3 /CLONE=C0222B04 /FEA=FLmRNA /CNT=144 /TID=Mm.87340.1 /TIER=Stack /STK=12 /UG=Mm.87340 /LL=67474 /UG_GENE=1300018G05Rik /UG_TITLE=RIKEN cDNA 1300018G05 gene /FL=gb:AY008722.1 gb:NM_023348.1	AK005042 // Mus musculus adult male liver cDNA, RIKEN full-length enriched library, clone:1300018G05 product:SNAP-29 PROTEIN homolog [Rattus norvegicus], full insert sequence. // gb // 11 // ---///AK039203 // Mus musculus adult male hypothalamus cDNA, RIKEN full-length enriched library, clone:A230107D20 product:SNAP-29 PROTEIN homolog [Rattus norvegicus], full insert sequence. // gb // 11 // ---/…	Mm.87340.1	est///full length	Mm.271992///Mm.470741	Mm.87340
1439971_at	15.7823	44.694	0	1.63035	1.63035	3.09588	P	P	Dzank1	double zinc ribbon and ankyrin repeat domains 1	241688		0005622 // intracellular // inferred from electronic annotation	0008270 // zinc ion binding // inferred from electronic annotation///0046872 // metal ion binding // inferred from electronic annotation	GO:0005622|GO:0008270|GO:0046872	chr2:144470556-144471603 (-) // 72.24 // qG1		ENSMUSG00000037259	December 2011 (Mouse Genome Sequencing Consortium and NCBI 38)		2139080			NP_766447	NM_172859	AV328193	GenBank	Consensus sequence	E9Q4Z6///Q8C008///B2RUH8///B7ZNV9///Q5FWA4	gb:AV328193 /DB_XREF=gi:16395828 /DB_XREF=AV328193 /CLONE=6330439K17 /FEA=EST /CNT=11 /TID=Mm.41843.1 /TIER=ConsEnd /STK=6 /UG=Mm.41843 /LL=99097 /UG_GENE=AI851115 /UG_TITLE=expressed sequence AI851115	AK078087 // Mus musculus adult male medulla oblongata cDNA, RIKEN full-length enriched library, clone:6330439K17 product:unclassifiable, full insert sequence. // gb // 10 // ---///ENSMUST00000081982 // cdna:known chromosome:GRCm38:2:144470557:144527414:-1 gene:ENSMUSG00000037259 gene_biotype:protein_coding transcript_biotype:protein_coding // ensembl // 11 // ---///ENSMUST00000163701 // cdna:know…	Mm.41843.1	est///full length	Mm.442156///Mm.449488///Mm.454783	Mm.41843
1429500_at	22.5224	63.5942	0	1.62611	1.62611	3.08679	P	P	Ppm1a	protein phosphatase 1A, magnesium dependent, alpha isoform	19042	0006470 // protein dephosphorylation // inferred from direct assay///0006499 // N-terminal protein myristoylation // inferred from direct assay///0010991 // negative regulation of SMAD protein complex assembly // not recorded///0016055 // Wnt receptor signaling pathway // not recorded///0016311 // dephosphorylation // not recorded///0030177 // positive regulation of Wnt receptor signaling pathway…	0005634 // nucleus // not recorded///0005737 // cytoplasm // inferred from electronic annotation///0005829 // cytosol // inferred from direct assay///0005829 // cytosol // inferred from electronic annotation///0005891 // voltage-gated calcium channel complex // not recorded///0016020 // membrane // inferred from direct assay///0016020 // membrane // inferred from electronic annotation///0043005 /…	0000287 // magnesium ion binding // inferred from electronic annotation///0003824 // catalytic activity // inferred from electronic annotation///0004721 // phosphoprotein phosphatase activity // inferred from direct assay///0004722 // protein serine/threonine phosphatase activity // not recorded///0004871 // signal transducer activity // not recorded///0008022 // protein C-terminus binding // not…	GO:0006470|GO:0006499|GO:0010991|GO:0016055|GO:0016311|GO:0030177|GO:0030512|GO:0035970|GO:0042347|GO:0042347|GO:0043123|GO:0043124|GO:0043124|GO:0045893|GO:0005634|GO:0005737|GO:0005829|GO:0005829|GO:0005891|GO:0016020|GO:0016020|GO:0043005|GO:0000287|GO:0003824|GO:0004721|GO:0004722|GO:0004871|GO:0008022|GO:0016787|GO:0030145|GO:0033192|GO:0046872|GO:0070412	chr12:72784328-72788220 (+) // 97.33 // qC3	EC:3.1.3.16		December 2011 (Mouse Genome Sequencing Consortium and NCBI 38)		99878			NP_032936	NM_008910	C85630	GenBank	Consensus sequence	Q8R4T7///P49443///Q9EQE2///Q9EQE3	gb:AK013543.1 /DB_XREF=gi:12850946 /FEA=mRNA /CNT=43 /TID=Mm.24256.1 /TIER=ConsEnd /STK=5 /UG=Mm.24256 /LL=72917 /UG_GENE=2900017D14Rik /UG_TITLE=RIKEN cDNA 2900017D14 gene /DEF=Mus musculus adult male hippocampus cDNA, RIKEN full-length enriched library, clone:2900017D14:hypothetical protein, full insert sequence.	AF369981 // Mus musculus PP alpha 2 mRNA, complete cds. // gb // 11 // ---///AK013543 // Mus musculus adult male hippocampus cDNA, RIKEN full-length enriched library, clone:2900017D14 product:protein phosphatase 1A, magnesium dependent, alpha isoform, full insert sequence. // gb // 11 // ---	Mm.24256.1	full length	Mm.261045	Mm.24256
1426799_at	154.424	435.894	0	1.62565	1.62565	3.08582	P	P	Rab8b	RAB8B, member RAS oncogene family	235442	0006184 // GTP catabolic process // inferred from electronic annotation///0006810 // transport // inferred from electronic annotation///0006886 // intracellular protein transport // inferred from electronic annotation///0006913 // nucleocytoplasmic transport // inferred from electronic annotation///0007165 // signal transduction // inferred from electronic annotation///0007264 // small GTPase med…	0005622 // intracellular // inferred from electronic annotation///0005634 // nucleus // inferred from electronic annotation///0005737 // cytoplasm // inferred from electronic annotation///0005739 // mitochondrion // inferred from direct assay///0005778 // peroxisomal membrane // not recorded///0005886 // plasma membrane // not recorded///0016020 // membrane // inferred from electronic annotation/…	0000166 // nucleotide binding // inferred from electronic annotation///0003924 // GTPase activity // inferred from electronic annotation///0005102 // receptor binding // not recorded///0005515 // protein binding // inferred from physical interaction///0005525 // GTP binding // inferred from electronic annotation///0019003 // GDP binding // not recorded///0030911 // TPR domain binding // not recor…	GO:0006184|GO:0006810|GO:0006886|GO:0006913|GO:0007165|GO:0007264|GO:0015031|GO:0031346|GO:0034332|GO:0045046|GO:0051461|GO:0005622|GO:0005634|GO:0005737|GO:0005739|GO:0005778|GO:0005886|GO:0016020|GO:0030670|GO:0031410|GO:0045335|GO:0048471|GO:0051286|GO:0000166|GO:0003924|GO:0005102|GO:0005515|GO:0005525|GO:0019003|GO:0030911	chr9:66843657-66919654 (-) // 63.34 // qC		ENSMUSG00000036943	December 2011 (Mouse Genome Sequencing Consortium and NCBI 38)	IPR000795 // Elongation factor, GTP-binding domain // 2.4E-8///IPR001806 // Small GTPase superfamily // 5.9E-71///IPR006689 // Small GTPase superfamily, ARF/SAR type // 4.2E-20///IPR006762 // Gtr1/RagA G protein // 6.0E-11///IPR013684 // Mitochondrial Rho-like // 1.2E-23///IPR019009 // Signal recognition particle receptor, beta subunit // 2.9E-8	2442982			NP_775589	NM_173413	BM214169	GenBank	Consensus sequence	Q8BKQ0///P61028///Q0PD49	gb:BM214169 /DB_XREF=gi:17772253 /DB_XREF=C0846H03-3 /CLONE=C0846H03 /FEA=mRNA /CNT=102 /TID=Mm.2018.3 /TIER=Stack /STK=63 /UG=Mm.2018 /LL=12400 /UG_GENE=Cbfb /UG_TITLE=core binding factor beta	AK051218 // Mus musculus 12 days embryo spinal ganglion cDNA, RIKEN full-length enriched library, clone:D130018D01 product:RAB8-LIKE (FRAGMENT) homolog [Caenorhabditis elegans], full insert sequence. // gb // 11 // ---///BC059208 // Mus musculus RAB8B, member RAS oncogene family, mRNA (cDNA clone MGC:66509 IMAGE:6405462), complete cds. // gb // 11 // ---///ENSMUST00000041139 // cdna:known chromos…	Mm.2018.3	est///full length	Mm.260376///Mm.397372	Mm.2018
1443324_at	15.2387	42.9359	0	1.62302	1.62302	3.08018	P	P								chr8:106860874-106861453 (-) // 42.83 // qD3			December 2011 (Mouse Genome Sequencing Consortium and NCBI 38)							BI454325	GenBank	Consensus sequence		gb:BI454325 /DB_XREF=gi:15244981 /DB_XREF=603171559F1 /CLONE=IMAGE:5250830 /FEA=EST /CNT=3 /TID=Mm.213812.1 /TIER=ConsEnd /STK=3 /UG=Mm.213812 /UG_TITLE=ESTs	BB810913 // /DB_XREF=BB810913 /CLONE=G730007I23 // gb // --- // ---///BB816331 // /DB_XREF=BB816331 /CLONE=G730034L02 // gb // --- // ---///BI454325 // /DB_XREF=603171559F1 /CLONE=IMAGE:5250830 // gb // --- // ---	Mm.213812.1	est	Mm.213812	Mm.213812
1434913_at	61.474	173.203	0	1.62298	1.62298	3.08011	P	P	Hmgcll1	3-hydroxymethyl-3-methylglutaryl-Coenzyme A lyase-like 1	208982	0008152 // metabolic process // inferred from electronic annotation///0046951 // ketone body biosynthetic process // not recorded	0005737 // cytoplasm // inferred from electronic annotation///0005783 // endoplasmic reticulum // not recorded///0005789 // endoplasmic reticulum membrane // inferred from electronic annotation///0005829 // cytosol // not recorded///0016020 // membrane // not recorded///0048471 // perinuclear region of cytoplasm // not recorded	0003824 // catalytic activity // inferred from electronic annotation///0004419 // hydroxymethylglutaryl-CoA lyase activity // not recorded///0016829 // lyase activity // inferred from electronic annotation///0046872 // metal ion binding // inferred from electronic annotation	GO:0008152|GO:0046951|GO:0005737|GO:0005783|GO:0005789|GO:0005829|GO:0016020|GO:0048471|GO:0003824|GO:0004419|GO:0016829|GO:0046872	chr9:76135695-76136349 (+) // 99.09 // qD	EC:4.1.3.4	ENSMUSG00000007908	December 2011 (Mouse Genome Sequencing Consortium and NCBI 38)	IPR000891 // Pyruvate carboxyltransferase // 2.8E-70	2446108			NP_776092	NM_173731	BF471959	GenBank	Consensus sequence	Q8JZS7///Q3TPS7	gb:BF471959 /DB_XREF=gi:11541142 /DB_XREF=UI-M-BH3-awu-c-01-0-UI.r1 /CLONE=UI-M-BH3-awu-c-01-0-UI /FEA=EST /CNT=25 /TID=Mm.82306.1 /TIER=Stack /STK=23 /UG=Mm.82306 /UG_TITLE=ESTs	BC037381 // Mus musculus 3-hydroxymethyl-3-methylglutaryl-Coenzyme A lyase-like 1, mRNA (cDNA clone MGC:36512 IMAGE:5368383), complete cds. // gb // 11 // ---///ENSMUST00000008052 // cdna:known chromosome:GRCm38:9:76014855:76136350:1 gene:ENSMUSG00000007908 gene_biotype:protein_coding transcript_biotype:protein_coding // ensembl // 11 // ---///NM_173731 // Mus musculus 3-hydroxymethyl-3-methylglu…	Mm.82306.1	full length	Mm.82306	Mm.82306
1435966_x_at	168.76	475.46	0	1.62292	1.62292	3.07998	P	P	Mrpl13	mitochondrial ribosomal protein L13	68537	0006412 // translation // not recorded	0005739 // mitochondrion // inferred from direct assay///0005761 // mitochondrial ribosome // not recorded///0005762 // mitochondrial large ribosomal subunit // not recorded///0005840 // ribosome // inferred from electronic annotation///0030529 // ribonucleoprotein complex // inferred from electronic annotation	0003735 // structural constituent of ribosome // not recorded///0005515 // protein binding // inferred from electronic annotation	GO:0006412|GO:0005739|GO:0005761|GO:0005762|GO:0005840|GO:0030529|GO:0003735|GO:0005515	chr15:55534093-55534491 (-) // 99.25 // qD1		ENSMUSG00000022370	December 2011 (Mouse Genome Sequencing Consortium and NCBI 38)	IPR005822 // Ribosomal protein L13 // 1.4E-9///IPR005822 // Ribosomal protein L13 // 2.9E-44	2137218			NP_081035	NM_026759	BE953095	GenBank	Consensus sequence	Q9D1P0///Q05CB9///G5E909///Q7TMH5///F7CXG9	gb:BE953095 /DB_XREF=gi:10594251 /DB_XREF=UI-M-CD1-azr-f-11-0-UI.s1 /CLONE=UI-M-CD1-azr-f-11-0-UI /FEA=EST /CNT=14 /TID=Mm.10076.2 /TIER=Stack /STK=12 /UG=Mm.10076 /LL=68537 /UG_GENE=Mrpl13 /UG_TITLE=mitochondrial ribosomal protein L13	AB049641 // Mus musculus MRPL13 mRNA for mitochondrial ribosomal protein L13 (L13mt), complete cds. // gb // --- // chr15:55534094-55557290(-)///AK003283 // Mus musculus 18-day embryo whole body cDNA, RIKEN full-length enriched library, clone:1110002D09 product:mitochondrial ribosomal protein L13, full insert sequence. // gb // --- // chr15:55534094-55557312(-)///AK160744 // Mus musculus 13 days …	Mm.10076.2	full length	Mm.236795///Mm.441656	Mm.10076
1416473_a_at	45.9457	129.408	0	1.6225	1.6225	3.07908	P	P	Igdcc4	immunoglobulin superfamily, DCC subclass, member 4	56741		0005886 // plasma membrane // inferred from electronic annotation///0005887 // integral to plasma membrane // not recorded///0016020 // membrane // inferred from electronic annotation///0016021 // integral to membrane // inferred from electronic annotation	0005515 // protein binding // inferred from electronic annotation	GO:0005886|GO:0005887|GO:0016020|GO:0016021|GO:0005515	chr9:65101485-65137944 (+) // 98.0 // qC		ENSMUSG00000032816	December 2011 (Mouse Genome Sequencing Consortium and NCBI 38)	IPR003961 // Fibronectin, type III // 2.4E-19///IPR003961 // Fibronectin, type III // 1.4E-14///IPR003961 // Fibronectin, type III // 2.0E-13///IPR003961 // Fibronectin, type III // 1.0E-11///IPR003961 // Fibronectin, type III // 3.7E-16///IPR003961 // Fibronectin, type III // 2.9E-19///IPR003961 // Fibronectin, type III // 6.8E-15///IPR003961 // Fibronectin, type III // 2.4E-13///IPR003961 // Fi…	1858497			NP_064427	NM_020043	NM_020043	GenBank	Consensus sequence	Q9EQS9///E9QAQ0///A0JNS2	gb:NM_020043.1 /DB_XREF=gi:9910463 /GEN=Nope /FEA=FLmRNA /CNT=107 /TID=Mm.143741.1 /TIER=FL+Stack /STK=87 /UG=Mm.143741 /LL=56741 /DEF=Mus musculus neighbor of Punc E11 (Nope), mRNA. /PROD=neighbor of Punc e11 protein /FL=gb:AF176694.1 gb:AB052621.1 gb:AB052620.1 gb:NM_020043.1	AB052620 // Mus musculus DDM36 mRNA, complete cds. // gb // 11 // ---///AB052621 // Mus musculus DDM36E mRNA, complete cds. // gb // 11 // ---///AK020142 // Mus musculus 12 days embryo male wolffian duct includes surrounding region cDNA, RIKEN full-length enriched library, clone:6720465A10 product:neighbor of Punc E11, full insert sequence. // gb // 11 // ---///AK122535 // Mus musculus mRNA for m…	Mm.143741.1	est///full length	Mm.209041///Mm.397147	Mm.143741
1434249_s_at	16.8195	47.3098	0	1.62057	1.62057	3.07497	P	P	Trim9	tripartite motif-containing 9	94090	0016079 // synaptic vesicle exocytosis // not recorded///0016567 // protein ubiquitination // inferred from electronic annotation///0035544 // negative regulation of SNARE complex assembly // not recorded///0043161 // proteasomal ubiquitin-dependent protein catabolic process // not recorded///0045955 // negative regulation of calcium ion-dependent exocytosis // not recorded	0005622 // intracellular // inferred from electronic annotation///0005737 // cytoplasm // inferred from direct assay///0005737 // cytoplasm // not recorded///0005856 // cytoskeleton // not recorded///0008021 // synaptic vesicle // not recorded///0030054 // cell junction // inferred from electronic annotation///0030425 // dendrite // inferred from direct assay///0030425 // dendrite // not recorded…	0000149 // SNARE binding // not recorded///0004842 // ubiquitin-protein ligase activity // not recorded///0005515 // protein binding // inferred from physical interaction///0008270 // zinc ion binding // inferred from electronic annotation///0016874 // ligase activity // inferred from electronic annotation///0042803 // protein homodimerization activity // not recorded///0046872 // metal ion bindi…	GO:0016079|GO:0016567|GO:0035544|GO:0043161|GO:0045955|GO:0005622|GO:0005737|GO:0005737|GO:0005856|GO:0008021|GO:0030054|GO:0030425|GO:0030425|GO:0031410|GO:0042995|GO:0045202|GO:0000149|GO:0004842|GO:0005515|GO:0008270|GO:0016874|GO:0042803|GO:0046872	chr12:70244538-70245205 (-) // 98.81 // qC2		ENSMUSG00000021071	December 2011 (Mouse Genome Sequencing Consortium and NCBI 38)	IPR000315 // Zinc finger, B-box // 1.3E-10///IPR000315 // Zinc finger, B-box // 1.2E-10///IPR003877 // SPla/RYanodine receptor SPRY // 5.2E-14///IPR003877 // SPla/RYanodine receptor SPRY // 4.5E-14///IPR003961 // Fibronectin, type III // 2.2E-11///IPR003961 // Fibronectin, type III // 1.9E-11///IPR018957 // Zinc finger, C3HC4 RING-type // 5.1E-8///IPR018957 // Zinc finger, C3HC4 RING-type // 4.5E…	2137354			NP_001103672///NP_001103673///NP_444397	NM_001110202///NM_001110203///NM_053167	BB083438	GenBank	Consensus sequence	Q8C7M3///E9QLH4///Q3TR28///Q78TD4	gb:BB083438 /DB_XREF=gi:15407634 /DB_XREF=BB083438 /CLONE=9330182J15 /FEA=EST /CNT=38 /TID=Mm.40472.1 /TIER=Stack /STK=38 /UG=Mm.40472 /LL=104881 /UG_GENE=AI835002 /UG_TITLE=expressed sequence AI835002	AK028280 // Mus musculus 14, 17 days embryo head cDNA, RIKEN full-length enriched library, clone:3222402L05 product:tripartite motif protein 9, full insert sequence. // gb // 10 // ---///AK034357 // Mus musculus adult male diencephalon cDNA, RIKEN full-length enriched library, clone:9330182J15 product:tripartite motif protein 9, full insert sequence. // gb // 11 // ---///ENSMUST00000110520 // cdn…	Mm.40472.1	est///full length	Mm.184012///Mm.398626///Mm.469425	Mm.40472
1416569_at	333.145	936.3	0	1.61939	1.61939	3.07245	P	P	Actl6a	actin-like 6A	56456	0003407 // neural retina development // inferred from electronic annotation///0006281 // DNA repair // inferred from electronic annotation///0006310 // DNA recombination // inferred from electronic annotation///0006338 // chromatin remodeling // inferred from direct assay///0006338 // chromatin remodeling // not recorded///0006351 // transcription, DNA-dependent // inferred from electronic annota…	0005634 // nucleus // inferred from direct assay///0005634 // nucleus // not recorded///0005886 // plasma membrane // not recorded///0016514 // SWI/SNF complex // not recorded///0031011 // Ino80 complex // not recorded///0035267 // NuA4 histone acetyltransferase complex // not recorded///0071564 // npBAF complex // inferred from direct assay///0071564 // npBAF complex // not recorded	0003682 // chromatin binding // inferred from direct assay///0005515 // protein binding // inferred from physical interaction///0005524 // ATP binding // inferred from electronic annotation	GO:0003407|GO:0006281|GO:0006310|GO:0006338|GO:0006338|GO:0006351|GO:0006355|GO:0006974|GO:0007399|GO:0016568|GO:0040008|GO:0043967|GO:0043968|GO:0005634|GO:0005634|GO:0005886|GO:0016514|GO:0031011|GO:0035267|GO:0071564|GO:0071564|GO:0003682|GO:0005515|GO:0005524	chr3:32708675-32726973 (+) // 97.76 // qA3		ENSMUSG00000027671	December 2011 (Mouse Genome Sequencing Consortium and NCBI 38)	IPR004000 // Actin-related protein // 1.7E-144	1861453			NP_062647	NM_019673	NM_019673	GenBank	Consensus sequence	Q9Z2N8///Q505L1///Q3TF62///D3YVN1	gb:NM_019673.1 /DB_XREF=gi:9789892 /GEN=Baf53a-pending /FEA=FLmRNA /CNT=159 /TID=Mm.29546.1 /TIER=FL+Stack /STK=81 /UG=Mm.29546 /LL=56456 /DEF=Mus musculus BRG1brm-associated factor 53A (Baf53a-pending), mRNA. /PROD=BRG1brm-associated factor 53A /FL=gb:NM_019673.1 gb:AF041476.1 gb:BC001994.1	AF041476 // Mus musculus BAF53a (Baf53a) mRNA, complete cds. // gb // 10 // ---///AK002724 // Mus musculus adult male kidney cDNA, RIKEN full-length enriched library, clone:0610031G22 product:BRG1/brm-associated factor 53A, full insert sequence. // gb // 10 // ---///AK090154 // Mus musculus 13 days embryo brain cDNA, RIKEN full-length enriched library, clone:G630007K23 product:BAF53A, full insert…	Mm.29546.1	full length	Mm.41077	Mm.29546
1452504_s_at	51.1318	143.57	0	1.61804	1.61804	3.06957	P	P	Ctbs	chitobiase, di-N-acetyl-	74245	0005975 // carbohydrate metabolic process // inferred from electronic annotation///0006032 // chitin catabolic process // not recorded///0008152 // metabolic process // inferred from electronic annotation///0009313 // oligosaccharide catabolic process // not recorded	0005764 // lysosome // inferred from electronic annotation	0003824 // catalytic activity // inferred from electronic annotation///0004553 // hydrolase activity, hydrolyzing O-glycosyl compounds // inferred from electronic annotation///0004568 // chitinase activity // not recorded///0016787 // hydrolase activity // inferred from electronic annotation///0016798 // hydrolase activity, acting on glycosyl bonds // inferred from electronic annotation///0043169…	GO:0005975|GO:0006032|GO:0008152|GO:0009313|GO:0005764|GO:0003824|GO:0004553|GO:0004568|GO:0016787|GO:0016798|GO:0043169	chr3:146454421-146464262 (+) // 98.16 // qH2	EC:3.2.1.-	ENSMUSG00000028189	December 2011 (Mouse Genome Sequencing Consortium and NCBI 38)	IPR001223 // Glycoside hydrolase, family 18, catalytic domain // 3.5E-50///IPR001223 // Glycoside hydrolase, family 18, catalytic domain // 2.2E-32///IPR001223 // Glycoside hydrolase, family 18, catalytic domain // 9.4E-11	1921495			NP_083112	NM_028836	BC022594	GenBank	Consensus sequence	Q8R242///Q102J0	gb:BC022594.1 /DB_XREF=gi:18490939 /FEA=mRNA /CNT=2 /TID=Mm.215165.1 /TIER=ConsEnd /STK=0 /UG=Mm.215165 /DEF=Mus musculus, Similar to di-N-acetylchitobiase, clone IMAGE:4038549, mRNA, partial cds. /PROD=Similar to di-N-acetylchitobiase	AK008791 // Mus musculus adult male stomach cDNA, RIKEN full-length enriched library, clone:2210401K11 product:chitobiase, di-N-acetyl-, full insert sequence. // gb // 11 // ---///BC022594 // Mus musculus chitobiase, di-N-acetyl-, mRNA (cDNA clone IMAGE:4038549), partial cds. // gb // 11 // ---///ENSMUST00000029840 // cdna:known chromosome:GRCm38:3:146450493:146465771:1 gene:ENSMUSG00000028189 ge…	Mm.215165.1	full length	Mm.45396	Mm.215165
1456730_x_at	276.335	773.187	0	1.61297	1.61297	3.0588	P	P	Actl6a	actin-like 6A	56456	0003407 // neural retina development // inferred from electronic annotation///0006281 // DNA repair // inferred from electronic annotation///0006310 // DNA recombination // inferred from electronic annotation///0006338 // chromatin remodeling // inferred from direct assay///0006338 // chromatin remodeling // not recorded///0006351 // transcription, DNA-dependent // inferred from electronic annota…	0005634 // nucleus // inferred from direct assay///0005634 // nucleus // not recorded///0005886 // plasma membrane // not recorded///0016514 // SWI/SNF complex // not recorded///0031011 // Ino80 complex // not recorded///0035267 // NuA4 histone acetyltransferase complex // not recorded///0071564 // npBAF complex // inferred from direct assay///0071564 // npBAF complex // not recorded	0003682 // chromatin binding // inferred from direct assay///0005515 // protein binding // inferred from physical interaction///0005524 // ATP binding // inferred from electronic annotation	GO:0003407|GO:0006281|GO:0006310|GO:0006338|GO:0006338|GO:0006351|GO:0006355|GO:0006974|GO:0007399|GO:0016568|GO:0040008|GO:0043967|GO:0043968|GO:0005634|GO:0005634|GO:0005886|GO:0016514|GO:0031011|GO:0035267|GO:0071564|GO:0071564|GO:0003682|GO:0005515|GO:0005524	chr3:32726650-32726971 (+) // 96.02 // qA3		ENSMUSG00000027671	December 2011 (Mouse Genome Sequencing Consortium and NCBI 38)	IPR004000 // Actin-related protein // 1.7E-144	1861453			NP_062647	NM_019673	BB094081	GenBank	Consensus sequence	Q505L1///Q3TF62///Q9Z2N8///D3YVN1	gb:BB094081 /DB_XREF=gi:8677330 /DB_XREF=BB094081 /CLONE=9430045C06 /FEA=EST /CNT=8 /TID=Mm.29546.3 /TIER=Stack /STK=8 /UG=Mm.29546 /LL=56456 /UG_GENE=Baf53a-pending /UG_TITLE=BRG1brm-associated factor 53A	AK167905 // Mus musculus CRL-1722 L5178Y-R cDNA, RIKEN full-length enriched library, clone:I730036H16 product:53 kDa BRG1-associated factor A (Actin-related protein Baf53a), full insert sequence. // gb // 9 // ---///AK169278 // Mus musculus cDNA, RIKEN full-length enriched library, clone:I920165I07 product:53 kDa BRG1-associated factor A (Actin-related protein Baf53a), full insert sequence. // gb…	Mm.29546.3	full length	Mm.41077	Mm.29546
1437289_at	86.0649	240.514	0	1.61119	1.61119	3.05504	P	P	Impad1	inositol monophosphatase domain containing 1	242291	0001501 // skeletal system development // inferred from mutant phenotype///0001958 // endochondral ossification // inferred from mutant phenotype///0002063 // chondrocyte development // inferred from mutant phenotype///0006021 // inositol biosynthetic process // inferred from electronic annotation///0009791 // post-embryonic development // inferred from mutant phenotype///0016311 // dephosphoryla…	0005794 // Golgi apparatus // not recorded///0016020 // membrane // inferred from electronic annotation///0016021 // integral to membrane // inferred from electronic annotation	0008254 // 3'-nucleotidase activity // inferred from direct assay///0008441 // 3'(2'),5'-bisphosphate nucleotidase activity // inferred from electronic annotation///0008934 // inositol monophosphate 1-phosphatase activity // inferred from electronic annotation///0016787 // hydrolase activity // inferred from electronic annotation///0046872 // metal ion binding // inferred from electronic annotati…	GO:0001501|GO:0001958|GO:0002063|GO:0006021|GO:0009791|GO:0016311|GO:0030204|GO:0042733|GO:0046854|GO:0005794|GO:0016020|GO:0016021|GO:0008254|GO:0008441|GO:0008934|GO:0016787|GO:0046872|GO:0052832|GO:0052833|GO:0052834	chr4:4762479-4767832 (-) // 96.56 // qA1	EC:3.1.3.25///EC:3.1.3.7	ENSMUSG00000066324	December 2011 (Mouse Genome Sequencing Consortium and NCBI 38)	IPR000760 // Inositol monophosphatase // 4.3E-42	1915720			NP_808398	NM_177730	BG797423	GenBank	Consensus sequence	Q80V26///Q8C7C0	gb:AW536798 /DB_XREF=gi:7179215 /DB_XREF=G0108H07-3 /CLONE=G0108H07 /FEA=EST /CNT=217 /TID=Mm.24703.1 /TIER=Stack /STK=15 /UG=Mm.24703 /LL=99981 /UG_GENE=AA408880 /UG_TITLE=expressed sequence AA408880	AK041202 // Mus musculus adult male aorta and vein cDNA, RIKEN full-length enriched library, clone:A530090C13 product:unclassifiable, full insert sequence. // gb // 10 // ---///ENSMUST00000084949 // cdna:known chromosome:GRCm38:4:4762484:4793355:-1 gene:ENSMUSG00000066324 gene_biotype:protein_coding transcript_biotype:protein_coding // ensembl // 11 // ---///n280862 // accn=AK041202 class=mRNAlik…	Mm.24703.1	est///full length	Mm.218889///Mm.369779///Mm.396978///Mm.397567///Mm.400133///Mm.473786///Mm.475581///Mm.486932	Mm.24703
1449929_at	181.449	505.691	0	1.60726	1.60726	3.04673	P	P	Dynlt3	dynein light chain Tctex-type 3	67117	0006810 // transport // inferred from electronic annotation///0007049 // cell cycle // inferred from electronic annotation///0007067 // mitosis // inferred from electronic annotation///0007346 // regulation of mitotic cell cycle // not recorded///0051301 // cell division // inferred from electronic annotation	0000775 // chromosome, centromeric region // inferred from electronic annotation///0000776 // kinetochore // not recorded///0000777 // condensed chromosome kinetochore // inferred from electronic annotation///0005634 // nucleus // inferred from electronic annotation///0005694 // chromosome // inferred from electronic annotation///0005737 // cytoplasm // not recorded///0005856 // cytoskeleton // i…	0003774 // motor activity // inferred from electronic annotation///0005515 // protein binding // inferred from electronic annotation///0042802 // identical protein binding // not recorded	GO:0006810|GO:0007049|GO:0007067|GO:0007346|GO:0051301|GO:0000775|GO:0000776|GO:0000777|GO:0005634|GO:0005694|GO:0005737|GO:0005856|GO:0005868|GO:0005874|GO:0005886|GO:0030286|GO:0003774|GO:0005515|GO:0042802	chrX:9654266-9662959 (-) // 96.55 // qA1.1		ENSMUSG00000031176	December 2011 (Mouse Genome Sequencing Consortium and NCBI 38)	IPR005334 // Tctex-1 // 5.1E-35	1914367			NP_080251	NM_025975	NM_025975	GenBank	Consensus sequence	Q9D6M5///Q542J7///P56387///Q9D2T5	gb:AK010186.1 /DB_XREF=gi:12845447 /FEA=FLmRNA /CNT=208 /TID=Mm.29150.1 /TIER=Stack /STK=108 /UG=Mm.29150 /LL=67117 /UG_GENE=2310075M16Rik /UG_TITLE=RIKEN cDNA 2310075M16 gene /DEF=Mus musculus adult male tongue cDNA, RIKEN full-length enriched library, clone:2310075M16:PROTEIN 9123, full insert sequence. /FL=gb:NM_025975.2	AK010186 // Mus musculus adult male tongue cDNA, RIKEN full-length enriched library, clone:2310075M16 product:T-COMPLEX ASSOCIATED-TESTIS-EXPRESSED 1-LIKE (PROTEIN 91/23) homolog [Mus musculus], full insert sequence. // gb // 11 // ---///AK088277 // Mus musculus 2 days neonate thymus thymic cells cDNA, RIKEN full-length enriched library, clone:E430009K23 product:T-COMPLEX ASSOCIATED-TESTIS-EXPRES…	Mm.29150.1	est///full length	Mm.29150///Mm.401791///Mm.474665	Mm.29150
1456881_at	8.42281	23.4363	0	1.60494	1.60494	3.04184	P	P	Nbeal2	neurobeachin-like 2	235627	0030220 // platelet formation // not recorded	0005783 // endoplasmic reticulum // not recorded	0005488 // binding // inferred from electronic annotation///0005515 // protein binding // inferred from electronic annotation	GO:0030220|GO:0005783|GO:0005488|GO:0005515	chr9:110628877-110631680 (-) // 99.55 // qF2		ENSMUSG00000056724	December 2011 (Mouse Genome Sequencing Consortium and NCBI 38)	IPR000409 // BEACH domain // 2.3E-113///IPR000409 // BEACH domain // 5.4E-114///IPR000409 // BEACH domain // 1.5E-113///IPR000409 // BEACH domain // 2.3E-113///IPR001680 // WD40 repeat // 3.2E-4///IPR001680 // WD40 repeat // 2.4E-8///IPR001680 // WD40 repeat // 2.5E-9///IPR001680 // WD40 repeat // 1.1E-4///IPR001680 // WD40 repeat // 8.4E-9///IPR001680 // WD40 repeat // 8.6E-10///IPR001680 // WD4…	2448554			NP_899099	NM_183276	BF019797	GenBank	Consensus sequence	B2RXS1///B7ZWL5///E9Q9L6///F6VTL9///F6ZZB1///Q6ZQA0	gb:BF019797 /DB_XREF=gi:10751129 /DB_XREF=ux18c03.x1 /CLONE=IMAGE:3471844 /FEA=EST /CNT=14 /TID=Mm.45088.1 /TIER=ConsEnd /STK=6 /UG=Mm.45088 /UG_TITLE=ESTs, Moderately similar to T00271 hypothetical protein KIAA0540 (H.sapiens)	BC157956 // Mus musculus neurobeachin-like 2, mRNA (cDNA clone MGC:189784 IMAGE:9007284), complete cds. // gb // 11 // ---///BC172118 // Mus musculus neurobeachin-like 2, mRNA (cDNA clone MGC:198823 IMAGE:9054404), complete cds. // gb // 11 // ---///ENSMUST00000130024 // cdna:novel chromosome:GRCm38:9:110625043:110638617:-1 gene:ENSMUSG00000056724 gene_biotype:protein_coding transcript_biotype:pr…	Mm.45088.1	full length	Mm.335481	Mm.45088
1435521_at	25.6579	71.2075	0	1.60119	1.60119	3.03394	P	P	Msi2	musashi RNA-binding protein 2	76626	0048864 // stem cell development // inferred from mutant phenotype	0005737 // cytoplasm // inferred from direct assay///0005844 // polysome // inferred from direct assay	0000166 // nucleotide binding // inferred from electronic annotation///0003676 // nucleic acid binding // inferred from electronic annotation///0003723 // RNA binding // inferred from electronic annotation///0003727 // single-stranded RNA binding // inferred from direct assay///0008266 // poly(U) RNA binding // inferred from direct assay	GO:0048864|GO:0005737|GO:0005844|GO:0000166|GO:0003676|GO:0003723|GO:0003727|GO:0008266	chr11:88341686-88343388 (-) // 88.82 // qC		ENSMUSG00000069769	December 2011 (Mouse Genome Sequencing Consortium and NCBI 38)	IPR000504 // RNA recognition motif domain // 1.2E-23///IPR000504 // RNA recognition motif domain // 9.9E-21	1923876		mRNA_processing_binding_Reactome // GenMAPP	NP_001188270///NP_473384	NM_001201341///NM_054043	BQ174527	GenBank	Consensus sequence	Q920Q6///Q3UWR6///Q2M2Q8///B1AT10///Q32LZ4///Q3T9Z8///Q3TE41	gb:BQ174527 /DB_XREF=gi:20350018 /DB_XREF=UI-M-DJ2-bvy-k-08-0-UI.s1 /CLONE=UI-M-DJ2-bvy-k-08-0-UI /FEA=EST /CNT=101 /TID=Mm.35930.1 /TIER=Stack /STK=60 /UG=Mm.35930 /LL=103787 /UG_GENE=AI563628 /UG_TITLE=expressed sequence AI563628	AK033271 // Mus musculus 15 days embryo male testis cDNA, RIKEN full-length enriched library, clone:8030481G17 product:Musashi homolog 2 (Drosophila), full insert sequence. // gb // 11 // ---///AK049637 // Mus musculus 12 days embryo spinal cord cDNA, RIKEN full-length enriched library, clone:C530010I15 product:Musashi homolog 2 (Drosophila), full insert sequence. // gb // 11 // ---///AK049688 //…	Mm.35930.1	est///full length	Mm.400451///Mm.418462///Mm.443787///Mm.474737	Mm.35930
1455406_at	16.9344	46.9224	0	1.59889	1.59889	3.0291	P	P	Cask	calcium/calmodulin-dependent serine protein kinase (MAGUK family)	12361	0001953 // negative regulation of cell-matrix adhesion // not recorded///0006468 // protein phosphorylation // inferred from electronic annotation///0006886 // intracellular protein transport // not recorded///0010839 // negative regulation of keratinocyte proliferation // not recorded///0016310 // phosphorylation // inferred from electronic annotation///0045944 // positive regulation of transcri…	0005604 // basement membrane // inferred from direct assay///0005604 // basement membrane // not recorded///0005634 // nucleus // inferred from direct assay///0005634 // nucleus // not recorded///0005652 // nuclear lamina // not recorded///0005730 // nucleolus // not recorded///0005737 // cytoplasm // inferred from direct assay///0005737 // cytoplasm // not recorded///0005829 // cytosol // inferr…	0000166 // nucleotide binding // inferred from electronic annotation///0004672 // protein kinase activity // inferred from electronic annotation///0004674 // protein serine/threonine kinase activity // inferred from electronic annotation///0004713 // protein tyrosine kinase activity // inferred from electronic annotation///0005515 // protein binding // inferred from physical interaction///0005516…	GO:0001953|GO:0006468|GO:0006886|GO:0010839|GO:0016310|GO:0045944|GO:0061045|GO:0070509|GO:0090280|GO:0090288|GO:0005604|GO:0005604|GO:0005634|GO:0005634|GO:0005652|GO:0005730|GO:0005737|GO:0005737|GO:0005829|GO:0005886|GO:0005911|GO:0005911|GO:0016020|GO:0016020|GO:0016323|GO:0016363|GO:0030425|GO:0042734|GO:0043234|GO:0045202|GO:0060170|GO:0097060|GO:0000166|GO:0004672|GO:0004674|GO:0004713|GO:…	chrX:13517079-13518130 (-) // 93.66 // qA1.1	EC:2.7.11.1	ENSMUSG00000031012	December 2011 (Mouse Genome Sequencing Consortium and NCBI 38)	IPR000719 // Protein kinase, catalytic domain // 3.1E-68///IPR000719 // Protein kinase, catalytic domain // 9.0E-63///IPR000719 // Protein kinase, catalytic domain // 2.9E-68///IPR001245 // Serine-threonine/tyrosine-protein kinase catalytic domain // 1.3E-33///IPR001245 // Serine-threonine/tyrosine-protein kinase catalytic domain // 2.8E-30///IPR001245 // Serine-threonine/tyrosine-protein kinase …	1309489			NP_033936	NM_009806	AV251542	GenBank	Consensus sequence	O70589///B9EJ23///Q3TNZ0///B7ZP42///Q91VJ0	gb:AV251542 /DB_XREF=gi:16387638 /DB_XREF=AV251542 /CLONE=4833431M13 /FEA=EST /CNT=20 /TID=Mm.23057.1 /TIER=Stack /STK=14 /UG=Mm.23057 /UG_TITLE=ESTs	AK029410 // Mus musculus 0 day neonate head cDNA, RIKEN full-length enriched library, clone:4833431M13 product:unclassifiable, full insert sequence. // gb // 11 // ---///ENSMUST00000115436 // cdna:known chromosome:GRCm38:X:13517080:13846541:-1 gene:ENSMUSG00000031012 gene_biotype:protein_coding transcript_biotype:protein_coding // ensembl // 11 // ---///ENSMUST00000115438 // cdna:known chromosome…	Mm.23057.1	est///full length	Mm.327591///Mm.474610///Mm.474948	Mm.23057
1428681_at	53.4463	147.888	0	1.59691	1.59691	3.02496	P	P	Gm608	predicted gene 608	207806		0016020 // membrane // inferred from electronic annotation	0004571 // mannosyl-oligosaccharide 1,2-alpha-mannosidase activity // inferred from electronic annotation///0005509 // calcium ion binding // inferred from electronic annotation///0046983 // protein dimerization activity // inferred from electronic annotation	GO:0016020|GO:0004571|GO:0005509|GO:0046983	chr16:44224292-44227463 (+) // 94.44 // qB4		ENSMUSG00000068284	December 2011 (Mouse Genome Sequencing Consortium and NCBI 38)	IPR011598 // Myc-type, basic helix-loop-helix (bHLH) domain // 1.2E-15	2685454			NP_001025060	NM_001029889	AK017426	GenBank	Consensus sequence	B2RUQ2///Q69Z33	gb:AK017426.1 /DB_XREF=gi:12856656 /FEA=mRNA /CNT=56 /TID=Mm.21200.1 /TIER=Stack /STK=26 /UG=Mm.21200 /LL=74501 /UG_GENE=5530400K22Rik /UG_TITLE=RIKEN cDNA 5530400K22 gene /DEF=Mus musculus 10 days neonate head cDNA, RIKEN full-length enriched library, clone:5530400K22:unclassifiable, full insert sequence.	AK017426 // Mus musculus 10 days neonate head cDNA, RIKEN full-length enriched library, clone:5530400K22 product:unclassifiable, full insert sequence. // gb // 11 // ---///AK036029 // Mus musculus 16 days neonate cerebellum cDNA, RIKEN full-length enriched library, clone:9630028C04 product:unclassifiable, full insert sequence. // gb // 10 // ---///ENSMUST00000119746 // cdna:known chromosome:GRCm3…	Mm.21200.1	est///full length	Mm.310566///Mm.412723///Mm.422125///Mm.471160	Mm.21200
1428809_at	31.3788	86.7423	0	1.59552	1.59552	3.02203	P	P	1810010H24Rik	RIKEN cDNA 1810010H24 gene	69066					chr11:107028117-107030441 (+) // 85.2 // qE1		ENSMUSG00000078607	December 2011 (Mouse Genome Sequencing Consortium and NCBI 38)		1916316			NP_001156945	NM_001163473	BI729991	GenBank	Consensus sequence	Q08AU9	gb:BI729991 /DB_XREF=gi:15707004 /DB_XREF=603350088F1 /CLONE=IMAGE:5357805 /FEA=mRNA /CNT=25 /TID=Mm.40679.1 /TIER=Stack /STK=21 /UG=Mm.40679 /LL=69066 /UG_GENE=1810010H24Rik /UG_TITLE=RIKEN cDNA 1810010H24 gene	AK007422 // Mus musculus 10 day old male pancreas cDNA, RIKEN full-length enriched library, clone:1810010H24 product:unclassifiable, full insert sequence. // gb // 11 // ---///ENSMUST00000106767 // cdna:known chromosome:GRCm38:11:107028223:107030443:1 gene:ENSMUSG00000078607 gene_biotype:antisense transcript_biotype:antisense // ensembl // 11 // ---///ENSMUST00000140447 // cdna:known chromosome:G…	Mm.40679.1	full length	Mm.40679	Mm.40679
1416454_s_at	91.1518	251.771	0	1.59434	1.59434	3.01957	P	P	Acta2	actin, alpha 2, smooth muscle, aorta	11475	0008217 // regulation of blood pressure // inferred from mutant phenotype///0009615 // response to virus // inferred from electronic annotation///0014829 // vascular smooth muscle contraction // inferred from mutant phenotype///0072144 // glomerular mesangial cell development // inferred from electronic annotation	0005737 // cytoplasm // inferred from direct assay///0005737 // cytoplasm // not recorded///0005856 // cytoskeleton // inferred from direct assay///0015629 // actin cytoskeleton // inferred from direct assay///0015629 // actin cytoskeleton // not recorded///0030485 // smooth muscle contractile fiber // inferred from direct assay///0043234 // protein complex // inferred from electronic annotation	0000166 // nucleotide binding // inferred from electronic annotation///0005524 // ATP binding // inferred from electronic annotation	GO:0008217|GO:0009615|GO:0014829|GO:0072144|GO:0005737|GO:0005737|GO:0005856|GO:0015629|GO:0015629|GO:0030485|GO:0043234|GO:0000166|GO:0005524	chr19:34240923-34255320 (-) // 95.81 // qC1		ENSMUSG00000035783	December 2011 (Mouse Genome Sequencing Consortium and NCBI 38)	IPR004000 // Actin-related protein // 1.5E-165	87909		Smooth_muscle_contraction // GenMAPP///Striated_muscle_contraction // GenMAPP	NP_031418	NM_007392	NM_007392	GenBank	Consensus sequence	Q8CF71///P62737///Q3U122	gb:NM_007392.1 /DB_XREF=gi:6671506 /GEN=Acta2 /FEA=FLmRNA /CNT=294 /TID=Mm.16537.1 /TIER=FL+Stack /STK=88 /UG=Mm.16537 /LL=11475 /DEF=Mus musculus actin, alpha 2, smooth muscle, aorta (Acta2), mRNA. /PROD=actin, alpha 2, smooth muscle, aorta /FL=gb:NM_007392.1	AK002886 // Mus musculus adult male kidney cDNA, RIKEN full-length enriched library, clone:0610041G09 product:actin, alpha 2, smooth muscle, aorta, full insert sequence. // gb // 11 // ---///AK017374 // Mus musculus 6 days neonate head cDNA, RIKEN full-length enriched library, clone:5430431J01 product:actin, alpha 2, smooth muscle, aorta, full insert sequence. // gb // 11 // ---///AK156331 // Mus…	Mm.16537.1	full length	Mm.213025	Mm.16537
1442321_at	6.99649	19.2932	0	1.59196	1.59196	3.01458	P	P	Commd2	COMM domain containing 2	52245			0005515 // protein binding // inferred from electronic annotation	GO:0005515	chr3:57644345-57644847 (-) // 34.66 // qD		ENSMUSG00000036513	December 2011 (Mouse Genome Sequencing Consortium and NCBI 38)	IPR009886 // HCaRG // 8.3E-42	1098806			NP_780304	NM_175095	BE853420	GenBank	Consensus sequence	Q497T6///Q8BXC6	gb:BE853420 /DB_XREF=gi:10311759 /DB_XREF=uw31d09.x1 /CLONE=IMAGE:3418289 /FEA=EST /CNT=5 /TID=Mm.139886.1 /TIER=ConsEnd /STK=3 /UG=Mm.139886 /UG_TITLE=ESTs	AK143821 // Mus musculus 6 days neonate spleen cDNA, RIKEN full-length enriched library, clone:F430115P12 product:COMM domain containing 2, full insert sequence. // gb // 11 // ---///BC062098 // Mus musculus COMM domain containing 2, mRNA (cDNA clone IMAGE:6844498), partial cds. // gb // 10 // ---///ENSMUST00000160959 // cdna:known chromosome:GRCm38:3:57642904:57651693:-1 gene:ENSMUSG00000036513 …	Mm.139886.1	full length	Mm.21901	Mm.139886
1418366_at	59.1102	162.915	0	1.59121	1.59121	3.01302	P	P	Hist2h2aa2	histone cluster 2, H2aa2	319192	0006334 // nucleosome assembly // inferred from electronic annotation///0006334 // nucleosome assembly // non-traceable author statement	0000786 // nucleosome // inferred from electronic annotation///0005634 // nucleus // inferred from electronic annotation///0005694 // chromosome // inferred from electronic annotation	0003677 // DNA binding // inferred from electronic annotation///0003677 // DNA binding // non-traceable author statement///0046982 // protein heterodimerization activity // inferred from electronic annotation	GO:0006334|GO:0006334|GO:0000786|GO:0005634|GO:0005694|GO:0003677|GO:0003677|GO:0046982	chr3:96239401-96240928 (-) // 99.87 // qF2.1			December 2011 (Mouse Genome Sequencing Consortium and NCBI 38)					NP_835584	NM_178212	BC010564	GenBank	Consensus sequence	Q6GSS7///Q64426///B2RWH3	gb:BC010564.1 /DB_XREF=gi:14714826 /FEA=FLmRNA /CNT=83 /TID=Mm.219659.1 /TIER=FL+Stack /STK=24 /UG=Mm.219659 /LL=15267 /UG_GENE=Hist2 /DEF=Mus musculus, H2A histone family, member O, clone MGC:5956 IMAGE:3582122, mRNA, complete cds. /PROD=H2A histone family, member O /FL=gb:NM_013549.1 gb:BC010564.1	NM_178212 // Mus musculus histone cluster 2, H2aa2 (Hist2h2aa2), mRNA. // refseq // 10 // ---	Mm.219659.1	full length	Mm.5220	Mm.219659
1418367_x_at	62.6463	172.658	0	1.59119	1.59119	3.01297	P	P	Hist2h2aa2	histone cluster 2, H2aa2	319192	0006334 // nucleosome assembly // inferred from electronic annotation///0006334 // nucleosome assembly // non-traceable author statement	0000786 // nucleosome // inferred from electronic annotation///0005634 // nucleus // inferred from electronic annotation///0005694 // chromosome // inferred from electronic annotation	0003677 // DNA binding // inferred from electronic annotation///0003677 // DNA binding // non-traceable author statement///0046982 // protein heterodimerization activity // inferred from electronic annotation	GO:0006334|GO:0006334|GO:0000786|GO:0005634|GO:0005694|GO:0003677|GO:0003677|GO:0046982	chr3:96239401-96240928 (-) // 99.87 // qF2.1			December 2011 (Mouse Genome Sequencing Consortium and NCBI 38)					NP_835584	NM_178212	BC010564	GenBank	Consensus sequence	Q6GSS7///Q64426///B2RWH3	gb:BC010564.1 /DB_XREF=gi:14714826 /FEA=FLmRNA /CNT=83 /TID=Mm.219659.1 /TIER=FL+Stack /STK=24 /UG=Mm.219659 /LL=15267 /UG_GENE=Hist2 /DEF=Mus musculus, H2A histone family, member O, clone MGC:5956 IMAGE:3582122, mRNA, complete cds. /PROD=H2A histone family, member O /FL=gb:NM_013549.1 gb:BC010564.1	NM_178212 // Mus musculus histone cluster 2, H2aa2 (Hist2h2aa2), mRNA. // refseq // 10 // ---	Mm.219659.1	full length	Mm.5220	Mm.219659
1450685_at	125.765	346.605	0	1.59113	1.59113	3.01285	P	P	Arpp19	cAMP-regulated phosphoprotein 19	59046	0000086 // G2/M transition of mitotic cell cycle // not recorded///0007049 // cell cycle // inferred from electronic annotation///0007067 // mitosis // not recorded///0043086 // negative regulation of catalytic activity // inferred from electronic annotation///0045722 // positive regulation of gluconeogenesis // not recorded///0051301 // cell division // inferred from electronic annotation	0005737 // cytoplasm // inferred from electronic annotation	0004864 // protein phosphatase inhibitor activity // inferred from electronic annotation///0005102 // receptor binding // not recorded///0008601 // protein phosphatase type 2A regulator activity // inferred from sequence or structural similarity///0015459 // potassium channel regulator activity // not recorded///0019212 // phosphatase inhibitor activity // inferred from sequence or structural sim…	GO:0000086|GO:0007049|GO:0007067|GO:0043086|GO:0045722|GO:0051301|GO:0005737|GO:0004864|GO:0005102|GO:0008601|GO:0015459|GO:0019212|GO:0051721	chr9:75037717-75060311 (+) // 87.33 // qD		ENSMUSG00000007656	December 2011 (Mouse Genome Sequencing Consortium and NCBI 38)	IPR006760 // Endosulphine // 2.3E-18///IPR006760 // Endosulphine // 6.6E-18	1891691			NP_001136127///NP_067523	NM_001142655///NM_021548	BE648432	GenBank	Consensus sequence	P56212///E9Q827///E9PXD7	gb:BE648432 /DB_XREF=gi:9974253 /DB_XREF=UI-M-BH2.1-apo-c-11-0-UI.r1 /CLONE=UI-M-BH2.1-apo-c-11-0-UI /FEA=FLmRNA /CNT=185 /TID=Mm.30728.1 /TIER=Stack /STK=51 /UG=Mm.30728 /LL=59046 /UG_GENE=Arpp19-pending /UG_TITLE=cyclic AMP phosphoprotein, 19 kDa /FL=gb:NM_021548.1	AK049760 // Mus musculus 12 days embryo spinal cord cDNA, RIKEN full-length enriched library, clone:C530047A22 product:cyclic AMP phosphoprotein, 19 kDa, full insert sequence. // gb // 11 // ---///BC040206 // Mus musculus cAMP-regulated phosphoprotein 19, mRNA (cDNA clone MGC:36257 IMAGE:3485973), complete cds. // gb // 11 // ---///ENSMUST00000007800 // cdna:known chromosome:GRCm38:9:75037718:750…	Mm.30728.1	est///full length	Mm.247837///Mm.416753///Mm.456515///Mm.473473	Mm.30728
1460246_at	69.0924	190.083	0	1.5886	1.5886	3.00757	P	P	Mecp2	methyl CpG binding protein 2	17257	0000122 // negative regulation of transcription from RNA polymerase II promoter // not recorded///0001662 // behavioral fear response // inferred from mutant phenotype///0001666 // response to hypoxia // inferred from mutant phenotype///0001964 // startle response // inferred from mutant phenotype///0001976 // neurological system process involved in regulation of systemic arterial blood pressure …	0000790 // nuclear chromatin // not recorded///0000792 // heterochromatin // inferred from direct assay///0000792 // heterochromatin // not recorded///0005634 // nucleus // inferred from direct assay///0005634 // nucleus // not recorded///0005737 // cytoplasm // inferred from direct assay///0005829 // cytosol // inferred from direct assay///0005829 // cytosol // not recorded///0043234 // protein …	0000400 // four-way junction DNA binding // not recorded///0003677 // DNA binding // inferred from direct assay///0003682 // chromatin binding // inferred from direct assay///0003700 // sequence-specific DNA binding transcription factor activity // inferred from direct assay///0003700 // sequence-specific DNA binding transcription factor activity // inferred from mutant phenotype///0003729 // mRN…	GO:0000122|GO:0001662|GO:0001666|GO:0001964|GO:0001976|GO:0002087|GO:0006020|GO:0006122|GO:0006342|GO:0006349|GO:0006351|GO:0006355|GO:0006541|GO:0006576|GO:0006950|GO:0007268|GO:0007416|GO:0007420|GO:0007585|GO:0007612|GO:0007613|GO:0007616|GO:0008104|GO:0008211|GO:0008284|GO:0008344|GO:0008542|GO:0009405|GO:0009790|GO:0009791|GO:0010468|GO:0016358|GO:0016571|GO:0016573|GO:0019230|GO:0019233|GO:…	chrX:74026591-74085612 (-) // 98.53 // qA7.3		ENSMUSG00000031393	December 2011 (Mouse Genome Sequencing Consortium and NCBI 38)	IPR001739 // Methyl-CpG DNA binding // 2.6E-25	99918			NP_001075448///NP_034918	NM_001081979///NM_010788	BC027153	GenBank	Consensus sequence	Q9Z2D6	gb:NM_010788.1 /DB_XREF=gi:14149644 /GEN=Mecp2 /FEA=FLmRNA /CNT=100 /TID=Mm.40984.1 /TIER=FL+Stack /STK=16 /UG=Mm.40984 /LL=17257 /DEF=Mus musculus methyl CpG binding protein 2 (Mecp2), mRNA. /PROD=methyl CpG binding protein 2 /FL=gb:NM_010788.1 gb:AF158181.1 gb:BC027153.1	AF158181 // Mus musculus methyl CpG binding protein 2 (Mecp2) mRNA, complete cds. // gb // 11 // ---///ENSMUST00000100750 // cdna:known chromosome:GRCm38:X:74026592:74085638:-1 gene:ENSMUSG00000031393 gene_biotype:protein_coding transcript_biotype:protein_coding // ensembl // 11 // ---///ENSMUST00000170481 // cdna:known chromosome:GRCm38:X:74026828:74135363:-1 gene:ENSMUSG00000031393 gene_biotype…	Mm.40984.1	est///full length	Mm.131408///Mm.406064///Mm.486795	Mm.40984
1426913_at	98.1284	269.743	0	1.58741	1.58741	3.0051	P	P	Lss	lanosterol synthase	16987	0006629 // lipid metabolic process // inferred from electronic annotation///0006694 // steroid biosynthetic process // inferred from electronic annotation///0006695 // cholesterol biosynthetic process // not recorded///0016125 // sterol metabolic process // not recorded	0005783 // endoplasmic reticulum // inferred from electronic annotation///0005789 // endoplasmic reticulum membrane // inferred from electronic annotation///0005811 // lipid particle // not recorded///0016020 // membrane // inferred from electronic annotation///0043231 // intracellular membrane-bounded organelle // not recorded	0000250 // lanosterol synthase activity // not recorded///0003824 // catalytic activity // inferred from electronic annotation///0016853 // isomerase activity // inferred from electronic annotation///0016866 // intramolecular transferase activity // inferred from electronic annotation	GO:0006629|GO:0006694|GO:0006695|GO:0016125|GO:0005783|GO:0005789|GO:0005811|GO:0016020|GO:0043231|GO:0000250|GO:0003824|GO:0016853|GO:0016866	chr10:76547433-76557142 (+) // 82.18 // qC1	EC:5.4.99.7	ENSMUSG00000033105	December 2011 (Mouse Genome Sequencing Consortium and NCBI 38)		1336155		Cholesterol_Biosynthesis // GenMAPP	NP_666118	NM_146006	AK014742	GenBank	Consensus sequence	Q8BLN5///Q8VCN8	gb:AK014742.1 /DB_XREF=gi:12852769 /FEA=mRNA /CNT=121 /TID=Mm.55075.1 /TIER=Stack /STK=24 /UG=Mm.55075 /LL=67060 /UG_GENE=2810025N20Rik /UG_TITLE=RIKEN cDNA 2810025N20 gene /DEF=Mus musculus 0 day neonate head cDNA, RIKEN full-length enriched library, clone:4833421B09:unclassifiable transcript, full insert sequence.	AK014742 // Mus musculus 0 day neonate head cDNA, RIKEN full-length enriched library, clone:4833421B09 product:unclassifiable, full insert sequence. // gb // 10 // ---///AK147680 // Mus musculus adult male brain UNDEFINED_CELL_LINE cDNA, RIKEN full-length enriched library, clone:M5C1106O04 product:lanosterol synthase, full insert sequence. // gb // 11 // ---///ENSMUST00000160671 // cdna:known chr…	Mm.55075.1	full length	Mm.55075	Mm.55075
1429225_at	26.9423	74.0327	0	1.58686	1.58686	3.00395	M	P	Slc24a2	solute carrier family 24 (sodium/potassium/calcium exchanger), member 2	76376	0006816 // calcium ion transport // inferred from direct assay///0006874 // cellular calcium ion homeostasis // inferred from mutant phenotype///0007612 // learning // inferred from mutant phenotype///0007613 // memory // inferred from mutant phenotype///0055085 // transmembrane transport // inferred from electronic annotation///0060291 // long-term synaptic potentiation // inferred from mutant p…	0016020 // membrane // inferred from direct assay///0016021 // integral to membrane // inferred from electronic annotation///0031226 // intrinsic to plasma membrane // not recorded	0005262 // calcium channel activity // inferred from direct assay///0005509 // calcium ion binding // not recorded///0008273 // calcium, potassium:sodium antiporter activity // not recorded///0016151 // nickel cation binding // not recorded///0030145 // manganese ion binding // not recorded///0030955 // potassium ion binding // not recorded///0031402 // sodium ion binding // not recorded///004687…	GO:0006816|GO:0006874|GO:0007612|GO:0007613|GO:0055085|GO:0060291|GO:0060292|GO:0070588|GO:0070588|GO:0016020|GO:0016021|GO:0031226|GO:0005262|GO:0005509|GO:0008273|GO:0016151|GO:0030145|GO:0030955|GO:0031402|GO:0046870|GO:0046983	chr4:86983128-86984843 (-) // 91.75 // qC4		ENSMUSG00000037996	December 2011 (Mouse Genome Sequencing Consortium and NCBI 38)	IPR004837 // Sodium/calcium exchanger membrane region // 2.5E-36///IPR004837 // Sodium/calcium exchanger membrane region // 1.1E-33///IPR004837 // Sodium/calcium exchanger membrane region // 2.8E-36///IPR004837 // Sodium/calcium exchanger membrane region // 1.2E-33	1923626			NP_001103710///NP_766014	NM_001110240///NM_172426	AI847460	GenBank	Consensus sequence	Q14BI1///Q8BUN9///Q14AY1///Q3UWW4	gb:AI847460 /DB_XREF=gi:5491366 /DB_XREF=UI-M-AI1-afs-d-04-0-UI.s1 /CLONE=UI-M-AI1-afs-d-04-0-UI /FEA=mRNA /CNT=14 /TID=Mm.40857.1 /TIER=Stack /STK=9 /UG=Mm.40857 /LL=70740 /UG_GENE=6330417K15Rik /UG_TITLE=RIKEN cDNA 6330417K15 gene	AK018192 // Mus musculus adult male medulla oblongata cDNA, RIKEN full-length enriched library, clone:6330417K15 product:unclassifiable, full insert sequence. // gb // 11 // ---///ENSMUST00000107157 // cdna:known chromosome:GRCm38:4:86983124:87230477:-1 gene:ENSMUSG00000037996 gene_biotype:protein_coding transcript_biotype:protein_coding // ensembl // 11 // ---///ENSMUST00000107158 // cdna:known …	Mm.40857.1	est///full length	Mm.127296///Mm.409478///Mm.490487	Mm.40857
1456586_x_at	91.3209	250.429	0	1.58396	1.58396	2.99791	P	P	Mvp	major vault protein	78388	0008283 // cell proliferation // inferred from mutant phenotype///0023057 // negative regulation of signaling // not recorded///0031953 // negative regulation of protein autophosphorylation // not recorded///0038127 // ERBB signaling pathway // not recorded///0061099 // negative regulation of protein tyrosine kinase activity // not recorded///0072376 // protein activation cascade // inferred from…	0005634 // nucleus // not recorded///0005737 // cytoplasm // not recorded///0005856 // cytoskeleton // not recorded///0030529 // ribonucleoprotein complex // inferred from electronic annotation///0043231 // intracellular membrane-bounded organelle // inferred from electronic annotation///0048471 // perinuclear region of cytoplasm // not recorded///0070062 // extracellular vesicular exosome // not…	0005515 // protein binding // inferred from electronic annotation///0019901 // protein kinase binding // not recorded///0019903 // protein phosphatase binding // not recorded	GO:0008283|GO:0023057|GO:0031953|GO:0038127|GO:0061099|GO:0072376|GO:0005634|GO:0005737|GO:0005856|GO:0030529|GO:0043231|GO:0048471|GO:0070062|GO:0005515|GO:0019901|GO:0019903	chr7:126986861-126987119 (-) // 90.04 // qF3		ENSMUSG00000030681	December 2011 (Mouse Genome Sequencing Consortium and NCBI 38)	IPR002499 // Major vault protein, N-terminal // 8.2E-8///IPR002499 // Major vault protein, N-terminal // 2.0E-18///IPR002499 // Major vault protein, N-terminal // 1.1E-16///IPR002499 // Major vault protein, N-terminal // 2.7E-14///IPR002499 // Major vault protein, N-terminal // 3.5E-16///IPR021870 // Shoulder domain // 4.1E-57	1925638			NP_542369	NM_080638	BB139464	GenBank	Consensus sequence	Q8C2S9///Q3THX5///Q9EQK5///E9Q3X0///Q3U7S9///D3Z2N7	gb:BB139464 /DB_XREF=gi:8794401 /DB_XREF=BB139464 /CLONE=9830164P03 /FEA=EST /CNT=9 /TID=Mm.115186.1 /TIER=Stack /STK=9 /UG=Mm.115186 /UG_TITLE=ESTs, Weakly similar to major vault protein (R.norvegicus)	AF210456 // Mus musculus major vault protein (Mvp) mRNA, complete cds. // gb // --- // chr7:126986867-127014592(-)///AK019080 // Mus musculus adult male tongue cDNA, RIKEN full-length enriched library, clone:2310009M24 product:major vault protein, full insert sequence. // gb // --- // chr7:126986864-126989862(-)///AK088046 // Mus musculus 2 days neonate thymus thymic cells cDNA, RIKEN full-length…	Mm.115186.1	full length	Mm.228797	Mm.115186
1457930_at	5.9474	16.2971	0	1.58285	1.58285	2.99562	P	P	Kdm5c	lysine (K)-specific demethylase 5C	20591	0000122 // negative regulation of transcription from RNA polymerase II promoter // not recorded///0006351 // transcription, DNA-dependent // inferred from electronic annotation///0006355 // regulation of transcription, DNA-dependent // inferred from electronic annotation///0016568 // chromatin modification // inferred from electronic annotation///0034720 // histone H3-K4 demethylation // not reco…	0005622 // intracellular // inferred from electronic annotation///0005634 // nucleus // not recorded///0005737 // cytoplasm // not recorded	0001085 // RNA polymerase II transcription factor binding // not recorded///0003677 // DNA binding // inferred from electronic annotation///0008270 // zinc ion binding // inferred from electronic annotation///0016491 // oxidoreductase activity // inferred from electronic annotation///0016702 // oxidoreductase activity, acting on single donors with incorporation of molecular oxygen, incorporation …	GO:0000122|GO:0006351|GO:0006355|GO:0016568|GO:0034720|GO:0055114|GO:0005622|GO:0005634|GO:0005737|GO:0001085|GO:0003677|GO:0008270|GO:0016491|GO:0016702|GO:0016706|GO:0032453|GO:0042802|GO:0046872|GO:0051213	chrX:152256828-152257482 (+) // 95.41 // qF3			December 2011 (Mouse Genome Sequencing Consortium and NCBI 38)		99781			NP_038696	NM_013668	BB165753	GenBank	Consensus sequence	P41230///Q05CE7///Q8CGG4	gb:BB165753 /DB_XREF=gi:16268924 /DB_XREF=BB165753 /CLONE=A130084H20 /FEA=EST /CNT=4 /TID=Mm.207810.1 /TIER=ConsEnd /STK=3 /UG=Mm.207810 /UG_TITLE=ESTs	AK038178 // Mus musculus 16 days neonate thymus cDNA, RIKEN full-length enriched library, clone:A130084H20 product:unclassifiable, full insert sequence. // gb // 11 // ---///n283519 // accn=AK038178 class=mRNAlike lncRNA name=Mouse noncoding transcript ref=FANTOM3 transcriptId=A130084H20 cpcScore=0.6902790 cnci=-0.3581038 // noncode // 11 // ---	Mm.207810.1	full length	Mm.142655	Mm.207810
1437087_at	86.6504	237.328	0	1.58217	1.58217	2.99421	P	P								chr5:105487750-105490079 (+) // 97.18 // qE5			December 2011 (Mouse Genome Sequencing Consortium and NCBI 38)							AV079268	GenBank	Consensus sequence		gb:AV079268 /DB_XREF=gi:16381124 /DB_XREF=AV079268 /CLONE=2210408K08 /FEA=EST /CNT=47 /TID=Mm.32847.1 /TIER=Stack /STK=26 /UG=Mm.32847 /UG_TITLE=ESTs, Weakly similar to A45973 trichohyalin (H.sapiens)	n204087 // accn=NULL class=ncRNA name=non-protein coding (noncoding) transcript ref=fRNAdb v3.0 transcriptId=FR349696 cpcScore=-1.5906100 cnci=-0.4039539 // noncode // 11 // ---	Mm.32847.1			Mm.32847
1449519_at	114.606	313.723	0	1.58138	1.58138	2.99256	P	P	Gadd45a	growth arrest and DNA-damage-inducible 45 alpha	13197	0000086 // G2/M transition of mitotic cell cycle // inferred from electronic annotation///0006469 // negative regulation of protein kinase activity // inferred from direct assay///0006950 // response to stress // inferred from electronic annotation///0006974 // response to DNA damage stimulus // inferred from electronic annotation///0007049 // cell cycle // inferred from electronic annotation///0…	0005634 // nucleus // inferred from direct assay///0005634 // nucleus // not recorded///0005634 // nucleus // traceable author statement	0001047 // core promoter binding // inferred from direct assay///0005515 // protein binding // inferred from physical interaction	GO:0000086|GO:0006469|GO:0006950|GO:0006974|GO:0007049|GO:0007050|GO:0007098|GO:0042770|GO:0051726|GO:0071260|GO:0071479|GO:2000379|GO:0005634|GO:0005634|GO:0005634|GO:0001047|GO:0005515	chr6:67035095-67037398 (-) // 98.06 // qC1		ENSMUSG00000036390	December 2011 (Mouse Genome Sequencing Consortium and NCBI 38)	IPR004038 // Ribosomal protein L7Ae/L30e/S12e/Gadd45 // 1.9E-20	107799		Cell_Cycle_KEGG // GenMAPP///G1_to_S_cell_cycle_Reactome // GenMAPP	NP_031862	NM_007836	NM_007836	GenBank	Consensus sequence	Q3UMH6///P48316	gb:NM_007836.1 /DB_XREF=gi:6681148 /GEN=Gadd45a /FEA=FLmRNA /CNT=27 /TID=Mm.1236.1 /TIER=FL+Stack /STK=8 /UG=Mm.1236 /LL=13197 /DEF=Mus musculus growth arrest and DNA-damage-inducible 45 alpha (Gadd45a), mRNA. /PROD=growth arrest and DNA-damage-inducible 45 alpha /FL=gb:NM_007836.1 gb:BC011141.1 gb:L28177.1	AK144900 // Mus musculus lung RCB-0558 LLC cDNA, RIKEN full-length enriched library, clone:G730050J17 product:growth arrest and DNA-damage-inducible 45 alpha, full insert sequence. // gb // 11 // ---///BC011141 // Mus musculus growth arrest and DNA-damage-inducible 45 alpha, mRNA (cDNA clone MGC:18457 IMAGE:4035898), complete cds. // gb // 11 // ---///ENSMUST00000043098 // cdna:known chromosome:G…	Mm.1236.1	full length	Mm.72235	Mm.1236
1439353_x_at	6.9071	18.9049	0	1.58118	1.58118	2.99214	P	P	Tmem56	transmembrane protein 56	99887		0016020 // membrane // inferred from electronic annotation///0016021 // integral to membrane // inferred from electronic annotation		GO:0016020|GO:0016021	chr3:121204783-121205305 (-) // 99.05 // qG1		ENSMUSG00000028132	December 2011 (Mouse Genome Sequencing Consortium and NCBI 38)	IPR006634 // TRAM/LAG1/CLN8 homology domain // 6.5E-40	1923195			NP_849267	NM_178936	BB768133	GenBank	Consensus sequence	Q8CGF5///D3Z3E6	gb:BB768133 /DB_XREF=gi:16196853 /DB_XREF=BB768133 /CLONE=G370081N12 /FEA=EST /CNT=8 /TID=Mm.23325.1 /TIER=Stack /STK=8 /UG=Mm.23325 /UG_TITLE=ESTs	AK149544 // Mus musculus adult male liver tumor cDNA, RIKEN full-length enriched library, clone:C730035D06 product:hypothetical Eukaryotic protein of unknown function DUF887/TRAM, LAG1 and CLN8 homology containing protein, full insert sequence. // gb_htc // 11 // ---///BC040365 // Mus musculus transmembrane protein 56, mRNA (cDNA clone MGC:25917 IMAGE:4223855), complete cds. // gb // 11 // ---///…	Mm.23325.1	est///full length	Mm.26088///Mm.408682///Mm.412260///Mm.486424	Mm.23325
1431686_a_at	39.5804	108.147	0	1.5787	1.5787	2.98701	P	P	Gmfb	glia maturation factor, beta	63985		0005622 // intracellular // inferred from electronic annotation	0003779 // actin binding // inferred from electronic annotation///0008083 // growth factor activity // inferred from electronic annotation	GO:0005622|GO:0003779|GO:0008083	chr14:46810859-46817480 (-) // 78.03 // qC1		ENSMUSG00000062014	December 2011 (Mouse Genome Sequencing Consortium and NCBI 38)	IPR002108 // Actin-binding, cofilin/tropomyosin type // 1.1E-33	1927133			NP_071306	NM_022023	AK013970	GenBank	Consensus sequence	Q9CQI3///A7VJ98///Q80X87///D3YY93	gb:AK013970.1 /DB_XREF=gi:12851564 /GEN=Gmfb /FEA=mRNA /CNT=3 /TID=Mm.87312.3 /TIER=ConsEnd /STK=0 /UG=Mm.87312 /LL=63985 /UG_TITLE=glia maturation factor, beta /DEF=Mus musculus 13 days embryo head cDNA, RIKEN full-length enriched library, clone:3110001O16:glia maturation factor, beta, full insert sequence.	AB001732 // Mus musculus Gmfb mRNA for glia maturation factor beta, complete cds. // gb // 11 // ---///AB050013 // Mus musculus mGMF mRNA for glia maturation factor, complete cds. // gb // 11 // ---///AF297220 // Mus musculus glia maturation factor-beta (Gmfb) mRNA, complete cds. // gb // 11 // ---///AK013947 // Mus musculus 13 days embryo head cDNA, RIKEN full-length enriched library, clone:3110…	Mm.87312.3	est///full length	Mm.455949///Mm.87312	Mm.87312
1417861_at	34.5051	94.1575	0	1.57683	1.57683	2.98314	P	P	Ccnc	cyclin C	51813	0000079 // regulation of cyclin-dependent protein serine/threonine kinase activity // inferred from electronic annotation///0006351 // transcription, DNA-dependent // inferred from electronic annotation///0006355 // regulation of transcription, DNA-dependent // inferred from electronic annotation///0051726 // regulation of cell cycle // inferred from electronic annotation	0005634 // nucleus // inferred from electronic annotation///0005654 // nucleoplasm // traceable author statement///0016591 // DNA-directed RNA polymerase II, holoenzyme // inferred from electronic annotation///0016592 // mediator complex // inferred from direct assay	0005515 // protein binding // inferred from electronic annotation///0019901 // protein kinase binding // inferred from electronic annotation	GO:0000079|GO:0006351|GO:0006355|GO:0051726|GO:0005634|GO:0005654|GO:0016591|GO:0016592|GO:0005515|GO:0019901	chr4:21727729-21750546 (+) // 77.72 // qA3		ENSMUSG00000028252	December 2011 (Mouse Genome Sequencing Consortium and NCBI 38)	IPR006671 // Cyclin, N-terminal // 3.2E-17	1858199			NP_001116454///NP_058026	NM_001122982///NM_016746	NM_016746	GenBank	Consensus sequence	Q497T2///Q62447///Q8CAS3///Q3UXL9///Q05BN1///Q5PPR1///Q6P6A2///Q05C55///Q3U6Q7	gb:NM_016746.1 /DB_XREF=gi:7949015 /GEN=Ccnc /FEA=FLmRNA /CNT=52 /TID=Mm.4300.1 /TIER=FL+Stack /STK=35 /UG=Mm.4300 /LL=51813 /DEF=Mus musculus cyclin C (Ccnc), mRNA. /PROD=cyclin C /FL=gb:NM_016746.1 gb:U62638.1	BC100396 // Mus musculus cyclin C, mRNA (cDNA clone IMAGE:30744306), partial cds. // gb // 11 // ---///ENSMUST00000065928 // cdna:known chromosome:GRCm38:4:21727701:21750546:1 gene:ENSMUSG00000028252 gene_biotype:protein_coding transcript_biotype:protein_coding // ensembl // 11 // ---///ENSMUST00000102997 // cdna:known chromosome:GRCm38:4:21727726:21750546:1 gene:ENSMUSG00000028252 gene_biotype:p…	Mm.4300.1	est///full length	Mm.278584///Mm.400278///Mm.403175	Mm.4300
1443262_at	16.5945	45.2285	0	1.57509	1.57509	2.97955	P	P	Mrps14	mitochondrial ribosomal protein S14	64659	0006412 // translation // inferred from electronic annotation	0005622 // intracellular // inferred from electronic annotation///0005739 // mitochondrion // inferred from direct assay///0005739 // mitochondrion // not recorded///0005763 // mitochondrial small ribosomal subunit // inferred from sequence or structural similarity///0005840 // ribosome // inferred from electronic annotation///0030529 // ribonucleoprotein complex // inferred from electronic annot…	0003735 // structural constituent of ribosome // inferred from sequence or structural similarity	GO:0006412|GO:0005622|GO:0005739|GO:0005739|GO:0005763|GO:0005840|GO:0030529|GO:0031965|GO:0003735	chr1:160200538-160201197 (+) // 24.96 // qH2.1		ENSMUSG00000058267	December 2011 (Mouse Genome Sequencing Consortium and NCBI 38)	IPR001209 // Ribosomal protein S14 // 3.0E-24	1928141			NP_079750	NM_025474	BB668071	GenBank	Consensus sequence	Q9CR88	gb:BB668071 /DB_XREF=gi:16399520 /DB_XREF=BB668071 /CLONE=C920014K01 /FEA=EST /CNT=3 /TID=Mm.194539.1 /TIER=ConsEnd /STK=3 /UG=Mm.194539 /UG_TITLE=ESTs	AK083352 // Mus musculus 2 days neonate thymus thymic cells cDNA, RIKEN full-length enriched library, clone:C920014K01 product:mitochondrial ribosomal protein S14, full insert sequence. // gb // 10 // ---///ENSMUST00000135680 // cdna:known chromosome:GRCm38:1:160195215:160202170:1 gene:ENSMUSG00000058267 gene_biotype:protein_coding transcript_biotype:protein_coding // ensembl // 10 // ---///NM_02…	Mm.194539.1	full length	Mm.29599	Mm.194539
1454650_at	745.921	2031.36	0	1.57392	1.57392	2.97713	P	P	Trim35	tripartite motif-containing 35	66854	0006915 // apoptotic process // inferred from electronic annotation///0006917 // induction of apoptosis // inferred from direct assay///0008285 // negative regulation of cell proliferation // inferred from direct assay///0043065 // positive regulation of apoptotic process // not recorded///0045930 // negative regulation of mitotic cell cycle // not recorded	0005622 // intracellular // inferred from electronic annotation///0005634 // nucleus // inferred from direct assay///0005634 // nucleus // not recorded///0005737 // cytoplasm // inferred from direct assay///0005737 // cytoplasm // not recorded	0005515 // protein binding // inferred from electronic annotation///0008270 // zinc ion binding // inferred from electronic annotation///0046872 // metal ion binding // inferred from electronic annotation	GO:0006915|GO:0006917|GO:0008285|GO:0043065|GO:0045930|GO:0005622|GO:0005634|GO:0005634|GO:0005737|GO:0005737|GO:0005515|GO:0008270|GO:0046872	chr14:66309552-66311357 (+) // 64.05 // qD1		ENSMUSG00000022043	December 2011 (Mouse Genome Sequencing Consortium and NCBI 38)	IPR000315 // Zinc finger, B-box // 3.2E-10///IPR003877 // SPla/RYanodine receptor SPRY // 1.7E-17///IPR018957 // Zinc finger, C3HC4 RING-type // 3.6E-8	1914104			NP_084255	NM_029979	BQ175280	GenBank	Consensus sequence	Q8C006///Q3UJA9///Q8C0B8	gb:BQ175280 /DB_XREF=gi:20350772 /DB_XREF=UI-M-DJ2-bwc-k-08-0-UI.s1 /CLONE=UI-M-DJ2-bwc-k-08-0-UI /FEA=EST /CNT=168 /TID=Mm.43871.1 /TIER=Stack /STK=95 /UG=Mm.43871 /LL=105647 /UG_GENE=AW046487 /UG_TITLE=expressed sequence AW046487	AF145374 // Mus musculus haemopoietic lineage switch protein 5 (Hls5) mRNA, complete cds. // gb // 11 // ---///AK075877 // Mus musculus adult male tongue cDNA, RIKEN full-length enriched library, clone:2310020J11 product:NC8 PROTEIN homolog [Mus musculus], full insert sequence. // gb // 11 // ---///AK146541 // Mus musculus 17 days embryo kidney cDNA, RIKEN full-length enriched library, clone:I920…	Mm.43871.1	est///full length	Mm.43871///Mm.467711	Mm.43871
1438855_x_at	102.263	278.273	0	1.57278	1.57278	2.97477	P	P	Tnfaip2	tumor necrosis factor, alpha-induced protein 2	21928	0001525 // angiogenesis // inferred from electronic annotation///0006887 // exocytosis // inferred from electronic annotation///0007275 // multicellular organismal development // inferred from electronic annotation///0030154 // cell differentiation // inferred from electronic annotation	0000145 // exocyst // inferred from electronic annotation		GO:0001525|GO:0006887|GO:0007275|GO:0030154|GO:0000145	chr12:111454750-111455017 (+) // 86.08 // qF1		ENSMUSG00000021281	December 2011 (Mouse Genome Sequencing Consortium and NCBI 38)	IPR010326 // Exocyst complex component Sec6 // 7.9E-111	104960			NP_033422	NM_009396	BB233088	GenBank	Consensus sequence	Q61333///B2RQW1///G3XA62///Q3U4L9	gb:BB233088 /DB_XREF=gi:8912943 /DB_XREF=BB233088 /CLONE=A630041P16 /FEA=EST /CNT=10 /TID=Mm.4348.3 /TIER=Stack /STK=9 /UG=Mm.4348 /LL=21928 /UG_GENE=Tnfaip2 /UG_TITLE=tumor necrosis factor, alpha-induced protein 2	AK154405 // Mus musculus NOD-derived CD11c +ve dendritic cells cDNA, RIKEN full-length enriched library, clone:F630027K13 product:tumor necrosis factor, alpha-induced protein 2, full insert sequence. // gb // 11 // ---///AK170719 // Mus musculus NOD-derived CD11c +ve dendritic cells cDNA, RIKEN full-length enriched library, clone:F630116C17 product:tumor necrosis factor, alpha-induced protein 2, …	Mm.4348.3	full length	Mm.255332	Mm.4348
1440856_at	30.2408	82.0982	0	1.56943	1.56943	2.96787	P	P	Mapk8	mitogen-activated protein kinase 8	26419	0001503 // ossification // inferred from mutant phenotype///0006355 // regulation of transcription, DNA-dependent // not recorded///0006468 // protein phosphorylation // inferred from direct assay///0006468 // protein phosphorylation // inferred from electronic annotation///0006954 // inflammatory response // not recorded///0006970 // response to osmotic stress // not recorded///0007165 // signal…	0005622 // intracellular // inferred from electronic annotation///0005634 // nucleus // inferred from direct assay///0005634 // nucleus // not recorded///0005737 // cytoplasm // inferred from direct assay///0005737 // cytoplasm // not recorded///0005739 // mitochondrion // inferred from direct assay///0005739 // mitochondrion // not recorded///0005829 // cytosol // inferred from direct assay///00…	0000166 // nucleotide binding // inferred from electronic annotation///0004672 // protein kinase activity // inferred from electronic annotation///0004674 // protein serine/threonine kinase activity // not recorded///0004705 // JUN kinase activity // inferred from direct assay///0004705 // JUN kinase activity // not recorded///0004707 // MAP kinase activity // inferred from electronic annotation/…	GO:0001503|GO:0006355|GO:0006468|GO:0006468|GO:0006954|GO:0006970|GO:0007165|GO:0007254|GO:0007254|GO:0007258|GO:0007258|GO:0007258|GO:0009103|GO:0009408|GO:0009411|GO:0010468|GO:0010628|GO:0016310|GO:0018105|GO:0018107|GO:0018107|GO:0023014|GO:0023014|GO:0023014|GO:0030335|GO:0031063|GO:0031116|GO:0031175|GO:0032091|GO:0032880|GO:0042542|GO:0043066|GO:0045740|GO:0046686|GO:0048263|GO:0071260|GO:…	chr14:33377897-33379294 (-) // 96.79 // qB	EC:2.7.11.24	ENSMUSG00000021936	December 2011 (Mouse Genome Sequencing Consortium and NCBI 38)	IPR000719 // Protein kinase, catalytic domain // 9.5E-70///IPR001245 // Serine-threonine/tyrosine-protein kinase catalytic domain // 3.8E-34///IPR010440 // Lipopolysaccharide kinase // 1.4E-10	1346861			NP_057909	NM_016700	AW909414	GenBank	Consensus sequence	Q91Y86///Q544A0///A3KBF5///A6P3E4///Q7TSJ7	gb:AW909414 /DB_XREF=gi:8074585 /DB_XREF=uf47g03.x1 /CLONE=IMAGE:1514548 /FEA=EST /CNT=21 /TID=Mm.39724.1 /TIER=ConsEnd /STK=4 /UG=Mm.39724 /LL=105560 /UG_GENE=AI849689 /UG_TITLE=expressed sequence AI849689	AK044768 // Mus musculus adult retina cDNA, RIKEN full-length enriched library, clone:A930041C15 product:unclassifiable, full insert sequence. // gb // 11 // ---///AK162915 // Mus musculus adult male spinal cord cDNA, RIKEN full-length enriched library, clone:A330031O19 product:mitogen activated protein kinase 8, full insert sequence. // gb // 11 // ---///ENSMUST00000111945 // cdna:known chromoso…	Mm.39724.1	est///full length	Mm.21495///Mm.404866///Mm.406811///Mm.409682///Mm.412411	Mm.39724
1436522_at	104.341	283.192	0	1.56905	1.56905	2.96709	P	P	Map3k3	mitogen-activated protein kinase kinase kinase 3	26406	0000165 // MAPK cascade // inferred from electronic annotation///0000186 // activation of MAPKK activity // inferred from electronic annotation///0006468 // protein phosphorylation // inferred from electronic annotation///0007243 // intracellular protein kinase cascade // not recorded///0016310 // phosphorylation // inferred from electronic annotation///0046777 // protein autophosphorylation // n…		0000166 // nucleotide binding // inferred from electronic annotation///0004672 // protein kinase activity // not recorded///0004674 // protein serine/threonine kinase activity // inferred from electronic annotation///0004709 // MAP kinase kinase kinase activity // inferred from electronic annotation///0005515 // protein binding // inferred from physical interaction///0005524 // ATP binding // inf…	GO:0000165|GO:0000186|GO:0006468|GO:0007243|GO:0016310|GO:0046777|GO:0000166|GO:0004672|GO:0004674|GO:0004709|GO:0005515|GO:0005524|GO:0016301|GO:0016740|GO:0016772|GO:0046872	chr11:106156087-106156652 (+) // 96.41 // qE1	EC:2.7.11.25		December 2011 (Mouse Genome Sequencing Consortium and NCBI 38)		1346874		MAPK_Cascade // GenMAPP	NP_036077	NM_011947	BE948629	GenBank	Consensus sequence	Q61084///Q3UVM5///Q5DTS0	gb:BE948629 /DB_XREF=gi:10526388 /DB_XREF=UI-M-BH3-awa-h-06-0-UI.s4 /CLONE=UI-M-BH3-awa-h-06-0-UI /FEA=EST /CNT=19 /TID=Mm.21687.2 /TIER=Stack /STK=8 /UG=Mm.21687 /LL=67803 /UG_GENE=0610025L06Rik /UG_TITLE=RIKEN cDNA 0610025L06 gene	AK142278 // Mus musculus 13 days embryo heart cDNA, RIKEN full-length enriched library, clone:D330027O12 product:unclassifiable, full insert sequence. // gb // 11 // ---///n270982 // accn=AK142278 class=mRNAlike lncRNA name=Mouse noncoding transcript ref=FANTOM3 transcriptId=D330027O12 cpcScore=-0.7154990 cnci=-0.1679102 // noncode // 11 // ---	Mm.21687.2	full length	Mm.27041	Mm.21687
1456827_at	42.9375	116.517	0	1.5688	1.5688	2.96657	P	P	AA987161	expressed sequence AA987161	100416706	0006355 // regulation of transcription, DNA-dependent // inferred from electronic annotation	0005622 // intracellular // inferred from electronic annotation	0003676 // nucleic acid binding // inferred from electronic annotation///0005515 // protein binding // inferred from electronic annotation///0008270 // zinc ion binding // inferred from electronic annotation///0046872 // metal ion binding // inferred from electronic annotation	GO:0006355|GO:0005622|GO:0003676|GO:0005515|GO:0008270|GO:0046872	chr13:67592013-67592706 (-) // 20.14 // qB3		ENSMUSG00000058093	December 2011 (Mouse Genome Sequencing Consortium and NCBI 38)	IPR001909 // Krueppel-associated box // 1.6E-22///IPR007087 // Zinc finger, C2H2 // 7.8E-8	2145180			NP_001156718	NM_001163246	BB131790	GenBank	Consensus sequence	Q80VN4	gb:BB131790 /DB_XREF=gi:15408400 /DB_XREF=BB131790 /CLONE=9630055G16 /FEA=EST /CNT=7 /TID=Mm.138283.1 /TIER=ConsEnd /STK=7 /UG=Mm.138283 /UG_TITLE=ESTs, Weakly similar to MFG1 MOUSE ZINC FINGER PROTEIN MFG-1 (M.musculus)	AK137425 // Mus musculus 16 days neonate cerebellum cDNA, RIKEN full-length enriched library, clone:9630055G16 product:Similar to zinc finger protein 208 (Fragment) homolog [Mus musculus], full insert sequence. // gb // 11 // ---///BC047145 // Mus musculus expressed sequence AA987161, mRNA (cDNA clone MGC:54886 IMAGE:6467898), complete cds. // gb // 11 // ---///ENSMUST00000012873 // cdna:novel ch…	Mm.138283.1	full length	Mm.478045	Mm.138283
1419209_at	177.529	481.345	0	1.56759	1.56759	2.96409	P	P	Cxcl1	chemokine (C-X-C motif) ligand 1	14825	0002237 // response to molecule of bacterial origin // not recorded///0002526 // acute inflammatory response // not recorded///0006954 // inflammatory response // inferred from electronic annotation///0006955 // immune response // inferred from electronic annotation///0007204 // elevation of cytosolic calcium ion concentration // not recorded///0010765 // positive regulation of sodium ion transpo…	0005576 // extracellular region // inferred from electronic annotation///0005615 // extracellular space // inferred from direct assay///0005615 // extracellular space // not recorded	0005125 // cytokine activity // inferred from electronic annotation///0008009 // chemokine activity // not recorded///0008083 // growth factor activity // inferred from electronic annotation	GO:0002237|GO:0002526|GO:0006954|GO:0006955|GO:0007204|GO:0010765|GO:0030593|GO:0043268|GO:0005576|GO:0005615|GO:0005615|GO:0005125|GO:0008009|GO:0008083	chr5:90891272-90893115 (+) // 88.12 // qE1		ENSMUSG00000029380	December 2011 (Mouse Genome Sequencing Consortium and NCBI 38)	IPR001811 // Chemokine interleukin-8-like domain // 6.2E-24	108068			NP_032202	NM_008176	NM_008176	GenBank	Consensus sequence	Q5U5W9///P12850///A2RTH0	gb:NM_008176.1 /DB_XREF=gi:6680108 /GEN=Gro1 /FEA=FLmRNA /CNT=19 /TID=Mm.21013.1 /TIER=FL+Stack /STK=12 /UG=Mm.21013 /LL=14825 /DEF=Mus musculus GRO1 oncogene (Gro1), mRNA. /PROD=GRO1 oncogene /FL=gb:NM_008176.1 gb:J04596.1	AK140312 // Mus musculus 4 days neonate male adipose cDNA, RIKEN full-length enriched library, clone:B430004I07 product:chemokine (C-X-C motif) ligand 1, full insert sequence. // gb // 11 // ---///BC037997 // Mus musculus chemokine (C-X-C motif) ligand 1, mRNA (cDNA clone IMAGE:5321155), partial cds. // gb // 11 // ---///ENSMUST00000031327 // cdna:known chromosome:GRCm38:5:90891241:90893115:1 gen…	Mm.21013.1	est///full length	Mm.21013///Mm.407629	Mm.21013
1459646_at	54.6899	148.179	0	1.56656	1.56656	2.96198	P	P	Hs3st6	heparan sulfate (glucosamine) 3-O-sulfotransferase 6	328779	0008152 // metabolic process // inferred from direct assay	0000139 // Golgi membrane // inferred from electronic annotation///0005794 // Golgi apparatus // inferred from electronic annotation///0016020 // membrane // inferred from electronic annotation///0016021 // integral to membrane // inferred from electronic annotation	0008146 // sulfotransferase activity // inferred from electronic annotation///0008467 // [heparan sulfate]-glucosamine 3-sulfotransferase 1 activity // inferred from direct assay///0016740 // transferase activity // inferred from electronic annotation	GO:0008152|GO:0000139|GO:0005794|GO:0016020|GO:0016021|GO:0008146|GO:0008467|GO:0016740	chr17:24758210-24758683 (+) // 100.0 // qA3.3	EC:2.8.2.23	ENSMUSG00000039628	December 2011 (Mouse Genome Sequencing Consortium and NCBI 38)	IPR000863 // Sulfotransferase domain // 8.9E-45	3580487			NP_001012402	NM_001012402	BM899994	GenBank	Consensus sequence	Q3UIC7///Q5GFD5///A2RTI7///B7ZNT8	gb:BM899994 /DB_XREF=gi:19382782 /DB_XREF=UI-M-DJ1-bte-g-10-0-UI.s1 /CLONE=UI-M-DJ1-bte-g-10-0-UI /FEA=EST /CNT=2 /TID=Mm.31918.1 /TIER=ConsEnd /STK=2 /UG=Mm.31918 /UG_TITLE=ESTs, Moderately similar to D-glycosaminyl 3-O-sulfotransferase-3B (Mus musculus) (M.musculus)	AK146974 // Mus musculus 17 days embryo kidney cDNA, RIKEN full-length enriched library, clone:I920080L11 product:similar to Heparan sulphate D-glucosaminyl 3-O-sulfotransferase-3B like [Homo sapiens], full insert sequence. // gb // 11 // ---///AY574375 // Mus musculus heparan sulfate 3-O-sulfotransferase 6 mRNA, complete cds. // gb // 11 // ---///BC132520 // Mus musculus heparan sulfate (glucosa…	Mm.31918.1	full length	Mm.328848	Mm.31918
1425621_at	95.1895	257.839	0	1.56617	1.56617	2.96117	P	P	Trim35	tripartite motif-containing 35	66854	0006915 // apoptotic process // inferred from electronic annotation///0006917 // induction of apoptosis // inferred from direct assay///0008285 // negative regulation of cell proliferation // inferred from direct assay///0043065 // positive regulation of apoptotic process // not recorded///0045930 // negative regulation of mitotic cell cycle // not recorded	0005622 // intracellular // inferred from electronic annotation///0005634 // nucleus // inferred from direct assay///0005634 // nucleus // not recorded///0005737 // cytoplasm // inferred from direct assay///0005737 // cytoplasm // not recorded	0005515 // protein binding // inferred from electronic annotation///0008270 // zinc ion binding // inferred from electronic annotation///0046872 // metal ion binding // inferred from electronic annotation	GO:0006915|GO:0006917|GO:0008285|GO:0043065|GO:0045930|GO:0005622|GO:0005634|GO:0005634|GO:0005737|GO:0005737|GO:0005515|GO:0008270|GO:0046872	chr14:66297054-66309711 (+) // 92.1 // qD1		ENSMUSG00000022043	December 2011 (Mouse Genome Sequencing Consortium and NCBI 38)	IPR000315 // Zinc finger, B-box // 3.2E-10///IPR003877 // SPla/RYanodine receptor SPRY // 1.7E-17///IPR018957 // Zinc finger, C3HC4 RING-type // 3.6E-8	1914104			NP_084255	NM_029979	AB060155	GenBank	Consensus sequence	Q8C006///Q3UJA9///Q8C0B8	gb:AB060155.1 /DB_XREF=gi:18249656 /GEN=NC8 /FEA=FLmRNA /CNT=23 /TID=Mm.220314.1 /TIER=FL /STK=1 /UG=Mm.220314 /UG_TITLE=Mus musculus NC8 mRNA, complete cds /DEF=Mus musculus NC8 mRNA, complete cds. /FL=gb:AB060155.1	AF145374 // Mus musculus haemopoietic lineage switch protein 5 (Hls5) mRNA, complete cds. // gb // 11 // ---///AK032635 // Mus musculus 10 days neonate cerebellum cDNA, RIKEN full-length enriched library, clone:6530401F16 product:NC8 PROTEIN, full insert sequence. // gb // 11 // ---///AK075877 // Mus musculus adult male tongue cDNA, RIKEN full-length enriched library, clone:2310020J11 product:NC8…	Mm.220314.1	est///full length	Mm.43871///Mm.467711	Mm.220314
1439945_at	33.6727	91.0011	0	1.56288	1.56288	2.95442	P	P	Zfp449	zinc finger protein 449	78619	0006351 // transcription, DNA-dependent // inferred from electronic annotation///0006355 // regulation of transcription, DNA-dependent // inferred from electronic annotation///0016032 // viral reproduction // inferred from electronic annotation	0005622 // intracellular // inferred from electronic annotation///0005634 // nucleus // inferred from electronic annotation	0003676 // nucleic acid binding // inferred from electronic annotation///0003700 // sequence-specific DNA binding transcription factor activity // inferred from electronic annotation///0008270 // zinc ion binding // inferred from electronic annotation///0046872 // metal ion binding // inferred from electronic annotation	GO:0006351|GO:0006355|GO:0016032|GO:0005622|GO:0005634|GO:0003676|GO:0003700|GO:0008270|GO:0046872	chrX:56365082-56365672 (+) // 96.88 // qA6		ENSMUSG00000073176	December 2011 (Mouse Genome Sequencing Consortium and NCBI 38)	IPR003309 // Transcription regulator SCAN // 1.9E-44///IPR007087 // Zinc finger, C2H2 // 1.9E-8///IPR007087 // Zinc finger, C2H2 // 2.0E-8///IPR007087 // Zinc finger, C2H2 // 2.9E-9///IPR007087 // Zinc finger, C2H2 // 1.9E-9///IPR007087 // Zinc finger, C2H2 // 6.7E-9	1925869			NP_084415	NM_030139	BE993413	GenBank	Consensus sequence	Q8CB76///Q9CTS7	gb:BE993413 /DB_XREF=gi:10675568 /DB_XREF=UI-M-BZ1-bjs-b-06-0-UI.s1 /CLONE=UI-M-BZ1-bjs-b-06-0-UI /FEA=EST /CNT=7 /TID=Mm.87175.1 /TIER=ConsEnd /STK=6 /UG=Mm.87175 /UG_TITLE=ESTs	BC082594 // Mus musculus zinc finger protein 449, mRNA (cDNA clone MGC:100193 IMAGE:30642886), complete cds. // gb // 11 // ---///ENSMUST00000101560 // cdna:known chromosome:GRCm38:X:56346400:56365674:1 gene:ENSMUSG00000073176 gene_biotype:protein_coding transcript_biotype:protein_coding // ensembl // 11 // ---///NM_030139 // Mus musculus zinc finger protein 449 (Zfp449), mRNA. // refseq // 11 //…	Mm.87175.1	full length	Mm.207345	Mm.87175
1456063_at	89.4912	241.764	0	1.56235	1.56235	2.95335	P	P	Fam120c	family with sequence similarity 120, member C	207375					chrX:151473010-151474138 (+) // 96.31 // qF3			December 2011 (Mouse Genome Sequencing Consortium and NCBI 38)					NP_932773	NM_198105	BM237456	GenBank	Consensus sequence	Q8C3F2///B7ZW94///Q3V3X9	gb:BM237456 /DB_XREF=gi:17872726 /DB_XREF=K0501F10-3 /CLONE=K0501F10 /FEA=EST /CNT=42 /TID=Mm.34527.1 /TIER=Stack /STK=17 /UG=Mm.34527 /UG_TITLE=ESTs, Weakly similar to T22216 hypothetical protein F45B8.3 - Caenorhabditis elegans (C.elegans)	NM_198105 // Mus musculus family with sequence similarity 120, member C (Fam120c), mRNA. // refseq // 11 // ---	Mm.34527.1	full length	Mm.391339	Mm.34527
1435801_at	65.8051	177.153	0	1.5573	1.5573	2.94302	P	P	Fktn	fukutin	246179	0001764 // neuron migration // non-traceable author statement///0008285 // negative regulation of cell proliferation // not recorded///0046329 // negative regulation of JNK cascade // not recorded///0060049 // regulation of protein glycosylation // non-traceable author statement	0000139 // Golgi membrane // inferred from electronic annotation///0005634 // nucleus // not recorded///0005783 // endoplasmic reticulum // not recorded///0005794 // Golgi apparatus // inferred from direct assay///0005794 // Golgi apparatus // not recorded///0005801 // cis-Golgi network // not recorded///0016020 // membrane // inferred from electronic annotation///0016021 // integral to membrane …	0016740 // transferase activity // inferred from electronic annotation	GO:0001764|GO:0008285|GO:0046329|GO:0060049|GO:0000139|GO:0005634|GO:0005783|GO:0005794|GO:0005794|GO:0005801|GO:0016020|GO:0016021|GO:0016740	chr4:53764373-53765783 (+) // 79.93 // qB2		ENSMUSG00000028414	December 2011 (Mouse Genome Sequencing Consortium and NCBI 38)	IPR007074 // LicD // 6.0E-17	2179507			NP_647470	NM_139309	AV365405	GenBank	Consensus sequence	Q8R507///Q3UMQ5///Q8K4R2	gb:AV365405 /DB_XREF=gi:16397640 /DB_XREF=AV365405 /CLONE=8430407M02 /FEA=EST /CNT=35 /TID=Mm.41168.1 /TIER=Stack /STK=13 /UG=Mm.41168 /UG_TITLE=ESTs	AK033369 // Mus musculus 16 days embryo lung cDNA, RIKEN full-length enriched library, clone:8430407M02 product:unclassifiable, full insert sequence. // gb // 11 // ---///ENSMUST00000128667 // cdna:known chromosome:GRCm38:4:53713998:53765785:1 gene:ENSMUSG00000028414 gene_biotype:protein_coding transcript_biotype:protein_coding // ensembl // 11 // ---///n287403 // accn=AK033369 class=mRNAlike lnc…	Mm.41168.1	est///full length	Mm.247210///Mm.413264///Mm.462355///Mm.490731	Mm.41168
1452911_at	40.3442	108.522	0	1.55613	1.55613	2.94063	P	P	Spred1	sprouty protein with EVH-1 domain 1, related sequence	114715	0000188 // inactivation of MAPK activity // inferred from mutant phenotype///0007275 // multicellular organismal development // inferred from electronic annotation///0009966 // regulation of signal transduction // inferred from electronic annotation///0010801 // negative regulation of peptidyl-threonine phosphorylation // inferred from direct assay///0010801 // negative regulation of peptidyl-thr…	0005634 // nucleus // not recorded///0005737 // cytoplasm // not recorded///0005886 // plasma membrane // not recorded///0005901 // caveola // inferred from electronic annotation///0016020 // membrane // inferred from electronic annotation	0005173 // stem cell factor receptor binding // inferred from physical interaction///0005515 // protein binding // inferred from physical interaction///0019901 // protein kinase binding // inferred from physical interaction///0019901 // protein kinase binding // not recorded///0019902 // phosphatase binding // not recorded///0030291 // protein serine/threonine kinase inhibitor activity // inferre…	GO:0000188|GO:0007275|GO:0009966|GO:0010801|GO:0010801|GO:0010923|GO:0043517|GO:0071901|GO:0090311|GO:0005634|GO:0005737|GO:0005886|GO:0005901|GO:0016020|GO:0005173|GO:0005515|GO:0019901|GO:0019901|GO:0019902|GO:0030291	chr2:117180424-117182279 (+) // 99.62 // qE5		ENSMUSG00000027351	December 2011 (Mouse Genome Sequencing Consortium and NCBI 38)	IPR000697 // EVH1 // 9.3E-16///IPR007875 // Sprouty // 7.5E-44				NP_001264185///NP_277059	NM_001277256///NM_033524	AK017680	GenBank	Consensus sequence	Q924S8	gb:AK017680.1 /DB_XREF=gi:12857041 /FEA=mRNA /CNT=52 /TID=Mm.200935.1 /TIER=Stack /STK=22 /UG=Mm.200935 /LL=70589 /UG_GENE=5730461F13Rik /UG_TITLE=RIKEN cDNA 5730461F13 gene /DEF=Mus musculus 8 days embryo whole body cDNA, RIKEN full-length enriched library, clone:5730461F13:unclassifiable transcript, full insert sequence.	ENSMUST00000028829 // cdna:known chromosome:GRCm38:2:117121374:117182279:1 gene:ENSMUSG00000027351 gene_biotype:protein_coding transcript_biotype:protein_coding // ensembl // 11 // ---///NM_033524 // Mus musculus sprouty protein with EVH-1 domain 1, related sequence (Spred1), transcript variant 1, mRNA. // refseq // 11 // ---	Mm.200935.1	est///full length	Mm.245890///Mm.386134///Mm.392720///Mm.392726///Mm.397626///Mm.405729	Mm.200935
1447775_x_at	24.4055	65.6172	0	1.55544	1.55544	2.93923	P	P	Zfp622	zinc finger protein 622	52521	0008631 // intrinsic apoptotic signaling pathway in response to oxidative stress // not recorded///0033674 // positive regulation of kinase activity // not recorded///0043065 // positive regulation of apoptotic process // not recorded///0043410 // positive regulation of MAPK cascade // not recorded///0046330 // positive regulation of JNK cascade // not recorded	0005622 // intracellular // inferred from electronic annotation///0005634 // nucleus // inferred from electronic annotation///0005730 // nucleolus // not recorded///0005737 // cytoplasm // not recorded///0005794 // Golgi apparatus // not recorded	0003676 // nucleic acid binding // inferred from electronic annotation///0005515 // protein binding // inferred from electronic annotation///0008270 // zinc ion binding // inferred from electronic annotation///0046872 // metal ion binding // inferred from electronic annotation	GO:0008631|GO:0033674|GO:0043065|GO:0043410|GO:0046330|GO:0005622|GO:0005634|GO:0005730|GO:0005737|GO:0005794|GO:0003676|GO:0005515|GO:0008270|GO:0046872	chr15:25997173-25997427 (+) // 96.06 // qB1		ENSMUSG00000052253	December 2011 (Mouse Genome Sequencing Consortium and NCBI 38)	IPR022755 // Zinc finger, double-stranded RNA binding // 7.7E-10	1289282		mRNA_processing_binding_Reactome // GenMAPP	NP_653106	NM_144523	BB278135	GenBank	Consensus sequence	Q91VY9///Q3U343	gb:BB278135 /DB_XREF=gi:8975157 /DB_XREF=BB278135 /CLONE=A930009I15 /FEA=EST /CNT=2 /TID=Mm.161373.1 /TIER=ConsEnd /STK=2 /UG=Mm.161373 /UG_TITLE=ESTs	AK004048 // Mus musculus 18-day embryo whole body cDNA, RIKEN full-length enriched library, clone:1110033B05 product:RIKEN cDNA 1110033B05 gene, full insert sequence. // gb // --- // chr15:25995035-25997427(+)///AK031232 // Mus musculus 13 days embryo forelimb cDNA, RIKEN full-length enriched library, clone:5930434H01 product:DNA segment, Chr 15, ERATO Doi 806, expressed, full insert sequence. //…	Mm.161373.1	full length	Mm.29145	Mm.161373
1435774_at	85.2329	229.055	0	1.55478	1.55478	2.93789	P	P	LOC106740///Phf10	uncharacterized LOC106740///PHD finger protein 10	72057///106740	0006351 // transcription, DNA-dependent // inferred from electronic annotation///0006355 // regulation of transcription, DNA-dependent // inferred from electronic annotation///0007399 // nervous system development // inferred from mutant phenotype	0005634 // nucleus // inferred from electronic annotation///0071564 // npBAF complex // inferred from direct assay	0005515 // protein binding // inferred from physical interaction///0008270 // zinc ion binding // inferred from electronic annotation///0046872 // metal ion binding // inferred from electronic annotation	GO:0006351|GO:0006355|GO:0007399|GO:0005634|GO:0071564|GO:0005515|GO:0008270|GO:0046872	chr17:14947624-14949109 (-) // 97.99 // qA2		ENSMUSG00000023883	December 2011 (Mouse Genome Sequencing Consortium and NCBI 38)					NP_077212	NM_024250///NR_027905	AV024517	GenBank	Consensus sequence	E9Q5L7///Q9D8M7	gb:AV024517 /DB_XREF=gi:15431408 /DB_XREF=AV024517 /CLONE=1200003N19 /FEA=EST /CNT=24 /TID=Mm.46750.1 /TIER=Stack /STK=13 /UG=Mm.46750 /LL=106740 /UG_GENE=AV024533 /UG_TITLE=expressed sequence AV024533	AK134370 // Mus musculus 13 days embryo male testis cDNA, RIKEN full-length enriched library, clone:6030446K23 product:unclassifiable, full insert sequence. // gb // 11 // ---///ENSMUST00000168938 // cdna:known chromosome:GRCm38:17:14947738:14961273:-1 gene:ENSMUSG00000023883 gene_biotype:protein_coding transcript_biotype:nonsense_mediated_decay // ensembl // 11 // ---///n289846 // accn=AK134370 …	Mm.46750.1	est///full length	Mm.440085///Mm.443979///Mm.449349///Mm.475379///Mm.490640	Mm.46750
1420572_at	9.85904	26.3808	0	1.54854	1.54854	2.92521	P	P	Ms4a3	membrane-spanning 4-domains, subfamily A, member 3	170813		0005737 // cytoplasm // inferred from direct assay///0016020 // membrane // inferred from electronic annotation///0016021 // integral to membrane // traceable author statement	0005515 // protein binding // inferred from physical interaction	GO:0005737|GO:0016020|GO:0016021|GO:0005515	chr19:11629498-11640851 (-) // 90.2 // qA		ENSMUSG00000024681	December 2011 (Mouse Genome Sequencing Consortium and NCBI 38)	IPR007237 // CD20-like // 2.5E-37	2158468			NP_573509	NM_133246	NM_133246	GenBank	Consensus sequence	Q920C4///Q810H7///Q53ZU3///Q3TYT4	gb:NM_133246.1 /DB_XREF=gi:18875419 /GEN=Ms4a3 /FEA=FLmRNA /CNT=7 /TID=Mm.119630.1 /TIER=FL /STK=4 /UG=Mm.119630 /LL=170813 /DEF=Mus musculus membrane-spanning 4-domains, subfamily A, member 3 (Ms4a3), mRNA. /PROD=membrane-spanning 4-domains, subfamily A, member3 /FL=gb:AF321128.1 gb:NM_133246.1	AF321128 // Mus musculus hematopoietic-specific transmembrane-4 protein (Htm4) mRNA, complete cds. // gb // 11 // ---///AK036464 // Mus musculus adult male bone cDNA, RIKEN full-length enriched library, clone:9830113C01 product:hematopoietic-specific transmembrane-4 protein (Htm4) mRNA, full insert sequence. // gb // 11 // ---///AY184359 // Mus musculus HTm4 mRNA, complete cds. // gb // 9 // ---/…	Mm.119630.1	full length	Mm.240438	Mm.119630
1437069_at	140.356	375.29	0	1.54748	1.54748	2.92307	P	P	Osbpl8	oxysterol binding protein-like 8	237542	0006810 // transport // inferred from electronic annotation///0006869 // lipid transport // inferred from electronic annotation///0010891 // negative regulation of sequestering of triglyceride // not recorded///0030336 // negative regulation of cell migration // inferred from mutant phenotype///0045444 // fat cell differentiation // not recorded///0046628 // positive regulation of insulin recepto…	0031965 // nuclear membrane // inferred from mutant phenotype	0005515 // protein binding // inferred from electronic annotation///0005515 // protein binding // inferred from physical interaction///0005543 // phospholipid binding // inferred from electronic annotation///0015485 // cholesterol binding // not recorded	GO:0006810|GO:0006869|GO:0010891|GO:0030336|GO:0045444|GO:0046628|GO:0051897|GO:0090204|GO:0031965|GO:0005515|GO:0005515|GO:0005543|GO:0015485	chr10:111294658-111297247 (+) // 91.22 // qD1		ENSMUSG00000020189	December 2011 (Mouse Genome Sequencing Consortium and NCBI 38)	IPR000648 // Oxysterol-binding protein // 5.2E-93///IPR000648 // Oxysterol-binding protein // 4.6E-93///IPR001849 // Pleckstrin homology domain // 1.3E-13///IPR001849 // Pleckstrin homology domain // 1.2E-13	2443807			NP_001003717///NP_780698	NM_001003717///NM_175489	BG969333	GenBank	Consensus sequence	G3X9N6///B9EJ86///Q69ZJ4	gb:BG969333 /DB_XREF=gi:14356970 /DB_XREF=602836810F1 /CLONE=IMAGE:4971195 /FEA=EST /CNT=52 /TID=Mm.134712.1 /TIER=Stack /STK=27 /UG=Mm.134712 /LL=103101 /UG_GENE=AA536995 /UG_TITLE=expressed sequence AA536995	AK052311 // Mus musculus 13 days embryo heart cDNA, RIKEN full-length enriched library, clone:D330025H14 product:unclassifiable, full insert sequence. // gb // 11 // ---///ENSMUST00000095310 // cdna:known chromosome:GRCm38:10:111164802:111297247:1 gene:ENSMUSG00000020189 gene_biotype:protein_coding transcript_biotype:protein_coding // ensembl // 11 // ---///ENSMUST00000105275 // cdna:known chromo…	Mm.134712.1	est///full length	Mm.220204///Mm.395178///Mm.422557	Mm.134712
1434433_x_at	18.0619	48.2633	0	1.54655	1.54655	2.92118	P	P	Wdr61	WD repeat domain 61	66317	0006351 // transcription, DNA-dependent // inferred from electronic annotation///0006355 // regulation of transcription, DNA-dependent // inferred from electronic annotation///0016055 // Wnt receptor signaling pathway // inferred from electronic annotation///0032968 // positive regulation of transcription elongation from RNA polymerase II promoter // not recorded///0045638 // negative regulation …	0005634 // nucleus // not recorded///0005737 // cytoplasm // not recorded///0016593 // Cdc73/Paf1 complex // not recorded///0035327 // transcriptionally active chromatin // not recorded///0055087 // Ski complex // not recorded	0005515 // protein binding // inferred from electronic annotation	GO:0006351|GO:0006355|GO:0016055|GO:0032968|GO:0045638|GO:0045944|GO:0051571|GO:0080182|GO:2001162|GO:0005634|GO:0005737|GO:0016593|GO:0035327|GO:0055087|GO:0005515	chr9:54717158-54717619 (-) // 97.45 // qA5.3		ENSMUSG00000061559	December 2011 (Mouse Genome Sequencing Consortium and NCBI 38)	IPR001680 // WD40 repeat // 5.9E-5///IPR001680 // WD40 repeat // 1.5E-9///IPR001680 // WD40 repeat // 2.9E-15///IPR001680 // WD40 repeat // 4.4E-14///IPR001680 // WD40 repeat // 2.0E-9///IPR001680 // WD40 repeat // 5.7E-8///IPR001680 // WD40 repeat // 3.8E-9///IPR001680 // WD40 repeat // 9.6E-5///IPR001680 // WD40 repeat // 3.4E-9///IPR001680 // WD40 repeat // 7.0E-15///IPR001680 // WD40 repeat /…	1917493			NP_001020546///NP_001020547///NP_075680	NM_001025375///NM_001025376///NM_023191	BF730671	GenBank	Consensus sequence	D6RDC7///Q9ERF3///A0MNP4///Q8BKW0///Q8BVQ0	gb:BF730671 /DB_XREF=gi:12048535 /DB_XREF=mab67d04.x1 /CLONE=IMAGE:3975223 /FEA=EST /CNT=33 /TID=Mm.28437.2 /TIER=Stack /STK=33 /UG=Mm.28437 /LL=66317 /UG_GENE=2700038L12Rik /UG_TITLE=RIKEN cDNA 2700038L12 gene	AF309554 // Mus musculus meiotic recombination protein REC14 mRNA, complete cds. // gb // --- // chr9:54717153-54731438(-)///AK010283 // Mus musculus ES cells cDNA, RIKEN full-length enriched library, clone:2400004K09 product:MEIOTIC RECOMBINATION PROTEIN REC14 (2810418I05RIK PROTEIN) homolog [Mus musculus], full insert sequence. // gb // --- // chr9:54717156-54731438(-)///AK012342 // Mus musculu…	Mm.28437.2	full length	Mm.28437	Mm.28437
1432465_at	4.99941	13.3246	0	1.54284	1.54284	2.91367	M	P	4933414I06Rik	RIKEN cDNA 4933414I06 gene	74085								December 2011 (Mouse Genome Sequencing Consortium and NCBI 38)		1921335					AK016812	GenBank	Consensus sequence		gb:AK016812.1 /DB_XREF=gi:12855746 /FEA=mRNA /CNT=1 /TID=Mm.159134.1 /TIER=ConsEnd /STK=0 /UG=Mm.159134 /LL=74085 /UG_GENE=4933414I06Rik /UG_TITLE=RIKEN cDNA 4933414I06 gene /DEF=Mus musculus adult male testis cDNA, RIKEN full-length enriched library, clone:4933414I06:Early Protein (E6) containing protein, full insert sequence.	AK016812 // Mus musculus adult male testis cDNA, RIKEN full-length enriched library, clone:4933414I06 product:unclassifiable, full insert sequence. // gb // 11 // ---///n291396 // accn=AK016812 class=mRNAlike lncRNA name=Mouse noncoding transcript ref=FANTOM3 transcriptId=4933414I06 cpcScore=0.3131330 cnci=-0.1636620 // noncode // 11 // ---	Mm.159134.1			Mm.159134
1429501_s_at	40.6515	108.326	0	1.54256	1.54256	2.91311	P	P	Ppm1a	protein phosphatase 1A, magnesium dependent, alpha isoform	19042	0006470 // protein dephosphorylation // inferred from direct assay///0006499 // N-terminal protein myristoylation // inferred from direct assay///0010991 // negative regulation of SMAD protein complex assembly // not recorded///0016055 // Wnt receptor signaling pathway // not recorded///0016311 // dephosphorylation // not recorded///0030177 // positive regulation of Wnt receptor signaling pathway…	0005634 // nucleus // not recorded///0005737 // cytoplasm // inferred from electronic annotation///0005829 // cytosol // inferred from direct assay///0005829 // cytosol // inferred from electronic annotation///0005891 // voltage-gated calcium channel complex // not recorded///0016020 // membrane // inferred from direct assay///0016020 // membrane // inferred from electronic annotation///0043005 /…	0000287 // magnesium ion binding // inferred from electronic annotation///0003824 // catalytic activity // inferred from electronic annotation///0004721 // phosphoprotein phosphatase activity // inferred from direct assay///0004722 // protein serine/threonine phosphatase activity // not recorded///0004871 // signal transducer activity // not recorded///0008022 // protein C-terminus binding // not…	GO:0006470|GO:0006499|GO:0010991|GO:0016055|GO:0016311|GO:0030177|GO:0030512|GO:0035970|GO:0042347|GO:0042347|GO:0043123|GO:0043124|GO:0043124|GO:0045893|GO:0005634|GO:0005737|GO:0005829|GO:0005829|GO:0005891|GO:0016020|GO:0016020|GO:0043005|GO:0000287|GO:0003824|GO:0004721|GO:0004722|GO:0004871|GO:0008022|GO:0016787|GO:0030145|GO:0033192|GO:0046872|GO:0070412	chr12:72784328-72788220 (+) // 97.33 // qC3	EC:3.1.3.16		December 2011 (Mouse Genome Sequencing Consortium and NCBI 38)		99878			NP_032936	NM_008910	C85630	GenBank	Consensus sequence	Q8R4T7///P49443///Q9EQE2///Q9EQE3	gb:AK013543.1 /DB_XREF=gi:12850946 /FEA=mRNA /CNT=43 /TID=Mm.24256.1 /TIER=ConsEnd /STK=5 /UG=Mm.24256 /LL=72917 /UG_GENE=2900017D14Rik /UG_TITLE=RIKEN cDNA 2900017D14 gene /DEF=Mus musculus adult male hippocampus cDNA, RIKEN full-length enriched library, clone:2900017D14:hypothetical protein, full insert sequence.	AF369981 // Mus musculus PP alpha 2 mRNA, complete cds. // gb // 11 // ---///AK013543 // Mus musculus adult male hippocampus cDNA, RIKEN full-length enriched library, clone:2900017D14 product:protein phosphatase 1A, magnesium dependent, alpha isoform, full insert sequence. // gb // 11 // ---	Mm.24256.1	full length	Mm.261045	Mm.24256
1436550_at	52.2475	138.664	0	1.53673	1.53673	2.90137	P	P	Fbxo30	F-box protein 30	71865	0016567 // protein ubiquitination // inferred from electronic annotation		0004842 // ubiquitin-protein ligase activity // inferred from electronic annotation///0005515 // protein binding // inferred from electronic annotation///0008270 // zinc ion binding // inferred from electronic annotation///0046872 // metal ion binding // inferred from electronic annotation	GO:0016567|GO:0004842|GO:0005515|GO:0008270|GO:0046872	chr10:11297348-11298048 (+) // 91.27 // qA1		ENSMUSG00000047648	December 2011 (Mouse Genome Sequencing Consortium and NCBI 38)	IPR001810 // F-box domain, cyclin-like // 1.4E-10	1919115			NP_001161769///NP_082244	NM_001168297///NM_027968	BB706685	GenBank	Consensus sequence	Q8BJL1	gb:BB706685 /DB_XREF=gi:16055520 /DB_XREF=BB706685 /CLONE=7420492F17 /FEA=EST /CNT=13 /TID=Mm.44605.1 /TIER=Stack /STK=8 /UG=Mm.44605 /UG_TITLE=ESTs	AK137546 // Mus musculus adult male bone cDNA, RIKEN full-length enriched library, clone:9830137B09 product:F-box protein 30, full insert sequence. // gb // 10 // ---///ENSMUST00000129456 // cdna:known chromosome:GRCm38:10:11281330:11298052:1 gene:ENSMUSG00000047648 gene_biotype:protein_coding transcript_biotype:protein_coding // ensembl // 10 // ---	Mm.44605.1	est///full length	Mm.276229///Mm.403301	Mm.44605
1417723_at	71.7033	189.767	0	1.53269	1.53269	2.89324	P	P	Ube2j1	ubiquitin-conjugating enzyme E2J 1	56228	0008152 // metabolic process // inferred from electronic annotation///0016567 // protein ubiquitination // inferred from sequence or structural similarity///0018279 // protein N-linked glycosylation via asparagine // not recorded///0030433 // ER-associated protein catabolic process // not recorded	0005783 // endoplasmic reticulum // inferred from electronic annotation///0005789 // endoplasmic reticulum membrane // inferred from electronic annotation///0016020 // membrane // inferred from electronic annotation///0016021 // integral to membrane // inferred from electronic annotation	0000166 // nucleotide binding // inferred from electronic annotation///0004842 // ubiquitin-protein ligase activity // inferred from sequence or structural similarity///0005524 // ATP binding // inferred from electronic annotation///0016874 // ligase activity // inferred from electronic annotation///0016881 // acid-amino acid ligase activity // inferred from electronic annotation	GO:0008152|GO:0016567|GO:0018279|GO:0030433|GO:0005783|GO:0005789|GO:0016020|GO:0016021|GO:0000166|GO:0004842|GO:0005524|GO:0016874|GO:0016881	chr4:33031439-33052361 (+) // 94.4 // qA5	EC:6.3.2.19	ENSMUSG00000028277	December 2011 (Mouse Genome Sequencing Consortium and NCBI 38)	IPR000608 // Ubiquitin-conjugating enzyme, E2 // 3.3E-25///IPR000608 // Ubiquitin-conjugating enzyme, E2 // 4.6E-24	1926245			NP_062532	NM_019586	NM_019586	GenBank	Consensus sequence	Q3UDP8///F6SPK0///Q9JJZ4///B1AWT7///Q3TV38	gb:BF472749 /DB_XREF=gi:11541932 /DB_XREF=UI-M-BZ0-axl-b-11-0-UI.r1 /CLONE=UI-M-BZ0-axl-b-11-0-UI /FEA=FLmRNA /CNT=180 /TID=Mm.32920.1 /TIER=Stack /STK=48 /UG=Mm.32920 /LL=56228 /UG_GENE=Ncube1-pending /UG_TITLE=non-canonical ubiquitin conjugating enzyme 1 /FL=gb:BC024623.1 gb:NM_019586.1	AK003982 // Mus musculus 18-day embryo whole body cDNA, RIKEN full-length enriched library, clone:1110030I22 product:ubiquitin-conjugating enzyme E2, J1, full insert sequence. // gb // 11 // ---///AK149985 // Mus musculus bone marrow macrophage cDNA, RIKEN full-length enriched library, clone:G530113F10 product:ubiquitin-conjugating enzyme E2, J1, full insert sequence. // gb // 11 // ---///ENSMUST…	Mm.32920.1	est///full length	Mm.259095///Mm.474388	Mm.32920
1417454_at	123.702	326.994	0	1.53096	1.53096	2.88979	P	P	Cul4b	cullin 4B	72584	0006281 // DNA repair // inferred from electronic annotation///0006511 // ubiquitin-dependent protein catabolic process // inferred from electronic annotation///0006974 // response to DNA damage stimulus // inferred from electronic annotation///0007049 // cell cycle // inferred from electronic annotation///0016567 // protein ubiquitination // inferred from electronic annotation///0045732 // posit…	0005634 // nucleus // not recorded///0005886 // plasma membrane // not recorded///0031461 // cullin-RING ubiquitin ligase complex // inferred from electronic annotation///0031465 // Cul4B-RING ubiquitin ligase complex // not recorded	0031625 // ubiquitin protein ligase binding // inferred from electronic annotation	GO:0006281|GO:0006511|GO:0006974|GO:0007049|GO:0016567|GO:0045732|GO:1900087|GO:0005634|GO:0005886|GO:0031461|GO:0031465|GO:0031625	chrX:38531528-38576185 (-) // 99.44 // qA3.3			December 2011 (Mouse Genome Sequencing Consortium and NCBI 38)		1919834			NP_001103612///NP_082564	NM_001110142///NM_028288	AW536452	GenBank	Consensus sequence	Q3TP81///A2A432	gb:AW536452 /DB_XREF=gi:7178869 /DB_XREF=G0104F08-3 /CLONE=G0104F08 /FEA=FLmRNA /CNT=234 /TID=Mm.26885.1 /TIER=Stack /STK=93 /UG=Mm.26885 /LL=72584 /UG_GENE=Cul4b /UG_TITLE=cullin 4B /FL=gb:BC004026.1 gb:NM_028288.1 gb:BC010347.1	AK164640 // Mus musculus 13 days embryo stomach cDNA, RIKEN full-length enriched library, clone:D530008P12 product:cullin 4B, full insert sequence. // gb // 11 // ---///NM_001110142 // Mus musculus cullin 4B (Cul4b), transcript variant 2, mRNA. // refseq // 11 // ---///NM_028288 // Mus musculus cullin 4B (Cul4b), transcript variant 1, mRNA. // refseq // 11 // ---	Mm.26885.1	full length	Mm.327675	Mm.26885
1425334_at	14.4897	38.2866	0	1.53038	1.53038	2.88862	P	P	Gorasp1	golgi reassembly stacking protein 1	74498	0006810 // transport // inferred from electronic annotation///0007030 // Golgi organization // not recorded///0015031 // protein transport // inferred from electronic annotation///0050774 // negative regulation of dendrite morphogenesis // inferred from electronic annotation///0050774 // negative regulation of dendrite morphogenesis // inferred from sequence or structural similarity	0005794 // Golgi apparatus // inferred from direct assay///0016020 // membrane // inferred from electronic annotation	0005515 // protein binding // inferred from electronic annotation	GO:0006810|GO:0007030|GO:0015031|GO:0050774|GO:0050774|GO:0005794|GO:0016020|GO:0005515	chr9:119925256-119937565 (-) // 98.26 // qF3		ENSMUSG00000032513	December 2011 (Mouse Genome Sequencing Consortium and NCBI 38)	IPR024958 // GRASP55/65 PDZ-like domain // 1.3E-13///IPR024958 // GRASP55/65 PDZ-like domain // 1.1E-89	1921748			NP_083252	NM_028976	AV094567	GenBank	Consensus sequence	Q91X51///Q3TCN5	gb:BC012251.1 /DB_XREF=gi:15126639 /FEA=FLmRNA /CNT=85 /TID=Mm.27339.1 /TIER=FL /STK=2 /UG=Mm.27339 /LL=74498 /UG_GENE=5430411C10Rik /DEF=Mus musculus, Similar to golgi peripheral membrane protein p65, clone MGC:19028 IMAGE:4166619, mRNA, complete cds. /PROD=Similar to golgi peripheral membrane proteinp65 /FL=gb:BC012251.1	AK017293 // Mus musculus 6 days neonate head cDNA, RIKEN full-length enriched library, clone:5430411C10 product:SIMILAR TO GOLGI PERIPHERAL MEMBRANE PROTEIN P65 homolog [Mus musculus], full insert sequence. // gb // 11 // ---///BC012251 // Mus musculus golgi reassembly stacking protein 1, mRNA (cDNA clone MGC:19028 IMAGE:4166619), complete cds. // gb // 11 // ---///ENSMUST00000035099 // cdna:know…	Mm.27339.1	full length	Mm.104789	Mm.27339
1432499_a_at	113.09	297.557	0	1.52426	1.52426	2.8764	P	P	Ube4b	ubiquitination factor E4B, UFD2 homolog (S. cerevisiae)	63958	0000209 // protein polyubiquitination // inferred from direct assay///0000209 // protein polyubiquitination // inferred from mutant phenotype///0003222 // ventricular trabecula myocardium morphogenesis // inferred from mutant phenotype///0006457 // protein folding // non-traceable author statement///0006511 // ubiquitin-dependent protein catabolic process // inferred from mutant phenotype///00065…	0000151 // ubiquitin ligase complex // inferred from electronic annotation///0000151 // ubiquitin ligase complex // traceable author statement///0005634 // nucleus // inferred from direct assay///0005737 // cytoplasm // inferred from direct assay///0005737 // cytoplasm // inferred from electronic annotation	0004842 // ubiquitin-protein ligase activity // inferred from direct assay///0004842 // ubiquitin-protein ligase activity // traceable author statement///0005515 // protein binding // inferred from physical interaction///0019899 // enzyme binding // inferred from physical interaction///0034450 // ubiquitin-ubiquitin ligase activity // inferred from direct assay///0051082 // unfolded protein bindi…	GO:0000209|GO:0000209|GO:0003222|GO:0006457|GO:0006511|GO:0006511|GO:0006915|GO:0008626|GO:0009411|GO:0016567|GO:0031175|GO:0031175|GO:0034976|GO:0042787|GO:0044257|GO:0000151|GO:0000151|GO:0005634|GO:0005737|GO:0005737|GO:0004842|GO:0004842|GO:0005515|GO:0019899|GO:0034450|GO:0051082	chr4:149328421-149331500 (-) // 96.7 // qE2		ENSMUSG00000028960	December 2011 (Mouse Genome Sequencing Consortium and NCBI 38)	IPR003613 // U box domain // 8.7E-34///IPR003613 // U box domain // 1.8E-35///IPR019474 // Ubiquitin conjugation factor E4, core // 2.3E-188///IPR019474 // Ubiquitin conjugation factor E4, core // 1.1E-8	1927086			NP_071305	NM_022022	AK016093	GenBank	Consensus sequence	Q9ES00///Q80TU3///Q6NWW1///H7BXC2///Q3V426	gb:AK016093.1 /DB_XREF=gi:12854699 /GEN=Ube4b /FEA=mRNA /CNT=1 /TID=Mm.21634.2 /TIER=ConsEnd /STK=0 /UG=Mm.21634 /LL=63958 /UG_TITLE=ubiquitination factor E4B, UFD2 homolog (S. cerevisiae) /DEF=Mus musculus adult male testis cDNA, RIKEN full-length enriched library, clone:4930551I19:ubiquitination factor E4B (homologous to yeast UFD2), full insert sequence.	AF260926 // Mus musculus ubiquitin fusion degradation protein 2 (Ufd2) mRNA, complete cds. // gb // 11 // ---///AK016093 // Mus musculus adult male testis cDNA, RIKEN full-length enriched library, clone:4930551I19 product:ubiquitination factor E4B, UFD2 homolog (S. cerevisiae), full insert sequence. // gb // 11 // ---///AK029914 // Mus musculus adult male testis cDNA, RIKEN full-length enriched l…	Mm.21634.2	est///full length	Mm.393991///Mm.478205///Mm.487216///Mm.489997	Mm.21634
1444089_at	129.9	340.888	0	1.52047	1.52047	2.86884	P	P	Sptbn1	spectrin beta, non-erythrocytic 1	20742	0000281 // mitotic cytokinesis // not recorded///0007009 // plasma membrane organization // not recorded///0007182 // common-partner SMAD protein phosphorylation // inferred from direct assay///0007184 // SMAD protein import into nucleus // inferred from direct assay///0043001 // Golgi to plasma membrane protein transport // not recorded///0051693 // actin filament capping // inferred from electr…	0005634 // nucleus // inferred from direct assay///0005730 // nucleolus // not recorded///0005737 // cytoplasm // not recorded///0005856 // cytoskeleton // inferred from electronic annotation///0005886 // plasma membrane // inferred from direct assay///0008091 // spectrin // inferred from electronic annotation///0016020 // membrane // inferred from direct assay///0030673 // axolemma // inferred f…	0003779 // actin binding // inferred from electronic annotation///0005200 // structural constituent of cytoskeleton // not recorded///0005515 // protein binding // inferred from physical interaction///0005516 // calmodulin binding // inferred from electronic annotation///0005543 // phospholipid binding // inferred from electronic annotation///0030506 // ankyrin binding // not recorded///0032403 /…	GO:0000281|GO:0007009|GO:0007182|GO:0007184|GO:0043001|GO:0051693|GO:0071709|GO:0072661|GO:0072661|GO:0005634|GO:0005730|GO:0005737|GO:0005856|GO:0005886|GO:0008091|GO:0016020|GO:0030673|GO:0030863|GO:0031430|GO:0032437|GO:0043234|GO:0003779|GO:0005200|GO:0005515|GO:0005516|GO:0005543|GO:0030506|GO:0032403	chr11:30106841-30107809 (-) // 87.71 // qA3.3		ENSMUSG00000020315	December 2011 (Mouse Genome Sequencing Consortium and NCBI 38)	IPR001715 // Calponin homology domain // 2.4E-22///IPR001715 // Calponin homology domain // 5.1E-28///IPR002017 // Spectrin repeat // 3.2E-18///IPR002017 // Spectrin repeat // 3.8E-25///IPR002017 // Spectrin repeat // 4.7E-28///IPR002017 // Spectrin repeat // 4.9E-31///IPR002017 // Spectrin repeat // 1.9E-25///IPR002017 // Spectrin repeat // 1.6E-25///IPR002017 // Spectrin repeat // 2.1E-23///IPR…	98388			NP_033286///NP_787030	NM_009260///NM_175836	AV016275	GenBank	Consensus sequence	Q62261///P70435///Q3TTX2///Q3TZN6///Q8C509///Q9R1Y9///Q5DTR4///Q8BQ35///Q8R1C2///Q9Z2V0	gb:AV016275 /DB_XREF=gi:16356302 /DB_XREF=AV016275 /CLONE=1110064I02 /FEA=EST /CNT=6 /TID=Mm.31326.1 /TIER=ConsEnd /STK=2 /UG=Mm.31326 /UG_TITLE=ESTs	AK075675 // Mus musculus 18-day embryo whole body cDNA, RIKEN full-length enriched library, clone:1110064I02 product:unclassifiable, full insert sequence. // gb // 11 // ---///ENSMUST00000102838 // cdna:known chromosome:GRCm38:11:30106785:30198257:-1 gene:ENSMUSG00000020315 gene_biotype:protein_coding transcript_biotype:protein_coding // ensembl // 11 // ---///n297258 // accn=AK075675 class=mRNAl…	Mm.31326.1	est///full length	Mm.123110///Mm.437147///Mm.458963	Mm.31326
1417644_at	52.0614	136.185	0	1.51585	1.51585	2.85968	P	P	Sspn	sarcospan	16651		0005886 // plasma membrane // inferred from electronic annotation///0016020 // membrane // inferred from electronic annotation///0016021 // integral to membrane // inferred from electronic annotation///0030054 // cell junction // inferred from electronic annotation///0030133 // transport vesicle // not recorded///0042383 // sarcolemma // inferred from direct assay///0045202 // synapse // inferred…		GO:0005886|GO:0016020|GO:0016021|GO:0030054|GO:0030133|GO:0042383|GO:0045202|GO:0045211	chr6:145934123-145965224 (+) // 87.33 // qG3		ENSMUSG00000030255	December 2011 (Mouse Genome Sequencing Consortium and NCBI 38)	IPR007237 // CD20-like // 1.5E-13///IPR007237 // CD20-like // 3.5E-25	1353511			NP_034786	NM_010656	BC021484	GenBank	Consensus sequence	Q3TRE0///Q62147///E9Q8Y7///Q3TPB3///Q8VDN8	gb:NM_010656.1 /DB_XREF=gi:6754475 /GEN=Sspn /FEA=FLmRNA /CNT=118 /TID=Mm.1209.1 /TIER=FL+Stack /STK=40 /UG=Mm.1209 /LL=16651 /DEF=Mus musculus sarcospan (Sspn), mRNA. /PROD=sarcospan /FL=gb:NM_010656.1 gb:BC021484.1 gb:U02487.1	AK148179 // Mus musculus B16 F10Y cells cDNA, RIKEN full-length enriched library, clone:G370042C22 product:sarcospan, full insert sequence. // gb // 11 // ---///ENSMUST00000032383 // cdna:known chromosome:GRCm38:6:145934122:145965223:1 gene:ENSMUSG00000030255 gene_biotype:protein_coding transcript_biotype:protein_coding // ensembl // 11 // ---///ENSMUST00000111701 // cdna:putative chromosome:GRCm…	Mm.1209.1	est///full length	Mm.402273///Mm.428006///Mm.472159///Mm.49689	Mm.1209
1437290_at	87.1086	227.333	0	1.51249	1.51249	2.85301	P	P	Impad1	inositol monophosphatase domain containing 1	242291	0001501 // skeletal system development // inferred from mutant phenotype///0001958 // endochondral ossification // inferred from mutant phenotype///0002063 // chondrocyte development // inferred from mutant phenotype///0006021 // inositol biosynthetic process // inferred from electronic annotation///0009791 // post-embryonic development // inferred from mutant phenotype///0016311 // dephosphoryla…	0005794 // Golgi apparatus // not recorded///0016020 // membrane // inferred from electronic annotation///0016021 // integral to membrane // inferred from electronic annotation	0008254 // 3'-nucleotidase activity // inferred from direct assay///0008441 // 3'(2'),5'-bisphosphate nucleotidase activity // inferred from electronic annotation///0008934 // inositol monophosphate 1-phosphatase activity // inferred from electronic annotation///0016787 // hydrolase activity // inferred from electronic annotation///0046872 // metal ion binding // inferred from electronic annotati…	GO:0001501|GO:0001958|GO:0002063|GO:0006021|GO:0009791|GO:0016311|GO:0030204|GO:0042733|GO:0046854|GO:0005794|GO:0016020|GO:0016021|GO:0008254|GO:0008441|GO:0008934|GO:0016787|GO:0046872|GO:0052832|GO:0052833|GO:0052834	chr4:4762479-4767832 (-) // 96.56 // qA1	EC:3.1.3.25///EC:3.1.3.7	ENSMUSG00000066324	December 2011 (Mouse Genome Sequencing Consortium and NCBI 38)	IPR000760 // Inositol monophosphatase // 4.3E-42	1915720			NP_808398	NM_177730	BG797423	GenBank	Consensus sequence	Q80V26///Q8C7C0	gb:BG797423 /DB_XREF=gi:14144184 /DB_XREF=ic15c07.x1 /FEA=EST /CNT=217 /TID=Mm.24703.1 /TIER=Stack /STK=14 /UG=Mm.24703 /LL=99981 /UG_GENE=AA408880 /UG_TITLE=expressed sequence AA408880	AK045075 // Mus musculus 9.5 days embryo parthenogenote cDNA, RIKEN full-length enriched library, clone:B130024P04 product:unclassifiable, full insert sequence. // gb // 11 // ---///ENSMUST00000084949 // cdna:known chromosome:GRCm38:4:4762484:4793355:-1 gene:ENSMUSG00000066324 gene_biotype:protein_coding transcript_biotype:protein_coding // ensembl // 11 // ---///n277974 // accn=AK045075 class=mR…	Mm.24703.1	est///full length	Mm.218889///Mm.369779///Mm.396978///Mm.397567///Mm.400133///Mm.473786///Mm.475581///Mm.486932	Mm.24703
1444235_at	41.2242	107.251	0	1.508	1.508	2.84415	P	P	1700025G04Rik	RIKEN cDNA 1700025G04 gene	69399					chr1:151884523-151885990 (-) // 99.59 // qG2		ENSMUSG00000032666	December 2011 (Mouse Genome Sequencing Consortium and NCBI 38)					NP_932107	NM_197990	BM236039	GenBank	Consensus sequence	Q8K207///Q3TJL3	gb:BM236039 /DB_XREF=gi:17871309 /DB_XREF=K0429C04-3 /CLONE=K0429C04 /FEA=EST /CNT=7 /TID=Mm.100990.1 /TIER=ConsEnd /STK=2 /UG=Mm.100990 /UG_TITLE=ESTs	ENSMUST00000044581 // cdna:known chromosome:GRCm38:1:151884524:152090320:-1 gene:ENSMUSG00000032666 gene_biotype:protein_coding transcript_biotype:protein_coding // ensembl // 11 // ---///NM_197990 // Mus musculus RIKEN cDNA 1700025G04 gene (1700025G04Rik), mRNA. // refseq // 11 // ---	Mm.100990.1	est///full length	Mm.278031///Mm.437411///Mm.438005///Mm.462655	Mm.100990
[truncated: 644 more rows]

## Sheet: (4-c) x 0.5 in PP
Supplemental Table S5. Microarray results showing genes that were downregulated to less than half (siFMR1 vs siCPEB1)
#Experiment: (4) siFMR1 vs siCPEB1
#Technology: Affymetrix.GeneChip.Mouse430_2
[truncated: 528 more rows]
