# Supplementary material for: Cytoplasmic Polyadenylation Element-Binding Protein 1 Post-transcriptionally Regulates Fragile X Mental Retardation 1 Expression Through 3′ Untranslated Region in Central Nervous System Neurons
Source: Front Cell Neurosci. 2022 Apr 15;16:869398. doi: 10.3389/fncel.2022.869398 (PMC9051318; doi:10.3389/fncel.2022.869398)
Supplement: Supplementary file 6 [file Table_6.XLSX]

## Sheet: (5-b) x 2.0 in PP
Supplemental Table S6. Microarray results showing genes that represent more than two-fold upregulation (siCPEB1 and siFMR1 vs siCPEB1)
#Experiment: (5) siCPEB1 and siFMR1 vs siCPEB1
#Technology: Affymetrix.GeneChip.Mouse430_2
Probe Set ID	[CPEB1 siRNA](raw)	[CPEB1 and FMR1 siRNA](raw)	[CPEB1 siRNA](normalized)	[CPEB1 and FMR1 siRNA](normalized)	Fold Change (log)	Fold Change	[CPEB1 siRNA](flag)	[CPEB1 and FMR1 siRNA](flag)	Gene Symbol	Gene Title	Entrez Gene	Gene Ontology Biological Process	Gene Ontology Cellular Component	Gene Ontology Molecular Function	GO(Avadis)	Alignments	EC	Ensembl	Genome Version	InterPro	MGI Name	OMIM	Pathway	RefSeq Protein ID	RefSeq Transcript ID	Representative Public ID	Sequence Source	Sequence Type	SwissProt	Target Description	Transcript Assignments	Transcript ID(Array Design)	Unigene Cluster Type	UniGene ID	Archival UniGene Cluster
1420380_at	24.8122	197.269	0	2.96364	2.96364	7.80091	P	P	Ccl2	chemokine (C-C motif) ligand 2	20296	0000165 // MAPK cascade // inferred from electronic annotation///0001525 // angiogenesis // traceable author statement///0001666 // response to hypoxia // inferred from electronic annotation///0001938 // positive regulation of endothelial cell proliferation // not recorded///0002548 // monocyte chemotaxis // inferred from electronic annotation///0006874 // cellular calcium ion homeostasis // not …	0005576 // extracellular region // inferred from electronic annotation///0005615 // extracellular space // inferred from direct assay///0005615 // extracellular space // not recorded///0005737 // cytoplasm // not recorded///0043025 // neuronal cell body // not recorded	0001664 // G-protein coupled receptor binding // inferred from direct assay///0005125 // cytokine activity // inferred from electronic annotation///0005515 // protein binding // inferred from physical interaction///0008009 // chemokine activity // not recorded///0008201 // heparin binding // not recorded///0031727 // CCR2 chemokine receptor binding // inferred from physical interaction///0031727 …	GO:0000165|GO:0001525|GO:0001666|GO:0001938|GO:0002548|GO:0006874|GO:0006935|GO:0006954|GO:0006955|GO:0007010|GO:0007179|GO:0007568|GO:0008360|GO:0009408|GO:0009611|GO:0009612|GO:0009617|GO:0010332|GO:0010574|GO:0010759|GO:0014823|GO:0016525|GO:0019221|GO:0030593|GO:0031100|GO:0031663|GO:0032496|GO:0032570|GO:0033552|GO:0034351|GO:0035684|GO:0035702|GO:0042493|GO:0043066|GO:0043200|GO:0043491|GO:…	chr11:82035583-82037456 (+) // 94.85 // qC		ENSMUSG00000035385	December 2011 (Mouse Genome Sequencing Consortium and NCBI 38)	IPR001811 // Chemokine interleukin-8-like domain // 1.7E-26	98259			NP_035463	NM_011333	AF065933	GenBank	Consensus sequence	Q5SVU3///Q3U5S8///Q3U5L6///P10148///Q7TMS1	gb:AF065933.1 /DB_XREF=gi:6531370 /GEN=Scya2 /FEA=FLmRNA /CNT=23 /TID=Mm.145.1 /TIER=FL /STK=5 /UG=Mm.145 /LL=20296 /DEF=Mus musculus strain NODLtJ small inducible cytokine A2 precursor (Scya2) mRNA, complete cds. /PROD=small inducible cytokine A2 precursor /FL=gb:NM_011333.1 gb:AF065932.1 gb:AF065931.1 gb:AF065930.1 gb:AF065929.1 gb:AF065933.1	AF065930 // Mus musculus strain B10.S/J small inducible cytokine A2 precursor (Scya2) mRNA, complete cds. // gb // 11 // ---///AF065931 // Mus musculus strain BALB/cJ small inducible cytokine A2 precursor (Scya2) mRNA, complete cds. // gb // 11 // ---///AF065932 // Mus musculus strain DBA/2J small inducible cytokine A2 precursor (Scya2) mRNA, complete cds. // gb // 11 // ---///AF065933 // Mus mus…	Mm.145.1	est///full length	Mm.290320///Mm.413131	Mm.145
1441843_s_at	7.77994	31.8292	0	2.00512	2.00512	4.01421	P	P	5230400M03Rik	RIKEN cDNA 5230400M03 gene	100502767					chr2:52870035-52870349 (+) // 98.73 // qC1.1			December 2011 (Mouse Genome Sequencing Consortium and NCBI 38)		3026996				XR_104684///XR_107377	BB312292	GenBank	Consensus sequence		gb:BB312292 /DB_XREF=gi:9012997 /DB_XREF=BB312292 /CLONE=B230333G24 /FEA=EST /CNT=4 /TID=Mm.131442.1 /TIER=ConsEnd /STK=4 /UG=Mm.131442 /UG_TITLE=ESTs	AK030345 // Mus musculus adult male xiphoid cartilage cDNA, RIKEN full-length enriched library, clone:5230400M03 product:unclassifiable, full insert sequence. // gb // 11 // ---///n291073 // accn=AK030345 class=mRNAlike lncRNA name=Mouse noncoding transcript ref=FANTOM3 transcriptId=5230400M03 cpcScore=0.5270730 cnci=-0.2566287 // noncode // 11 // ---	Mm.131442.1		Mm.274277	Mm.131442
1421239_at	8.00786	28.212	0	1.78942	1.78942	3.45675	P	P	Il6st	interleukin 6 signal transducer	16195	0005977 // glycogen metabolic process // inferred from mutant phenotype///0006642 // triglyceride mobilization // not recorded///0007165 // signal transduction // inferred from direct assay///0008284 // positive regulation of cell proliferation // inferred from genetic interaction///0008284 // positive regulation of cell proliferation // not recorded///0008593 // regulation of Notch signaling pat…	0005615 // extracellular space // not recorded///0005896 // interleukin-6 receptor complex // not recorded///0005900 // oncostatin-M receptor complex // not recorded///0009897 // external side of plasma membrane // inferred from direct assay///0016020 // membrane // inferred from electronic annotation///0016021 // integral to membrane // inferred from electronic annotation///0030425 // dendrite /…	0004896 // cytokine receptor activity // inferred from electronic annotation///0004897 // ciliary neurotrophic factor receptor activity // not recorded///0004915 // interleukin-6 receptor activity // not recorded///0004921 // interleukin-11 receptor activity // inferred from direct assay///0004923 // leukemia inhibitory factor receptor activity // not recorded///0004924 // oncostatin-M receptor a…	GO:0005977|GO:0006642|GO:0007165|GO:0008284|GO:0008284|GO:0008593|GO:0014911|GO:0019221|GO:0019221|GO:0034097|GO:0038154|GO:0038165|GO:0042102|GO:0042511|GO:0042517|GO:0045669|GO:0048711|GO:0048861|GO:0051481|GO:0070102|GO:0070104|GO:0070106|GO:0070120|GO:0005615|GO:0005896|GO:0005900|GO:0009897|GO:0016020|GO:0016021|GO:0030425|GO:0032809|GO:0043025|GO:0044297|GO:0070110|GO:0004896|GO:0004897|GO:…	chr13:112464135-112505438 (+) // 94.34 // qD2.2		ENSMUSG00000021756	December 2011 (Mouse Genome Sequencing Consortium and NCBI 38)	IPR003961 // Fibronectin, type III // 1.2E-11///IPR003961 // Fibronectin, type III // 1.6E-12///IPR010457 // Immunoglobulin C2-set-like, ligand-binding // 1.3E-33///IPR015321 // Interleukin-6 receptor alpha chain, binding // 1.2E-10	96560			NP_034690	NM_010560	AA717838	GenBank	Consensus sequence	Q3UQA0///Q6PDI9///Q00560///Q3TDT5	gb:NM_010560.1 /DB_XREF=gi:6754337 /GEN=Il6st /FEA=FLmRNA /CNT=18 /TID=Mm.4364.1 /TIER=FL /STK=2 /UG=Mm.4364 /LL=16195 /DEF=Mus musculus interleukin 6 signal transducer (Il6st), mRNA. /PROD=interleukin 6 signal transducer /FL=gb:NM_010560.1 gb:M83336.1	AK142637 // Mus musculus 10 days lactation, adult female mammary gland cDNA, RIKEN full-length enriched library, clone:D730026P19 product:interleukin 6 signal transducer, full insert sequence. // gb // 10 // ---///BC058679 // Mus musculus interleukin 6 signal transducer, mRNA (cDNA clone MGC:76374 IMAGE:6834623), complete cds. // gb // 9 // ---///ENSMUST00000070731 // cdna:known chromosome:GRCm38…	Mm.4364.1	est///full length	Mm.4364///Mm.481483	Mm.4364
1455866_x_at	7.53784	26.3799	0	1.77981	1.77981	3.43381	M	P	Txnl1	thioredoxin-like 1	53382	0006662 // glycerol ether metabolic process // inferred from electronic annotation///0006810 // transport // inferred from electronic annotation///0022900 // electron transport chain // inferred from electronic annotation///0045454 // cell redox homeostasis // inferred from electronic annotation///0055114 // oxidation-reduction process // not recorded	0000502 // proteasome complex // inferred from electronic annotation///0005634 // nucleus // inferred from electronic annotation///0005737 // cytoplasm // not recorded	0009055 // electron carrier activity // inferred from electronic annotation///0015035 // protein disulfide oxidoreductase activity // inferred from electronic annotation///0015036 // disulfide oxidoreductase activity // not recorded	GO:0006662|GO:0006810|GO:0022900|GO:0045454|GO:0055114|GO:0000502|GO:0005634|GO:0005737|GO:0009055|GO:0015035|GO:0015036	chr18:63664099-63664332 (-) // 72.17 // qE1		ENSMUSG00000024583	December 2011 (Mouse Genome Sequencing Consortium and NCBI 38)	IPR010400 // PITH domain // 4.8E-41///IPR013766 // Thioredoxin domain // 3.6E-21	1860078			NP_058072	NM_016792	AV300942	GenBank	Consensus sequence	Q8CDN6///Q3UNH3///Q3U8R9///Q3UBF4	gb:AV300942 /DB_XREF=gi:6333456 /DB_XREF=AV300942 /CLONE=5730489M08 /FEA=EST /CNT=34 /TID=Mm.19169.3 /TIER=Stack /STK=34 /UG=Mm.19169 /LL=53382 /UG_GENE=Txnl /UG_TITLE=thioredoxin-like (32kD)	AF052660 // Mus musculus thioredoxin-related protein mRNA, complete cds. // gb // --- // chr18:63664101-63692188(-)///AK029807 // Mus musculus adult male testis cDNA, RIKEN full-length enriched library, clone:4930572E18 product:thioredoxin-like (32kD), full insert sequence. // gb // --- // chr18:63662800-63692359(-)///AK051698 // Mus musculus 12 days embryo spinal ganglion cDNA, RIKEN full-length…	Mm.19169.3	est///full length	Mm.19169///Mm.431551	Mm.19169
1443603_at	5.63338	19.464	0	1.76133	1.76133	3.39011	P	P								chr1:7158173-7158660 (+) // 99.79 // qA1			December 2011 (Mouse Genome Sequencing Consortium and NCBI 38)							BB213784	GenBank	Consensus sequence		gb:BB213784 /DB_XREF=gi:16352900 /DB_XREF=BB213784 /CLONE=A530014A13 /FEA=EST /CNT=3 /TID=Mm.152862.1 /TIER=ConsEnd /STK=3 /UG=Mm.152862 /UG_TITLE=ESTs	BB213784 // /DB_XREF=BB213784 /CLONE=A530014A13 // gb // --- // ---	Mm.152862.1			Mm.152862
1447940_a_at	11.5347	39.2786	0	1.74036	1.74036	3.34119	P	P	Braf	Braf transforming gene	109880	0000165 // MAPK cascade // not recorded///0000186 // activation of MAPKK activity // not recorded///0006468 // protein phosphorylation // inferred from direct assay///0006468 // protein phosphorylation // not recorded///0007165 // signal transduction // inferred from electronic annotation///0010628 // positive regulation of gene expression // not recorded///0016310 // phosphorylation // inferred …	0005634 // nucleus // not recorded///0005737 // cytoplasm // inferred from direct assay///0005886 // plasma membrane // inferred from direct assay///0016020 // membrane // not recorded///0043005 // neuron projection // not recorded	0000166 // nucleotide binding // inferred from electronic annotation///0004672 // protein kinase activity // inferred from direct assay///0004672 // protein kinase activity // not recorded///0004674 // protein serine/threonine kinase activity // not recorded///0004709 // MAP kinase kinase kinase activity // not recorded///0005057 // receptor signaling protein activity // inferred from electronic …	GO:0000165|GO:0000186|GO:0006468|GO:0006468|GO:0007165|GO:0010628|GO:0016310|GO:0033138|GO:0035556|GO:0043066|GO:0043434|GO:0043524|GO:0051291|GO:0051591|GO:0070374|GO:0070849|GO:0070849|GO:0071277|GO:0005634|GO:0005737|GO:0005886|GO:0016020|GO:0043005|GO:0000166|GO:0004672|GO:0004672|GO:0004674|GO:0004709|GO:0005057|GO:0005509|GO:0005515|GO:0005524|GO:0016301|GO:0016740|GO:0016772|GO:0031434|GO:…	chr6:39611728-39614052 (-) // 87.75 // qB1	EC:2.7.11.1		December 2011 (Mouse Genome Sequencing Consortium and NCBI 38)		88190		Integrin-mediated_cell_adhesion_KEGG // GenMAPP///MAPK_Cascade // GenMAPP	NP_647455	NM_139294	BB327307	GenBank	Consensus sequence	P28028///Q9JJU4///Q9JJU6	gb:BB327307 /DB_XREF=gi:9036070 /DB_XREF=BB327307 /CLONE=B430216K04 /FEA=EST /CNT=25 /TID=Mm.32876.2 /TIER=ConsEnd /STK=1 /UG=Mm.32876 /UG_TITLE=ESTs, Weakly similar to A34615 profilaggrin - rat (R.norvegicus)	AK046760 // Mus musculus 4 days neonate thymus cDNA, RIKEN full-length enriched library, clone:B630013K21 product:unclassifiable, full insert sequence. // gb // 11 // ---///n276841 // accn=AK046760 class=mRNAlike lncRNA name=Mouse noncoding transcript ref=FANTOM3 transcriptId=B630013K21 cpcScore=-1.5906100 cnci=-0.3541580 // noncode // 11 // ---	Mm.32876.2			Mm.32876
1456572_x_at	26.346	89.6759	0	1.73973	1.73973	3.33973	M	P	Cct4	chaperonin containing Tcp1, subunit 4 (delta)	12464	0006457 // protein folding // inferred from electronic annotation///0007339 // binding of sperm to zona pellucida // inferred from direct assay///0044267 // cellular protein metabolic process // inferred from electronic annotation	0002199 // zona pellucida receptor complex // inferred from direct assay///0005634 // nucleus // not recorded///0005737 // cytoplasm // not recorded///0005813 // centrosome // not recorded///0005815 // microtubule organizing center // inferred from electronic annotation///0005832 // chaperonin-containing T-complex // inferred from direct assay///0005856 // cytoskeleton // inferred from electronic…	0000166 // nucleotide binding // inferred from electronic annotation///0005524 // ATP binding // inferred from electronic annotation///0051082 // unfolded protein binding // inferred from electronic annotation	GO:0006457|GO:0007339|GO:0044267|GO:0002199|GO:0005634|GO:0005737|GO:0005813|GO:0005815|GO:0005832|GO:0005856|GO:0005874|GO:0042470|GO:0044297|GO:0000166|GO:0005524|GO:0051082	chr11:23003137-23003336 (+) // 55.03 // qA3.2		ENSMUSG00000007739	December 2011 (Mouse Genome Sequencing Consortium and NCBI 38)	IPR002423 // Chaperonin Cpn60/TCP-1 // 3.4E-151///IPR002423 // Chaperonin Cpn60/TCP-1 // 3.0E-126	104689			NP_033967	NM_009837	AV216906	GenBank	Consensus sequence	Q564F4///Q3UJZ8///Q3TII0///P80315///G5E839	gb:AV216906 /DB_XREF=gi:6157750 /DB_XREF=AV216906 /CLONE=2410168J17 /FEA=EST /CNT=9 /TID=Mm.6821.5 /TIER=Stack /STK=9 /UG=Mm.6821 /LL=12464 /UG_GENE=Cct4 /UG_TITLE=chaperonin subunit 4 (delta)	AK010634 // Mus musculus ES cells cDNA, RIKEN full-length enriched library, clone:2410038N06 product:chaperonin subunit 4 (delta), full insert sequence. // gb // --- // chr11:22990625-23003336(+)///AK088703 // Mus musculus 2 days neonate thymus thymic cells cDNA, RIKEN full-length enriched library, clone:E430024B07 product:chaperonin subunit 4 (delta), full insert sequence. // gb // --- // chr11:…	Mm.6821.5	full length	Mm.296985	Mm.6821
1422640_at	19.8705	67.2801	0	1.73214	1.73214	3.32221	P	P	Pcdhb9	protocadherin beta 9	93880	0007155 // cell adhesion // inferred from electronic annotation///0007156 // homophilic cell adhesion // inferred from electronic annotation	0005886 // plasma membrane // inferred from electronic annotation///0016020 // membrane // inferred from electronic annotation///0016021 // integral to membrane // inferred from electronic annotation	0005509 // calcium ion binding // inferred from electronic annotation	GO:0007155|GO:0007156|GO:0005886|GO:0016020|GO:0016021|GO:0005509	chr18:37400856-37404283 (+) // 99.94 // qB3		ENSMUSG00000051242	December 2011 (Mouse Genome Sequencing Consortium and NCBI 38)	IPR002126 // Cadherin // 1.1E-13///IPR002126 // Cadherin // 4.4E-20///IPR002126 // Cadherin // 4.5E-15///IPR002126 // Cadherin // 1.8E-20///IPR002126 // Cadherin // 4.4E-13///IPR013164 // Cadherin, N-terminal // 1.6E-35	2136744			NP_444364	NM_053134	NM_053134	GenBank	Consensus sequence	Q8CCK1///Q91XZ1///E9Q5G2///Q925M0	gb:NM_053134.1 /DB_XREF=gi:16716434 /GEN=Pcdhb9 /FEA=FLmRNA /CNT=35 /TID=Mm.125898.1 /TIER=FL+Stack /STK=23 /UG=Mm.125898 /LL=93880 /DEF=Mus musculus protocadherin beta 9 (Pcdhb9), mRNA. /PROD=protocadherin beta 9 /FL=gb:NM_053134.1 gb:AY013791.1	AK032626 // Mus musculus adult male olfactory brain cDNA, RIKEN full-length enriched library, clone:6432401H06 product:protocadherin beta 9, full insert sequence. // gb // 11 // ---///BC055319 // Mus musculus protocadherin beta 9, mRNA (cDNA clone MGC:65696 IMAGE:5703531), complete cds. // gb // 11 // ---///BC062640 // Mus musculus protocadherin beta 9, mRNA (cDNA clone MGC:66841 IMAGE:5703531), …	Mm.125898.1	full length	Mm.286019	Mm.125898
1441476_at	8.94829	30.1685	0	1.72595	1.72595	3.30799	P	P	Socs2	suppressor of cytokine signaling 2	216233	0007595 // lactation // inferred from genetic interaction///0007595 // lactation // inferred from mutant phenotype///0009968 // negative regulation of signal transduction // inferred from electronic annotation///0016567 // protein ubiquitination // inferred from electronic annotation///0032355 // response to estradiol stimulus // not recorded///0032870 // cellular response to hormone stimulus // …		0005131 // growth hormone receptor binding // inferred from physical interaction///0005159 // insulin-like growth factor receptor binding // not recorded///0005515 // protein binding // inferred from electronic annotation	GO:0007595|GO:0007595|GO:0009968|GO:0016567|GO:0032355|GO:0032870|GO:0035556|GO:0040008|GO:0040014|GO:0040015|GO:0040015|GO:0045666|GO:0046426|GO:0060396|GO:0060749|GO:0060749|GO:0005131|GO:0005159|GO:0005515	chr10:95385357-95386033 (-) // 73.65 // qC2		ENSMUSG00000020027	December 2011 (Mouse Genome Sequencing Consortium and NCBI 38)	IPR000980 // SH2 domain // 1.1E-15///IPR001496 // SOCS protein, C-terminal // 3.1E-17				NP_001162126///NP_001162127///NP_001162128///NP_031732	NM_001168655///NM_001168656///NM_001168657///NM_007706	BB067407	GenBank	Consensus sequence	F6RVG2///Q8CCG3///O35717///Q548Q7	gb:BB067407 /DB_XREF=gi:15404228 /DB_XREF=BB067407 /CLONE=8030460M17 /FEA=EST /CNT=4 /TID=Mm.209680.1 /TIER=ConsEnd /STK=4 /UG=Mm.209680 /UG_TITLE=ESTs	ENSMUST00000139210 // cdna:known chromosome:GRCm38:10:95385362:95413109:-1 gene:ENSMUSG00000020027 gene_biotype:protein_coding transcript_biotype:nonsense_mediated_decay // ensembl // 11 // ---	Mm.209680.1	est	Mm.411165///Mm.474283	Mm.209680
1437189_x_at	14.1245	46.8793	0	1.70334	1.70334	3.25655	M	P	Eif3m	eukaryotic translation initiation factor 3, subunit M	98221	0001731 // formation of translation preinitiation complex // inferred from electronic annotation///0006412 // translation // inferred from electronic annotation///0006413 // translational initiation // inferred from electronic annotation///0006446 // regulation of translational initiation // inferred from electronic annotation	0005737 // cytoplasm // inferred from electronic annotation///0005852 // eukaryotic translation initiation factor 3 complex // not recorded///0016282 // eukaryotic 43S preinitiation complex // inferred from electronic annotation///0033290 // eukaryotic 48S preinitiation complex // inferred from electronic annotation	0003743 // translation initiation factor activity // inferred from electronic annotation///0005488 // binding // inferred from electronic annotation///0005515 // protein binding // inferred from electronic annotation	GO:0001731|GO:0006412|GO:0006413|GO:0006446|GO:0005737|GO:0005852|GO:0016282|GO:0033290|GO:0003743|GO:0005488|GO:0005515	chr1:21511862-21512311 (-) // 89.51 // qA4	EC:3.6.5.3	ENSMUSG00000027170///ENSMUSG00000082935	December 2011 (Mouse Genome Sequencing Consortium and NCBI 38)	IPR000717 // Proteasome component (PCI) domain // 3.7E-19///IPR000717 // Proteasome component (PCI) domain // 1.5E-19	1351744			NP_663355	NM_145380	BB311104	GenBank	Consensus sequence	Q99JX4///A2A701///A2A702	gb:BB311104 /DB_XREF=gi:9011809 /DB_XREF=BB311104 /CLONE=B230321N11 /FEA=EST /CNT=24 /TID=Mm.30078.2 /TIER=Stack /STK=23 /UG=Mm.30078 /UG_TITLE=Mus musculus, Similar to dendritic cell protein, clone MGC:11741 IMAGE:3969335, mRNA, complete cds	AK077480 // Mus musculus 8 days embryo whole body cDNA, RIKEN full-length enriched library, clone:5730419P17 product:dendritic cell protein GA17, full insert sequence. // gb // --- // chr1:21511869-21513096(-)///AK084738 // Mus musculus 13 days embryo heart cDNA, RIKEN full-length enriched library, clone:D330037E13 product:dendritic cell protein GA17, full insert sequence. // gb // --- // chr1:21…	Mm.30078.2	full length	Mm.379278	Mm.30078
1450417_a_at	26.483	87.1355	0	1.69079	1.69079	3.22833	P	P	Rps20	ribosomal protein S20	67427	0006412 // translation // inferred from electronic annotation	0005622 // intracellular // inferred from electronic annotation///0005737 // cytoplasm // inferred from electronic annotation///0005840 // ribosome // inferred from electronic annotation///0015935 // small ribosomal subunit // inferred from electronic annotation///0022627 // cytosolic small ribosomal subunit // not recorded///0030529 // ribonucleoprotein complex // inferred from electronic annota…	0003723 // RNA binding // inferred from electronic annotation///0003735 // structural constituent of ribosome // inferred from electronic annotation	GO:0006412|GO:0005622|GO:0005737|GO:0005840|GO:0015935|GO:0022627|GO:0030529|GO:0003723|GO:0003735	chr4:3831584-3835601 (-) // 76.73 // qA1		ENSMUSG00000028234	December 2011 (Mouse Genome Sequencing Consortium and NCBI 38)	IPR001848 // Ribosomal protein S10 // 4.6E-38				NP_080423	NM_026147	BG070206	GenBank	Consensus sequence	P60867///Q5BLK2	gb:NM_026147.1 /DB_XREF=gi:13385651 /GEN=Rps20 /FEA=FLmRNA /CNT=26 /TID=Mm.21938.1 /TIER=FL /STK=1 /UG=Mm.21938 /LL=67427 /DEF=Mus musculus ribosomal protein S20 (Rps20), mRNA. /PROD=ribosomal protein S20 /FL=gb:NM_026147.1	AK014594 // Mus musculus 0 day neonate skin cDNA, RIKEN full-length enriched library, clone:4632426K06 product:ribosomal protein S20, full insert sequence. // gb // 11 // ---///AK079435 // Mus musculus adult female vagina cDNA, RIKEN full-length enriched library, clone:9930019G18 product:ribosomal protein S20, full insert sequence. // gb // 11 // ---///ENSMUST00000138502 // cdna:known chromosome:…	Mm.21938.1	est	Mm.416110///Mm.473992	Mm.21938
1459913_at	6.56287	21.4601	0	1.68185	1.68185	3.20839	M	P	Tnfsf10	tumor necrosis factor (ligand) superfamily, member 10	22035	0006915 // apoptotic process // inferred from electronic annotation///0006955 // immune response // inferred from electronic annotation///0043065 // positive regulation of apoptotic process // not recorded///0043123 // positive regulation of I-kappaB kinase/NF-kappaB cascade // inferred from electronic annotation///0043280 // positive regulation of cysteine-type endopeptidase activity involved in…	0005615 // extracellular space // inferred from electronic annotation///0016020 // membrane // inferred from electronic annotation///0016021 // integral to membrane // inferred from electronic annotation	0005125 // cytokine activity // inferred from electronic annotation///0005164 // tumor necrosis factor receptor binding // inferred from electronic annotation///0005515 // protein binding // inferred from electronic annotation///0032813 // tumor necrosis factor receptor superfamily binding // inferred from physical interaction	GO:0006915|GO:0006955|GO:0043065|GO:0043123|GO:0043280|GO:0090200|GO:2001238|GO:0005615|GO:0016020|GO:0016021|GO:0005125|GO:0005164|GO:0005515|GO:0032813	chr3:27337892-27339159 (+) // 95.38 // qA3		ENSMUSG00000039304	December 2011 (Mouse Genome Sequencing Consortium and NCBI 38)	IPR006052 // Tumour necrosis factor // 2.4E-46	107414		Apoptosis // GenMAPP///Apoptosis_GenMAPP // GenMAPP	NP_033451	NM_009425	AI645293	GenBank	Consensus sequence	P50592///Q3U5H0///Q3UQ13///Q9EQS7///Q3TZR6	gb:AI645293 /DB_XREF=gi:4723768 /DB_XREF=mq48g09.y1 /CLONE=IMAGE:582016 /FEA=EST /CNT=10 /TID=Mm.89570.2 /TIER=ConsEnd /STK=0 /UG=Mm.89570 /LL=99628 /UG_GENE=AI448571 /UG_TITLE=expressed sequence AI448571	AK039433 // Mus musculus adult male spinal cord cDNA, RIKEN full-length enriched library, clone:A330042I21 product:unclassifiable, full insert sequence. // gb // 11 // ---///ENSMUST00000046383 // cdna:known chromosome:GRCm38:3:27317028:27339665:1 gene:ENSMUSG00000039304 gene_biotype:protein_coding transcript_biotype:protein_coding // ensembl // 11 // ---///n282553 // accn=AK039433 class=mRNAlike …	Mm.89570.2	full length	Mm.1062	Mm.89570
1435515_at	10.7968	34.735	0	1.65838	1.65838	3.15662	P	P								chr14:45282033-45282734 (+) // 79.06 // qC1			December 2011 (Mouse Genome Sequencing Consortium and NCBI 38)							BQ175524	GenBank	Consensus sequence		gb:BQ175524 /DB_XREF=gi:20351016 /DB_XREF=UI-M-DJ2-bvw-i-18-0-UI.s1 /CLONE=UI-M-DJ2-bvw-i-18-0-UI /FEA=EST /CNT=16 /TID=Mm.23332.1 /TIER=Stack /STK=16 /UG=Mm.23332 /UG_TITLE=ESTs	AI427641 // /DB_XREF=mj88e11.x1 /CLONE=IMAGE:483212 // gb // --- // ---///AV326501 // /DB_XREF=AV326501 /CLONE=6330411I05 // gb // --- // ---///BB246090 // /DB_XREF=BB246090 /CLONE=A730013C19 // gb // --- // ---///BB304590 // /DB_XREF=BB304590 /CLONE=B230113I18 // gb // --- // ---///BB392622 // /DB_XREF=BB392622 /CLONE=C230079O12 // gb // --- // ---///BQ175524 // /DB_XREF=UI-M-DJ2-bvw-i-18-0-UI.s…	Mm.23332.1	est	Mm.477014	Mm.23332
1435060_at	52.1335	164.402	0	1.62954	1.62954	3.09415	P	P	Tmod2	tropomodulin 2	50876	0007270 // neuron-neuron synaptic transmission // inferred from mutant phenotype///0007611 // learning or memory // inferred from mutant phenotype///0045745 // positive regulation of G-protein coupled receptor protein signaling pathway // inferred from mutant phenotype	0005737 // cytoplasm // inferred from electronic annotation///0005856 // cytoskeleton // inferred from electronic annotation///0030426 // growth cone // not recorded///0043005 // neuron projection // not recorded	0003779 // actin binding // not recorded///0005523 // tropomyosin binding // not recorded	GO:0007270|GO:0007611|GO:0045745|GO:0005737|GO:0005856|GO:0030426|GO:0043005|GO:0003779|GO:0005523	chr9:75565620-75566852 (-) // 86.89 // qD		ENSMUSG00000032186	December 2011 (Mouse Genome Sequencing Consortium and NCBI 38)	IPR004934 // Tropomodulin // 1.1E-72	1355335			NP_001033799///NP_057920	NM_001038710///NM_016711	BB667124	GenBank	Consensus sequence	Q9JKK7	gb:BB667124 /DB_XREF=gi:16398573 /DB_XREF=BB667124 /CLONE=4022442L22 /FEA=EST /CNT=25 /TID=Mm.40489.1 /TIER=Stack /STK=21 /UG=Mm.40489 /UG_TITLE=ESTs	AK147581 // Mus musculus cDNA, RIKEN full-length enriched library, clone:M5C1083A11 product:tropomodulin 2, full insert sequence. // gb // 11 // ---///AK149179 // Mus musculus 2 days neonate sympathetic ganglion cDNA, RIKEN full-length enriched library, clone:7120491J10 product:tropomodulin 2, full insert sequence. // gb // 11 // ---///ENSMUST00000064433 // cdna:known chromosome:GRCm38:9:75565621…	Mm.40489.1	est///full length	Mm.291880///Mm.403876///Mm.471918///Mm.472133///Mm.488065	Mm.40489
1448306_at	551.683	1707.39	0	1.60248	1.60248	3.03665	P	P	Nfkbia	nuclear factor of kappa light polypeptide gene enhancer in B cells inhibitor, alpha	18035	0000060 // protein import into nucleus, translocation // inferred from direct assay///0007253 // cytoplasmic sequestering of NF-kappaB // not recorded///0010745 // negative regulation of macrophage derived foam cell differentiation // not recorded///0010875 // positive regulation of cholesterol efflux // not recorded///0010888 // negative regulation of lipid storage // not recorded///0031663 // l…	0005634 // nucleus // inferred from direct assay///0005634 // nucleus // not recorded///0005737 // cytoplasm // inferred from direct assay///0005737 // cytoplasm // not recorded///0005829 // cytosol // inferred from direct assay///0005829 // cytosol // not recorded///0005886 // plasma membrane // not recorded///0043234 // protein complex // not recorded	0005515 // protein binding // inferred from physical interaction///0008139 // nuclear localization sequence binding // not recorded///0019899 // enzyme binding // not recorded///0031072 // heat shock protein binding // not recorded///0031625 // ubiquitin protein ligase binding // not recorded///0032403 // protein complex binding // not recorded///0042802 // identical protein binding // not record…	GO:0000060|GO:0007253|GO:0010745|GO:0010875|GO:0010888|GO:0031663|GO:0032088|GO:0032270|GO:0032495|GO:0032496|GO:0034142|GO:0042127|GO:0042994|GO:0043330|GO:0045638|GO:0045746|GO:0045893|GO:0045944|GO:0070427|GO:0070431|GO:0005634|GO:0005634|GO:0005737|GO:0005737|GO:0005829|GO:0005829|GO:0005886|GO:0043234|GO:0005515|GO:0008139|GO:0019899|GO:0031072|GO:0031625|GO:0032403|GO:0042802|GO:0051059	chr12:55489410-55492599 (-) // 95.07 // qC1		ENSMUSG00000021025	December 2011 (Mouse Genome Sequencing Consortium and NCBI 38)	IPR002110 // Ankyrin repeat // 5.0E-11///IPR002110 // Ankyrin repeat // 5.4E-13///IPR002110 // Ankyrin repeat // 2.0E-13	104741		Apoptosis // GenMAPP///Apoptosis_GenMAPP // GenMAPP///Apoptosis_KEGG // GenMAPP	NP_035037	NM_010907	NM_010907	GenBank	Consensus sequence	Q9Z1E3	gb:NM_010907.1 /DB_XREF=gi:6754839 /GEN=Nfkbia /FEA=FLmRNA /CNT=183 /TID=Mm.8884.1 /TIER=FL+Stack /STK=97 /UG=Mm.8884 /LL=18035 /DEF=Mus musculus nuclear factor of kappa light chain gene enhancer in B-cells inhibitor, alpha (Nfkbia), mRNA. /PROD=nuclear factor of kappa light chain geneenhancer in B-cells inhibitor, alpha /FL=gb:NM_010907.1 gb:U36277.1	AK089215 // Mus musculus NOD-derived CD11c +ve dendritic cells cDNA, RIKEN full-length enriched library, clone:F630040F19 product:nuclear factor of kappa light chain gene enhancer in B-cells inhibitor, alpha, full insert sequence. // gb // 11 // ---///AK151115 // Mus musculus bone marrow macrophage cDNA, RIKEN full-length enriched library, clone:I830025H03 product:nuclear factor of kappa light ch…	Mm.8884.1	est///full length	Mm.170515///Mm.396054	Mm.8884
1424482_at	19.213	57.8652	0	1.56321	1.56321	2.9551	P	P	Arhgef7	Rho guanine nucleotide exchange factor (GEF7)	54126	0007399 // nervous system development // inferred from electronic annotation///0030032 // lamellipodium assembly // inferred from mutant phenotype///0035023 // regulation of Rho protein signal transduction // inferred from electronic annotation///0035556 // intracellular signal transduction // inferred from electronic annotation///0043065 // positive regulation of apoptotic process // not recorde…	0001726 // ruffle // inferred from electronic annotation///0005622 // intracellular // inferred from electronic annotation///0005737 // cytoplasm // inferred from electronic annotation///0005925 // focal adhesion // inferred from electronic annotation///0005938 // cell cortex // inferred from electronic annotation///0030027 // lamellipodium // inferred from direct assay///0030054 // cell junction…	0005085 // guanyl-nucleotide exchange factor activity // not recorded///0005089 // Rho guanyl-nucleotide exchange factor activity // inferred from electronic annotation///0005515 // protein binding // inferred from physical interaction///0005543 // phospholipid binding // inferred from electronic annotation///0019901 // protein kinase binding // inferred from physical interaction///0019901 // pro…	GO:0007399|GO:0030032|GO:0035023|GO:0035556|GO:0043065|GO:0043547|GO:0001726|GO:0005622|GO:0005737|GO:0005925|GO:0005938|GO:0030027|GO:0030054|GO:0042995|GO:0043005|GO:0043025|GO:0043234|GO:0005085|GO:0005089|GO:0005515|GO:0005543|GO:0019901|GO:0019901	chr8:11758363-11827151 (+) // 98.9 // qA1.1		ENSMUSG00000031511	December 2011 (Mouse Genome Sequencing Consortium and NCBI 38)	IPR000219 // Dbl homology (DH) domain // 6.6E-35///IPR001452 // Src homology-3 domain // 4.1E-19///IPR001715 // Calponin homology domain // 2.2E-12///IPR001849 // Pleckstrin homology domain // 2.1E-12///IPR011511 // Variant SH3 // 7.9E-21	1860493		Integrin-mediated_cell_adhesion_KEGG // GenMAPP	NP_001106989///NP_001106990///NP_059098	NM_001113517///NM_001113518///NM_017402	AF343877	GenBank	Consensus sequence	Q9ES28	gb:AF343877.1 /DB_XREF=gi:15420377 /FEA=FLmRNA /CNT=41 /TID=Mm.3439.2 /TIER=FL+Stack /STK=30 /UG=Mm.3439 /LL=54126 /UG_GENE=Arhgef7 /DEF=Mus musculus betaPix-d mRNA, complete cds. /PROD=betaPix-d /FL=gb:AF343877.1	AF343877 // Mus musculus betaPix-d mRNA, complete cds. // gb // 9 // ---///AK161917 // Mus musculus adult male medulla oblongata cDNA, RIKEN full-length enriched library, clone:6330597I17 product:Rho guanine nucleotide exchange factor (GEF7), full insert sequence. // gb // 11 // ---///ENSMUST00000110909 // cdna:novel chromosome:GRCm38:8:11728105:11827149:1 gene:ENSMUSG00000031511 gene_biotype:pro…	Mm.3439.2	est///full length	Mm.244068///Mm.416624///Mm.417166	Mm.3439
1416298_at	20.0758	59.9264	0	1.55033	1.55033	2.92884	P	P	Mmp9	matrix metallopeptidase 9	17395	0001501 // skeletal system development // inferred from genetic interaction///0001501 // skeletal system development // inferred from mutant phenotype///0001503 // ossification // inferred from electronic annotation///0001666 // response to hypoxia // inferred from electronic annotation///0002687 // positive regulation of leukocyte migration // not recorded///0006508 // proteolysis // not recorde…	0005576 // extracellular region // inferred from electronic annotation///0005578 // proteinaceous extracellular matrix // inferred from electronic annotation///0005581 // collagen // inferred from electronic annotation///0005615 // extracellular space // not recorded///0031012 // extracellular matrix // inferred from electronic annotation///0043234 // protein complex // not recorded	0001968 // fibronectin binding // not recorded///0004222 // metalloendopeptidase activity // inferred from direct assay///0004222 // metalloendopeptidase activity // not recorded///0005515 // protein binding // inferred from electronic annotation///0008233 // peptidase activity // inferred from direct assay///0008233 // peptidase activity // not recorded///0008237 // metallopeptidase activity // …	GO:0001501|GO:0001501|GO:0001503|GO:0001666|GO:0002687|GO:0006508|GO:0006979|GO:0007566|GO:0008152|GO:0009314|GO:0009408|GO:0009612|GO:0016049|GO:0019087|GO:0030198|GO:0030198|GO:0030574|GO:0030574|GO:0031915|GO:0032355|GO:0032496|GO:0032526|GO:0034612|GO:0035094|GO:0042493|GO:0043065|GO:0045471|GO:0045766|GO:0048771|GO:0051259|GO:0051549|GO:0055093|GO:0060033|GO:0071347|GO:0071404|GO:0071460|GO:…	chr2:164948221-164955848 (+) // 88.77 // qH3	EC:3.4.24.35	ENSMUSG00000017737	December 2011 (Mouse Genome Sequencing Consortium and NCBI 38)	IPR000562 // Fibronectin, type II, collagen-binding // 3.7E-22///IPR000562 // Fibronectin, type II, collagen-binding // 1.3E-22///IPR000562 // Fibronectin, type II, collagen-binding // 2.9E-24///IPR001818 // Peptidase M10, metallopeptidase // 4.8E-62///IPR002477 // Peptidoglycan binding-like // 1.0E-9///IPR006970 // PT repeat // 1.1E-11///IPR018487 // Hemopexin-like repeats // 1.2E-9///IPR018487 …	97011		Matrix_Metalloproteinases // GenMAPP	NP_038627	NM_013599	NM_013599	GenBank	Consensus sequence	P41245///Q3UQ52///Q3TTU7///Q6GXA2///Q91ZS5///Q9QWS6///A2A5K8	gb:D12712.1 /DB_XREF=gi:286079 /GEN=gelatinase /FEA=FLmRNA /CNT=152 /TID=Mm.4406.1 /TIER=FL+Stack /STK=101 /UG=Mm.4406 /LL=17395 /DEF=Mouse mRNA for gelatinase, complete cds. /PROD=gelatinase /FL=gb:D12712.1 gb:NM_013599.1	AK004651 // Mus musculus adult male lung cDNA, RIKEN full-length enriched library, clone:1200008D17 product:matrix metalloproteinase 9, full insert sequence. // gb // 11 // ---///AK142787 // Mus musculus 15 days embryo head cDNA, RIKEN full-length enriched library, clone:D930012O16 product:matrix metalloproteinase 9, full insert sequence. // gb // 11 // ---///AK161176 // Mus musculus 0 day neonat…	Mm.4406.1	est///full length	Mm.421585///Mm.4406	Mm.4406
1457690_at	11.3371	33.6472	0	1.54203	1.54203	2.91204	P	P	Kalrn	kalirin, RhoGEF kinase	545156	0006468 // protein phosphorylation // inferred from electronic annotation///0007399 // nervous system development // not recorded///0007409 // axonogenesis // not recorded///0016310 // phosphorylation // inferred from electronic annotation///0035023 // regulation of Rho protein signal transduction // inferred from electronic annotation///0035556 // intracellular signal transduction // not recorde…	0005737 // cytoplasm // inferred from electronic annotation///0005856 // cytoskeleton // inferred from electronic annotation///0043005 // neuron projection // not recorded///0043025 // neuronal cell body // not recorded///0048471 // perinuclear region of cytoplasm // not recorded	0000166 // nucleotide binding // inferred from electronic annotation///0004672 // protein kinase activity // inferred from electronic annotation///0004674 // protein serine/threonine kinase activity // inferred from electronic annotation///0005085 // guanyl-nucleotide exchange factor activity // inferred from electronic annotation///0005089 // Rho guanyl-nucleotide exchange factor activity // inf…	GO:0006468|GO:0007399|GO:0007409|GO:0016310|GO:0035023|GO:0035556|GO:0050773|GO:0005737|GO:0005856|GO:0043005|GO:0043025|GO:0048471|GO:0000166|GO:0004672|GO:0004674|GO:0005085|GO:0005089|GO:0005524|GO:0005543|GO:0016301|GO:0016740|GO:0016772|GO:0019899|GO:0046872	chr16:33973989-33974830 (-) // 99.88 // qB3	EC:2.7.11.1		December 2011 (Mouse Genome Sequencing Consortium and NCBI 38)		2685385			NP_001157740///NP_796331	NM_001164268///NM_177357	BB560050	GenBank	Consensus sequence	A2CG49///Q6PD97	gb:BB560050 /DB_XREF=gi:16449067 /DB_XREF=BB560050 /CLONE=E530005C20 /FEA=EST /CNT=10 /TID=Mm.101990.1 /TIER=ConsEnd /STK=3 /UG=Mm.101990 /UG_TITLE=ESTs, Weakly similar to TRIO_HUMAN TRIPLE FUNCTIONAL DOMAIN PROTEIN (H.sapiens)	AK086150 // Mus musculus 15 days embryo head cDNA, RIKEN full-length enriched library, clone:D930008F12 product:unclassifiable, full insert sequence. // gb // 11 // ---///AK089128 // Mus musculus 10 days neonate olfactory brain cDNA, RIKEN full-length enriched library, clone:E530005C20 product:unclassifiable, full insert sequence. // gb // 11 // ---///n269574 // accn=AK086150 class=mRNAlike lncRN…	Mm.101990.1	full length	Mm.82274	Mm.101990
1439088_at	10.9807	31.904	0	1.51136	1.51136	2.85079	P	P	Pdzd8	PDZ domain containing 8	107368	0007010 // cytoskeleton organization // not recorded///0022604 // regulation of cell morphogenesis // not recorded///0035556 // intracellular signal transduction // inferred from electronic annotation		0046872 // metal ion binding // inferred from electronic annotation	GO:0007010|GO:0022604|GO:0035556|GO:0046872	chr19:59294093-59294669 (-) // 88.72 // qD3			December 2011 (Mouse Genome Sequencing Consortium and NCBI 38)		2677270			NP_001028394	NM_001033222	BB102308	GenBank	Consensus sequence	Q8BRU6///B9EJ80///Q3UMB1///Q66L40	gb:BB102308 /DB_XREF=gi:8754876 /DB_XREF=BB102308 /CLONE=9430081K18 /FEA=EST /CNT=14 /TID=Mm.91919.4 /TIER=Stack /STK=8 /UG=Mm.91919 /LL=107368 /UG_GENE=AW228944 /UG_TITLE=expressed sequence AW228944	AK088487 // Mus musculus 2 days neonate thymus thymic cells cDNA, RIKEN full-length enriched library, clone:E430018M18 product:unclassifiable, full insert sequence. // gb // 11 // ---///n267298 // accn=AK088487 class=mRNAlike lncRNA name=Mouse noncoding transcript ref=FANTOM3 transcriptId=E430018M18 cpcScore=-1.0041500 cnci=-0.3760594 // noncode // 11 // ---	Mm.91919.4	full length	Mm.361919	Mm.91919
1439775_at	148.633	429.01	0	1.50185	1.50185	2.83205	P	P	Brwd3///Gm10452	bromodomain and WD repeat domain containing 3///predicted gene 10452	382236///100038641	0007010 // cytoskeleton organization // not recorded///0008360 // regulation of cell shape // not recorded		0005515 // protein binding // inferred from electronic annotation	GO:0007010|GO:0008360|GO:0005515	chrX:108738083-108741612 (-) // 98.08 // qD		ENSMUSG00000063663	December 2011 (Mouse Genome Sequencing Consortium and NCBI 38)	IPR001487 // Bromodomain // 1.7E-20///IPR001487 // Bromodomain // 3.5E-15///IPR001680 // WD40 repeat // 8.1E-12///IPR001680 // WD40 repeat // 2.9E-10///IPR001680 // WD40 repeat // 4.4E-11///IPR001680 // WD40 repeat // 5.7E-5///IPR001680 // WD40 repeat // 2.8E-10///IPR001680 // WD40 repeat // 4.8E-9///IPR001680 // WD40 repeat // 1.6E-5				NP_001074946	NM_001081477///XR_142417	AW987520	GenBank	Consensus sequence	A2AHJ4///G3UXF9///Q3UVZ7	gb:AW987520 /DB_XREF=gi:8182435 /DB_XREF=uf25e02.x1 /CLONE=IMAGE:1512410 /FEA=EST /CNT=35 /TID=Mm.100112.1 /TIER=ConsEnd /STK=6 /UG=Mm.100112 /UG_TITLE=ESTs	ENSMUST00000150434 // cdna:novel chromosome:GRCm38:X:108737016:108834348:-1 gene:ENSMUSG00000063663 gene_biotype:protein_coding transcript_biotype:protein_coding // ensembl // 11 // ---///XR_142417 // PREDICTED: Mus musculus predicted gene 10452 (Gm10452), misc_RNA. // refseq // 11 // ---	Mm.100112.1	est///full length	Mm.100112///Mm.404226///Mm.404234///Mm.413432///Mm.426127	Mm.100112
1459274_at	11.063	31.9158	0	1.50112	1.50112	2.83063	P	P	Gpr135	G protein-coupled receptor 135	238252	0007165 // signal transduction // inferred from electronic annotation///0007186 // G-protein coupled receptor signaling pathway // inferred from electronic annotation	0005886 // plasma membrane // inferred from electronic annotation///0016020 // membrane // inferred from electronic annotation///0016021 // integral to membrane // inferred from electronic annotation	0004871 // signal transducer activity // inferred from electronic annotation///0004930 // G-protein coupled receptor activity // inferred from electronic annotation	GO:0007165|GO:0007186|GO:0005886|GO:0016020|GO:0016021|GO:0004871|GO:0004930	chr12:72067976-72068655 (-) // 99.85 // qC3			December 2011 (Mouse Genome Sequencing Consortium and NCBI 38)		2676315			NP_861417	NM_181752	AV221890	GenBank	Consensus sequence	A7E1Z8///Q7TQP2///Q1LZL6	gb:AV221890 /DB_XREF=gi:16384810 /DB_XREF=AV221890 /CLONE=3632431N23 /FEA=EST /CNT=2 /TID=Mm.214523.1 /TIER=ConsEnd /STK=2 /UG=Mm.214523 /UG_TITLE=ESTs	AK132237 // Mus musculus adult male brain cDNA, RIKEN full-length enriched library, clone:3632431N23 product:G protein-coupled receptor 135, full insert sequence. // gb // 11 // ---///BC062104 // Mus musculus G protein-coupled receptor 135, mRNA (cDNA clone MGC:69736 IMAGE:6809932), complete cds. // gb // 11 // ---	Mm.214523.1	full length	Mm.390508	Mm.214523
1428948_at	8.35312	23.8071	0	1.4836	1.4836	2.79645	P	P	Kcnma1	potassium large conductance calcium-activated channel, subfamily M, alpha member 1	16531	0001666 // response to hypoxia // inferred from direct assay///0001666 // response to hypoxia // not recorded///0006810 // transport // inferred from electronic annotation///0006811 // ion transport // inferred from electronic annotation///0006813 // potassium ion transport // inferred from direct assay///0006813 // potassium ion transport // not recorded///0006970 // response to osmotic stress /…	0005737 // cytoplasm // inferred from direct assay///0005783 // endoplasmic reticulum // inferred from direct assay///0005886 // plasma membrane // inferred from direct assay///0005886 // plasma membrane // not recorded///0005901 // caveola // not recorded///0008076 // voltage-gated potassium channel complex // inferred from genetic interaction///0008076 // voltage-gated potassium channel complex…	0003779 // actin binding // not recorded///0005198 // structural molecule activity // inferred from electronic annotation///0005216 // ion channel activity // inferred from electronic annotation///0005244 // voltage-gated ion channel activity // inferred from electronic annotation///0005249 // voltage-gated potassium channel activity // inferred from direct assay///0005249 // voltage-gated potass…	GO:0001666|GO:0001666|GO:0006810|GO:0006811|GO:0006813|GO:0006813|GO:0006970|GO:0007268|GO:0007605|GO:0007623|GO:0007628|GO:0009268|GO:0019058|GO:0019228|GO:0030007|GO:0031960|GO:0032344|GO:0034465|GO:0034765|GO:0034765|GO:0042311|GO:0042312|GO:0042391|GO:0042391|GO:0042391|GO:0042491|GO:0043065|GO:0043627|GO:0045475|GO:0045794|GO:0045794|GO:0046541|GO:0048469|GO:0050885|GO:0051260|GO:0051289|GO:…	chr14:23306609-23308320 (-) // 93.17 // qA3			December 2011 (Mouse Genome Sequencing Consortium and NCBI 38)		99923			NP_001240287///NP_001240288///NP_001240289///NP_001240290///NP_001240291///NP_001240292///NP_001240293///NP_001240294///NP_001240295///NP_001240296///NP_001240297///NP_001240298///NP_001240299///NP_001240300///NP_001240301///NP_001240302///NP_001240303///NP_001240304///NP_001240305///NP_001240306///NP_001240307///NP_034740	NM_001253358///NM_001253359///NM_001253360///NM_001253361///NM_001253362///NM_001253363///NM_001253364///NM_001253365///NM_001253366///NM_001253367///NM_001253368///NM_001253369///NM_001253370///NM_001253371///NM_001253372///NM_001253373///NM_001253374///NM_001253375///NM_001253376///NM_001253377///NM_001253378///NM_010610	BE952741	GenBank	Consensus sequence	Q08460///A5JHE0///A5JHH3///C3VLD3///E3T928///E3VRY4///E3VRY5///E3VRY6///E3VRY7///E3VRY8///E3VRY9///E3VRZ0///E3VRZ1///E3VRZ2///E3VRZ3///E3VRZ4///E3VRZ5///E3VRZ6///E3VRZ7///E3VRZ8///E3VRZ9///E3VS00///E3VS01///E3VS02///E3VS03///E3VS04///Q3TSL8///Q3UQ23///Q3UXG3	gb:BE952741 /DB_XREF=gi:10593522 /DB_XREF=UI-M-BH4-azj-e-09-0-UI.s1 /CLONE=UI-M-BH4-azj-e-09-0-UI /FEA=mRNA /CNT=29 /TID=Mm.100108.1 /TIER=Stack /STK=16 /UG=Mm.100108 /LL=70528 /UG_GENE=5730414M22Rik /UG_TITLE=RIKEN cDNA 5730414M22 gene	AK017560 // Mus musculus 8 days embryo whole body cDNA, RIKEN full-length enriched library, clone:5730414M22 product:unclassifiable, full insert sequence. // gb // 10 // ---///n290645 // accn=AK017560 class=mRNAlike lncRNA name=Mouse noncoding transcript ref=FANTOM3 transcriptId=5730414M22 cpcScore=-1.2976200 cnci=-0.3258477 // noncode // 10 // ---///NM_001253364 // Mus musculus potassium large c…	Mm.100108.1	full length	Mm.343607	Mm.100108
1439420_x_at	26.9975	76.8261	0	1.48137	1.48137	2.79213	P	P	Ggt5	gamma-glutamyltransferase 5	23887	0006749 // glutathione metabolic process // inferred from electronic annotation///0006750 // glutathione biosynthetic process // inferred from electronic annotation///0006954 // inflammatory response // inferred from mutant phenotype///0008152 // metabolic process // inferred from direct assay///0019370 // leukotriene biosynthetic process // inferred from mutant phenotype	0005886 // plasma membrane // inferred from direct assay///0016020 // membrane // inferred from electronic annotation///0016021 // integral to membrane // inferred from electronic annotation	0003840 // gamma-glutamyltransferase activity // inferred from direct assay///0003840 // gamma-glutamyltransferase activity // inferred from mutant phenotype///0016740 // transferase activity // inferred from electronic annotation///0016746 // transferase activity, transferring acyl groups // inferred from electronic annotation///0016787 // hydrolase activity // inferred from electronic annotatio…	GO:0006749|GO:0006750|GO:0006954|GO:0008152|GO:0019370|GO:0005886|GO:0016020|GO:0016021|GO:0003840|GO:0003840|GO:0016740|GO:0016746|GO:0016787|GO:0036374	chr10:75614890-75615190 (+) // 95.0 // qC1	EC:2.3.2.2///EC:3.4.19.13///EC:3.4.19.14	ENSMUSG00000006344	December 2011 (Mouse Genome Sequencing Consortium and NCBI 38)	IPR000101 // Gamma-glutamyltranspeptidase // 1.9E-162	1346063			NP_035950	NM_011820	BB208329	GenBank	Consensus sequence	Q8CE26///Q8C7B4///Q9Z2A9///Q80WV0	gb:BB208329 /DB_XREF=gi:8873282 /DB_XREF=BB208329 /CLONE=A430087L14 /FEA=EST /CNT=8 /TID=Mm.130623.1 /TIER=Stack /STK=8 /UG=Mm.130623 /UG_TITLE=ESTs	AF077765 // Mus musculus gamma-glutamyl leukotrienase mRNA, complete cds. // gb // --- // chr10:75589395-75615185(+)///AK029138 // Mus musculus 10 days neonate skin cDNA, RIKEN full-length enriched library, clone:4732496L20 product:gamma-glutamyltransferase-like activity 1, full insert sequence. // gb // --- // chr10:75609295-75617118(+)///AK049084 // Mus musculus 0 day neonate cerebellum cDNA, R…	Mm.130623.1	full length	Mm.257927	Mm.130623
1421888_x_at	45.5693	128.784	0	1.47141	1.47141	2.77293	P	P	Aplp2	amyloid beta (A4) precursor-like protein 2	11804	0001967 // suckling behavior // inferred from genetic interaction///0006878 // cellular copper ion homeostasis // inferred from mutant phenotype///0007176 // regulation of epidermal growth factor-activated receptor activity // inferred from genetic interaction///0007617 // mating behavior // inferred from genetic interaction///0007626 // locomotory behavior // inferred from genetic interaction///…	0005634 // nucleus // not recorded///0005886 // plasma membrane // inferred from electronic annotation///0016020 // membrane // inferred from electronic annotation///0016021 // integral to membrane // inferred from electronic annotation	0003677 // DNA binding // inferred from electronic annotation///0004867 // serine-type endopeptidase inhibitor activity // inferred from electronic annotation///0005515 // protein binding // inferred from physical interaction///0008201 // heparin binding // inferred from electronic annotation///0042802 // identical protein binding // not recorded///0046914 // transition metal ion binding // infer…	GO:0001967|GO:0006878|GO:0007176|GO:0007617|GO:0007626|GO:0008203|GO:0009790|GO:0030198|GO:0030900|GO:0030901|GO:0043393|GO:0050885|GO:0005634|GO:0005886|GO:0016020|GO:0016021|GO:0003677|GO:0004867|GO:0005515|GO:0008201|GO:0042802|GO:0046914	chr9:31149556-31211848 (-) // 93.03 // qA4		ENSMUSG00000031996	December 2011 (Mouse Genome Sequencing Consortium and NCBI 38)	IPR002223 // Proteinase inhibitor I2, Kunitz metazoa // 1.6E-23///IPR015849 // Amyloidogenic glycoprotein, heparin-binding // 2.5E-84///IPR015849 // Amyloidogenic glycoprotein, heparin-binding // 1.5E-84///IPR019543 // Beta-amyloid precursor protein C-terminal // 1.4E-33///IPR019543 // Beta-amyloid precursor protein C-terminal // 8.7E-34	88047			NP_001095925///NP_001095926///NP_033821	NM_001102455///NM_001102456///NM_009691	M97216	GenBank	Consensus sequence	Q9CYS4///Q3UDL6///Q3TV12///Q3TPZ7///Q06335///Q7TT34///Q60709///Q64348///Q8R0R7///Q61482///Q3U775///Q3U9N6	gb:NM_009691.1 /DB_XREF=gi:6753093 /GEN=Aplp2 /FEA=FLmRNA /CNT=109 /TID=Mm.19133.1 /TIER=FL /STK=1 /UG=Mm.19133 /LL=11804 /DEF=Mus musculus amyloid beta (A4) precursor-like protein 2 (Aplp2), mRNA. /PROD=amyloid beta (A4) precursor-like protein 2 /FL=gb:M97216.1 gb:NM_009691.1	AK013376 // Mus musculus 10, 11 days embryo whole body cDNA, RIKEN full-length enriched library, clone:2810462O13 product:amyloid beta (A4) precursor-like protein 2, full insert sequence. // gb // --- // chr9:31149557-31211811(-)///AK087459 // Mus musculus 0 day neonate eyeball cDNA, RIKEN full-length enriched library, clone:E130216C05 product:unclassifiable, full insert sequence. // gb // --- //…	Mm.19133.1	est///full length	Mm.19133///Mm.420165	Mm.19133
1431326_a_at	46.2954	130.631	0	1.46915	1.46915	2.76858	P	P	Tmod2	tropomodulin 2	50876	0007270 // neuron-neuron synaptic transmission // inferred from mutant phenotype///0007611 // learning or memory // inferred from mutant phenotype///0045745 // positive regulation of G-protein coupled receptor protein signaling pathway // inferred from mutant phenotype	0005737 // cytoplasm // inferred from electronic annotation///0005856 // cytoskeleton // inferred from electronic annotation///0030426 // growth cone // not recorded///0043005 // neuron projection // not recorded	0003779 // actin binding // not recorded///0005523 // tropomyosin binding // not recorded	GO:0007270|GO:0007611|GO:0045745|GO:0005737|GO:0005856|GO:0030426|GO:0043005|GO:0003779|GO:0005523	chr9:75573926-75599113 (-) // 93.14 // qD		ENSMUSG00000032186	December 2011 (Mouse Genome Sequencing Consortium and NCBI 38)	IPR004934 // Tropomodulin // 1.1E-72	1355335			NP_001033799///NP_057920	NM_001038710///NM_016711	AK017072	GenBank	Consensus sequence	Q9JKK7	gb:AK017072.1 /DB_XREF=gi:12856144 /FEA=mRNA /CNT=5 /TID=Mm.44216.4 /TIER=ConsEnd /STK=0 /UG=Mm.44216 /LL=50876 /UG_GENE=Tmod2 /UG_TITLE=tropomodulin 2 /DEF=Mus musculus adult male testis cDNA, RIKEN full-length enriched library, clone:4933435K17:tropomodulin 2, full insert sequence.	AF177170 // Mus musculus tropomodulin 2 (Tmod2) mRNA, complete cds. // gb // 11 // ---///AF237629 // Mus musculus neural tropomodulin N-Tmod mRNA, complete cds. // gb // 11 // ---///AK015263 // Mus musculus adult male testis cDNA, RIKEN full-length enriched library, clone:4930431D16 product:tropomodulin 2, full insert sequence. // gb // 11 // ---///AK017072 // Mus musculus adult male testis cDNA,…	Mm.44216.4	est///full length	Mm.291880///Mm.403876///Mm.471918///Mm.472133///Mm.488065	Mm.44216
1433338_at	12.1077	34.0892	0	1.46599	1.46599	2.76252	P	P	6720460K10Rik	RIKEN cDNA 6720460K10 gene	77736					chr2:59683730-59684789 (+) // 93.3 // qC1.1			December 2011 (Mouse Genome Sequencing Consortium and NCBI 38)		1924986					AK020136	GenBank	Consensus sequence		gb:AK020136.1 /DB_XREF=gi:12860627 /FEA=mRNA /CNT=1 /TID=Mm.159983.1 /TIER=ConsEnd /STK=0 /UG=Mm.159983 /LL=77736 /UG_GENE=6720460K10Rik /UG_TITLE=RIKEN cDNA 6720460K10 gene /DEF=Mus musculus 12 days embryo male wolffian duct includes surrounding region cDNA, RIKEN full-length enriched library, clone:6720460K10:unclassifiable, full insert sequence.	AK020136 // Mus musculus 12 days embryo male wolffian duct includes surrounding region cDNA, RIKEN full-length enriched library, clone:6720460K10 product:unclassifiable, full insert sequence. // gb // 11 // ---///n288650 // accn=AK020136 class=mRNAlike lncRNA name=Mouse noncoding transcript ref=FANTOM3 transcriptId=6720460K10 cpcScore=-1.5906100 cnci=-0.2017897 // noncode // 11 // ---	Mm.159983.1			Mm.159983
1455425_at	20.1645	56.7023	0	1.46419	1.46419	2.75908	P	P	Tet1	tet methylcytosine dioxygenase 1	52463	0001826 // inner cell mass cell differentiation // inferred from mutant phenotype///0006351 // transcription, DNA-dependent // inferred from electronic annotation///0006355 // regulation of transcription, DNA-dependent // inferred from electronic annotation///0006493 // protein O-linked glycosylation // inferred from mutant phenotype///0016568 // chromatin modification // inferred from electronic…	0005634 // nucleus // inferred from direct assay	0003677 // DNA binding // inferred from electronic annotation///0005506 // iron ion binding // not recorded///0005515 // protein binding // inferred from physical interaction///0008270 // zinc ion binding // inferred from electronic annotation///0016491 // oxidoreductase activity // inferred from electronic annotation///0016702 // oxidoreductase activity, acting on single donors with incorporatio…	GO:0001826|GO:0006351|GO:0006355|GO:0006493|GO:0016568|GO:0019827|GO:0044030|GO:0045944|GO:0055114|GO:0055114|GO:0080111|GO:0080111|GO:0080111|GO:0090310|GO:0005634|GO:0003677|GO:0005506|GO:0005515|GO:0008270|GO:0016491|GO:0016702|GO:0016706|GO:0043566|GO:0046872|GO:0051213|GO:0070579|GO:0070579	chr10:62804570-62805566 (-) // 99.9 // qB4	EC:1.14.11.n2	ENSMUSG00000047146	December 2011 (Mouse Genome Sequencing Consortium and NCBI 38)	IPR002857 // Zinc finger, CXXC-type // 1.3E-11	1098693			NP_001240786///NP_081660	NM_001253857///NM_027384	BG071655	GenBank	Consensus sequence	Q3URK3///E9Q9Y4///D0VLQ4	gb:BG071655 /DB_XREF=gi:12554224 /DB_XREF=H3101F07-3 /CLONE=H3101F07 /FEA=EST /CNT=20 /TID=Mm.17774.1 /TIER=Stack /STK=14 /UG=Mm.17774 /UG_TITLE=ESTs	AK164551 // Mus musculus 13 days embryo heart cDNA, RIKEN full-length enriched library, clone:D330038K05 product:unclassifiable, full insert sequence. // gb // 11 // ---///ENSMUST00000050826 // cdna:known chromosome:GRCm38:10:62804570:62880014:-1 gene:ENSMUSG00000047146 gene_biotype:protein_coding transcript_biotype:protein_coding // ensembl // 11 // ---///ENSMUST00000174189 // cdna:novel chromos…	Mm.17774.1	est///full length	Mm.17774///Mm.486810	Mm.17774
1446447_at	7.26194	20.2874	0	1.45475	1.45475	2.7411	M	P								chr10:94710213-94710873 (+) // 65.3 // qC2			December 2011 (Mouse Genome Sequencing Consortium and NCBI 38)							BB081671	GenBank	Consensus sequence		gb:BB081671 /DB_XREF=gi:16260664 /DB_XREF=BB081671 /CLONE=9330170H13 /FEA=EST /CNT=2 /TID=Mm.118938.1 /TIER=ConsEnd /STK=2 /UG=Mm.118938 /UG_TITLE=ESTs	AK142953 // Mus musculus 0 day neonate lung cDNA, RIKEN full-length enriched library, clone:E030017B08 product:unclassifiable, full insert sequence. // gb // 11 // ---///n268806 // accn=AK142953 class=mRNAlike lncRNA name=Mouse noncoding transcript ref=FANTOM3 transcriptId=E030017B08 cpcScore=-1.0639900 cnci=-0.2684899 // noncode // 11 // ---	Mm.118938.1			Mm.118938
1422131_at	9.44485	26.3579	0	1.45323	1.45323	2.7382	P	P	Dcp1a	DCP1 decapping enzyme homolog A (S. cerevisiae)	75901	0000184 // nuclear-transcribed mRNA catabolic process, nonsense-mediated decay // inferred from electronic annotation///0007179 // transforming growth factor beta receptor signaling pathway // not recorded///0045893 // positive regulation of transcription, DNA-dependent // not recorded	0000932 // cytoplasmic mRNA processing body // inferred from direct assay///0005634 // nucleus // inferred from electronic annotation///0005667 // transcription factor complex // not recorded///0005737 // cytoplasm // not recorded	0008134 // transcription factor binding // not recorded///0016787 // hydrolase activity // inferred from electronic annotation///0042802 // identical protein binding // not recorded	GO:0000184|GO:0007179|GO:0045893|GO:0000932|GO:0005634|GO:0005667|GO:0005737|GO:0008134|GO:0016787|GO:0042802	chr14:30479564-30524485 (+) // 99.67 // qB		ENSMUSG00000021962	December 2011 (Mouse Genome Sequencing Consortium and NCBI 38)	IPR010334 // Dcp1-like decapping // 2.2E-56				NP_598522	NM_133761	NM_133761	GenBank	Consensus sequence	Q91YD3///Q3TAP6	gb:BB582977 /DB_XREF=gi:11479521 /DB_XREF=BB582977 /CLONE=9130202H22 /FEA=FLmRNA /CNT=11 /TID=Mm.171291.1 /TIER=ConsEnd /STK=0 /UG=Mm.171291 /LL=75901 /UG_GENE=4930568L04Rik /UG_TITLE=RIKEN cDNA 4930568L04 gene /FL=gb:NM_133761.1	ENSMUST00000022535 // cdna:known chromosome:GRCm38:14:30479565:30527056:1 gene:ENSMUSG00000021962 gene_biotype:protein_coding transcript_biotype:protein_coding // ensembl // 11 // ---///NM_133761 // Mus musculus DCP1 decapping enzyme homolog A (S. cerevisiae) (Dcp1a), mRNA. // refseq // 11 // ---	Mm.171291.1	est///full length	Mm.28733///Mm.394830///Mm.401164	Mm.171291
1456122_at	7.49142	20.8776	0	1.45124	1.45124	2.73443	P	P								chr13:9392600-9393387 (+) // 59.8 // qA1			December 2011 (Mouse Genome Sequencing Consortium and NCBI 38)							BM196783	GenBank	Consensus sequence		gb:BM196783 /DB_XREF=gi:17748742 /DB_XREF=C0337E01-3 /CLONE=C0337E01 /FEA=EST /CNT=18 /TID=Mm.138343.1 /TIER=Stack /STK=15 /UG=Mm.138343 /UG_TITLE=ESTs	AK035621 // Mus musculus adult male urinary bladder cDNA, RIKEN full-length enriched library, clone:9530077K08 product:unclassifiable, full insert sequence. // gb // 9 // ---///n285372 // accn=AK035621 class=mRNAlike lncRNA name=Mouse noncoding transcript ref=FANTOM3 transcriptId=9530077K08 cpcScore=-0.6218170 cnci=-0.3884003 // noncode // 9 // ---	Mm.138343.1		Mm.441555	Mm.138343
1433737_at	188.81	525.477	0	1.44929	1.44929	2.73074	P	P	Uhmk1	U2AF homology motif (UHM) kinase 1	16589	0006468 // protein phosphorylation // traceable author statement///0007050 // cell cycle arrest // not recorded///0016310 // phosphorylation // inferred from electronic annotation///0018105 // peptidyl-serine phosphorylation // not recorded///0031175 // neuron projection development // inferred from mutant phenotype///0045948 // positive regulation of translational initiation // inferred from mut…	0005634 // nucleus // not recorded///0005737 // cytoplasm // not recorded///0030424 // axon // inferred from direct assay///0032839 // dendrite cytoplasm // inferred from direct assay///0071598 // neuronal ribonucleoprotein granule // inferred from direct assay	0000166 // nucleotide binding // inferred from electronic annotation///0003676 // nucleic acid binding // inferred from electronic annotation///0003723 // RNA binding // inferred from electronic annotation///0004672 // protein kinase activity // traceable author statement///0004674 // protein serine/threonine kinase activity // not recorded///0004713 // protein tyrosine kinase activity // inferre…	GO:0006468|GO:0007050|GO:0016310|GO:0018105|GO:0031175|GO:0045948|GO:0046777|GO:0046825|GO:0005634|GO:0005737|GO:0030424|GO:0032839|GO:0071598|GO:0000166|GO:0003676|GO:0003723|GO:0004672|GO:0004674|GO:0004713|GO:0005515|GO:0005524|GO:0016301|GO:0016740|GO:0016772|GO:0019899|GO:0043021	chr1:170193419-170196975 (-) // 89.87 // qH3	EC:2.7.11.1	ENSMUSG00000026667	December 2011 (Mouse Genome Sequencing Consortium and NCBI 38)	IPR000504 // RNA recognition motif domain // 3.5E-10///IPR000504 // RNA recognition motif domain // 5.0E-10///IPR000719 // Protein kinase, catalytic domain // 1.7E-37///IPR000719 // Protein kinase, catalytic domain // 4.7E-45///IPR000719 // Protein kinase, catalytic domain // 1.6E-45///IPR001245 // Serine-threonine/tyrosine-protein kinase catalytic domain // 9.1E-19///IPR001245 // Serine-threonin…	1341908		mRNA_processing_binding_Reactome // GenMAPP	NP_034763	NM_010633	BQ175168	GenBank	Consensus sequence	D3YUF5///P97343///Q8C0N6///Q8C8G1	gb:BQ175168 /DB_XREF=gi:20350660 /DB_XREF=UI-M-DJ2-bwd-b-14-0-UI.s1 /CLONE=UI-M-DJ2-bwd-b-14-0-UI /FEA=EST /CNT=133 /TID=Mm.28370.1 /TIER=Stack /STK=65 /UG=Mm.28370 /LL=98572 /UG_GENE=AU021979 /UG_TITLE=expressed sequence AU021979	AK028977 // Mus musculus 10 days neonate skin cDNA, RIKEN full-length enriched library, clone:4732477C12 product:unclassifiable, full insert sequence. // gb // 11 // ---///ENSMUST00000027979 // cdna:known chromosome:GRCm38:1:170193420:170215397:-1 gene:ENSMUSG00000026667 gene_biotype:protein_coding transcript_biotype:protein_coding // ensembl // 11 // ---///ENSMUST00000123399 // cdna:putative chr…	Mm.28370.1	est	Mm.209150///Mm.486991	Mm.28370
1447775_x_at	24.4055	67.8011	0	1.4467	1.4467	2.72584	P	P	Zfp622	zinc finger protein 622	52521	0008631 // intrinsic apoptotic signaling pathway in response to oxidative stress // not recorded///0033674 // positive regulation of kinase activity // not recorded///0043065 // positive regulation of apoptotic process // not recorded///0043410 // positive regulation of MAPK cascade // not recorded///0046330 // positive regulation of JNK cascade // not recorded	0005622 // intracellular // inferred from electronic annotation///0005634 // nucleus // inferred from electronic annotation///0005730 // nucleolus // not recorded///0005737 // cytoplasm // not recorded///0005794 // Golgi apparatus // not recorded	0003676 // nucleic acid binding // inferred from electronic annotation///0005515 // protein binding // inferred from electronic annotation///0008270 // zinc ion binding // inferred from electronic annotation///0046872 // metal ion binding // inferred from electronic annotation	GO:0008631|GO:0033674|GO:0043065|GO:0043410|GO:0046330|GO:0005622|GO:0005634|GO:0005730|GO:0005737|GO:0005794|GO:0003676|GO:0005515|GO:0008270|GO:0046872	chr15:25997173-25997427 (+) // 96.06 // qB1		ENSMUSG00000052253	December 2011 (Mouse Genome Sequencing Consortium and NCBI 38)	IPR022755 // Zinc finger, double-stranded RNA binding // 7.7E-10	1289282		mRNA_processing_binding_Reactome // GenMAPP	NP_653106	NM_144523	BB278135	GenBank	Consensus sequence	Q91VY9///Q3U343	gb:BB278135 /DB_XREF=gi:8975157 /DB_XREF=BB278135 /CLONE=A930009I15 /FEA=EST /CNT=2 /TID=Mm.161373.1 /TIER=ConsEnd /STK=2 /UG=Mm.161373 /UG_TITLE=ESTs	AK004048 // Mus musculus 18-day embryo whole body cDNA, RIKEN full-length enriched library, clone:1110033B05 product:RIKEN cDNA 1110033B05 gene, full insert sequence. // gb // --- // chr15:25995035-25997427(+)///AK031232 // Mus musculus 13 days embryo forelimb cDNA, RIKEN full-length enriched library, clone:5930434H01 product:DNA segment, Chr 15, ERATO Doi 806, expressed, full insert sequence. //…	Mm.161373.1	full length	Mm.29145	Mm.161373
1418396_at	8.11264	22.4799	0	1.44299	1.44299	2.71883	P	P	Gpsm3	G-protein signalling modulator 3 (AGS3-like, C. elegans)	106512	0007165 // signal transduction // inferred from electronic annotation///0008277 // regulation of G-protein coupled receptor protein signaling pathway // inferred from electronic annotation	0005737 // cytoplasm // inferred from electronic annotation	0005092 // GDP-dissociation inhibitor activity // inferred from electronic annotation///0030695 // GTPase regulator activity // inferred from electronic annotation	GO:0007165|GO:0008277|GO:0005737|GO:0005092|GO:0030695	chr17:34589838-34591754 (+) // 95.06 // qB1		ENSMUSG00000034786	December 2011 (Mouse Genome Sequencing Consortium and NCBI 38)	IPR003109 // GoLoco motif // 8.3E-12///IPR003109 // GoLoco motif // 9.6E-11///IPR003109 // GoLoco motif // 1.4E-12///IPR003109 // GoLoco motif // 2.1E-13	2146785			NP_598877	NM_134116	NM_134116	GenBank	Consensus sequence	Q3U1Z5///Q0VGT5///G3UZQ1///G3UYL4	gb:NM_134116.1 /DB_XREF=gi:19527345 /GEN=AA960287 /FEA=FLmRNA /CNT=54 /TID=Mm.26584.1 /TIER=FL+Stack /STK=24 /UG=Mm.26584 /LL=106512 /DEF=Mus musculus expressed sequence AA960287 (AA960287), mRNA. /PROD=expressed sequence AA960287 /FL=gb:BC021942.1 gb:NM_134116.1	AK144833 // Mus musculus lung RCB-0558 LLC cDNA, RIKEN full-length enriched library, clone:G730040C07 product:G-protein signalling modulator 3 (AGS3-like, C. elegans), full insert sequence. // gb // 11 // ---///AK146245 // Mus musculus TIB-55 BB88 cDNA, RIKEN full-length enriched library, clone:I730041E19 product:G-protein signalling modulator 3 (AGS3-like, C. elegans), full insert sequence. // g…	Mm.26584.1	full length	Mm.26584	Mm.26584
1417411_at	85.0626	234.895	0	1.43802	1.43802	2.70948	P	P	Nap1l5	nucleosome assembly protein 1-like 5	58243	0006334 // nucleosome assembly // inferred from electronic annotation	0005634 // nucleus // inferred from electronic annotation		GO:0006334|GO:0005634	chr6:58905232-58907080 (-) // 92.62 // qB3		ENSMUSG00000055430	December 2011 (Mouse Genome Sequencing Consortium and NCBI 38)	IPR002164 // Nucleosome assembly protein (NAP) // 2.8E-10	1923555			NP_067407	NM_021432	NM_021432	GenBank	Consensus sequence	Q9CTE1///Q9JJF0	gb:NM_021432.1 /DB_XREF=gi:10946797 /GEN=1110020M21Rik /FEA=FLmRNA /CNT=89 /TID=Mm.41277.1 /TIER=FL+Stack /STK=46 /UG=Mm.41277 /LL=58243 /DEF=Mus musculus RIKEN cDNA 1110020M21 gene (1110020M21Rik), mRNA. /PROD=hypothetical protein, MNCb-0385 /FL=gb:NM_021432.1	AK003875 // Mus musculus 18-day embryo whole body cDNA, RIKEN full-length enriched library, clone:1110020M21 product:similar to CDNA FLJ30127 FIS, CLONE BRACE1000115, WEAKLY SIMILAR TO NUCLEOSOME ASSEMBLY PROTEIN 1-LIKE 2 [Homo sapiens], full insert sequence. // gb // 11 // ---///BC046332 // Mus musculus nucleosome assembly protein 1-like 5, mRNA (cDNA clone MGC:54525 IMAGE:6491916), complete cds…	Mm.41277.1	full length	Mm.389747	Mm.41277
1437421_at	17.392	46.8983	0	1.40371	1.40371	2.64581	P	P								chrX:20101455-20102903 (-) // 99.93 // qA1.3			December 2011 (Mouse Genome Sequencing Consortium and NCBI 38)							BB332988	GenBank	Consensus sequence		gb:BB332988 /DB_XREF=gi:16403978 /DB_XREF=BB332988 /CLONE=B830005M01 /FEA=EST /CNT=30 /TID=Mm.40530.1 /TIER=Stack /STK=18 /UG=Mm.40530 /UG_TITLE=ESTs	n197566 // accn=NULL class=ncRNA name=non-protein coding (noncoding) transcript ref=fRNAdb v3.0 transcriptId=FR051915 cpcScore=-1.1752700 cnci=-0.3463368 // noncode // 11 // ---	Mm.40530.1			Mm.40530
1454388_at	7.4018	19.9369	0	1.40208	1.40208	2.64283	P	P	2900046F13Rik	RIKEN cDNA 2900046F13 gene	73028					chr2:7045551-7046619 (-) // 99.72 // qA1			December 2011 (Mouse Genome Sequencing Consortium and NCBI 38)		1920278					AW146388	GenBank	Consensus sequence		gb:AW146388 /DB_XREF=gi:6168124 /DB_XREF=um56g02.x1 /CLONE=IMAGE:2259314 /FEA=mRNA /CNT=2 /TID=Mm.158928.1 /TIER=ConsEnd /STK=0 /UG=Mm.158928 /LL=73028 /UG_GENE=2900046F13Rik /UG_TITLE=RIKEN cDNA 2900046F13 gene	AK013655 // Mus musculus adult male hippocampus cDNA, RIKEN full-length enriched library, clone:2900046F13 product:unclassifiable, full insert sequence. // gb // 11 // ---///n294467 // accn=AK013655 class=mRNAlike lncRNA name=Mouse noncoding transcript ref=FANTOM3 transcriptId=2900046F13 cpcScore=3.0123300 cnci=-0.3428707 // noncode // 11 // ---	Mm.158928.1			Mm.158928
1441969_at	34.9561	93.5453	0	1.39271	1.39271	2.62572	P	P	Trim36	tripartite motif-containing 36	28105	0007340 // acrosome reaction // inferred from mutant phenotype///0016567 // protein ubiquitination // inferred from electronic annotation///0051726 // regulation of cell cycle // inferred from electronic annotation	0001669 // acrosomal vesicle // inferred from direct assay///0005622 // intracellular // inferred from electronic annotation///0005737 // cytoplasm // inferred from electronic annotation///0005856 // cytoskeleton // inferred from electronic annotation///0031410 // cytoplasmic vesicle // inferred from electronic annotation	0004842 // ubiquitin-protein ligase activity // inferred from electronic annotation///0005515 // protein binding // inferred from electronic annotation///0008270 // zinc ion binding // inferred from electronic annotation///0016874 // ligase activity // inferred from electronic annotation///0046872 // metal ion binding // inferred from electronic annotation	GO:0007340|GO:0016567|GO:0051726|GO:0001669|GO:0005622|GO:0005737|GO:0005856|GO:0031410|GO:0004842|GO:0005515|GO:0008270|GO:0016874|GO:0046872	chr18:46165299-46166605 (-) // 84.16 // qC		ENSMUSG00000033949	December 2011 (Mouse Genome Sequencing Consortium and NCBI 38)	IPR000315 // Zinc finger, B-box // 3.7E-12///IPR000315 // Zinc finger, B-box // 3.7E-12///IPR003877 // SPla/RYanodine receptor SPRY // 9.5E-11///IPR003877 // SPla/RYanodine receptor SPRY // 9.2E-11///IPR003961 // Fibronectin, type III // 7.1E-11///IPR003961 // Fibronectin, type III // 6.9E-11///IPR018957 // Zinc finger, C3HC4 RING-type // 1.2E-8///IPR018957 // Zinc finger, C3HC4 RING-type // 1.2E…				NP_001164326///NP_849203	NM_001170855///NM_178872	BM933729	GenBank	Consensus sequence	E9Q3A0///Q80WG7	gb:BM933729 /DB_XREF=gi:19392881 /DB_XREF=UI-M-BZ1-bjq-h-08-0-UI.r2 /CLONE=UI-M-BZ1-bjq-h-08-0-UI /FEA=EST /CNT=18 /TID=Mm.206259.1 /TIER=ConsEnd /STK=3 /UG=Mm.206259 /LL=28105 /UG_GENE=D18Wsu100e /UG_TITLE=DNA segment, Chr 18, Wayne State University 100, expressed	ENSMUST00000037011 // cdna:known chromosome:GRCm38:18:46165302:46212607:-1 gene:ENSMUSG00000033949 gene_biotype:protein_coding transcript_biotype:protein_coding // ensembl // 11 // ---///ENSMUST00000167364 // cdna:known chromosome:GRCm38:18:46165302:46198818:-1 gene:ENSMUSG00000033949 gene_biotype:protein_coding transcript_biotype:protein_coding // ensembl // 11 // ---///NM_001170855 // Mus muscu…	Mm.206259.1	est///full length	Mm.277382///Mm.413325///Mm.475061	Mm.206259
1429129_at	17.9298	47.9783	0	1.39262	1.39262	2.62554	P	P	Lrrcc1	leucine rich repeat and coiled-coil domain containing 1	71710	0007049 // cell cycle // inferred from electronic annotation///0007067 // mitosis // inferred from electronic annotation///0051301 // cell division // inferred from electronic annotation	0005634 // nucleus // not recorded///0005737 // cytoplasm // not recorded///0005813 // centrosome // not recorded///0005814 // centriole // inferred from electronic annotation///0005856 // cytoskeleton // inferred from electronic annotation		GO:0007049|GO:0007067|GO:0051301|GO:0005634|GO:0005737|GO:0005813|GO:0005814|GO:0005856	chr3:14533787-14572657 (+) // 99.26 // qA1		ENSMUSG00000027550	December 2011 (Mouse Genome Sequencing Consortium and NCBI 38)					NP_001157051///NP_001157052///NP_083191	NM_001163579///NM_001163580///NM_028915	AK004646	GenBank	Consensus sequence	B9EI20///E9Q8Q7///Q69ZB0	gb:AK004646.1 /DB_XREF=gi:12835962 /FEA=mRNA /CNT=40 /TID=Mm.200636.1 /TIER=Stack /STK=11 /UG=Mm.200636 /LL=71710 /UG_GENE=1200008A14Rik /UG_TITLE=RIKEN cDNA 1200008A14 gene /DEF=Mus musculus adult male lung cDNA, RIKEN full-length enriched library, clone:1200008A14:Leucine-rich repeat containing protein, full insert sequence.	ENSMUST00000108370 // cdna:known chromosome:GRCm38:3:14533788:14572658:1 gene:ENSMUSG00000027550 gene_biotype:protein_coding transcript_biotype:protein_coding // ensembl // 11 // ---///NM_028915 // Mus musculus leucine rich repeat and coiled-coil domain containing 1 (Lrrcc1), transcript variant 3, mRNA. // refseq // 11 // ---	Mm.200636.1	est///full length	Mm.257449///Mm.408504	Mm.200636
1456881_at	8.42281	22.4293	0	1.3856	1.3856	2.61281	P	P	Nbeal2	neurobeachin-like 2	235627	0030220 // platelet formation // not recorded	0005783 // endoplasmic reticulum // not recorded	0005488 // binding // inferred from electronic annotation///0005515 // protein binding // inferred from electronic annotation	GO:0030220|GO:0005783|GO:0005488|GO:0005515	chr9:110628877-110631680 (-) // 99.55 // qF2		ENSMUSG00000056724	December 2011 (Mouse Genome Sequencing Consortium and NCBI 38)	IPR000409 // BEACH domain // 2.3E-113///IPR000409 // BEACH domain // 5.4E-114///IPR000409 // BEACH domain // 1.5E-113///IPR000409 // BEACH domain // 2.3E-113///IPR001680 // WD40 repeat // 3.2E-4///IPR001680 // WD40 repeat // 2.4E-8///IPR001680 // WD40 repeat // 2.5E-9///IPR001680 // WD40 repeat // 1.1E-4///IPR001680 // WD40 repeat // 8.4E-9///IPR001680 // WD40 repeat // 8.6E-10///IPR001680 // WD4…	2448554			NP_899099	NM_183276	BF019797	GenBank	Consensus sequence	B2RXS1///B7ZWL5///E9Q9L6///F6VTL9///F6ZZB1///Q6ZQA0	gb:BF019797 /DB_XREF=gi:10751129 /DB_XREF=ux18c03.x1 /CLONE=IMAGE:3471844 /FEA=EST /CNT=14 /TID=Mm.45088.1 /TIER=ConsEnd /STK=6 /UG=Mm.45088 /UG_TITLE=ESTs, Moderately similar to T00271 hypothetical protein KIAA0540 (H.sapiens)	BC157956 // Mus musculus neurobeachin-like 2, mRNA (cDNA clone MGC:189784 IMAGE:9007284), complete cds. // gb // 11 // ---///BC172118 // Mus musculus neurobeachin-like 2, mRNA (cDNA clone MGC:198823 IMAGE:9054404), complete cds. // gb // 11 // ---///ENSMUST00000130024 // cdna:novel chromosome:GRCm38:9:110625043:110638617:-1 gene:ENSMUSG00000056724 gene_biotype:protein_coding transcript_biotype:pr…	Mm.45088.1	full length	Mm.335481	Mm.45088
1456402_at	38.6783	102.336	0	1.37631	1.37631	2.59603	P	P	A330076H08Rik	RIKEN cDNA A330076H08 gene	320026					chr7:61943898-61945020 (-) // 41.5 // qC		ENSMUSG00000097225	December 2011 (Mouse Genome Sequencing Consortium and NCBI 38)		2443193				NR_015599	BB130348	GenBank	Consensus sequence		gb:BB130348 /DB_XREF=gi:16266275 /DB_XREF=BB130348 /CLONE=9630044N18 /FEA=EST /CNT=18 /TID=Mm.65419.1 /TIER=Stack /STK=10 /UG=Mm.65419 /UG_TITLE=ESTs	AK036297 // Mus musculus 16 days neonate cerebellum cDNA, RIKEN full-length enriched library, clone:9630054K16 product:unclassifiable, full insert sequence. // gb // 11 // ---///AK039637 // Mus musculus adult male spinal cord cDNA, RIKEN full-length enriched library, clone:A330076H08 product:unclassifiable, full insert sequence. // gb // 11 // ---///AK083195 // Mus musculus adult male hippocampus…	Mm.65419.1		Mm.131850	Mm.65419
1460363_at	54.6809	144.49	0	1.37446	1.37446	2.59271	P	P	Tnrc6c	trinucleotide repeat containing 6C	217351	0001706 // endoderm formation // inferred from mutant phenotype///0006417 // regulation of translation // inferred from electronic annotation///0007492 // endoderm development // inferred from mutant phenotype///0031047 // gene silencing by RNA // inferred from electronic annotation///0035162 // embryonic hemopoiesis // inferred from mutant phenotype///0048568 // embryonic organ development // in…		0000166 // nucleotide binding // inferred from electronic annotation///0003676 // nucleic acid binding // inferred from electronic annotation///0003723 // RNA binding // inferred from electronic annotation///0005515 // protein binding // inferred from electronic annotation	GO:0001706|GO:0006417|GO:0007492|GO:0031047|GO:0035162|GO:0048568|GO:0060213|GO:0060964|GO:1900153|GO:0000166|GO:0003676|GO:0003723|GO:0005515	chr11:117760956-117763434 (+) // 80.64 // qE2		ENSMUSG00000025571	December 2011 (Mouse Genome Sequencing Consortium and NCBI 38)	IPR000449 // Ubiquitin-associated/translation elongation factor EF1B, N-terminal // 5.7E-9///IPR019486 // Argonaute hook domain // 1.0E-26	2443265			NP_932139	NM_198022	BB795102	GenBank	Consensus sequence	B1ATC3///Q3UHC0	gb:BB795102 /DB_XREF=gi:16964721 /DB_XREF=BB795102 /CLONE=G431003F22 /FEA=FLmRNA /CNT=95 /TID=Mm.40272.1 /TIER=Stack /STK=25 /UG=Mm.40272 /UG_TITLE=Mus musculus, Similar to hypothetical protein, clone MGC:27918 IMAGE:3582119, mRNA, complete cds /FL=gb:BC018495.1	AK147551 // Mus musculus cDNA, RIKEN full-length enriched library, clone:M5C1074A22 product:Weakly similar to androgen receptor-related apoptosis-associated protein CBL27 (Fragment), full insert sequence. // gb // 11 // ---///ENSMUST00000026658 // cdna:known chromosome:GRCm38:11:117654289:117763437:1 gene:ENSMUSG00000025571 gene_biotype:protein_coding transcript_biotype:protein_coding // ensembl …	Mm.40272.1	est///full length	Mm.401036///Mm.40272///Mm.473244	Mm.40272
1418930_at	270.624	714.387	0	1.37301	1.37301	2.59011	P	P	Cxcl10	chemokine (C-X-C motif) ligand 10	15945	0002690 // positive regulation of leukocyte chemotaxis // not recorded///0006935 // chemotaxis // inferred from electronic annotation///0006954 // inflammatory response // inferred from electronic annotation///0006955 // immune response // not recorded///0007165 // signal transduction // not recorded///0008284 // positive regulation of cell proliferation // not recorded///0009306 // protein secre…	0005576 // extracellular region // not recorded///0005615 // extracellular space // inferred from direct assay///0005615 // extracellular space // not recorded///0009897 // external side of plasma membrane // inferred from direct assay	0005125 // cytokine activity // inferred from electronic annotation///0008009 // chemokine activity // not recorded	GO:0002690|GO:0006935|GO:0006954|GO:0006955|GO:0007165|GO:0008284|GO:0009306|GO:0009409|GO:0010332|GO:0010996|GO:0016525|GO:0030335|GO:0032496|GO:0033280|GO:0034605|GO:0051607|GO:0005576|GO:0005615|GO:0005615|GO:0009897|GO:0005125|GO:0008009	chr5:92346638-92348880 (-) // 98.91 // qE2		ENSMUSG00000034855	December 2011 (Mouse Genome Sequencing Consortium and NCBI 38)	IPR001811 // Chemokine interleukin-8-like domain // 1.4E-19	1352450			NP_067249	NM_021274	NM_021274	GenBank	Consensus sequence	Q548V9///Q3UCV1///Q3UAS6///Q3U6X5///P17515///D3YW23///Q3UK71	gb:NM_021274.1 /DB_XREF=gi:10946575 /GEN=Scyb10 /FEA=FLmRNA /CNT=36 /TID=Mm.877.1 /TIER=FL+Stack /STK=16 /UG=Mm.877 /LL=15945 /DEF=Mus musculus small inducible cytokine B subfamily (Cys-X-Cys), member 10 (Scyb10), mRNA. /PROD=small inducible cytokine B subfamily(Cys-X-Cys), member 10 /FL=gb:AF227743.1 gb:NM_021274.1 gb:M86829.1 gb:M33266.1	AF227743 // Mus musculus interferon-gamma inducible protein 10 precursor (Scyb10) mRNA, complete cds. // gb // 10 // ---///AK144279 // Mus musculus adult male jejunal and colic lymph node cDNA, RIKEN full-length enriched library, clone:G630006P11 product:chemokine (C-X-C motif) ligand 10, full insert sequence. // gb // 11 // ---///AK150380 // Mus musculus bone marrow macrophage cDNA, RIKEN full-l…	Mm.877.1	full length	Mm.877	Mm.877
1441905_x_at	8.78354	23.0935	0	1.36721	1.36721	2.57971	P	P	Snrpn///Snurf	small nuclear ribonucleoprotein N///SNRPN upstream reading frame	20646///84704	0009725 // response to hormone stimulus // inferred from electronic annotation	0005634 // nucleus // traceable author statement///0005634 // nucleus // inferred from direct assay///0005685 // U1 snRNP // not recorded///0005686 // U2 snRNP // not recorded///0030529 // ribonucleoprotein complex // inferred from electronic annotation	0003723 // RNA binding // inferred from electronic annotation///0005515 // protein binding // inferred from electronic annotation	GO:0009725|GO:0005634|GO:0005634|GO:0005685|GO:0005686|GO:0030529|GO:0003723|GO:0005515	chr7:59982501-59982776 (-) // 42.18 // qB5		ENSMUSG00000000948	December 2011 (Mouse Genome Sequencing Consortium and NCBI 38)	IPR001163 // Ribonucleoprotein LSM domain // 2.0E-22	98347			NP_001076430///NP_001076431///NP_038698///NP_149409	NM_001082961///NM_001082962///NM_013670///NM_033174	BB264453	GenBank	Consensus sequence	Q3UN87///P63163///Q9WU12	gb:BB264453 /DB_XREF=gi:8960909 /DB_XREF=BB264453 /CLONE=A830015E01 /FEA=EST /CNT=4 /TID=Mm.117170.1 /TIER=ConsEnd /STK=4 /UG=Mm.117170 /UG_TITLE=ESTs	AK144386 // Mus musculus 13 days embryo spinal cord cDNA, RIKEN full-length enriched library, clone:G630051A13 product:small nuclear ribonucleoprotein N, full insert sequence. // gb // 11 // ---///ENSMUST00000059305 // cdna:known chromosome:GRCm38:7:59982495:60005111:-1 gene:ENSMUSG00000000948 gene_biotype:protein_coding transcript_biotype:protein_coding // ensembl // 11 // ---///ENSMUST000000984…	Mm.117170.1	full length	Mm.274995///Mm.390698	Mm.117170
1458212_at	5.83385	15.2541	0	1.35927	1.35927	2.56556	P	P	A730009E18Rik	RIKEN cDNA A730009E18 gene	319603					chr13:109641890-109642499 (+) // 61.29 // qD2.1			December 2011 (Mouse Genome Sequencing Consortium and NCBI 38)		2442371					BB245422	GenBank	Consensus sequence		gb:BB245422 /DB_XREF=gi:16355397 /DB_XREF=BB245422 /CLONE=A730009E18 /FEA=EST /CNT=3 /TID=Mm.170565.1 /TIER=ConsEnd /STK=3 /UG=Mm.170565 /UG_TITLE=ESTs	AK042600 // Mus musculus 7 days neonate cerebellum cDNA, RIKEN full-length enriched library, clone:A730009E18 product:unclassifiable, full insert sequence. // gb // --- // chr13:109640928-109642499(+)///AK047818 // Mus musculus 16 days embryo head cDNA, RIKEN full-length enriched library, clone:C130001E07 product:unclassifiable, full insert sequence. // gb // --- // chr13:109640919-109643186(+)//…	Mm.170565.1			Mm.170565
1434341_x_at	49.3878	126.794	0	1.33286	1.33286	2.51901	P	P	Uqcr10	ubiquinol-cytochrome c reductase, complex III subunit X	66152	0006122 // mitochondrial electron transport, ubiquinol to cytochrome c // inferred from electronic annotation///0006810 // transport // inferred from electronic annotation///0022900 // electron transport chain // inferred from electronic annotation///0055114 // oxidation-reduction process // inferred from electronic annotation	0005739 // mitochondrion // inferred from direct assay///0005740 // mitochondrial envelope // inferred from electronic annotation///0005743 // mitochondrial inner membrane // inferred from direct assay///0005750 // mitochondrial respiratory chain complex III // inferred from electronic annotation///0016020 // membrane // inferred from electronic annotation///0070469 // respiratory chain // inferr…		GO:0006122|GO:0006810|GO:0022900|GO:0055114|GO:0005739|GO:0005740|GO:0005743|GO:0005750|GO:0016020|GO:0070469	chr11:4701974-4704334 (-) // 96.77 // qA1		ENSMUSG00000059534	December 2011 (Mouse Genome Sequencing Consortium and NCBI 38)					NP_932096	NM_001047158///NM_197979	BF681728	GenBank	Consensus sequence	Q8R1I1///Q5NCJ9	gb:BF681728 /DB_XREF=gi:11955623 /DB_XREF=602117220F2 /CLONE=IMAGE:3468340 /FEA=EST /CNT=44 /TID=Mm.22138.2 /TIER=Stack /STK=34 /UG=Mm.22138 /UG_TITLE=Mus musculus, Similar to ubiquinol-cytochrome c reductase complex (7.2 kD), clone MGC:37480 IMAGE:4984172, mRNA, complete cds	ENSMUST00000151559 // cdna:known chromosome:GRCm38:11:4701975:4704334:-1 gene:ENSMUSG00000059534 gene_biotype:protein_coding transcript_biotype:processed_transcript // ensembl // 11 // ---	Mm.22138.2	full length	Mm.269736	Mm.22138
1458987_at	17.4075	44.34	0	1.32149	1.32149	2.49925	P	P	Cdk7	cyclin-dependent kinase 7	12572	0006281 // DNA repair // inferred from electronic annotation///0006351 // transcription, DNA-dependent // inferred from electronic annotation///0006355 // regulation of transcription, DNA-dependent // inferred from electronic annotation///0006366 // transcription from RNA polymerase II promoter // not recorded///0006468 // protein phosphorylation // inferred from direct assay///0006468 // protein…	0005634 // nucleus // inferred from direct assay///0005634 // nucleus // not recorded///0005675 // holo TFIIH complex // not recorded///0005737 // cytoplasm // not recorded///0005739 // mitochondrion // not recorded///0005829 // cytosol // not recorded///0005856 // cytoskeleton // not recorded///0016020 // membrane // not recorded///0048471 // perinuclear region of cytoplasm // inferred from elec…	0000166 // nucleotide binding // inferred from electronic annotation///0004672 // protein kinase activity // inferred from direct assay///0004672 // protein kinase activity // not recorded///0004674 // protein serine/threonine kinase activity // inferred from electronic annotation///0004693 // cyclin-dependent protein serine/threonine kinase activity // not recorded///0004693 // cyclin-dependent …	GO:0006281|GO:0006351|GO:0006355|GO:0006366|GO:0006468|GO:0006468|GO:0006468|GO:0006468|GO:0006974|GO:0007049|GO:0016310|GO:0045944|GO:0051301|GO:0005634|GO:0005634|GO:0005675|GO:0005737|GO:0005739|GO:0005829|GO:0005856|GO:0016020|GO:0048471|GO:0000166|GO:0004672|GO:0004672|GO:0004674|GO:0004693|GO:0004693|GO:0004713|GO:0005515|GO:0005524|GO:0008022|GO:0008094|GO:0008353|GO:0016301|GO:0016740|GO:…	chr13:100697878-100698461 (-) // 100.0 // qD1	EC:2.7.11.22///EC:2.7.11.23	ENSMUSG00000069089	December 2011 (Mouse Genome Sequencing Consortium and NCBI 38)	IPR000719 // Protein kinase, catalytic domain // 2.4E-78///IPR001245 // Serine-threonine/tyrosine-protein kinase catalytic domain // 1.3E-36	102956		G1_to_S_cell_cycle_Reactome // GenMAPP///RNA_transcription_Reactome // GenMAPP	NP_034004	NM_009874	BE981450	GenBank	Consensus sequence	Q03147///Q3THG5///Q3UJT4///Q8CAC4	gb:BE981450 /DB_XREF=gi:10650569 /DB_XREF=UI-M-CG0p-bdc-c-11-0-UI.s1 /CLONE=UI-M-CG0p-bdc-c-11-0-UI /FEA=EST /CNT=3 /TID=Mm.102441.1 /TIER=ConsEnd /STK=2 /UG=Mm.102441 /UG_TITLE=ESTs	AK164567 // Mus musculus 13 days embryo heart cDNA, RIKEN full-length enriched library, clone:D330050A02 product:unclassifiable, full insert sequence. // gb // 11 // ---///ENSMUST00000091299 // cdna:known chromosome:GRCm38:13:100697027:100730942:-1 gene:ENSMUSG00000069089 gene_biotype:protein_coding transcript_biotype:protein_coding // ensembl // 11 // ---///n270851 // accn=AK164567 class=mRNAlik…	Mm.102441.1	full length	Mm.259718	Mm.102441
1443026_at	9.3182	23.7224	0	1.32072	1.32072	2.49792	P	P								chr10:119473189-119473890 (+) // 66.67 // qD2			December 2011 (Mouse Genome Sequencing Consortium and NCBI 38)							BB337104	GenBank	Consensus sequence		gb:BB337104 /DB_XREF=gi:16404221 /DB_XREF=BB337104 /CLONE=B930006H01 /FEA=EST /CNT=3 /TID=Mm.216249.1 /TIER=ConsEnd /STK=3 /UG=Mm.216249 /UG_TITLE=ESTs	AK046942 // Mus musculus 10 days neonate cerebellum cDNA, RIKEN full-length enriched library, clone:B930006H01 product:unclassifiable, full insert sequence. // gb // 11 // ---///n276709 // accn=AK046942 class=mRNAlike lncRNA name=Mouse noncoding transcript ref=FANTOM3 transcriptId=B930006H01 cpcScore=-1.0595600 cnci=-0.3550162 // noncode // 11 // ---	Mm.216249.1			Mm.216249
1457295_at	20.4487	52.0441	0	1.32032	1.32032	2.49722	P	P	Tnrc6a	trinucleotide repeat containing 6a	233833	0006417 // regulation of translation // inferred from electronic annotation///0009267 // cellular response to starvation // inferred from direct assay///0031047 // gene silencing by RNA // inferred from electronic annotation///0032507 // maintenance of protein location in cell // inferred from sequence or structural similarity///0035278 // negative regulation of translation involved in gene silen…	0000932 // cytoplasmic mRNA processing body // not recorded///0000932 // cytoplasmic mRNA processing body // inferred from sequence or structural similarity///0005737 // cytoplasm // inferred from electronic annotation///0035068 // micro-ribonucleoprotein complex // not recorded///0048471 // perinuclear region of cytoplasm // inferred from sequence or structural similarity	0000166 // nucleotide binding // inferred from electronic annotation///0003676 // nucleic acid binding // inferred from electronic annotation///0003723 // RNA binding // inferred from electronic annotation///0005515 // protein binding // inferred from electronic annotation///0032947 // protein complex scaffold // inferred from sequence or structural similarity	GO:0006417|GO:0009267|GO:0031047|GO:0032507|GO:0035278|GO:0060213|GO:1900153|GO:0000932|GO:0000932|GO:0005737|GO:0035068|GO:0048471|GO:0000166|GO:0003676|GO:0003723|GO:0005515|GO:0032947	chr7:123171553-123172038 (+) // 100.0 // qF3		ENSMUSG00000052707	December 2011 (Mouse Genome Sequencing Consortium and NCBI 38)	IPR019486 // Argonaute hook domain // 1.1E-27	2385292			NP_659174	NM_144925	AW494245	GenBank	Consensus sequence	Q3UHK8///Q6ZPQ4///F6ZMJ4///Q3UQ45///Q8BWM2///Q8BXM6///Q05CE3///Q3UUG8///Q8BNF0///Q99JR3	gb:AW494245 /DB_XREF=gi:7064526 /DB_XREF=UI-M-BH3-auk-c-05-0-UI.s1 /CLONE=UI-M-BH3-auk-c-05-0-UI /FEA=EST /CNT=8 /TID=Mm.102305.1 /TIER=ConsEnd /STK=4 /UG=Mm.102305 /UG_TITLE=ESTs, Highly similar to KIAA1460 protein (H.sapiens)	AK129366 // Mus musculus mRNA for mKIAA1460 protein. // gb // 11 // ---///AK147327 // Mus musculus cDNA, RIKEN full-length enriched library, clone:M5C1013H20 product:trinucleotide repeat containing 6, full insert sequence. // gb // 11 // ---///ENSMUST00000094053 // cdna:known chromosome:GRCm38:7:123123885:123195288:1 gene:ENSMUSG00000052707 gene_biotype:protein_coding transcript_biotype:protein_c…	Mm.102305.1	est///full length	Mm.102305///Mm.406042///Mm.408201///Mm.409337	Mm.102305
1453483_at	12.1192	30.7977	0	1.31812	1.31812	2.49341	M	M	1700023E05Rik	RIKEN cDNA 1700023E05 gene	71868					chr5:77016043-77061461 (+) // 94.64 // qC3.3		ENSMUSG00000029248	December 2011 (Mouse Genome Sequencing Consortium and NCBI 38)		1919118			NP_082246	NM_027970	AK006270	GenBank	Consensus sequence	Q9DA15	gb:AK006270.1 /DB_XREF=gi:12839277 /FEA=mRNA /CNT=10 /TID=Mm.151092.1 /TIER=ConsEnd /STK=2 /UG=Mm.151092 /LL=71868 /UG_GENE=1700023E05Rik /UG_TITLE=RIKEN cDNA 1700023E05 gene /DEF=Mus musculus adult male testis cDNA, RIKEN full-length enriched library, clone:1700023E05:hypothetical protein, full insert sequence.	BC053422 // Mus musculus RIKEN cDNA 1700023E05 gene, mRNA (cDNA clone MGC:58670 IMAGE:6741654), complete cds. // gb // 11 // ---///ENSMUST00000031161 // cdna:known chromosome:GRCm38:5:77016023:77061522:1 gene:ENSMUSG00000029248 gene_biotype:protein_coding transcript_biotype:protein_coding // ensembl // 11 // ---///ENSMUST00000117880 // cdna:known chromosome:GRCm38:5:77016023:77061529:1 gene:ENSMU…	Mm.151092.1	full length	Mm.151092	Mm.151092
1441285_at	70.6382	179.136	0	1.31513	1.31513	2.48824	P	P	Pdp2	pyruvate dehyrogenase phosphatase catalytic subunit 2	382051	0006470 // protein dephosphorylation // not recorded///0035970 // peptidyl-threonine dephosphorylation // not recorded	0005739 // mitochondrion // inferred from direct assay///0005739 // mitochondrion // not recorded	0003824 // catalytic activity // inferred from electronic annotation///0004721 // phosphoprotein phosphatase activity // inferred from electronic annotation///0004722 // protein serine/threonine phosphatase activity // not recorded///0004724 // magnesium-dependent protein serine/threonine phosphatase activity // not recorded///0004741 // [pyruvate dehydrogenase (lipoamide)] phosphatase activity /…	GO:0006470|GO:0035970|GO:0005739|GO:0005739|GO:0003824|GO:0004721|GO:0004722|GO:0004724|GO:0004741|GO:0016787|GO:0046872	chr8:104597016-104597545 (+) // 68.94 // qD3	EC:3.1.3.43		December 2011 (Mouse Genome Sequencing Consortium and NCBI 38)		1918878			NP_001019777	NM_001024606	AW124536	GenBank	Consensus sequence	Q504M2///Q5DTY5	gb:AW124536 /DB_XREF=gi:6100066 /DB_XREF=UI-M-BH2.1-apo-h-03-0-UI.s1 /CLONE=UI-M-BH2.1-apo-h-03-0-UI /FEA=EST /CNT=5 /TID=Mm.151162.1 /TIER=ConsEnd /STK=4 /UG=Mm.151162 /UG_TITLE=ESTs	AK144944 // Mus musculus mammary gland RCB-0526 Jyg-MC(A) cDNA, RIKEN full-length enriched library, clone:G830011I22 product:unclassifiable, full insert sequence. // gb // 9 // ---///n264496 // accn=AK144944 class=mRNAlike lncRNA name=Mouse noncoding transcript ref=FANTOM3 transcriptId=G830011I22 cpcScore=-1.0799400 cnci=-0.3279908 // noncode // 9 // ---	Mm.151162.1	full length	Mm.290750	Mm.151162
1440547_at	11.8069	29.8874	0	1.3125	1.3125	2.48371	P	P								chr6:47467204-47467936 (+) // 31.06 // qB2.3			December 2011 (Mouse Genome Sequencing Consortium and NCBI 38)							BG066227	GenBank	Consensus sequence		gb:BG066227 /DB_XREF=gi:12548796 /DB_XREF=H3040E01-3 /CLONE=H3040E01 /FEA=EST /CNT=5 /TID=Mm.169044.1 /TIER=ConsEnd /STK=5 /UG=Mm.169044 /UG_TITLE=ESTs	AK142109 // Mus musculus 12 days embryo eyeball cDNA, RIKEN full-length enriched library, clone:D230039D16 product:unclassifiable, full insert sequence. // gb // 11 // ---///n271361 // accn=AK142109 class=mRNAlike lncRNA name=Mouse noncoding transcript ref=FANTOM3 transcriptId=D230039D16 cpcScore=-0.0731462 cnci=-0.2908604 // noncode // 11 // ---	Mm.169044.1			Mm.169044
1448618_at	67.8679	171.6	0	1.31085	1.31085	2.48087	P	P	Mvp	major vault protein	78388	0008283 // cell proliferation // inferred from mutant phenotype///0023057 // negative regulation of signaling // not recorded///0031953 // negative regulation of protein autophosphorylation // not recorded///0038127 // ERBB signaling pathway // not recorded///0061099 // negative regulation of protein tyrosine kinase activity // not recorded///0072376 // protein activation cascade // inferred from…	0005634 // nucleus // not recorded///0005737 // cytoplasm // not recorded///0005856 // cytoskeleton // not recorded///0030529 // ribonucleoprotein complex // inferred from electronic annotation///0043231 // intracellular membrane-bounded organelle // inferred from electronic annotation///0048471 // perinuclear region of cytoplasm // not recorded///0070062 // extracellular vesicular exosome // not…	0005515 // protein binding // inferred from electronic annotation///0019901 // protein kinase binding // not recorded///0019903 // protein phosphatase binding // not recorded	GO:0008283|GO:0023057|GO:0031953|GO:0038127|GO:0061099|GO:0072376|GO:0005634|GO:0005737|GO:0005856|GO:0030529|GO:0043231|GO:0048471|GO:0070062|GO:0005515|GO:0019901|GO:0019903	chr7:126986863-127014594 (-) // 99.15 // qF3		ENSMUSG00000030681	December 2011 (Mouse Genome Sequencing Consortium and NCBI 38)	IPR002499 // Major vault protein, N-terminal // 8.2E-8///IPR002499 // Major vault protein, N-terminal // 2.0E-18///IPR002499 // Major vault protein, N-terminal // 1.1E-16///IPR002499 // Major vault protein, N-terminal // 2.7E-14///IPR002499 // Major vault protein, N-terminal // 3.5E-16///IPR021870 // Shoulder domain // 4.1E-57	1925638			NP_542369	NM_080638	NM_080638	GenBank	Consensus sequence	Q8C2S9///Q3THX5///Q9EQK5///E9Q3X0///Q3U7S9///D3Z2N7	gb:NM_080638.1 /DB_XREF=gi:18079350 /GEN=2310009M24Rik /FEA=FLmRNA /CNT=128 /TID=Mm.24972.1 /TIER=FL+Stack /STK=53 /UG=Mm.24972 /LL=78388 /DEF=Mus musculus RIKEN cDNA 2310009M24 gene (2310009M24Rik), mRNA. /PROD=RIKEN cDNA 2310009M24 /FL=gb:AF210456.1 gb:NM_080638.1 gb:BC006709.1	AF210456 // Mus musculus major vault protein (Mvp) mRNA, complete cds. // gb // 11 // ---///AK019080 // Mus musculus adult male tongue cDNA, RIKEN full-length enriched library, clone:2310009M24 product:major vault protein, full insert sequence. // gb // 10 // ---///AK088046 // Mus musculus 2 days neonate thymus thymic cells cDNA, RIKEN full-length enriched library, clone:E430002N03 product:major …	Mm.24972.1	full length	Mm.228797	Mm.24972
1439213_at	13.575	34.2844	0	1.3092	1.3092	2.47803	P	P	Ston1	stonin 1	77057	0006886 // intracellular protein transport // inferred from electronic annotation///0006897 // endocytosis // inferred from electronic annotation///0016192 // vesicle-mediated transport // inferred from electronic annotation///0030100 // regulation of endocytosis // not recorded///0030100 // regulation of endocytosis // inferred from sequence or structural similarity	0005737 // cytoplasm // inferred from electronic annotation///0016020 // membrane // inferred from electronic annotation///0030131 // clathrin adaptor complex // inferred from electronic annotation		GO:0006886|GO:0006897|GO:0016192|GO:0030100|GO:0030100|GO:0005737|GO:0016020|GO:0030131	chr17:88636855-88637634 (+) // 63.81 // qE4		ENSMUSG00000033855	December 2011 (Mouse Genome Sequencing Consortium and NCBI 38)		1924307			NP_084134	NM_029858	BB551486	GenBank	Consensus sequence	Q3UW71///Q8CDJ8	gb:BB551486 /DB_XREF=gi:9637852 /DB_XREF=BB551486 /CLONE=E230028I19 /FEA=EST /CNT=9 /TID=Mm.52193.1 /TIER=Stack /STK=8 /UG=Mm.52193 /UG_TITLE=ESTs	AK077966 // Mus musculus 13 days embryo male testis cDNA, RIKEN full-length enriched library, clone:6030478E24 product:similar to STONIN 1 [Homo sapiens], full insert sequence. // gb // 9 // ---///AK136565 // Mus musculus adult male cecum cDNA, RIKEN full-length enriched library, clone:9130225C03 product:Stonin 1 (Stoned B-like factor) homolog [Mus musculus], full insert sequence. // gb // 11 // …	Mm.52193.1	est///full length	Mm.372838///Mm.482203///Mm.483197	Mm.52193
1424689_at	10.2137	25.7691	0	1.30773	1.30773	2.47552	P	P	Prss32	protease, serine, 32	69814	0006508 // proteolysis // inferred by curator///0008152 // metabolic process // inferred from direct assay///0008152 // metabolic process // inferred from electronic annotation	0005886 // plasma membrane // inferred from direct assay///0016020 // membrane // inferred from direct assay	0003824 // catalytic activity // inferred from electronic annotation///0004252 // serine-type endopeptidase activity // inferred from electronic annotation///0008233 // peptidase activity // inferred from electronic annotation///0008236 // serine-type peptidase activity // inferred from direct assay///0016787 // hydrolase activity // inferred from electronic annotation	GO:0006508|GO:0008152|GO:0008152|GO:0005886|GO:0016020|GO:0003824|GO:0004252|GO:0008233|GO:0008236|GO:0016787	chr17:23853542-23859775 (+) // 95.26 // qA3.3			December 2011 (Mouse Genome Sequencing Consortium and NCBI 38)		1917064			NP_081496	NM_027220	BC024903	GenBank	Consensus sequence	Q80X17///Q8R1A6///Q9D8H5	gb:BC024903.1 /DB_XREF=gi:19353197 /FEA=FLmRNA /CNT=61 /TID=Mm.27402.1 /TIER=FL+Stack /STK=19 /UG=Mm.27402 /LL=69814 /UG_GENE=2010001P08Rik /DEF=Mus musculus, RIKEN cDNA 2010001P08 gene, clone MGC:25874 IMAGE:4208033, mRNA, complete cds. /PROD=RIKEN cDNA 2010001P08 gene /FL=gb:BC024903.1	AY266139 // Mus musculus tryptase 5 mRNA, complete cds. // gb // 11 // ---///BC024903 // Mus musculus protease, serine, 32, mRNA (cDNA clone MGC:25874 IMAGE:4208033), complete cds. // gb // 9 // ---	Mm.27402.1	full length	Mm.244143	Mm.27402
1441982_at	8.99569	22.692	0	1.30747	1.30747	2.47508	M	M	Taf7	TAF7 RNA polymerase II, TATA box binding protein (TBP)-associated factor	24074	0000122 // negative regulation of transcription from RNA polymerase II promoter // not recorded///0006351 // transcription, DNA-dependent // inferred from electronic annotation///0006352 // DNA-dependent transcription, initiation // not recorded///0006355 // regulation of transcription, DNA-dependent // inferred from electronic annotation///0006357 // regulation of transcription from RNA polymera…	0005634 // nucleus // inferred from direct assay///0005634 // nucleus // not recorded///0005669 // transcription factor TFIID complex // inferred from direct assay///0005669 // transcription factor TFIID complex // not recorded///0005737 // cytoplasm // inferred from direct assay///0005794 // Golgi apparatus // not recorded///0008024 // positive transcription elongation factor complex b // not re…	0003700 // sequence-specific DNA binding transcription factor activity // not recorded///0003713 // transcription coactivator activity // not recorded///0005515 // protein binding // inferred from physical interaction///0008134 // transcription factor binding // not recorded///0035035 // histone acetyltransferase binding // inferred from physical interaction///0035035 // histone acetyltransferase…	GO:0000122|GO:0006351|GO:0006352|GO:0006355|GO:0006357|GO:0006366|GO:0006366|GO:0006367|GO:0006469|GO:0030520|GO:0035067|GO:0045892|GO:0045944|GO:0005634|GO:0005634|GO:0005669|GO:0005669|GO:0005737|GO:0005794|GO:0008024|GO:0033276|GO:0071339|GO:0003700|GO:0003713|GO:0005515|GO:0008134|GO:0035035|GO:0035035|GO:0042809|GO:0044212|GO:0046966	chr18:37640490-37641714 (-) // 80.73 // qB3			December 2011 (Mouse Genome Sequencing Consortium and NCBI 38)		1346348		RNA_transcription_Reactome // GenMAPP	NP_786964	NM_175770	BB551747	GenBank	Consensus sequence	Q9R1C0///Q8BPH4///Q8C291	gb:BB551747 /DB_XREF=gi:16448078 /DB_XREF=BB551747 /CLONE=E230029P14 /FEA=EST /CNT=12 /TID=Mm.53652.1 /TIER=ConsEnd /STK=3 /UG=Mm.53652 /LL=107060 /UG_GENE=BB007175 /UG_TITLE=expressed sequence BB007175	AK054206 // Mus musculus 2 days pregnant adult female oviduct cDNA, RIKEN full-length enriched library, clone:E230029P14 product:inferred: TATA box binding protein (TBP) associated factor, RNA polymerase II, F, 55 kDa, full insert sequence. // gb // 11 // ---///n267780 // accn=AK054206 class=mRNAlike lncRNA name=Mouse noncoding transcript ref=FANTOM3 transcriptId=E230029P14 cpcScore=-1.5906100 cn…	Mm.53652.1	full length	Mm.236009	Mm.53652
1423468_at	11.0969	27.9386	0	1.3047	1.3047	2.47032	P	P	Steap3	STEAP family member 3	68428	0006810 // transport // inferred from electronic annotation///0006811 // ion transport // inferred from electronic annotation///0006826 // iron ion transport // inferred from mutant phenotype///0006915 // apoptotic process // inferred from electronic annotation///0006917 // induction of apoptosis // not recorded///0007049 // cell cycle // inferred from electronic annotation///0009306 // protein s…	0005623 // cell // not recorded///0005768 // endosome // inferred from direct assay///0005771 // multivesicular body // not recorded///0005886 // plasma membrane // inferred from direct assay///0010008 // endosome membrane // inferred from electronic annotation///0016020 // membrane // inferred from electronic annotation///0016021 // integral to membrane // inferred from electronic annotation	0000166 // nucleotide binding // inferred from electronic annotation///0000293 // ferric-chelate reductase activity // inferred from direct assay///0000293 // ferric-chelate reductase activity // inferred from mutant phenotype///0005515 // protein binding // inferred from electronic annotation///0016491 // oxidoreductase activity // inferred from electronic annotation///0046872 // metal ion bindi…	GO:0006810|GO:0006811|GO:0006826|GO:0006915|GO:0006917|GO:0007049|GO:0009306|GO:0009306|GO:0055072|GO:0055114|GO:0055114|GO:0005623|GO:0005768|GO:0005771|GO:0005886|GO:0010008|GO:0016020|GO:0016021|GO:0000166|GO:0000293|GO:0000293|GO:0005515|GO:0016491|GO:0046872	chr1:120227209-120270425 (-) // 95.3 // qE2.3		ENSMUSG00000026389	December 2011 (Mouse Genome Sequencing Consortium and NCBI 38)	IPR004455 // NADP oxidoreductase, coenzyme F420-dependent // 1.9E-20///IPR004455 // NADP oxidoreductase, coenzyme F420-dependent // 2.2E-20///IPR013130 // Ferric reductase transmembrane component-like domain // 3.3E-21///IPR013130 // Ferric reductase transmembrane component-like domain // 3.6E-21	1915678			NP_001078878///NP_573449	NM_001085409///NM_133186	BC027251	GenBank	Consensus sequence	Q8CI59///E9QN92	gb:BC027251.1 /DB_XREF=gi:20073134 /FEA=FLmRNA /CNT=31 /TID=Mm.181033.1 /TIER=Stack /STK=18 /UG=Mm.181033 /LL=68428 /UG_GENE=1010001D01Rik /UG_TITLE=RIKEN cDNA 1010001D01 gene /DEF=Mus musculus, Similar to RIKEN cDNA 1010001D01 gene, clone IMAGE:2651585, mRNA. /FL=gb:AY029586.1 gb:NM_133186.1	AK028961 // Mus musculus 10 days neonate skin cDNA, RIKEN full-length enriched library, clone:4732474K08 product:DUDULIN 2 homolog [Mus musculus], full insert sequence. // gb // 11 // ---///AK078769 // Mus musculus 15 days embryo male testis cDNA, RIKEN full-length enriched library, clone:8030467N07 product:DUDULIN 2, full insert sequence. // gb // 11 // ---///AK167028 // Mus musculus blastocyst …	Mm.181033.1	full length	Mm.181033	Mm.181033
1457071_x_at	6.97048	17.5237	0	1.30258	1.30258	2.46669	P	P	C130013H08Rik	RIKEN cDNA C130013H08 gene	100327264					chr3:110253242-110253702 (+) // 66.96 // qF3			December 2011 (Mouse Genome Sequencing Consortium and NCBI 38)		3697343					BB233495	GenBank	Consensus sequence		gb:BB233495 /DB_XREF=gi:8913350 /DB_XREF=BB233495 /CLONE=A630043O08 /FEA=EST /CNT=7 /TID=Mm.115888.1 /TIER=ConsEnd /STK=5 /UG=Mm.115888 /LL=99955 /UG_GENE=BB233495 /UG_TITLE=expressed sequence BB233495	AK081392 // Mus musculus 16 days embryo head cDNA, RIKEN full-length enriched library, clone:C130013H08 product:unclassifiable, full insert sequence. // gb // 11 // ---///n275631 // accn=AK081392 class=mRNAlike lncRNA name=Mouse noncoding transcript ref=FANTOM3 transcriptId=C130013H08 cpcScore=3.5178700 cnci=-0.2797525 // noncode // 11 // ---	Mm.115888.1		Mm.393526	Mm.115888
1449521_at	12.3088	30.9102	0	1.30099	1.30099	2.46398	M	P	Cd93	CD93 antigen	17064	0007155 // cell adhesion // inferred from electronic annotation///0016337 // cell-cell adhesion // not recorded///0016337 // cell-cell adhesion // inferred from sequence or structural similarity	0005886 // plasma membrane // inferred from direct assay///0005886 // plasma membrane // not recorded///0009986 // cell surface // inferred from direct assay///0016020 // membrane // inferred from electronic annotation///0016021 // integral to membrane // inferred from electronic annotation///0016023 // cytoplasmic membrane-bounded vesicle // inferred from direct assay	0001849 // complement component C1q binding // not recorded///0005509 // calcium ion binding // inferred from electronic annotation///0005515 // protein binding // inferred from electronic annotation///0030246 // carbohydrate binding // inferred from electronic annotation	GO:0007155|GO:0016337|GO:0016337|GO:0005886|GO:0005886|GO:0009986|GO:0016020|GO:0016021|GO:0016023|GO:0001849|GO:0005509|GO:0005515|GO:0030246	chr2:148436641-148443560 (-) // 98.36 // qG3		ENSMUSG00000027435	December 2011 (Mouse Genome Sequencing Consortium and NCBI 38)	IPR000742 // Epidermal growth factor-like domain // 3.5E-10///IPR001304 // C-type lectin // 1.6E-10///IPR001881 // EGF-like calcium-binding // 2.8E-11///IPR001881 // EGF-like calcium-binding // 3.0E-13///IPR001881 // EGF-like calcium-binding // 1.7E-12	106664			NP_034870	NM_010740	BB039247	GenBank	Consensus sequence	O89103///A7LNQ8///A7LNR0///A7LNR1	gb:BB039247 /DB_XREF=gi:15403781 /DB_XREF=BB039247 /CLONE=6030441H07 /FEA=FLmRNA /CNT=29 /TID=Mm.681.1 /TIER=Stack /STK=11 /UG=Mm.681 /LL=17064 /UG_GENE=Ly68 /UG_TITLE=lymphocyte antigen 68 /FL=gb:NM_010740.1 gb:AF081789.1	AF081789 // Mus musculus cell surface antigen AA4 (AA4) mRNA, complete cds. // gb // 11 // ---///AK028485 // Mus musculus 0 day neonate skin cDNA, RIKEN full-length enriched library, clone:4631429I03 product:complement component 1, q subcomponent, receptor 1, full insert sequence. // gb // 11 // ---///AK079060 // Mus musculus adult male diencephalon cDNA, RIKEN full-length enriched library, clone…	Mm.681.1	est///full length	Mm.393234///Mm.398078///Mm.407960///Mm.681	Mm.681
1459817_at	31.5662	79.2599	0	1.30081	1.30081	2.46367	P	P								chr18:63661092-63661339 (-) // 77.24 // qE1			December 2011 (Mouse Genome Sequencing Consortium and NCBI 38)							AV328153	GenBank	Consensus sequence		gb:AV328153 /DB_XREF=gi:6368205 /DB_XREF=AV328153 /CLONE=6330439H12 /FEA=EST /CNT=2 /TID=Mm.203876.2 /TIER=ConsEnd /STK=2 /UG=Mm.203876 /LL=106846 /UG_GENE=AA408650 /UG_TITLE=expressed sequence AA408650	AV328153 // /DB_XREF=AV328153 /CLONE=6330439H12 // gb // --- // ---	Mm.203876.2			Mm.203876
1427677_a_at	25.7103	64.4794	0	1.29909	1.29909	2.46073	P	P	Sox6	SRY-box containing gene 6	20679	0000122 // negative regulation of transcription from RNA polymerase II promoter // inferred from direct assay///0000122 // negative regulation of transcription from RNA polymerase II promoter // inferred from mutant phenotype///0000902 // cell morphogenesis // inferred from mutant phenotype///0001701 // in utero embryonic development // inferred from mutant phenotype///0006351 // transcription, D…	0005634 // nucleus // inferred by curator///0005634 // nucleus // inferred from direct assay///0005634 // nucleus // not recorded///0005667 // transcription factor complex // inferred by curator	0003677 // DNA binding // inferred from direct assay///0003700 // sequence-specific DNA binding transcription factor activity // inferred from direct assay///0003700 // sequence-specific DNA binding transcription factor activity // inferred from genetic interaction///0005515 // protein binding // inferred from physical interaction///0043565 // sequence-specific DNA binding // inferred from direct…	GO:0000122|GO:0000122|GO:0000902|GO:0001701|GO:0006351|GO:0006355|GO:0007275|GO:0009791|GO:0010468|GO:0016458|GO:0021778|GO:0030097|GO:0030218|GO:0032332|GO:0032332|GO:0035051|GO:0042692|GO:0045165|GO:0045892|GO:0045893|GO:0045944|GO:0048708|GO:0048709|GO:0048821|GO:0051216|GO:0061036|GO:0071560|GO:2000741|GO:0005634|GO:0005634|GO:0005634|GO:0005667|GO:0003677|GO:0003700|GO:0003700|GO:0005515|GO:…	chr7:115474471-115541689 (-) // 98.4 // qF1		ENSMUSG00000051910	December 2011 (Mouse Genome Sequencing Consortium and NCBI 38)	IPR009071 // High mobility group (HMG) box domain // 3.2E-26///IPR009071 // High mobility group (HMG) box domain // 3.2E-26///IPR009071 // High mobility group (HMG) box domain // 3.4E-26	98368			NP_001020730///NP_001020731///NP_001264255///NP_001264256///NP_001264257///NP_035575	NM_001025559///NM_001025560///NM_001277326///NM_001277327///NM_001277328///NM_011445	AJ010605	GenBank	Consensus sequence	Q8BSS6///Q6NWW0///E9PUW0///P40645///Q3V1J7	gb:AJ010605.1 /DB_XREF=gi:3702611 /GEN=Sox6 /FEA=mRNA /CNT=1 /TID=Mm.4656.3 /TIER=ConsEnd /STK=0 /UG=Mm.4656 /LL=20679 /DEF=Mus musculus mRNA for transcription factor Sox6, partial. /PROD=Sox6 protein	AK030713 // Mus musculus 8 days embryo whole body cDNA, RIKEN full-length enriched library, clone:5730403E12 product:SRY-box containing gene 6, full insert sequence. // gb // 11 // ---///BC067407 // Mus musculus SRY-box containing gene 6, mRNA (cDNA clone MGC:76695 IMAGE:30094413), complete cds. // gb // 11 // ---///ENSMUST00000072804 // cdna:known chromosome:GRCm38:7:115471344:115995086:-1 gene:…	Mm.4656.3	est///full length	Mm.323365///Mm.471373	Mm.4656
1425037_at	7.75683	19.3823	0	1.2938	1.2938	2.45173	P	P	Fgd4	FYVE, RhoGEF and PH domain containing 4	224014	0007257 // activation of JUN kinase activity // not recorded///0008360 // regulation of cell shape // not recorded///0030032 // lamellipodium assembly // inferred from direct assay///0030035 // microspike assembly // inferred from direct assay///0035023 // regulation of Rho protein signal transduction // inferred from electronic annotation	0005622 // intracellular // inferred from electronic annotation///0005737 // cytoplasm // inferred from electronic annotation///0005856 // cytoskeleton // inferred from electronic annotation///0015629 // actin cytoskeleton // not recorded///0030027 // lamellipodium // inferred from direct assay///0030175 // filopodium // inferred from direct assay///0042995 // cell projection // inferred from ele…	0003779 // actin binding // not recorded///0005085 // guanyl-nucleotide exchange factor activity // inferred from electronic annotation///0005089 // Rho guanyl-nucleotide exchange factor activity // inferred from electronic annotation///0005515 // protein binding // inferred from electronic annotation///0005543 // phospholipid binding // inferred from electronic annotation///0046872 // metal ion …	GO:0007257|GO:0008360|GO:0030032|GO:0030035|GO:0035023|GO:0005622|GO:0005737|GO:0005856|GO:0015629|GO:0030027|GO:0030175|GO:0042995|GO:0003779|GO:0005085|GO:0005089|GO:0005515|GO:0005543|GO:0046872|GO:0051015	chr16:16421838-16504218 (-) // 96.45 // qA3		ENSMUSG00000022788	December 2011 (Mouse Genome Sequencing Consortium and NCBI 38)	IPR000219 // Dbl homology (DH) domain // 2.8E-49///IPR000306 // Zinc finger, FYVE-type // 4.8E-22///IPR001849 // Pleckstrin homology domain // 1.5E-16///IPR001849 // Pleckstrin homology domain // 4.2E-10	2183747			NP_631978///NP_631979///NP_631980	NM_139232///NM_139233///NM_139234	AF402611	GenBank	Consensus sequence	Q91ZT5///E0CZ69///F8WGX0///Q3UY56///Q8BMP1	gb:AF402611.1 /DB_XREF=gi:15705414 /FEA=FLmRNA /CNT=20 /TID=Mm.65692.1 /TIER=FL+Stack /STK=8 /UG=Mm.65692 /DEF=Mus musculus actin-binding protein frabin-alpha mRNA, complete cds. /PROD=actin-binding protein frabin-alpha /FL=gb:AF402611.1	AF402611 // Mus musculus actin-binding protein frabin-alpha mRNA, complete cds. // gb // 11 // ---///AK028302 // Mus musculus 17 days embryo head cDNA, RIKEN full-length enriched library, clone:3322401I02 product:ACTIN-BINDING PROTEIN FRABIN-ALPHA homolog [Mus musculus], full insert sequence. // gb // 11 // ---///ENSMUST00000161861 // cdna:known chromosome:GRCm38:16:16416917:16560219:-1 gene:ENSM…	Mm.65692.1	est///full length	Mm.256131///Mm.368496///Mm.396746///Mm.405784	Mm.65692
1445824_at	57.816	144.021	0	1.28933	1.28933	2.44414	P	P	Zfp458	zinc finger protein 458	238690	0006355 // regulation of transcription, DNA-dependent // inferred from electronic annotation	0005622 // intracellular // inferred from electronic annotation	0003676 // nucleic acid binding // inferred from electronic annotation///0008270 // zinc ion binding // inferred from electronic annotation///0046872 // metal ion binding // inferred from electronic annotation	GO:0006355|GO:0005622|GO:0003676|GO:0008270|GO:0046872	chr13:67254920-67255895 (-) // 91.2 // qB3		ENSMUSG00000055480	December 2011 (Mouse Genome Sequencing Consortium and NCBI 38)	IPR001909 // Krueppel-associated box // 2.9E-25///IPR007087 // Zinc finger, C2H2 // 2.2E-8	3040691			NP_001001152	NM_001001152	AV276001	GenBank	Consensus sequence	Q6P5C7///O88262///Q7M6X6	gb:AV276001 /DB_XREF=gi:16390768 /DB_XREF=AV276001 /CLONE=4932432D06 /FEA=EST /CNT=3 /TID=Mm.61078.1 /TIER=ConsEnd /STK=2 /UG=Mm.61078 /UG_TITLE=ESTs, Weakly similar to Zfp73 gene (M.musculus)	AK133308 // Mus musculus adult male testis cDNA, RIKEN full-length enriched library, clone:4932432D06 product:Zinc finger protein 458 homolog [Mus musculus], full insert sequence. // gb // 11 // ---///AK161458 // Mus musculus adult male testis cDNA, RIKEN full-length enriched library, clone:4932411B18 product:similar to Zinc finger protein 458 [Mus musculus], full insert sequence. // gb // 9 // -…	Mm.61078.1	full length	Mm.306358	Mm.61078
1435433_at	19.0845	47.5269	0	1.28894	1.28894	2.44348	P	P	Agap1	ArfGAP with GTPase domain, ankyrin repeat and PH domain 1	347722	0006184 // GTP catabolic process // not recorded///0006810 // transport // inferred from electronic annotation///0007165 // signal transduction // inferred from electronic annotation///0007264 // small GTPase mediated signal transduction // inferred from electronic annotation///0015031 // protein transport // inferred from electronic annotation///0032312 // regulation of ARF GTPase activity // in…	0005622 // intracellular // inferred from electronic annotation///0005737 // cytoplasm // inferred from electronic annotation///0005829 // cytosol // not recorded///0016020 // membrane // inferred from electronic annotation	0000166 // nucleotide binding // inferred from electronic annotation///0003924 // GTPase activity // not recorded///0005096 // GTPase activator activity // inferred from electronic annotation///0005515 // protein binding // inferred from electronic annotation///0005525 // GTP binding // inferred from electronic annotation///0005543 // phospholipid binding // inferred from electronic annotation///…	GO:0006184|GO:0006810|GO:0007165|GO:0007264|GO:0015031|GO:0032312|GO:0043547|GO:0005622|GO:0005737|GO:0005829|GO:0016020|GO:0000166|GO:0003924|GO:0005096|GO:0005515|GO:0005525|GO:0005543|GO:0008060|GO:0008270|GO:0046872	chr1:89743789-89891692 (+) // 98.63 // qD		ENSMUSG00000055013	December 2011 (Mouse Genome Sequencing Consortium and NCBI 38)	IPR001164 // Arf GTPase activating protein // 3.2E-42///IPR001164 // Arf GTPase activating protein // 2.9E-42///IPR001806 // Small GTPase superfamily // 1.1E-20///IPR001806 // Small GTPase superfamily // 1.0E-20///IPR001849 // Pleckstrin homology domain // 6.9E-12///IPR001849 // Pleckstrin homology domain // 4.5E-13///IPR002110 // Ankyrin repeat // 7.0E-11///IPR002110 // Ankyrin repeat // 6.5E-11…	2653690			NP_001032213///NP_835220	NM_001037136///NM_178119	BE688580	GenBank	Consensus sequence	Q8BXK8///Q3UH88///E9Q3K3///Q8C418	gb:BE688580 /DB_XREF=gi:10076204 /DB_XREF=uw47e05.x1 /CLONE=IMAGE:3465152 /FEA=EST /CNT=74 /TID=Mm.89393.1 /TIER=Stack /STK=8 /UG=Mm.89393 /LL=96942 /UG_GENE=R75364 /UG_TITLE=expressed sequence R75364	AK147503 // Mus musculus cDNA, RIKEN full-length enriched library, clone:M5C1055O14 product:centaurin, gamma 2, full insert sequence. // gb // 11 // ---///AK147521 // Mus musculus adult male brain UNDEFINED_CELL_LINE cDNA, RIKEN full-length enriched library, clone:M5C1061C22 product:centaurin, gamma 2, full insert sequence. // gb // 11 // ---///ENSMUST00000027521 // cdna:known chromosome:GRCm38:1…	Mm.89393.1	est///full length	Mm.291135///Mm.406413///Mm.407899///Mm.420852///Mm.465922	Mm.89393
1447493_at	34.2308	85.124	0	1.28686	1.28686	2.43997	P	P	Pirt	phosphoinositide-interacting regulator of transient receptor potential channels	193003		0016020 // membrane // inferred from electronic annotation///0016021 // integral to membrane // inferred from electronic annotation		GO:0016020|GO:0016021	chr11:66929510-66929877 (+) // 100.0 // qB3		ENSMUSG00000048070	December 2011 (Mouse Genome Sequencing Consortium and NCBI 38)		2443635			NP_848771	NM_178656	AI413840	GenBank	Consensus sequence	Q8BFY0///Q3UFA4///Q3UEZ1	gb:AI413840 /DB_XREF=gi:4257344 /DB_XREF=mf05e11.x1 /CLONE=IMAGE:404204 /FEA=EST /CNT=2 /TID=Mm.22854.1 /TIER=ConsEnd /STK=2 /UG=Mm.22854 /UG_TITLE=ESTs	AK148754 // Mus musculus 2 days neonate sympathetic ganglion cDNA, RIKEN full-length enriched library, clone:7120442J06 product:hypothetical protein, full insert sequence. // gb_htc // 11 // ---///ENSMUST00000123434 // cdna:known chromosome:GRCm38:11:66911981:66929876:1 gene:ENSMUSG00000048070 gene_biotype:protein_coding transcript_biotype:protein_coding // ensembl // 11 // ---	Mm.22854.1	est///full length	Mm.402453///Mm.440256///Mm.474553	Mm.22854
1440172_s_at	10.6139	26.3842	0	1.28631	1.28631	2.43904	P	P	1700113H08Rik	RIKEN cDNA 1700113H08 gene	76640					chr10:87230278-87230589 (+) // 95.82 // qC1		ENSMUSG00000047129	December 2011 (Mouse Genome Sequencing Consortium and NCBI 38)		1923890			NP_083961	NM_029685	AV210811	GenBank	Consensus sequence	Q9D9A9///E9Q9Q5	gb:AV210811 /DB_XREF=gi:6151291 /DB_XREF=AV210811 /CLONE=1700126I04 /FEA=EST /CNT=6 /TID=Mm.78423.1 /TIER=ConsEnd /STK=6 /UG=Mm.78423 /UG_TITLE=ESTs	AK007195 // Mus musculus adult male testis cDNA, RIKEN full-length enriched library, clone:1700113H08 product:hypothetical protein, full insert sequence. // gb // 11 // ---///ENSMUST00000169849 // cdna:known chromosome:GRCm38:10:87058046:87230599:1 gene:ENSMUSG00000047129 gene_biotype:protein_coding transcript_biotype:protein_coding // ensembl // 11 // ---///NM_029685 // Mus musculus RIKEN cDNA 1…	Mm.78423.1	full length	Mm.78423	Mm.78423
1457326_at	6.9853	17.3307	0	1.28353	1.28353	2.43434	P	P	Gm16386	zinc finger protein 946 pseudogene	100042679					chr17:22776227-22777049 (-) // 55.11 // qA3.3			December 2011 (Mouse Genome Sequencing Consortium and NCBI 38)						NR_030709	BG073657	GenBank	Consensus sequence	Q3UNB7	gb:BG073657 /DB_XREF=gi:12556314 /DB_XREF=H3126E09-3 /CLONE=H3126E09 /FEA=EST /CNT=6 /TID=Mm.132922.1 /TIER=ConsEnd /STK=4 /UG=Mm.132922 /UG_TITLE=ESTs	NR_030709 // Mus musculus predicted gene 16386 (Gm16386), non-coding RNA. // refseq // 11 // ---	Mm.132922.1		Mm.484007	Mm.132922
1442489_at	5.69926	14.0474	0	1.27405	1.27405	2.41839	P	P	D1Ertd564e	DNA segment, Chr 1, ERATO Doi 564, expressed	52347					chr1:82880528-82881378 (+) // 84.78 // qC5			December 2011 (Mouse Genome Sequencing Consortium and NCBI 38)		1261833					BG068396	GenBank	Consensus sequence		gb:BG068396 /DB_XREF=gi:12550965 /DB_XREF=H3065A06-3 /CLONE=H3065A06 /FEA=EST /CNT=4 /TID=Mm.155160.1 /TIER=ConsEnd /STK=3 /UG=Mm.155160 /LL=52347 /UG_GENE=D1Ertd564e /UG_TITLE=DNA segment, Chr 1, ERATO Doi 564, expressed	AU022786 // /DB_XREF=AU022786 /CLONE=J0420E10 // gb // --- // ---	Mm.155160.1			Mm.155160
1453763_at	21.3502	52.3429	0	1.26634	1.26634	2.4055	P	P	Txndc11	thioredoxin domain containing 11	106200	0045454 // cell redox homeostasis // inferred from electronic annotation	0005783 // endoplasmic reticulum // inferred from electronic annotation///0005789 // endoplasmic reticulum membrane // inferred from electronic annotation///0016020 // membrane // inferred from electronic annotation///0016021 // integral to membrane // inferred from electronic annotation		GO:0045454|GO:0005783|GO:0005789|GO:0016020|GO:0016021	chr16:11087447-11134650 (-) // 96.32 // qA1		ENSMUSG00000022498	December 2011 (Mouse Genome Sequencing Consortium and NCBI 38)	IPR013766 // Thioredoxin domain // 1.5E-13///IPR013766 // Thioredoxin domain // 3.4E-14	1923620			NP_083858///NP_598866	NM_029582///NM_134105	AA690074	GenBank	Consensus sequence	D6RHA0///Q3TWZ5///Q8K2W3///Q3U024///Q3U194///Q3U1N6	gb:AA690074 /DB_XREF=gi:2691010 /DB_XREF=vr78e08.s1 /CLONE=IMAGE:1134854 /FEA=mRNA /CNT=19 /TID=Mm.64913.1 /TIER=ConsEnd /STK=0 /UG=Mm.64913 /LL=76370 /UG_GENE=2810408E11Rik /UG_TITLE=RIKEN cDNA 2810408E11 gene	AK013044 // Mus musculus 10, 11 days embryo whole body cDNA, RIKEN full-length enriched library, clone:2810408E11 product:weakly similar to CDNA FLJ14740 FIS, CLONE NT2RP3002602, WEAKLY SIMILAR TO PROBABLE PROTEIN DISULFIDE ISOMERASE ER-60 PRECURSOR (EC 5.3.4.1) [Homo sapiens], full insert sequence. // gb // 9 // ---///ENSMUST00000118362 // cdna:putative chromosome:GRCm38:16:11085519:11134611:-1 …	Mm.64913.1	est///full length	Mm.291015///Mm.392925///Mm.445578	Mm.64913
1433699_at	40.1508	98.3588	0	1.26522	1.26522	2.40364	P	P	Tnfaip3	tumor necrosis factor, alpha-induced protein 3	21929	0001922 // B-1 B cell homeostasis // inferred from mutant phenotype///0002237 // response to molecule of bacterial origin // inferred from direct assay///0002237 // response to molecule of bacterial origin // not recorded///0002315 // marginal zone B cell differentiation // non-traceable author statement///0002632 // negative regulation of granuloma formation // non-traceable author statement///0…	0005634 // nucleus // not recorded///0005737 // cytoplasm // inferred from direct assay///0005737 // cytoplasm // not recorded///0005764 // lysosome // inferred from electronic annotation///0005813 // centrosome // not recorded	0002020 // protease binding // not recorded///0003677 // DNA binding // inferred from electronic annotation///0003824 // catalytic activity // inferred from electronic annotation///0004221 // ubiquitin thiolesterase activity // not recorded///0004842 // ubiquitin-protein ligase activity // not recorded///0004843 // ubiquitin-specific protease activity // not recorded///0005515 // protein binding …	GO:0001922|GO:0002237|GO:0002237|GO:0002315|GO:0002632|GO:0002634|GO:0002637|GO:0002677|GO:0006508|GO:0006915|GO:0006954|GO:0008152|GO:0009611|GO:0010507|GO:0016579|GO:0031397|GO:0032088|GO:0032495|GO:0032691|GO:0032703|GO:0032715|GO:0032720|GO:0034115|GO:0034140|GO:0034148|GO:0035871|GO:0043066|GO:0043066|GO:0043124|GO:0043124|GO:0043154|GO:0045088|GO:0045732|GO:0045736|GO:0045824|GO:0048662|GO:…	chr10:19000909-19001584 (-) // 96.44 // qA3	EC:3.4.19.12	ENSMUSG00000019850	December 2011 (Mouse Genome Sequencing Consortium and NCBI 38)	IPR002653 // Zinc finger, A20-type // 1.4E-14///IPR002653 // Zinc finger, A20-type // 1.6E-12///IPR002653 // Zinc finger, A20-type // 9.1E-11///IPR002653 // Zinc finger, A20-type // 1.1E-10///IPR002653 // Zinc finger, A20-type // 4.7E-9///IPR002653 // Zinc finger, A20-type // 1.8E-12///IPR003323 // Ovarian tumour, otubain // 5.8E-31	1196377			NP_001159874///NP_033423	NM_001166402///NM_009397	BM241351	GenBank	Consensus sequence	Q8C2N2///Q60769///Q3U695///Q3T9G9///Q7TQD1///D3YXE1///D3Z5R6///Q3TBB9	gb:BM241351 /DB_XREF=gi:17876621 /DB_XREF=K0615G01-3 /CLONE=K0615G01 /FEA=EST /CNT=80 /TID=Mm.116683.1 /TIER=Stack /STK=70 /UG=Mm.116683 /UG_TITLE=ESTs	AK088297 // Mus musculus 2 days neonate thymus thymic cells cDNA, RIKEN full-length enriched library, clone:E430010I21 product:tumor necrosis factor, alpha-induced protein 3, full insert sequence. // gb // 10 // ---///AK151921 // Mus musculus bone marrow macrophage cDNA, RIKEN full-length enriched library, clone:I830043E15 product:tumor necrosis factor, alpha-induced protein 3, full insert sequen…	Mm.116683.1	est///full length	Mm.116683///Mm.472346	Mm.116683
1451702_at	7.26024	17.7785	0	1.26464	1.26464	2.40268	P	P	Cmtm7	CKLF-like MARVEL transmembrane domain containing 7	102545	0006935 // chemotaxis // inferred from electronic annotation	0005615 // extracellular space // inferred from electronic annotation///0016020 // membrane // inferred from electronic annotation///0016021 // integral to membrane // inferred from electronic annotation	0005125 // cytokine activity // inferred from electronic annotation	GO:0006935|GO:0005615|GO:0016020|GO:0016021|GO:0005125	chr9:114770741-114781839 (-) // 60.17 // qF3			December 2011 (Mouse Genome Sequencing Consortium and NCBI 38)		2447166			NP_001239408///NP_598739	NM_001252479///NM_133978	BC026773	GenBank	Consensus sequence	Q8R325///Q9ESD6///Q3THH0///Q3TI37///Q3TIE7///Q3U9H9	gb:BC026773.1 /DB_XREF=gi:20073111 /FEA=FLmRNA /CNT=3 /TID=Mm.219592.1 /TIER=FL /STK=2 /UG=Mm.219592 /DEF=Mus musculus, Similar to expressed sequence AI481279, clone MGC:25733 IMAGE:3982549, mRNA, complete cds. /PROD=Similar to expressed sequence AI481279 /FL=gb:BC026773.1	BC026773 // Mus musculus CKLF-like MARVEL transmembrane domain containing 7, mRNA (cDNA clone IMAGE:3982549), complete cds. // gb // 11 // ---	Mm.219592.1	full length	Mm.35600	Mm.219592
1454077_at	11.9772	29.3066	0	1.26353	1.26353	2.40082	P	P	Vti1a	vesicle transport through interaction with t-SNAREs 1A	53611	0006810 // transport // inferred from electronic annotation///0006886 // intracellular protein transport // inferred from electronic annotation///0006888 // ER to Golgi vesicle-mediated transport // not recorded///0015031 // protein transport // inferred from electronic annotation///0016192 // vesicle-mediated transport // inferred from electronic annotation///0042147 // retrograde transport, end…	0000139 // Golgi membrane // inferred from electronic annotation///0005622 // intracellular // inferred from electronic annotation///0005794 // Golgi apparatus // not recorded///0008021 // synaptic vesicle // not recorded///0016020 // membrane // inferred from electronic annotation///0016021 // integral to membrane // inferred from electronic annotation///0030136 // clathrin-coated vesicle // not…	0005484 // SNAP receptor activity // not recorded	GO:0006810|GO:0006886|GO:0006888|GO:0015031|GO:0016192|GO:0042147|GO:0048280|GO:0000139|GO:0005622|GO:0005794|GO:0008021|GO:0016020|GO:0016021|GO:0030136|GO:0031201|GO:0043025|GO:0005484	chr19:55316326-55367503 (+) // 85.18 // qD2			December 2011 (Mouse Genome Sequencing Consortium and NCBI 38)		1855699			NP_058558	NM_016862	AK014541	GenBank	Consensus sequence	Q8CET6///O89116///Q5FWJ7///Q8CES8	gb:AK014541.1 /DB_XREF=gi:12852461 /FEA=mRNA /CNT=1 /TID=Mm.220140.1 /TIER=ConsEnd /STK=0 /UG=Mm.220140 /UG_TITLE=Mus musculus 0 day neonate skin cDNA, RIKEN full-length enriched library, clone:4631433P05:vesicle transport through interaction with t-SNAREs 1 homolog, full insert sequence /DEF=Mus musculus 0 day neonate skin cDNA, RIKEN full-length enriched library, clone:4631433P05:vesicle transp…	AK014541 // Mus musculus 0 day neonate skin cDNA, RIKEN full-length enriched library, clone:4631433P05 product:vesicle transport through interaction with t-SNAREs 1 homolog, full insert sequence. // gb // 11 // ---	Mm.220140.1			Mm.220140
1441988_at	21.9331	53.4646	0	1.25807	1.25807	2.39176	P	P	Ppm1k	protein phosphatase 1K (PP2C domain containing)	243382	0006470 // protein dephosphorylation // inferred from electronic annotation	0005739 // mitochondrion // inferred from direct assay///0005739 // mitochondrion // not recorded///0005759 // mitochondrial matrix // inferred from electronic annotation	0003824 // catalytic activity // inferred from electronic annotation///0004721 // phosphoprotein phosphatase activity // inferred from electronic annotation///0004722 // protein serine/threonine phosphatase activity // inferred from electronic annotation///0016787 // hydrolase activity // inferred from electronic annotation///0046872 // metal ion binding // inferred from electronic annotation	GO:0006470|GO:0005739|GO:0005739|GO:0005759|GO:0003824|GO:0004721|GO:0004722|GO:0016787|GO:0046872	chr6:57508577-57510292 (-) // 73.43 // qB3	EC:3.1.3.16	ENSMUSG00000037826	December 2011 (Mouse Genome Sequencing Consortium and NCBI 38)	IPR001932 // Protein phosphatase 2C (PP2C)-like // 7.1E-62	2442111			NP_780732	NM_175523	AI482429	GenBank	Consensus sequence	Q8BXN7///B9EHW0	gb:AI482429 /DB_XREF=gi:4375655 /DB_XREF=vg74b11.x1 /CLONE=IMAGE:871677 /FEA=EST /CNT=17 /TID=Mm.216238.1 /TIER=ConsEnd /STK=3 /UG=Mm.216238 /UG_TITLE=ESTs	BC092238 // Mus musculus protein phosphatase 1K (PP2C domain containing), mRNA (cDNA clone MGC:115965 IMAGE:30642218), complete cds. // gb // 10 // ---///BC138473 // Mus musculus protein phosphatase 1K (PP2C domain containing), mRNA (cDNA clone MGC:170098 IMAGE:8861493), complete cds. // gb // 11 // ---///BC138474 // Mus musculus protein phosphatase 1K (PP2C domain containing), mRNA (cDNA clone M…	Mm.216238.1	full length	Mm.396893///Mm.489618	Mm.216238
1446206_at	10.6374	25.8923	0	1.25598	1.25598	2.3883	P	P	Bend6	BEN domain containing 6	320705					chr1:33863170-33863842 (-) // 78.46 // qB		ENSMUSG00000042182	December 2011 (Mouse Genome Sequencing Consortium and NCBI 38)		2444572			NP_796209	NM_177235	BB306696	GenBank	Consensus sequence	Q6PFX2	gb:BB306696 /DB_XREF=gi:15411326 /DB_XREF=BB306696 /CLONE=B230209C24 /FEA=EST /CNT=2 /TID=Mm.44387.1 /TIER=ConsEnd /STK=2 /UG=Mm.44387 /UG_TITLE=ESTs	AK045534 // Mus musculus adult male corpora quadrigemina cDNA, RIKEN full-length enriched library, clone:B230209C24 product:similar to CDNA FLJ30162 FIS, CLONE BRACE2000565 [Homo sapiens], full insert sequence. // gb // 11 // ---///ENSMUST00000126724 // cdna:known chromosome:GRCm38:1:33863171:33883842:-1 gene:ENSMUSG00000042182 gene_biotype:protein_coding transcript_biotype:retained_intron // ens…	Mm.44387.1	est///full length	Mm.336619///Mm.452269///Mm.468763	Mm.44387
1423155_at	37.0003	90.0569	0	1.2559	1.2559	2.38816	P	P	Sri	sorcin	109552	0006816 // calcium ion transport // inferred from physical interaction///0010459 // negative regulation of heart rate // not recorded///0035774 // positive regulation of insulin secretion involved in cellular response to glucose stimulus // inferred from mutant phenotype///0042994 // cytoplasmic sequestering of transcription factor // inferred from mutant phenotype///0051281 // positive regulatio…	0005622 // intracellular // inferred from direct assay///0005737 // cytoplasm // inferred from electronic annotation///0005789 // endoplasmic reticulum membrane // not recorded///0005829 // cytosol // not recorded///0005886 // plasma membrane // inferred from direct assay///0016020 // membrane // not recorded///0016529 // sarcoplasmic reticulum // inferred from electronic annotation///0030018 // …	0002020 // protease binding // not recorded///0005509 // calcium ion binding // not recorded///0005515 // protein binding // inferred from physical interaction///0046872 // metal ion binding // inferred from electronic annotation///0046982 // protein heterodimerization activity // not recorded///0070491 // repressing transcription factor binding // inferred from physical interaction	GO:0006816|GO:0010459|GO:0035774|GO:0042994|GO:0051281|GO:0051924|GO:0060315|GO:0086004|GO:1901077|GO:1901385|GO:1901841|GO:1901844|GO:2000678|GO:0005622|GO:0005737|GO:0005789|GO:0005829|GO:0005886|GO:0016020|GO:0016529|GO:0030018|GO:0030018|GO:0031982|GO:0033017|GO:0042584|GO:0002020|GO:0005509|GO:0005515|GO:0046872|GO:0046982|GO:0070491	chr5:8046077-8068542 (+) // 86.39 // qA1		ENSMUSG00000003161	December 2011 (Mouse Genome Sequencing Consortium and NCBI 38)		98419			NP_001074443///NP_079894	NM_001080974///NM_025618	AK008404	GenBank	Consensus sequence	Q6P069	gb:BE947457 /DB_XREF=gi:10525216 /DB_XREF=UI-M-BH3-axb-g-04-0-UI.s1 /CLONE=UI-M-BH3-axb-g-04-0-UI /FEA=FLmRNA /CNT=88 /TID=Mm.25353.1 /TIER=ConsEnd /STK=3 /UG=Mm.25353 /LL=66527 /UG_GENE=2210417O06Rik /UG_TITLE=RIKEN cDNA 2210417O06 gene /FL=gb:NM_025618.1	AK134747 // Mus musculus adult male medulla oblongata cDNA, RIKEN full-length enriched library, clone:6330548A03 product:Sorcin (22 kDa protein) (CP-22) (V19) homolog [Cricetulus longicaudatus], full insert sequence. // gb // 11 // ---///AK146911 // Mus musculus 17 days pregnant adult female amnion cDNA, RIKEN full-length enriched library, clone:I920073M09 product:Sorcin (22 kDa protein) (CP-22) …	Mm.25353.1	full length	Mm.96211	Mm.25353
1436604_at	11.5406	28.0738	0	1.2551	1.2551	2.38683	M	P	Ttll3	tubulin tyrosine ligase-like family, member 3	101100	0006464 // cellular protein modification process // inferred from electronic annotation///0018094 // protein polyglycylation // inferred from direct assay///0018094 // protein polyglycylation // not recorded///0035082 // axoneme assembly // inferred from sequence or structural similarity///0042384 // cilium assembly // inferred from sequence or structural similarity	0005737 // cytoplasm // inferred from electronic annotation///0005856 // cytoskeleton // inferred from electronic annotation///0005874 // microtubule // inferred from electronic annotation///0005929 // cilium // inferred from direct assay///0015630 // microtubule cytoskeleton // inferred from direct assay///0035085 // cilium axoneme // inferred from direct assay///0042995 // cell projection // in…	0004835 // tubulin-tyrosine ligase activity // inferred from electronic annotation///0016874 // ligase activity // inferred from electronic annotation///0070735 // protein-glycine ligase activity // inferred from direct assay///0070735 // protein-glycine ligase activity // not recorded///0070736 // protein-glycine ligase activity, initiating // inferred from direct assay	GO:0006464|GO:0018094|GO:0018094|GO:0035082|GO:0042384|GO:0005737|GO:0005856|GO:0005874|GO:0005929|GO:0015630|GO:0035085|GO:0042995|GO:0004835|GO:0016874|GO:0070735|GO:0070735|GO:0070736	chr6:113412830-113414582 (+) // 98.5 // qE3	EC:6.3.2.-	ENSMUSG00000030276	December 2011 (Mouse Genome Sequencing Consortium and NCBI 38)	IPR004344 // Tubulin-tyrosine ligase // 5.3E-86///IPR004344 // Tubulin-tyrosine ligase // 3.2E-86///IPR004344 // Tubulin-tyrosine ligase // 5.3E-86	2141418			NP_001136204///NP_598684	NM_001142732///NM_133923	BG144520	GenBank	Consensus sequence	A4Q9E5///H7BX03///F8VQA1///Q922T0	gb:BG144520 /DB_XREF=gi:12647920 /DB_XREF=ut71b03.x1 /CLONE=IMAGE:3333077 /FEA=EST /CNT=10 /TID=Mm.30814.1 /TIER=Stack /STK=8 /UG=Mm.30814 /UG_TITLE=ESTs, Weakly similar to T12515 hypothetical protein DKFZp434B103.1 (H.sapiens)	AK080321 // Mus musculus 3 days neonate thymus cDNA, RIKEN full-length enriched library, clone:A630053H17 product:HOTTL PROTEIN homolog [Homo sapiens], full insert sequence. // gb // 11 // ---///ENSMUST00000032414 // cdna:known chromosome:GRCm38:6:113392458:113414562:1 gene:ENSMUSG00000030276 gene_biotype:protein_coding transcript_biotype:protein_coding // ensembl // 11 // ---///ENSMUST0000003888…	Mm.30814.1	est///full length	Mm.388573///Mm.471282	Mm.30814
1447723_at	10.9168	26.5496	0	1.25474	1.25474	2.38624	P	P								chr7:78185015-78185276 (-) // 37.64 // qD2			December 2011 (Mouse Genome Sequencing Consortium and NCBI 38)							BE955100	GenBank	Consensus sequence		gb:BE955100 /DB_XREF=gi:10598298 /DB_XREF=UI-M-BH4-bbe-a-04-0-UI.s1 /CLONE=UI-M-BH4-bbe-a-04-0-UI /FEA=EST /CNT=2 /TID=Mm.150904.1 /TIER=ConsEnd /STK=2 /UG=Mm.150904 /UG_TITLE=ESTs	AK035926 // Mus musculus 16 days neonate cerebellum cDNA, RIKEN full-length enriched library, clone:9630018J10 product:unclassifiable, full insert sequence. // gb // 11 // ---///n285137 // accn=AK035926 class=mRNAlike lncRNA name=Mouse noncoding transcript ref=FANTOM3 transcriptId=9630018J10 cpcScore=-0.9758780 cnci=-0.2848016 // noncode // 11 // ---	Mm.150904.1		Mm.119373	Mm.150904
1449731_s_at	1027.12	2491.06	0	1.25075	1.25075	2.37965	P	P	Nfkbia	nuclear factor of kappa light polypeptide gene enhancer in B cells inhibitor, alpha	18035	0000060 // protein import into nucleus, translocation // inferred from direct assay///0007253 // cytoplasmic sequestering of NF-kappaB // not recorded///0010745 // negative regulation of macrophage derived foam cell differentiation // not recorded///0010875 // positive regulation of cholesterol efflux // not recorded///0010888 // negative regulation of lipid storage // not recorded///0031663 // l…	0005634 // nucleus // inferred from direct assay///0005634 // nucleus // not recorded///0005737 // cytoplasm // inferred from direct assay///0005737 // cytoplasm // not recorded///0005829 // cytosol // inferred from direct assay///0005829 // cytosol // not recorded///0005886 // plasma membrane // not recorded///0043234 // protein complex // not recorded	0005515 // protein binding // inferred from physical interaction///0008139 // nuclear localization sequence binding // not recorded///0019899 // enzyme binding // not recorded///0031072 // heat shock protein binding // not recorded///0031625 // ubiquitin protein ligase binding // not recorded///0032403 // protein complex binding // not recorded///0042802 // identical protein binding // not record…	GO:0000060|GO:0007253|GO:0010745|GO:0010875|GO:0010888|GO:0031663|GO:0032088|GO:0032270|GO:0032495|GO:0032496|GO:0034142|GO:0042127|GO:0042994|GO:0043330|GO:0045638|GO:0045746|GO:0045893|GO:0045944|GO:0070427|GO:0070431|GO:0005634|GO:0005634|GO:0005737|GO:0005737|GO:0005829|GO:0005829|GO:0005886|GO:0043234|GO:0005515|GO:0008139|GO:0019899|GO:0031072|GO:0031625|GO:0032403|GO:0042802|GO:0051059	chr12:55489409-55489844 (-) // 95.88 // qC1		ENSMUSG00000021025	December 2011 (Mouse Genome Sequencing Consortium and NCBI 38)	IPR002110 // Ankyrin repeat // 5.0E-11///IPR002110 // Ankyrin repeat // 5.4E-13///IPR002110 // Ankyrin repeat // 2.0E-13	104741		Apoptosis // GenMAPP///Apoptosis_GenMAPP // GenMAPP///Apoptosis_KEGG // GenMAPP	NP_035037	NM_010907	AI462015	GenBank	Consensus sequence	Q9Z1E3	gb:AI462015 /DB_XREF=gi:4316045 /DB_XREF=ub69d10.x1 /CLONE=IMAGE:1382995 /FEA=EST /CNT=1 /TID=Mm.203821.1 /TIER=ConsEnd /STK=1 /UG=Mm.203821 /LL=104829 /UG_GENE=AI462015 /UG_TITLE=expressed sequence AI462015	AK161622 // Mus musculus 8 days embryo whole body cDNA, RIKEN full-length enriched library, clone:5730407F12 product:nuclear factor of kappa light chain gene enhancer in B-cells inhibitor, alpha, full insert sequence. // gb // 11 // ---///ENSMUST00000021413 // cdna:known chromosome:GRCm38:12:55489411:55492647:-1 gene:ENSMUSG00000021025 gene_biotype:protein_coding transcript_biotype:protein_coding…	Mm.203821.1	est///full length	Mm.170515///Mm.396054	Mm.203821
1440508_at	10.8538	26.2951	0	1.24918	1.24918	2.37707	P	P	Gm14022	predicted gene 14022	100503381					chr2:129058885-129059519 (-) // 17.3 // qF1			December 2011 (Mouse Genome Sequencing Consortium and NCBI 38)						XR_104719///XR_107406	BB430574	GenBank	Consensus sequence		gb:BB430574 /DB_XREF=gi:16424089 /DB_XREF=BB430574 /CLONE=C630033O16 /FEA=EST /CNT=6 /TID=Mm.187120.1 /TIER=ConsEnd /STK=5 /UG=Mm.187120 /UG_TITLE=ESTs	AK141583 // Mus musculus adult male hippocampus cDNA, RIKEN full-length enriched library, clone:C630033O16 product:unclassifiable, full insert sequence. // gb // 11 // ---///n273271 // accn=AK141583 class=mRNAlike lncRNA name=Mouse noncoding transcript ref=FANTOM3 transcriptId=C630033O16 cpcScore=-1.1654100 cnci=-0.4280618 // noncode // 11 // ---	Mm.187120.1		Mm.393119	Mm.187120
1455060_at	64.1532	154.9	0	1.24433	1.24433	2.36909	P	P	G3bp1	GTPase activating protein (SH3 domain) binding protein 1	27041	0006810 // transport // inferred from electronic annotation///0090090 // negative regulation of canonical Wnt receptor signaling pathway // inferred from mutant phenotype///0090305 // nucleic acid phosphodiester bond hydrolysis // inferred from electronic annotation	0005622 // intracellular // inferred from electronic annotation///0005634 // nucleus // inferred from electronic annotation///0005737 // cytoplasm // not recorded///0005829 // cytosol // inferred from electronic annotation///0005886 // plasma membrane // inferred from electronic annotation///0010494 // cytoplasmic stress granule // inferred from direct assay///0016020 // membrane // inferred from…	0000166 // nucleotide binding // inferred from electronic annotation///0003676 // nucleic acid binding // inferred from electronic annotation///0003677 // DNA binding // inferred from electronic annotation///0003723 // RNA binding // inferred from electronic annotation///0003729 // mRNA binding // inferred from direct assay///0004386 // helicase activity // inferred from electronic annotation///0…	GO:0006810|GO:0090090|GO:0090305|GO:0005622|GO:0005634|GO:0005737|GO:0005829|GO:0005886|GO:0010494|GO:0016020|GO:0000166|GO:0003676|GO:0003677|GO:0003723|GO:0003729|GO:0004386|GO:0004518|GO:0004519|GO:0005515|GO:0005524|GO:0016787	chr11:55503496-55504841 (+) // 85.15 // qB1.3	EC:3.6.4.12///EC:3.6.4.13	ENSMUSG00000018583	December 2011 (Mouse Genome Sequencing Consortium and NCBI 38)	IPR000504 // RNA recognition motif domain // 3.9E-18///IPR002075 // Nuclear transport factor 2 // 2.1E-35	1351465		mRNA_processing_binding_Reactome // GenMAPP	NP_038744	NM_013716	BG065310	GenBank	Consensus sequence	P97855///Q571F9///Q3UR88	gb:BG065310 /DB_XREF=gi:12547873 /DB_XREF=H3029F06-3 /CLONE=H3029F06 /FEA=EST /CNT=34 /TID=Mm.1725.1 /TIER=Stack /STK=27 /UG=Mm.1725 /LL=97760 /UG_GENE=C87777 /UG_TITLE=expressed sequence C87777	AK080910 // Mus musculus 4 days neonate male adipose cDNA, RIKEN full-length enriched library, clone:B430204O07 product:unclassifiable, full insert sequence. // gb // 11 // ---///AK083741 // Mus musculus 9 days embryo whole body cDNA, RIKEN full-length enriched library, clone:D030073N12 product:expressed sequence C87777, full insert sequence. // gb // 11 // ---///AK171960 // Mus musculus activate…	Mm.1725.1	full length	Mm.380129///Mm.39631///Mm.405739	Mm.1725
1425519_a_at	236.213	569.811	0	1.24299	1.24299	2.36688	P	P	Cd74	CD74 antigen (invariant polypeptide of major histocompatibility complex, class II antigen-associated)	16149	0000187 // activation of MAPK activity // not recorded///0001516 // prostaglandin biosynthetic process // not recorded///0001961 // positive regulation of cytokine-mediated signaling pathway // inferred from mutant phenotype///0001961 // positive regulation of cytokine-mediated signaling pathway // not recorded///0002606 // positive regulation of dendritic cell antigen processing and presentation…	0005764 // lysosome // inferred from direct assay///0005770 // late endosome // inferred from direct assay///0005771 // multivesicular body // inferred from direct assay///0005773 // vacuole // not recorded///0005783 // endoplasmic reticulum // inferred from direct assay///0005794 // Golgi apparatus // inferred from direct assay///0005886 // plasma membrane // inferred from direct assay///0005886…	0001540 // beta-amyloid binding // not recorded///0004896 // cytokine receptor activity // inferred from mutant phenotype///0004896 // cytokine receptor activity // not recorded///0005515 // protein binding // inferred from physical interaction///0019955 // cytokine binding // inferred from direct assay///0019955 // cytokine binding // not recorded///0035718 // macrophage migration inhibitory fac…	GO:0000187|GO:0001516|GO:0001961|GO:0001961|GO:0002606|GO:0002792|GO:0002821|GO:0002830|GO:0002906|GO:0006461|GO:0006886|GO:0006886|GO:0006952|GO:0006955|GO:0007165|GO:0008283|GO:0016064|GO:0019221|GO:0019882|GO:0019882|GO:0019886|GO:0030890|GO:0035691|GO:0043066|GO:0043066|GO:0043518|GO:0043518|GO:0045059|GO:0045060|GO:0045089|GO:0045581|GO:0045582|GO:0048146|GO:0050731|GO:0050731|GO:0051085|GO:…	chr18:60803751-60812648 (+) // 86.73 // qE1		ENSMUSG00000024610	December 2011 (Mouse Genome Sequencing Consortium and NCBI 38)	IPR000716 // Thyroglobulin type-1 // 4.3E-19///IPR011988 // MHC class II-associated invariant chain, trimerisation // 2.0E-36///IPR011988 // MHC class II-associated invariant chain, trimerisation // 5.0E-36///IPR015386 // MHC class II-associated invariant chain/CLIP, MHC II-interacting // 1.1E-40///IPR015386 // MHC class II-associated invariant chain/CLIP, MHC II-interacting // 3.2E-40	96534			NP_001036070///NP_034675	NM_001042605///NM_010545	BC003476	GenBank	Consensus sequence	Q545Y5///Q3U4Q8///P04441	gb:BC003476.1 /DB_XREF=gi:13097485 /FEA=FLmRNA /CNT=38 /TID=Mm.7043.1 /TIER=FL /STK=1 /UG=Mm.7043 /LL=16149 /UG_GENE=Ii /DEF=Mus musculus, clone MGC:6517 IMAGE:2650401, mRNA, complete cds. /PROD=Unknown (protein for MGC:6517) /FL=gb:BC003476.1	AK002232 // Mus musculus adult male kidney cDNA, RIKEN full-length enriched library, clone:0610006B16 product:Ia-associated invariant chain, full insert sequence. // gb // 11 // ---///AK020607 // Mus musculus adult male urinary bladder cDNA, RIKEN full-length enriched library, clone:9530053D13 product:Ia-associated invariant chain, full insert sequence. // gb // 11 // ---///AK154096 // Mus muscul…	Mm.7043.1	full length	Mm.439737	Mm.7043
1438081_at	73.281	176.104	0	1.23751	1.23751	2.35791	P	P	Mcc	mutated in colorectal cancers	328949	0010633 // negative regulation of epithelial cell migration // not recorded///0050680 // negative regulation of epithelial cell proliferation // not recorded///0090090 // negative regulation of canonical Wnt receptor signaling pathway // not recorded	0005634 // nucleus // not recorded///0005737 // cytoplasm // not recorded///0005886 // plasma membrane // not recorded	0000166 // nucleotide binding // inferred from electronic annotation///0005509 // calcium ion binding // inferred from electronic annotation///0005515 // protein binding // inferred from electronic annotation	GO:0010633|GO:0050680|GO:0090090|GO:0005634|GO:0005737|GO:0005886|GO:0000166|GO:0005509|GO:0005515	chr18:44425060-44426164 (-) // 74.26 // qB3		ENSMUSG00000071856	December 2011 (Mouse Genome Sequencing Consortium and NCBI 38)	IPR019536 // Usher syndrome type-1C protein-binding protein 1, PDZ domain // 3.4E-15///IPR019536 // Usher syndrome type-1C protein-binding protein 1, PDZ domain // 1.1E-32///IPR019536 // Usher syndrome type-1C protein-binding protein 1, PDZ domain // 3.8E-28///IPR019536 // Usher syndrome type-1C protein-binding protein 1, PDZ domain // 1.3E-15///IPR019536 // Usher syndrome type-1C protein-binding…				NP_001078842///NP_001078843	NM_001033406///NM_001085373///NM_001085374	BB794635	GenBank	Consensus sequence	G3UW40///E9PWI3///Q3TRL6///Q3TYX4	gb:BB794635 /DB_XREF=gi:16964254 /DB_XREF=BB794635 /CLONE=G431001D24 /FEA=EST /CNT=15 /TID=Mm.210479.1 /TIER=Stack /STK=12 /UG=Mm.210479 /UG_TITLE=ESTs	ENSMUST00000089874 // cdna:known chromosome:GRCm38:18:44425061:44812182:-1 gene:ENSMUSG00000071856 gene_biotype:protein_coding transcript_biotype:protein_coding // ensembl // 11 // ---///ENSMUST00000164666 // cdna:known chromosome:GRCm38:18:44425061:44662266:-1 gene:ENSMUSG00000071856 gene_biotype:protein_coding transcript_biotype:protein_coding // ensembl // 11 // ---///NM_001085373 // Mus muscu…	Mm.210479.1	est///full length	Mm.312511///Mm.401023	Mm.210479
1458501_at	16.1159	38.4973	0	1.22887	1.22887	2.34383	P	P	Vapb	vesicle-associated membrane protein, associated protein B and C	56491	0006874 // cellular calcium ion homeostasis // not recorded///0006986 // response to unfolded protein // inferred from electronic annotation///0006987 // activation of signaling protein activity involved in unfolded protein response // not recorded///0019048 // virus-host interaction // not recorded///0030968 // endoplasmic reticulum unfolded protein response // not recorded///0045070 // positive…	0005783 // endoplasmic reticulum // not recorded///0005789 // endoplasmic reticulum membrane // not recorded///0005794 // Golgi apparatus // not recorded///0016020 // membrane // inferred from direct assay///0016021 // integral to membrane // inferred from electronic annotation	0005198 // structural molecule activity // inferred from electronic annotation///0005515 // protein binding // inferred from electronic annotation///0019899 // enzyme binding // not recorded///0042803 // protein homodimerization activity // not recorded///0046982 // protein heterodimerization activity // not recorded///0048487 // beta-tubulin binding // not recorded	GO:0006874|GO:0006986|GO:0006987|GO:0019048|GO:0030968|GO:0045070|GO:0005783|GO:0005789|GO:0005794|GO:0016020|GO:0016021|GO:0005198|GO:0005515|GO:0019899|GO:0042803|GO:0046982|GO:0048487	chr2:173781754-173783463 (+) // 90.65 // qH4		ENSMUSG00000054455	December 2011 (Mouse Genome Sequencing Consortium and NCBI 38)	IPR000535 // Major sperm protein // 3.7E-37	1928744			NP_062780	NM_019806	BB371361	GenBank	Consensus sequence	Q8BR39///Q8BH80///Q3TA54///Q3TU78///Q9QY76	gb:BB371361 /DB_XREF=gi:16406963 /DB_XREF=BB371361 /CLONE=C130058I15 /FEA=EST /CNT=7 /TID=Mm.200227.1 /TIER=ConsEnd /STK=2 /UG=Mm.200227 /LL=97042 /UG_GENE=R75548 /UG_TITLE=expressed sequence R75548	AK045725 // Mus musculus adult male corpora quadrigemina cDNA, RIKEN full-length enriched library, clone:B230308C15 product:expressed sequence AI848259, full insert sequence. // gb // 11 // ---///AK048417 // Mus musculus 16 days embryo head cDNA, RIKEN full-length enriched library, clone:C130058I15 product:unclassifiable, full insert sequence. // gb // 11 // ---///ENSMUST00000067530 // cdna:known…	Mm.200227.1	est///full length	Mm.260456///Mm.396883///Mm.418592	Mm.200227
1419524_at	102.032	243.577	0	1.22795	1.22795	2.34235	P	P	Tph1	tryptophan hydroxylase 1	21990	0006950 // response to stress // inferred from electronic annotation///0007623 // circadian rhythm // inferred from electronic annotation///0008152 // metabolic process // inferred from electronic annotation///0009072 // aromatic amino acid family metabolic process // inferred from electronic annotation///0030279 // negative regulation of ossification // not recorded///0035902 // response to immo…	0043005 // neuron projection // not recorded	0004497 // monooxygenase activity // inferred from electronic annotation///0004510 // tryptophan 5-monooxygenase activity // inferred from direct assay///0004510 // tryptophan 5-monooxygenase activity // not recorded///0005506 // iron ion binding // inferred from electronic annotation///0016491 // oxidoreductase activity // inferred from electronic annotation///0016597 // amino acid binding // in…	GO:0006950|GO:0007623|GO:0008152|GO:0009072|GO:0030279|GO:0035902|GO:0042427|GO:0046849|GO:0055114|GO:0055114|GO:0060749|GO:0043005|GO:0004497|GO:0004510|GO:0004510|GO:0005506|GO:0016491|GO:0016597|GO:0016714|GO:0046872	chr7:46647130-46667348 (-) // 97.3 // qB3	EC:1.14.16.4	ENSMUSG00000040046	December 2011 (Mouse Genome Sequencing Consortium and NCBI 38)	IPR002912 // ACT domain // 1.7E-9///IPR019774 // Aromatic amino acid hydroxylase, C-terminal // 7.3E-189	98796		Biogenic_Amine_Synthesis // GenMAPP	NP_001129556///NP_001263301///NP_033440	NM_001136084///NM_001276372///NM_009414	NM_009414	GenBank	Consensus sequence	Q3UK52///P17532///Q3TZH2///Q9JHZ8	gb:NM_009414.1 /DB_XREF=gi:6678410 /GEN=Tph /FEA=FLmRNA /CNT=25 /TID=Mm.4421.1 /TIER=FL+Stack /STK=9 /UG=Mm.4421 /LL=21990 /DEF=Mus musculus tryptophan hydroxylase (Tph), mRNA. /PROD=tryptophan hydroxylase /FL=gb:NM_009414.1 gb:J04758.1	AK146134 // Mus musculus TIB-55 BB88 cDNA, RIKEN full-length enriched library, clone:I730008K11 product:tryptophan hydroxylase 1, full insert sequence. // gb // 11 // ---///AK146171 // Mus musculus TIB-55 BB88 cDNA, RIKEN full-length enriched library, clone:I730028N07 product:tryptophan hydroxylase 1, full insert sequence. // gb // 10 // ---///BC072582 // Mus musculus tryptophan hydroxylase 1, mR…	Mm.4421.1	full length	Mm.248684	Mm.4421
1416390_at	71.8562	171.318	0	1.22609	1.22609	2.33932	P	P	Rcbtb2	regulator of chromosome condensation (RCC1) and BTB (POZ) domain containing protein 2	105670		0001669 // acrosomal vesicle // inferred from direct assay	0005515 // protein binding // inferred from electronic annotation	GO:0001669|GO:0005515	chr14:73138768-73184218 (+) // 89.24 // qD3		ENSMUSG00000022106	December 2011 (Mouse Genome Sequencing Consortium and NCBI 38)	IPR000408 // Regulator of chromosome condensation, RCC1 // 5.6E-18///IPR000408 // Regulator of chromosome condensation, RCC1 // 7.5E-16///IPR000408 // Regulator of chromosome condensation, RCC1 // 3.2E-19///IPR000408 // Regulator of chromosome condensation, RCC1 // 4.1E-17///IPR000408 // Regulator of chromosome condensation, RCC1 // 5.3E-18///IPR000408 // Regulator of chromosome condensation, RCC…	1917200			NP_001164165///NP_598844	NM_001170694///NM_134083///NR_033185	NM_134083	GenBank	Consensus sequence	Q99LJ7///G1EE51///E9PY30///E9PZR2///E9Q213///E9Q3W8///E9Q7J4///E9QA48///E9QAL7	gb:AW551470 /DB_XREF=gi:7196898 /DB_XREF=L0079D03-3 /CLONE=L0079D03 /FEA=FLmRNA /CNT=131 /TID=Mm.33954.1 /TIER=Stack /STK=19 /UG=Mm.33954 /LL=105670 /UG_GENE=AW240694 /UG_TITLE=expressed sequence AW240694 /FL=gb:BC003224.1 gb:NM_134083.1	AK147784 // Mus musculus melanocyte cDNA, RIKEN full-length enriched library, clone:G270036N16 product:chromosome condensation 1-like, full insert sequence. // gb // 11 // ---///AK160881 // Mus musculus 12 days embryo embryonic body below diaphragm region cDNA, RIKEN full-length enriched library, clone:3732406M13 product:chromosome condensation 1-like, full insert sequence. // gb // 11 // ---///E…	Mm.33954.1	est///full length	Mm.280068///Mm.482968	Mm.33954
1452517_at	17.945	42.7375	0	1.22451	1.22451	2.33677	P	P	Plekhh1	pleckstrin homology domain containing, family H (with MyTH4 domain) member 1	211945		0005856 // cytoskeleton // inferred from electronic annotation	0005515 // protein binding // inferred from electronic annotation///0005543 // phospholipid binding // inferred from electronic annotation	GO:0005856|GO:0005515|GO:0005543	chr12:79069091-79080587 (+) // 83.79 // qC3		ENSMUSG00000060716	December 2011 (Mouse Genome Sequencing Consortium and NCBI 38)	IPR000857 // MyTH4 domain // 2.3E-24///IPR001849 // Pleckstrin homology domain // 2.5E-20///IPR019748 // FERM central domain // 7.9E-15	2144989			NP_851418	NM_181073	BC006045	GenBank	Consensus sequence	Q80TI1	gb:BC006045.1 /DB_XREF=gi:13543794 /FEA=mRNA /CNT=1 /TID=Mm.78093.1 /TIER=ConsEnd /STK=0 /UG=Mm.78093 /DEF=Mus musculus, clone IMAGE:3590207, mRNA, partial cds. /PROD=Unknown (protein for IMAGE:3590207)	AK077737 // Mus musculus 8 days embryo whole body cDNA, RIKEN full-length enriched library, clone:5730574D04 product:unclassifiable, full insert sequence. // gb // 11 // ---///AK143387 // Mus musculus 2 days pregnant adult female ovary cDNA, RIKEN full-length enriched library, clone:E330023O19 product:pleckstrin homology domain containing, family H (with MyTH4 domain) member 1, full insert sequen…	Mm.78093.1	full length	Mm.478321	Mm.78093
1428485_at	113.851	270.907	0	1.22324	1.22324	2.33471	P	P	Car12	carbonic anyhydrase 12	76459	0006730 // one-carbon metabolic process // inferred from electronic annotation	0016020 // membrane // inferred from electronic annotation///0016021 // integral to membrane // inferred from electronic annotation	0004089 // carbonate dehydratase activity // inferred from electronic annotation///0008270 // zinc ion binding // inferred from electronic annotation///0016829 // lyase activity // inferred from electronic annotation///0046872 // metal ion binding // inferred from electronic annotation	GO:0006730|GO:0016020|GO:0016021|GO:0004089|GO:0008270|GO:0016829|GO:0046872	chr9:66713731-66766847 (+) // 98.74 // qC	EC:4.2.1.1	ENSMUSG00000032373	December 2011 (Mouse Genome Sequencing Consortium and NCBI 38)	IPR001148 // Alpha carbonic anhydrase // 8.7E-84///IPR001148 // Alpha carbonic anhydrase // 7.9E-84	1923709			NP_848483	NM_178396	AK009873	GenBank	Consensus sequence	Q3TC80///Q8K2J1///Q8CI85///Q3TZB3	gb:AK009873.1 /DB_XREF=gi:12844936 /FEA=mRNA /CNT=54 /TID=Mm.21397.1 /TIER=Stack /STK=39 /UG=Mm.21397 /LL=76459 /UG_GENE=2310047E01Rik /UG_TITLE=RIKEN cDNA 2310047E01 gene /DEF=Mus musculus adult male tongue cDNA, RIKEN full-length enriched library, clone:2310047E01:unclassifiable transcript, full insert sequence.	AK009873 // Mus musculus adult male tongue cDNA, RIKEN full-length enriched library, clone:2310047E01 product:unclassifiable, full insert sequence. // gb // 11 // ---///AK170859 // Mus musculus NOD-derived CD11c +ve dendritic cells cDNA, RIKEN full-length enriched library, clone:F630205L18 product:carbonic anyhydrase 12, full insert sequence. // gb // 11 // ---///BC031385 // Mus musculus carbonic…	Mm.21397.1	full length	Mm.277921	Mm.21397
1455049_at	42.7297	101.466	0	1.22027	1.22027	2.32991	P	P	Igsf3	immunoglobulin superfamily, member 3	78908		0016020 // membrane // inferred from electronic annotation///0016021 // integral to membrane // inferred from electronic annotation	0005515 // protein binding // inferred from electronic annotation	GO:0016020|GO:0016021|GO:0005515	chr3:101461680-101463060 (+) // 93.75 // qF2.2		ENSMUSG00000042035	December 2011 (Mouse Genome Sequencing Consortium and NCBI 38)	IPR013106 // Immunoglobulin V-set // 4.1E-10///IPR013106 // Immunoglobulin V-set // 5.0E-13///IPR013106 // Immunoglobulin V-set // 7.0E-9///IPR013106 // Immunoglobulin V-set // 9.6E-9///IPR013106 // Immunoglobulin V-set // 5.6E-15///IPR013106 // Immunoglobulin V-set // 2.6E-11///IPR013151 // Immunoglobulin // 6.5E-9	1926158			NP_997088	NM_207205	BB484576	GenBank	Consensus sequence	Q6ZQA6	gb:BB484576 /DB_XREF=gi:16441167 /DB_XREF=BB484576 /CLONE=D430026G15 /FEA=EST /CNT=68 /TID=Mm.89706.2 /TIER=Stack /STK=21 /UG=Mm.89706 /LL=78908 /UG_GENE=4833439O17Rik /UG_TITLE=RIKEN cDNA 4833439O17 gene	AK019524 // Mus musculus 0 day neonate head cDNA, RIKEN full-length enriched library, clone:4833439O17 product:RIKEN cDNA 4833439O17 gene, full insert sequence. // gb // 11 // ---///AK052454 // Mus musculus 13 days embryo lung cDNA, RIKEN full-length enriched library, clone:D430026G15 product:KIAA0466 PROTEIN (FRAGMENT) homolog [Homo sapiens], full insert sequence. // gb // 9 // ---///AK082772 //…	Mm.89706.2	full length	Mm.257997///Mm.489667	Mm.89706
1446219_at	23.6279	55.9975	0	1.21747	1.21747	2.32538	P	P	D930015E06Rik	RIKEN cDNA D930015E06 gene	229473		0016020 // membrane // inferred from electronic annotation///0016021 // integral to membrane // inferred from electronic annotation		GO:0016020|GO:0016021	chr3:83921364-83922049 (-) // 72.26 // qE3			December 2011 (Mouse Genome Sequencing Consortium and NCBI 38)		2443399			NP_766269	NM_172681	BB140256	GenBank	Consensus sequence	Q3U3D7///Q3U4X6///Q8C771	gb:BB140256 /DB_XREF=gi:16267408 /DB_XREF=BB140256 /CLONE=9830168I15 /FEA=EST /CNT=2 /TID=Mm.126642.1 /TIER=ConsEnd /STK=2 /UG=Mm.126642 /UG_TITLE=ESTs	AK137619 // Mus musculus adult male bone cDNA, RIKEN full-length enriched library, clone:9830168I15 product:hypothetical protein, full insert sequence. // gb_htc // 11 // ---	Mm.126642.1	full length	Mm.28838	Mm.126642
1449984_at	24.2826	57.5367	0	1.21715	1.21715	2.32488	P	P	Cxcl2	chemokine (C-X-C motif) ligand 2	20310	0001975 // response to amphetamine // inferred from electronic annotation///0002237 // response to molecule of bacterial origin // inferred from direct assay///0006935 // chemotaxis // inferred from electronic annotation///0006954 // inflammatory response // inferred from electronic annotation///0006955 // immune response // inferred from electronic annotation///0007204 // elevation of cytosolic …	0005576 // extracellular region // inferred from electronic annotation///0005615 // extracellular space // inferred from direct assay///0005615 // extracellular space // not recorded	0005125 // cytokine activity // inferred from electronic annotation///0008009 // chemokine activity // not recorded	GO:0001975|GO:0002237|GO:0006935|GO:0006954|GO:0006955|GO:0007204|GO:0009408|GO:0010332|GO:0030593|GO:0030595|GO:0032355|GO:0042060|GO:0051384|GO:0070997|GO:0071222|GO:0071347|GO:0005576|GO:0005615|GO:0005615|GO:0005125|GO:0008009	chr5:90903898-90905938 (+) // 95.75 // qE1		ENSMUSG00000058427	December 2011 (Mouse Genome Sequencing Consortium and NCBI 38)	IPR001811 // Chemokine interleukin-8-like domain // 4.4E-23	1340094			NP_033166	NM_009140	NM_009140	GenBank	Consensus sequence	Q3U1J5///Q3UCP1///Q3U1L9///P10889	gb:NM_009140.1 /DB_XREF=gi:6677884 /GEN=Scyb2 /FEA=FLmRNA /CNT=4 /TID=Mm.4979.1 /TIER=FL /STK=3 /UG=Mm.4979 /LL=20310 /DEF=Mus musculus small inducible cytokine subfamily, member 2 (Scyb2), mRNA. /PROD=small inducible cytokine subfamily, member 2 /FL=gb:NM_009140.1	AK137628 // Mus musculus adult female vagina cDNA, RIKEN full-length enriched library, clone:9930001D02 product:chemokine (C-X-C motif) ligand 2, full insert sequence. // gb // 10 // ---///AK150450 // Mus musculus bone marrow macrophage cDNA, RIKEN full-length enriched library, clone:I830007N05 product:chemokine (C-X-C motif) ligand 2, full insert sequence. // gb // 10 // ---///AK155458 // Mus mu…	Mm.4979.1	est///full length	Mm.469455///Mm.4979	Mm.4979
1443466_s_at	26.1	61.8408	0	1.2171	1.2171	2.3248	P	P	Polr3b	polymerase (RNA) III (DNA directed) polypeptide B	70428	0006351 // transcription, DNA-dependent // inferred from electronic annotation///0032728 // positive regulation of interferon-beta production // not recorded///0045087 // innate immune response // inferred from electronic annotation///0045089 // positive regulation of innate immune response // not recorded///0051607 // defense response to virus // inferred from electronic annotation	0005634 // nucleus // inferred from electronic annotation	0003677 // DNA binding // inferred from electronic annotation///0003899 // DNA-directed RNA polymerase activity // inferred from electronic annotation///0016740 // transferase activity // inferred from electronic annotation///0016779 // nucleotidyltransferase activity // inferred from electronic annotation///0032549 // ribonucleoside binding // inferred from electronic annotation///0046872 // met…	GO:0006351|GO:0032728|GO:0045087|GO:0045089|GO:0051607|GO:0005634|GO:0003677|GO:0003899|GO:0016740|GO:0016779|GO:0032549|GO:0046872	chr10:84726601-84727177 (+) // 75.68 // qC1	EC:2.7.7.6	ENSMUSG00000034453	December 2011 (Mouse Genome Sequencing Consortium and NCBI 38)	IPR007120 // DNA-directed RNA polymerase, subunit 2, domain 6 // 3.0E-128///IPR007641 // RNA polymerase Rpb2, domain 7 // 2.0E-34///IPR007642 // RNA polymerase Rpb2, domain 2 // 5.2E-31///IPR007644 // RNA polymerase, beta subunit, protrusion // 3.2E-56///IPR007645 // RNA polymerase Rpb2, domain 3 // 4.0E-25///IPR007646 // RNA polymerase Rpb2, domain 4 // 4.2E-25///IPR007647 // RNA polymerase Rpb2…	1917678		RNA_transcription_Reactome // GenMAPP	NP_081699	NM_027423	C85372	GenBank	Consensus sequence	Q9CSL3///P59470///Q3TMK3	gb:C85372 /DB_XREF=gi:2917329 /DB_XREF=C85372 /CLONE=J0207A11 /FEA=EST /CNT=3 /TID=Mm.200932.1 /TIER=ConsEnd /STK=3 /UG=Mm.200932 /LL=97660 /UG_GENE=C85372 /UG_TITLE=expressed sequence C85372	AK012532 // Mus musculus 11 days embryo whole body cDNA, RIKEN full-length enriched library, clone:2700078H01 product:CDNA FLJ10299 FIS, CLONE NT2RM2000013, MODERATELY SIMILAR TO DNA-DIRECTED RNA POLYMERASE III 128 KDA POLYPEPTIDE (EC 2.7.7.6) homolog [Homo sapiens], full insert sequence. // gb // 11 // ---///BC068143 // Mus musculus polymerase (RNA) III (DNA directed) polypeptide B, mRNA (cDNA c…	Mm.200932.1	full length	Mm.335007	Mm.200932
1437987_at	13.3513	31.5556	0	1.21351	1.21351	2.319	P	P								chr12:52571675-52571978 (+) // 90.99 // qC1			December 2011 (Mouse Genome Sequencing Consortium and NCBI 38)							BB389497	GenBank	Consensus sequence		gb:BB389497 /DB_XREF=gi:9112419 /DB_XREF=BB389497 /CLONE=C230063H08 /FEA=EST /CNT=13 /TID=Mm.132316.1 /TIER=Stack /STK=13 /UG=Mm.132316 /UG_TITLE=ESTs	BB389497 // /DB_XREF=BB389497 /CLONE=C230063H08 // gb // --- // ---	Mm.132316.1			Mm.132316
1437087_at	86.6504	204.729	0	1.21303	1.21303	2.31825	P	P								chr5:105487750-105490079 (+) // 97.18 // qE5			December 2011 (Mouse Genome Sequencing Consortium and NCBI 38)							AV079268	GenBank	Consensus sequence		gb:AV079268 /DB_XREF=gi:16381124 /DB_XREF=AV079268 /CLONE=2210408K08 /FEA=EST /CNT=47 /TID=Mm.32847.1 /TIER=Stack /STK=26 /UG=Mm.32847 /UG_TITLE=ESTs, Weakly similar to A45973 trichohyalin (H.sapiens)	n204087 // accn=NULL class=ncRNA name=non-protein coding (noncoding) transcript ref=fRNAdb v3.0 transcriptId=FR349696 cpcScore=-1.5906100 cnci=-0.4039539 // noncode // 11 // ---	Mm.32847.1			Mm.32847
1428820_at	36.2007	85.1686	0	1.2069	1.2069	2.30841	M	P	Mapre1	microtubule-associated protein, RP/EB family, member 1	13589	0007049 // cell cycle // inferred from electronic annotation///0007067 // mitosis // inferred from electronic annotation///0031113 // regulation of microtubule polymerization // inferred from electronic annotation///0031115 // negative regulation of microtubule polymerization // not recorded///0035372 // protein localization to microtubule // inferred from mutant phenotype///0035372 // protein lo…	0005737 // cytoplasm // not recorded///0005794 // Golgi apparatus // inferred from direct assay///0005813 // centrosome // not recorded///0005815 // microtubule organizing center // inferred from electronic annotation///0005819 // spindle // not recorded///0005856 // cytoskeleton // inferred from electronic annotation///0005874 // microtubule // inferred from direct assay///0005874 // microtubule…	0005515 // protein binding // inferred from physical interaction///0008017 // microtubule binding // inferred from electronic annotation///0051010 // microtubule plus-end binding // not recorded	GO:0007049|GO:0007067|GO:0031113|GO:0031115|GO:0035372|GO:0035372|GO:0051301|GO:0005737|GO:0005794|GO:0005813|GO:0005815|GO:0005819|GO:0005856|GO:0005874|GO:0005874|GO:0005881|GO:0030981|GO:0031253|GO:0035371|GO:0042995|GO:0005515|GO:0008017|GO:0051010	chr2:153769986-153773451 (+) // 80.54 // qH1		ENSMUSG00000027479	December 2011 (Mouse Genome Sequencing Consortium and NCBI 38)	IPR001715 // Calponin homology domain // 1.1E-15///IPR004953 // EB1, C-terminal // 1.3E-20	891995			NP_031922	NM_007896	BB464192	GenBank	Consensus sequence	Q61166///Q3U4H0	gb:BB464192 /DB_XREF=gi:16426977 /DB_XREF=BB464192 /CLONE=D130086I05 /FEA=mRNA /CNT=122 /TID=Mm.143877.1 /TIER=Stack /STK=16 /UG=Mm.143877 /LL=71438 /UG_GENE=5530600P05Rik /UG_TITLE=RIKEN cDNA 5530600P05 gene	AK017457 // Mus musculus 10 days neonate head cDNA, RIKEN full-length enriched library, clone:5530600P05 product:RIKEN cDNA 5530600P05 gene, full insert sequence. // gb // 10 // ---///AK046852 // Mus musculus 10 days neonate medulla oblongata cDNA, RIKEN full-length enriched library, clone:B830029B09 product:RIKEN cDNA 5530600P05 gene, full insert sequence. // gb // 11 // ---///AK084092 // Mus mu…	Mm.143877.1	est///full length	Mm.143877///Mm.419480///Mm.443677///Mm.452261///Mm.470371	Mm.143877
1419728_at	24.5934	57.8158	0	1.20579	1.20579	2.30663	P	P	Cxcl5	chemokine (C-X-C motif) ligand 5	20311	0001776 // leukocyte homeostasis // inferred from mutant phenotype///0001816 // cytokine production // not recorded///0006935 // chemotaxis // inferred from electronic annotation///0006954 // inflammatory response // not recorded///0006955 // immune response // inferred from electronic annotation///0010976 // positive regulation of neuron projection development // not recorded///0031100 // organ …	0005576 // extracellular region // inferred from electronic annotation///0005615 // extracellular space // not recorded	0005125 // cytokine activity // inferred from electronic annotation///0008009 // chemokine activity // not recorded	GO:0001776|GO:0001816|GO:0006935|GO:0006954|GO:0006955|GO:0010976|GO:0031100|GO:0032496|GO:0032642|GO:0046427|GO:0070951|GO:0005576|GO:0005615|GO:0005125|GO:0008009	chr5:90759377-90761624 (+) // 91.0 // qE1			December 2011 (Mouse Genome Sequencing Consortium and NCBI 38)		1096868			NP_033167	NM_009141	NM_009141	GenBank	Consensus sequence	P50228	gb:NM_009141.1 /DB_XREF=gi:6677886 /GEN=Scyb5 /FEA=FLmRNA /CNT=12 /TID=Mm.4660.1 /TIER=FL /STK=7 /UG=Mm.4660 /LL=20311 /DEF=Mus musculus small inducible cytokine B subfamily, member 5 (Scyb5), mRNA. /PROD=small inducible cytokine B subfamily, member 5 /FL=gb:BC024392.1 gb:U27267.1 gb:NM_009141.1	AK156787 // Mus musculus activated spleen cDNA, RIKEN full-length enriched library, clone:F830049O18 product:chemokine (C-X-C motif) ligand 5, full insert sequence. // gb // 11 // ---///BC024392 // Mus musculus chemokine (C-X-C motif) ligand 5, mRNA (cDNA clone MGC:36180 IMAGE:4976854), complete cds. // gb // 11 // ---///U27267 // Mus musculus LIX precursor, mRNA, complete cds. // gb // 11 // ---	Mm.4660.1	full length	Mm.4660	Mm.4660
1459670_at	13.5611	31.8586	0	1.2048	1.2048	2.30506	P	P								chr17:80055457-80055899 (-) // 47.3 // qE3			December 2011 (Mouse Genome Sequencing Consortium and NCBI 38)							AI503931	GenBank	Consensus sequence		gb:AI503931 /DB_XREF=gi:4401782 /DB_XREF=vm34b05.x1 /CLONE=IMAGE:992049 /FEA=EST /CNT=2 /TID=Mm.104227.1 /TIER=ConsEnd /STK=2 /UG=Mm.104227 /UG_TITLE=ESTs	AI503931 // /DB_XREF=vm34b05.x1 /CLONE=IMAGE:992049 // gb // --- // ---	Mm.104227.1			Mm.104227
1446326_at	4.7971	11.2629	0	1.20394	1.20394	2.30368	M	P	Col1a2	collagen, type I, alpha 2	12843	0001501 // skeletal system development // not recorded///0001568 // blood vessel development // not recorded///0007165 // signal transduction // inferred from electronic annotation///0007179 // transforming growth factor beta receptor signaling pathway // not recorded///0007266 // Rho protein signal transduction // not recorded///0008217 // regulation of blood pressure // not recorded///0030199 /…	0005576 // extracellular region // inferred from electronic annotation///0005578 // proteinaceous extracellular matrix // inferred from electronic annotation///0005581 // collagen // inferred from direct assay///0005584 // collagen type I // inferred from direct assay///0005584 // collagen type I // not recorded///0005615 // extracellular space // not recorded///0031012 // extracellular matrix //…	0005102 // receptor binding // inferred from electronic annotation///0005201 // extracellular matrix structural constituent // inferred from electronic annotation///0005515 // protein binding // inferred from physical interaction///0030674 // protein binding, bridging // not recorded///0042802 // identical protein binding // not recorded///0046332 // SMAD binding // inferred from physical interac…	GO:0001501|GO:0001568|GO:0007165|GO:0007179|GO:0007266|GO:0008217|GO:0030199|GO:0043589|GO:0070208|GO:0071230|GO:0005576|GO:0005578|GO:0005581|GO:0005584|GO:0005584|GO:0005615|GO:0031012|GO:0070062|GO:0005102|GO:0005201|GO:0005515|GO:0030674|GO:0042802|GO:0046332|GO:0046872|GO:0048407	chr6:4529699-4530373 (+) // 79.94 // qA1		ENSMUSG00000029661	December 2011 (Mouse Genome Sequencing Consortium and NCBI 38)	IPR000885 // Fibrillar collagen, C-terminal // 1.4E-93///IPR008160 // Collagen triple helix repeat // 2.7E-11///IPR008160 // Collagen triple helix repeat // 4.9E-12///IPR008160 // Collagen triple helix repeat // 3.9E-10///IPR008160 // Collagen triple helix repeat // 1.5E-10///IPR008160 // Collagen triple helix repeat // 2.9E-10///IPR008160 // Collagen triple helix repeat // 2.8E-11	88468		Inflammatory_Response_Pathway // GenMAPP	NP_031769	NM_007743	BB150460	GenBank	Consensus sequence	Q3TX57///Q3TUE2///Q3TU64///Q3TP88///Q01149///Q7TN67///Q91VL4///E0CXI2	gb:BB150460 /DB_XREF=gi:15408931 /DB_XREF=BB150460 /CLONE=A030006E05 /FEA=EST /CNT=2 /TID=Mm.208527.1 /TIER=ConsEnd /STK=2 /UG=Mm.208527 /UG_TITLE=ESTs	AK075707 // Mus musculus adult male lung cDNA, RIKEN full-length enriched library, clone:1200014H15 product:procollagen, type I, alpha 2, full insert sequence. // gb // --- // chr6:4521412-4541526(+)///AK132496 // Mus musculus 10 days neonate skin cDNA, RIKEN full-length enriched library, clone:4732467B17 product:procollagen, type I, alpha 2, full insert sequence. // gb // --- // chr6:4505701-454…	Mm.208527.1	est///full length	Mm.277792///Mm.469313///Mm.470499///Mm.470502///Mm.488715	Mm.208527
1446567_at	6.42883	15.0895	0	1.20351	1.20351	2.303	P	P								chr17:47549893-47550541 (+) // 52.78 // qC			December 2011 (Mouse Genome Sequencing Consortium and NCBI 38)							BB167641	GenBank	Consensus sequence		gb:BB167641 /DB_XREF=gi:16269090 /DB_XREF=BB167641 /CLONE=A130094K22 /FEA=EST /CNT=2 /TID=Mm.207632.1 /TIER=ConsEnd /STK=2 /UG=Mm.207632 /UG_TITLE=ESTs	BB167641 // /DB_XREF=BB167641 /CLONE=A130094K22 // gb // --- // ---	Mm.207632.1			Mm.207632
1434720_at	13.0284	30.5751	0	1.2033	1.2033	2.30265	P	P	Zfp652	zinc finger protein 652	268469	0006351 // transcription, DNA-dependent // inferred from electronic annotation///0006355 // regulation of transcription, DNA-dependent // inferred from electronic annotation	0005622 // intracellular // inferred from electronic annotation///0005634 // nucleus // inferred from electronic annotation	0003676 // nucleic acid binding // inferred from electronic annotation///0003677 // DNA binding // inferred from electronic annotation///0005515 // protein binding // inferred from electronic annotation///0008270 // zinc ion binding // inferred from electronic annotation///0046872 // metal ion binding // inferred from electronic annotation	GO:0006351|GO:0006355|GO:0005622|GO:0005634|GO:0003676|GO:0003677|GO:0005515|GO:0008270|GO:0046872	chr11:95770114-95772353 (+) // 99.55 // qD		ENSMUSG00000075595	December 2011 (Mouse Genome Sequencing Consortium and NCBI 38)	IPR007087 // Zinc finger, C2H2 // 1.7E-8///IPR007087 // Zinc finger, C2H2 // 2.9E-9///IPR007087 // Zinc finger, C2H2 // 1.1E-8///IPR007087 // Zinc finger, C2H2 // 1.9E-9	2442221			NP_963903	NM_201609	BF320240	GenBank	Consensus sequence	F2Z3V9///Q5DU09	gb:BF320240 /DB_XREF=gi:11269157 /DB_XREF=uz52a11.x1 /CLONE=IMAGE:3672668 /FEA=EST /CNT=48 /TID=Mm.40744.1 /TIER=Stack /STK=26 /UG=Mm.40744 /UG_TITLE=ESTs	AK035405 // Mus musculus adult male urinary bladder cDNA, RIKEN full-length enriched library, clone:9530033F24 product:unclassifiable, full insert sequence. // gb // 10 // ---///AK048320 // Mus musculus 16 days embryo head cDNA, RIKEN full-length enriched library, clone:C130049B14 product:unclassifiable, full insert sequence. // gb // 11 // ---///BC002310 // Mus musculus RIKEN cDNA 9530033F24 gen…	Mm.40744.1	est///full length	Mm.389038///Mm.418731///Mm.480215///Mm.489288	Mm.40744
1459917_at	10.9648	25.6862	0	1.2007	1.2007	2.29851	P	P	Ggnbp2	gametogenetin binding protein 2	217039	0007275 // multicellular organismal development // inferred from electronic annotation///0007283 // spermatogenesis // inferred from electronic annotation///0030154 // cell differentiation // inferred from electronic annotation	0005634 // nucleus // inferred from direct assay///0005737 // cytoplasm // inferred from direct assay///0016023 // cytoplasmic membrane-bounded vesicle // inferred from electronic annotation///0031410 // cytoplasmic vesicle // inferred from electronic annotation	0005515 // protein binding // inferred from physical interaction	GO:0007275|GO:0007283|GO:0030154|GO:0005634|GO:0005737|GO:0016023|GO:0031410|GO:0005515	chr11:84868867-84869298 (-) // 93.7 // qC		ENSMUSG00000020530	December 2011 (Mouse Genome Sequencing Consortium and NCBI 38)		2387356			NP_694784	NM_153144	BG078867	GenBank	Consensus sequence	Q5SV77	gb:BG078867 /DB_XREF=gi:12561435 /DB_XREF=H3033A04-5 /CLONE=H3033A04 /FEA=EST /CNT=6 /TID=Mm.25583.1 /TIER=ConsEnd /STK=0 /UG=Mm.25583 /LL=97681 /UG_GENE=C75939 /UG_TITLE=expressed sequence C75939	AK162027 // Mus musculus 12 days embryo female mullerian duct includes surrounding region cDNA, RIKEN full-length enriched library, clone:6820415A17 product:zinc finger protein 403, full insert sequence. // gb // 11 // ---///ENSMUST00000167429 // cdna:known chromosome:GRCm38:11:84868880:84870779:-1 gene:ENSMUSG00000020530 gene_biotype:protein_coding transcript_biotype:processed_transcript // ense…	Mm.25583.1	full length	Mm.356653	Mm.25583
1444845_at	11.6527	27.2716	0	1.19933	1.19933	2.29632	P	P	Scfd1	Sec1 family domain containing 1	76983	0001666 // response to hypoxia // inferred from electronic annotation///0006810 // transport // inferred from electronic annotation///0006890 // retrograde vesicle-mediated transport, Golgi to ER // not recorded///0006892 // post-Golgi vesicle-mediated transport // not recorded///0006904 // vesicle docking involved in exocytosis // inferred from electronic annotation///0009636 // response to toxi…	0005737 // cytoplasm // inferred from electronic annotation///0005783 // endoplasmic reticulum // inferred from electronic annotation///0005789 // endoplasmic reticulum membrane // inferred from electronic annotation///0005794 // Golgi apparatus // inferred from electronic annotation///0005798 // Golgi-associated vesicle // not recorded///0005801 // cis-Golgi network // not recorded///0005886 // …	0019905 // syntaxin binding // not recorded///0047485 // protein N-terminus binding // not recorded	GO:0001666|GO:0006810|GO:0006890|GO:0006892|GO:0006904|GO:0009636|GO:0015031|GO:0016192|GO:0060628|GO:0005737|GO:0005783|GO:0005789|GO:0005794|GO:0005798|GO:0005801|GO:0005886|GO:0016020|GO:0017119|GO:0032580|GO:0019905|GO:0047485	chr12:51377579-51378590 (+) // 98.92 // qB3			December 2011 (Mouse Genome Sequencing Consortium and NCBI 38)		1924233			NP_084101	NM_029825	BB200692	GenBank	Consensus sequence	Q8BRF7///Q6ZQ26	gb:BB200692 /DB_XREF=gi:16271472 /DB_XREF=BB200692 /CLONE=A430027G07 /FEA=EST /CNT=3 /TID=Mm.216511.1 /TIER=ConsEnd /STK=2 /UG=Mm.216511 /UG_TITLE=ESTs	AK039908 // Mus musculus 0 day neonate thymus cDNA, RIKEN full-length enriched library, clone:A430027G07 product:unclassifiable, full insert sequence. // gb // 11 // ---///n282083 // accn=AK039908 class=mRNAlike lncRNA name=Mouse noncoding transcript ref=FANTOM3 transcriptId=A430027G07 cpcScore=-1.0627400 cnci=-0.3559147 // noncode // 11 // ---	Mm.216511.1	full length	Mm.216511	Mm.216511
1440249_at	6.04871	14.1525	0	1.19895	1.19895	2.29573	P	P	Aknad1	AKNA domain containing 1	329738		0005737 // cytoplasm // not recorded		GO:0005737	chr3:108778231-108782309 (+) // 91.95 // qF3		ENSMUSG00000049565	December 2011 (Mouse Genome Sequencing Consortium and NCBI 38)	IPR022150 // Transcription factor, AT-hook-containing // 2.8E-51				NP_808527	NM_177859	BM231982	GenBank	Consensus sequence	E9Q8N6///Q3TPF6///Q3UXF3	gb:BM231982 /DB_XREF=gi:17867252 /DB_XREF=K0317A02-3 /CLONE=K0317A02 /FEA=EST /CNT=8 /TID=Mm.133622.1 /TIER=ConsEnd /STK=5 /UG=Mm.133622 /UG_TITLE=ESTs	ENSMUST00000133931 // cdna:putative chromosome:GRCm38:3:108739658:108782296:1 gene:ENSMUSG00000049565 gene_biotype:protein_coding transcript_biotype:protein_coding // ensembl // 10 // ---///NM_177859 // Mus musculus AKNA domain containing 1 (Aknad1), mRNA. // refseq // 10 // ---	Mm.133622.1	est///full length	Mm.483150///Mm.72322	Mm.133622
1440810_x_at	14.1072	32.9976	0	1.19852	1.19852	2.29504	P	P								chr2:175672230-175672525 (+) // 99.66 // qH4///chr2:175769802-175770097 (+) // 99.66 // qH4///chr2:175899630-175899925 (+) // 99.66 // qH4///chr2:176740219-176740514 (+) // 98.98 // qH4///chr2:176829603-176829898 (+) // 98.64 // qH4///chr2:177031190-177031485 (+) // 98.64 // qH4///chr2:175306064-175306359 (-) // 99.66 // qH4///chr2:175403634-175403929 (-) // 99.66 // qH4///chr2:176454599-17645489…			December 2011 (Mouse Genome Sequencing Consortium and NCBI 38)							BB246383	GenBank	Consensus sequence		gb:BB246383 /DB_XREF=gi:8939129 /DB_XREF=BB246383 /CLONE=A730014E23 /FEA=EST /CNT=5 /TID=Mm.86760.1 /TIER=ConsEnd /STK=5 /UG=Mm.86760 /UG_TITLE=ESTs	BB189245 // /DB_XREF=BB189245 /CLONE=A330053H08 // gb // --- // ---///BB189257 // /DB_XREF=BB189257 /CLONE=A330053I07 // gb // --- // ---	Mm.86760.1	est	Mm.446752	Mm.86760
1433969_at	23.6176	54.9317	0	1.19037	1.19037	2.28211	P	P	Cdkl4	cyclin-dependent kinase-like 4	381113	0006468 // protein phosphorylation // inferred from electronic annotation///0016310 // phosphorylation // inferred from electronic annotation	0005737 // cytoplasm // inferred from electronic annotation	0000166 // nucleotide binding // inferred from electronic annotation///0004672 // protein kinase activity // inferred from electronic annotation///0004674 // protein serine/threonine kinase activity // inferred from electronic annotation///0004693 // cyclin-dependent protein serine/threonine kinase activity // inferred from electronic annotation///0004713 // protein tyrosine kinase activity // in…	GO:0006468|GO:0016310|GO:0005737|GO:0000166|GO:0004672|GO:0004674|GO:0004693|GO:0004713|GO:0005524|GO:0016301|GO:0016740|GO:0016772	chr17:80523549-80524167 (-) // 78.35 // qE3	EC:2.7.11.22	ENSMUSG00000033966	December 2011 (Mouse Genome Sequencing Consortium and NCBI 38)	IPR000719 // Protein kinase, catalytic domain // 2.8E-81///IPR001245 // Serine-threonine/tyrosine-protein kinase catalytic domain // 1.8E-42				NP_001028615	NM_001033443	AU067824	GenBank	Consensus sequence	Q3TZA2	gb:AU067824 /DB_XREF=gi:4968561 /DB_XREF=AU067824 /CLONE=MNCb-2451 /FEA=EST /CNT=50 /TID=Mm.20105.1 /TIER=Stack /STK=49 /UG=Mm.20105 /LL=106734 /UG_GENE=AU067824 /UG_TITLE=expressed sequence AU067824	ENSMUST00000086545 // cdna:known chromosome:GRCm38:17:80523550:80563834:-1 gene:ENSMUSG00000033966 gene_biotype:protein_coding transcript_biotype:protein_coding // ensembl // 10 // ---///NM_001033443 // Mus musculus cyclin-dependent kinase-like 4 (Cdkl4), mRNA. // refseq // 10 // ---	Mm.20105.1	est///full length	Mm.329216///Mm.416407	Mm.20105
1439705_at	11.7075	27.1983	0	1.18868	1.18868	2.27943	M	P								chr5:21025317-21025983 (-) // 63.51 // qA3			December 2011 (Mouse Genome Sequencing Consortium and NCBI 38)							BM239037	GenBank	Consensus sequence		gb:BM239037 /DB_XREF=gi:17874295 /DB_XREF=K0527E11-3 /CLONE=K0527E11 /FEA=EST /CNT=7 /TID=Mm.136684.1 /TIER=ConsEnd /STK=7 /UG=Mm.136684 /LL=101028 /UG_GENE=BB070754 /UG_TITLE=expressed sequence BB070754	AK031795 // Mus musculus 11 days embryo head cDNA, RIKEN full-length enriched library, clone:6230428O10 product:unclassifiable, full insert sequence. // gb // 11 // ---///n289597 // accn=AK031795 class=mRNAlike lncRNA name=Mouse noncoding transcript ref=FANTOM3 transcriptId=6230428O10 cpcScore=-1.1817500 cnci=-0.4525831 // noncode // 11 // ---	Mm.136684.1		Mm.446165	Mm.136684
1439994_at	22.7242	52.7232	0	1.1868	1.1868	2.27648	P	P	Smim20	small integral membrane protein 20	66278					chr5:53282487-53283509 (+) // 79.28 // qC1		ENSMUSG00000061461	December 2011 (Mouse Genome Sequencing Consortium and NCBI 38)					NP_001138905	NM_001145433	BB308630	GenBank	Consensus sequence	D3Z7Q2	gb:BB308630 /DB_XREF=gi:16402415 /DB_XREF=BB308630 /CLONE=B230306E21 /FEA=EST /CNT=7 /TID=Mm.52682.1 /TIER=ConsEnd /STK=6 /UG=Mm.52682 /UG_TITLE=ESTs	AK045702 // Mus musculus adult male corpora quadrigemina cDNA, RIKEN full-length enriched library, clone:B230306E21 product:unclassifiable, full insert sequence. // gb // 11 // ---///ENSMUST00000121042 // cdna:novel chromosome:GRCm38:5:53267106:53283510:1 gene:ENSMUSG00000061461 gene_biotype:protein_coding transcript_biotype:protein_coding // ensembl // 11 // ---///n277516 // accn=AK045702 class=…	Mm.52682.1	est	Mm.406313///Mm.482917	Mm.52682
1424952_at	13.3536	30.9769	0	1.18656	1.18656	2.2761	M	P	Ociad1	OCIA domain containing 1	68095		0005739 // mitochondrion // inferred from direct assay///0005768 // endosome // inferred from electronic annotation		GO:0005739|GO:0005768	chr5:73292802-73309365 (+) // 87.36 // qC3.2		ENSMUSG00000029152	December 2011 (Mouse Genome Sequencing Consortium and NCBI 38)	IPR009764 // Ovarian carcinoma immunoreactive antigen // 5.5E-45	1915345			NP_001153359///NP_001153360///NP_001153361///NP_075918	NM_001159887///NM_001159888///NM_001159889///NM_023429	BC006937	GenBank	Consensus sequence	Q9CRD0	gb:BC006937.1 /DB_XREF=gi:13905275 /FEA=FLmRNA /CNT=63 /TID=Mm.24272.2 /TIER=FL+Stack /STK=10 /UG=Mm.24272 /LL=68095 /UG_GENE=6030432N09Rik /DEF=Mus musculus, RIKEN cDNA 6030432N09 gene, clone MGC:6810 IMAGE:2648369, mRNA, complete cds. /PROD=RIKEN cDNA 6030432N09 gene /FL=gb:BC006937.1	AK078102 // Mus musculus adult male medulla oblongata cDNA, RIKEN full-length enriched library, clone:6330444G18 product:OVARIAN IMMUNOREACTIVE ANTIGEN homolog [Homo sapiens], full insert sequence. // gb // 11 // ---///BC006937 // Mus musculus OCIA domain containing 1, mRNA (cDNA clone MGC:6810 IMAGE:2648369), complete cds. // gb // 11 // ---///ENSMUST00000166823 // cdna:known chromosome:GRCm38:5…	Mm.24272.2	full length	Mm.247039	Mm.24272
1416926_at	97.4306	225.879	0	1.1857	1.1857	2.27474	P	P	Trp53inp1	transformation related protein 53 inducible nuclear protein 1	60599	0006351 // transcription, DNA-dependent // inferred from electronic annotation///0006355 // regulation of transcription, DNA-dependent // inferred from electronic annotation///0006914 // autophagy // inferred from electronic annotation///0006915 // apoptotic process // inferred from direct assay///0006917 // induction of apoptosis // inferred from direct assay///0006950 // response to stress // i…	0005634 // nucleus // inferred from direct assay///0005634 // nucleus // not recorded///0005730 // nucleolus // inferred from direct assay///0005737 // cytoplasm // inferred from electronic annotation///0005776 // autophagic vacuole // not recorded///0005829 // cytosol // not recorded///0016605 // PML body // inferred from electronic annotation///0031410 // cytoplasmic vesicle // inferred from el…	0005515 // protein binding // inferred from electronic annotation///0016209 // antioxidant activity // inferred from mutant phenotype	GO:0006351|GO:0006355|GO:0006914|GO:0006915|GO:0006917|GO:0006950|GO:0007050|GO:0008285|GO:0009408|GO:0010508|GO:0030336|GO:0034644|GO:0043065|GO:0045893|GO:0048102|GO:0071361|GO:0071447|GO:0072703|GO:2001235|GO:0005634|GO:0005634|GO:0005730|GO:0005737|GO:0005776|GO:0005829|GO:0016605|GO:0031410|GO:0005515|GO:0016209	chr4:11156440-11174377 (+) // 96.91 // qA1		ENSMUSG00000028211	December 2011 (Mouse Genome Sequencing Consortium and NCBI 38)		1926609			NP_001186034///NP_068697	NM_001199105///NM_021897	AW495711	GenBank	Consensus sequence	Q9QXE4///Q3UQK9	gb:NM_021897.1 /DB_XREF=gi:11230805 /GEN=stinp /FEA=FLmRNA /CNT=156 /TID=Mm.28708.1 /TIER=FL+Stack /STK=63 /UG=Mm.28708 /LL=60599 /DEF=Mus musculus stress induced protein (stinp), mRNA. /PROD=stress induced protein /FL=gb:AY034611.1 gb:NM_021897.1 gb:AY034612.1	AK012452 // Mus musculus 11 days embryo whole body cDNA, RIKEN full-length enriched library, clone:2700057G22 product:thymus expressed acidic protein, full insert sequence. // gb // 11 // ---///AK038212 // Mus musculus 16 days neonate thymus cDNA, RIKEN full-length enriched library, clone:A130087A19 product:thymus expressed acidic protein, full insert sequence. // gb // 11 // ---///AY034611 // Mu…	Mm.28708.1	est///full length	Mm.393018///Mm.401572///Mm.468195	Mm.28708
1418004_a_at	209.515	484.964	0	1.18342	1.18342	2.27115	P	P	Tmem176b	transmembrane protein 176B	65963	0030154 // cell differentiation // inferred from electronic annotation///2001199 // negative regulation of dendritic cell differentiation // inferred from mutant phenotype	0005634 // nucleus // inferred from electronic annotation///0016020 // membrane // inferred from electronic annotation///0016021 // integral to membrane // inferred from electronic annotation///0031965 // nuclear membrane // inferred from electronic annotation	0005515 // protein binding // inferred from physical interaction	GO:0030154|GO:2001199|GO:0005634|GO:0016020|GO:0016021|GO:0031965|GO:0005515	chr6:48833707-48840988 (-) // 94.52 // qB2.3		ENSMUSG00000029810	December 2011 (Mouse Genome Sequencing Consortium and NCBI 38)	IPR007237 // CD20-like // 1.6E-41	1916348			NP_001157679///NP_001157680///NP_001157681///NP_075543	NM_001164207///NM_001164208///NM_001164209///NM_023056	NM_023056	GenBank	Consensus sequence	Q9R1Q6	gb:NM_023056.1 /DB_XREF=gi:12746433 /GEN=1810009M01Rik /FEA=FLmRNA /CNT=102 /TID=Mm.28385.1 /TIER=FL+Stack /STK=31 /UG=Mm.28385 /LL=65963 /DEF=Mus musculus RIKEN cDNA 1810009M01 gene (1810009M01Rik), mRNA. /PROD=LR8 protein /FL=gb:AF115426.1 gb:BC019539.1 gb:NM_023056.1 gb:AB031386.1	AB031386 // Mus musculus mRNA for Clast1, complete cds. // gb // 11 // ---///AK007408 // Mus musculus 10 day old male pancreas cDNA, RIKEN full-length enriched library, clone:1810009M01 product:similar to TORID [Rattus norvegicus], full insert sequence. // gb // 11 // ---///BC019539 // Mus musculus transmembrane protein 176B, mRNA (cDNA clone MGC:28674 IMAGE:4237639), complete cds. // gb // 11 //…	Mm.28385.1	full length	Mm.28385	Mm.28385
1438157_s_at	1704.45	3924.83	0	1.17592	1.17592	2.25937	P	P	Nfkbia	nuclear factor of kappa light polypeptide gene enhancer in B cells inhibitor, alpha	18035	0000060 // protein import into nucleus, translocation // inferred from direct assay///0007253 // cytoplasmic sequestering of NF-kappaB // not recorded///0010745 // negative regulation of macrophage derived foam cell differentiation // not recorded///0010875 // positive regulation of cholesterol efflux // not recorded///0010888 // negative regulation of lipid storage // not recorded///0031663 // l…	0005634 // nucleus // inferred from direct assay///0005634 // nucleus // not recorded///0005737 // cytoplasm // inferred from direct assay///0005737 // cytoplasm // not recorded///0005829 // cytosol // inferred from direct assay///0005829 // cytosol // not recorded///0005886 // plasma membrane // not recorded///0043234 // protein complex // not recorded	0005515 // protein binding // inferred from physical interaction///0008139 // nuclear localization sequence binding // not recorded///0019899 // enzyme binding // not recorded///0031072 // heat shock protein binding // not recorded///0031625 // ubiquitin protein ligase binding // not recorded///0032403 // protein complex binding // not recorded///0042802 // identical protein binding // not record…	GO:0000060|GO:0007253|GO:0010745|GO:0010875|GO:0010888|GO:0031663|GO:0032088|GO:0032270|GO:0032495|GO:0032496|GO:0034142|GO:0042127|GO:0042994|GO:0043330|GO:0045638|GO:0045746|GO:0045893|GO:0045944|GO:0070427|GO:0070431|GO:0005634|GO:0005634|GO:0005737|GO:0005737|GO:0005829|GO:0005829|GO:0005886|GO:0043234|GO:0005515|GO:0008139|GO:0019899|GO:0031072|GO:0031625|GO:0032403|GO:0042802|GO:0051059	chr12:55489860-55490181 (-) // 94.39 // qC1		ENSMUSG00000021025	December 2011 (Mouse Genome Sequencing Consortium and NCBI 38)	IPR002110 // Ankyrin repeat // 5.0E-11///IPR002110 // Ankyrin repeat // 5.4E-13///IPR002110 // Ankyrin repeat // 2.0E-13	104741		Apoptosis // GenMAPP///Apoptosis_GenMAPP // GenMAPP///Apoptosis_KEGG // GenMAPP	NP_035037	NM_010907	BB096843	GenBank	Consensus sequence	Q9Z1E3	gb:BB096843 /DB_XREF=gi:8741877 /DB_XREF=BB096843 /CLONE=9430057A10 /FEA=EST /CNT=12 /TID=Mm.179920.1 /TIER=Stack /STK=12 /UG=Mm.179920 /UG_TITLE=ESTs	AK089215 // Mus musculus NOD-derived CD11c +ve dendritic cells cDNA, RIKEN full-length enriched library, clone:F630040F19 product:nuclear factor of kappa light chain gene enhancer in B-cells inhibitor, alpha, full insert sequence. // gb // 11 // ---///AK151115 // Mus musculus bone marrow macrophage cDNA, RIKEN full-length enriched library, clone:I830025H03 product:nuclear factor of kappa light ch…	Mm.179920.1	est///full length	Mm.170515///Mm.396054	Mm.179920
1425896_a_at	20.4826	47.1041	0	1.17405	1.17405	2.25644	P	P	Fbn1	fibrillin 1	14118	0001501 // skeletal system development // not recorded///0001822 // kidney development // not recorded///0006030 // chitin metabolic process // inferred from electronic annotation///0007507 // heart development // not recorded///0035582 // sequestering of BMP in extracellular matrix // inferred from mutant phenotype///0035583 // sequestering of TGFbeta in extracellular matrix // inferred from mut…	0001527 // microfibril // not recorded///0001527 // microfibril // traceable author statement///0005576 // extracellular region // inferred from electronic annotation///0005578 // proteinaceous extracellular matrix // not recorded///0005604 // basement membrane // not recorded///0005615 // extracellular space // not recorded///0031012 // extracellular matrix // inferred from direct assay///003101…	0005201 // extracellular matrix structural constituent // not recorded///0005509 // calcium ion binding // not recorded///0005515 // protein binding // inferred from physical interaction///0008061 // chitin binding // inferred from electronic annotation	GO:0001501|GO:0001822|GO:0006030|GO:0007507|GO:0035582|GO:0035583|GO:0001527|GO:0001527|GO:0005576|GO:0005578|GO:0005604|GO:0005615|GO:0031012|GO:0031012|GO:0005201|GO:0005509|GO:0005515|GO:0008061	chr2:125301435-125506432 (-) // 75.1 // qF1		ENSMUSG00000027204	December 2011 (Mouse Genome Sequencing Consortium and NCBI 38)	IPR000742 // Epidermal growth factor-like domain // 2.7E-8///IPR001881 // EGF-like calcium-binding // 2.3E-13///IPR001881 // EGF-like calcium-binding // 5.0E-11///IPR001881 // EGF-like calcium-binding // 4.3E-11///IPR001881 // EGF-like calcium-binding // 5.2E-13///IPR001881 // EGF-like calcium-binding // 1.3E-11///IPR001881 // EGF-like calcium-binding // 9.9E-11///IPR001881 // EGF-like calcium-bi…	95489			NP_032019	NM_007993	AF007248	GenBank	Consensus sequence	O88840///Q99L19///Q61554///A2AQ53///Q3TNW1///Q3TRZ5///Q60784///Q7TMG6	gb:AF007248.1 /DB_XREF=gi:3688647 /GEN=Fbn1 /FEA=FLmRNA /CNT=2 /TID=Mm.735.2 /TIER=FL /STK=1 /UG=Mm.735 /LL=14118 /DEF=Mus musculus mutant fibrillin-1 (Fbn1) mRNA, complete cds. /PROD=mutant fibrillin-1 /FL=gb:AF007248.1	AF007248 // Mus musculus mutant fibrillin-1 (Fbn1) mRNA, complete cds. // gb // 11 // ---///BC003905 // Mus musculus fibrillin 1, mRNA (cDNA clone IMAGE:3483994), partial cds. // gb // 11 // ---///ENSMUST00000028633 // cdna:known chromosome:GRCm38:2:125300594:125506385:-1 gene:ENSMUSG00000027204 gene_biotype:protein_coding transcript_biotype:protein_coding // ensembl // 11 // ---///ENSMUST0000010…	Mm.735.2	est///full length	Mm.271644///Mm.470705	Mm.735
1442431_at	18.0844	41.5235	0	1.17178	1.17178	2.25289	P	P								chr6:91462171-91462856 (-) // 53.14 // qD1			December 2011 (Mouse Genome Sequencing Consortium and NCBI 38)							BB526037	GenBank	Consensus sequence		gb:BB526037 /DB_XREF=gi:16444247 /DB_XREF=BB526037 /CLONE=D930030P14 /FEA=EST /CNT=5 /TID=Mm.44500.1 /TIER=ConsEnd /STK=3 /UG=Mm.44500 /UG_TITLE=ESTs	AA591237 // vm18b06.r1 Mus musculus cDNA, 5' end /clone=IMAGE-990515 /clone_end=5' /gb=AA591237 /gi=2404550 /ug=Mm.44500 /len=304 // gb // --- // ---///AA591237 // /DB_XREF=vm18b06.r1 /CLONE=IMAGE:990515 // gb // --- // ---///AI604521 // vm18b06.y1 Mus musculus cDNA, 5' end /clone=IMAGE-990515 /clone_end=5' /gb=AI604521 /gi=4613688 /ug=Mm.44500 /len=323 // gb // --- // ---///AI604521 // /DB_XREF=…	Mm.44500.1	est	Mm.458945	Mm.44500
1436678_at	19.619	45.0194	0	1.1709	1.1709	2.25151	P	P	Sgcb	sarcoglycan, beta (dystrophin-associated glycoprotein)	24051	0007010 // cytoskeleton organization // inferred from electronic annotation///0007517 // muscle organ development // inferred from electronic annotation///0016044 // cellular membrane organization // traceable author statement///0035051 // cardiocyte differentiation // inferred from mutant phenotype	0005737 // cytoplasm // inferred from electronic annotation///0005856 // cytoskeleton // inferred from electronic annotation///0005886 // plasma membrane // inferred from electronic annotation///0005887 // integral to plasma membrane // traceable author statement///0016010 // dystrophin-associated glycoprotein complex // not recorded///0016012 // sarcoglycan complex // inferred from electronic an…		GO:0007010|GO:0007517|GO:0016044|GO:0035051|GO:0005737|GO:0005856|GO:0005886|GO:0005887|GO:0016010|GO:0016012|GO:0016020|GO:0016021|GO:0042383	chr5:73632749-73633227 (-) // 98.56 // qC3.3		ENSMUSG00000029156	December 2011 (Mouse Genome Sequencing Consortium and NCBI 38)	IPR006875 // Sarcoglycan complex subunit protein // 2.8E-80	1346523			NP_036020	NM_011890	AI844814	GenBank	Consensus sequence	P82349	gb:AI844814 /DB_XREF=gi:5488760 /DB_XREF=UI-M-AH1-agx-f-12-0-UI.s1 /CLONE=UI-M-AH1-agx-f-12-0-UI /FEA=EST /CNT=8 /TID=Mm.200820.1 /TIER=Stack /STK=8 /UG=Mm.200820 /LL=100745 /UG_GENE=AI844814 /UG_TITLE=expressed sequence AI844814	AK132306 // Mus musculus 15 days embryo head cDNA, RIKEN full-length enriched library, clone:4022401B18 product:sarcoglycan, beta (dystrophin-associated glycoprotein), full insert sequence. // gb // 11 // ---///AK169403 // Mus musculus 17 days pregnant adult female amnion cDNA, RIKEN full-length enriched library, clone:I920195A18 product:sarcoglycan, beta (dystrophin-associated glycoprotein), ful…	Mm.200820.1	est///full length	Mm.411493///Mm.89310	Mm.200820
1450881_s_at	120.281	275.538	0	1.16843	1.16843	2.24768	P	P	Gpr137b	G protein-coupled receptor 137B	83924		0005764 // lysosome // inferred from electronic annotation///0005765 // lysosomal membrane // inferred from electronic annotation///0016020 // membrane // inferred from electronic annotation///0016021 // integral to membrane // inferred from electronic annotation		GO:0005764|GO:0005765|GO:0016020|GO:0016021	chr13:13357622-13393653 (-) // 97.59 // qA1///chr13:12614067-12650446 (-) // 98.02 // qA1		ENSMUSG00000021306	December 2011 (Mouse Genome Sequencing Consortium and NCBI 38)		1891463			NP_114388	NM_031999	AK010724	GenBank	Consensus sequence	Q8BNQ3///Q3UGH7///Q8C7F6	gb:BB325447 /DB_XREF=gi:16403566 /DB_XREF=BB325447 /CLONE=B430117A11 /FEA=FLmRNA /CNT=115 /TID=Mm.1585.1 /TIER=Stack /STK=36 /UG=Mm.1585 /LL=83924 /UG_GENE=Tm7sf1 /UG_TITLE=transmembrane 7 superfamily member 1 /FL=gb:BC003212.1 gb:NM_031999.1 gb:AF154337.1	AK080884 // Mus musculus 4 days neonate male adipose cDNA, RIKEN full-length enriched library, clone:B430117A11 product:transmembrane 7 superfamily member 1, full insert sequence. // gb // 11 // ---///AK147921 // Mus musculus melanocyte cDNA, RIKEN full-length enriched library, clone:G270099J18 product:transmembrane 7 superfamily member 1, full insert sequence. // gb // 11 // ---///ENSMUST0000002…	Mm.1585.1	full length	Mm.379269///Mm.415635	Mm.1585
1457468_at	14.3619	32.8921	0	1.16809	1.16809	2.24714	P	P								chr19:36847696-36848415 (+) // 77.61 // qC2			December 2011 (Mouse Genome Sequencing Consortium and NCBI 38)							BB042052	GenBank	Consensus sequence		gb:BB042052 /DB_XREF=gi:16258708 /DB_XREF=BB042052 /CLONE=6030459M14 /FEA=EST /CNT=5 /TID=Mm.207523.1 /TIER=ConsEnd /STK=4 /UG=Mm.207523 /UG_TITLE=ESTs	AK031607 // Mus musculus 13 days embryo male testis cDNA, RIKEN full-length enriched library, clone:6030459M14 product:unclassifiable, full insert sequence. // gb // 11 // ---///n289794 // accn=AK031607 class=mRNAlike lncRNA name=Mouse noncoding transcript ref=FANTOM3 transcriptId=6030459M14 cpcScore=-1.2459900 cnci=-0.3965727 // noncode // 11 // ---	Mm.207523.1			Mm.207523
1446317_at	6.47012	14.7961	0	1.16594	1.16594	2.2438	M	P	Arid4b	AT rich interactive domain 4B (RBP1-like)	94246	0006349 // regulation of gene expression by genetic imprinting // inferred from genetic interaction///0006351 // transcription, DNA-dependent // inferred from electronic annotation///0006355 // regulation of transcription, DNA-dependent // inferred from electronic annotation///0034773 // histone H4-K20 trimethylation // inferred from genetic interaction///0036124 // histone H3-K9 trimethylation /…	0005622 // intracellular // inferred from electronic annotation///0005634 // nucleus // inferred from electronic annotation	0003677 // DNA binding // inferred from electronic annotation///0005515 // protein binding // inferred from physical interaction	GO:0006349|GO:0006351|GO:0006355|GO:0034773|GO:0036124|GO:0005622|GO:0005634|GO:0003677|GO:0005515	chr13:14193056-14193725 (+) // 84.57 // qA1		ENSMUSG00000039219	December 2011 (Mouse Genome Sequencing Consortium and NCBI 38)		2137512			NP_919238///NP_937755	NM_194262///NM_198122	BB327831	GenBank	Consensus sequence	F6R6U0///A2CG63///Q3TR72///Q8BV50///Q8BXV6///Q8BYB0	gb:BB327831 /DB_XREF=gi:16403786 /DB_XREF=BB327831 /CLONE=B430303F05 /FEA=EST /CNT=2 /TID=Mm.210205.1 /TIER=ConsEnd /STK=2 /UG=Mm.210205 /UG_TITLE=ESTs, Moderately similar to T43497 hypothetical protein DKFZp434P249.1 (H.sapiens)	AK080967 // Mus musculus 4 days neonate male adipose cDNA, RIKEN full-length enriched library, clone:B430303F05 product:similar to DJ835G14.1 (RETINOBLASTOMA-BINDING PROTEIN 1) (FRAGMENT) [Homo sapiens], full insert sequence. // gb // 11 // ---///ENSMUST00000149579 // cdna:putative chromosome:GRCm38:13:14169979:14193725:1 gene:ENSMUSG00000039219 gene_biotype:protein_coding transcript_biotype:prot…	Mm.210205.1	est///full length	Mm.436478///Mm.439784///Mm.450893	Mm.210205
1430955_at	12.1394	27.7377	0	1.16475	1.16475	2.24194	P	P	2810403A07Rik	RIKEN cDNA 2810403A07 gene	74200			0003723 // RNA binding // inferred from direct assay	GO:0003723	chr3:88685813-88705939 (+) // 86.64 // qF1			December 2011 (Mouse Genome Sequencing Consortium and NCBI 38)		1921450			NP_083090	NM_028814	AK020778	GenBank	Consensus sequence	Q3TCX3	gb:AK020778.1 /DB_XREF=gi:12861467 /FEA=mRNA /CNT=3 /TID=Mm.123012.1 /TIER=ConsEnd /STK=1 /UG=Mm.123012 /LL=77930 /UG_GENE=A430106P18Rik /UG_TITLE=RIKEN cDNA A430106P18 gene /DEF=Mus musculus 0 day neonate thymus cDNA, RIKEN full-length enriched library, clone:A430106P18:Protamine P1 containing protein, full insert sequence.	AK020778 // Mus musculus 0 day neonate thymus cDNA, RIKEN full-length enriched library, clone:A430106P18 product:RIKEN cDNA A430106P18 gene, full insert sequence. // gb // 11 // ---	Mm.123012.1			Mm.123012
1456513_at	8.42764	19.2546	0	1.16459	1.16459	2.2417	P	M								chr7:137203766-137204450 (-) // 97.98 // qF3			December 2011 (Mouse Genome Sequencing Consortium and NCBI 38)							AV244034	GenBank	Consensus sequence		gb:AV244034 /DB_XREF=gi:16386886 /DB_XREF=AV244034 /CLONE=4831427E02 /FEA=EST /CNT=12 /TID=Mm.133288.1 /TIER=Stack /STK=9 /UG=Mm.133288 /UG_TITLE=ESTs, Weakly similar to COE3 MOUSE TRANSCRIPTION FACTOR COE3 (M.musculus)	AV244034 // /DB_XREF=AV244034 /CLONE=4831427E02 // gb // --- // ---	Mm.133288.1			Mm.133288
1428569_at	3.9609	9.03777	0	1.16273	1.16273	2.23881	M	P	B230217C12Rik	RIKEN cDNA B230217C12 gene						chr11:97841296-97844099 (+) // 68.16 // qD		ENSMUSG00000050538	December 2011 (Mouse Genome Sequencing Consortium and NCBI 38)							BB376573	GenBank	Consensus sequence	Q8BGK8///Q8C485///Q8C4J9///Q8C971	gb:BB376573 /DB_XREF=gi:16407523 /DB_XREF=BB376573 /CLONE=C130085M10 /FEA=mRNA /CNT=73 /TID=Mm.110270.1 /TIER=ConsEnd /STK=1 /UG=Mm.110270 /LL=68127 /UG_GENE=B230217C12Rik /UG_TITLE=RIKEN cDNA B230217C12 gene	ENSMUST00000155954 // cdna:known chromosome:GRCm38:11:97841293:97844099:1 gene:ENSMUSG00000050538 gene_biotype:processed_transcript transcript_biotype:processed_transcript // ensembl // 11 // ---	Mm.110270.1	full length	Mm.110270	Mm.110270
1457644_s_at	94.8786	216.12	0	1.16027	1.16027	2.235	P	P	Cxcl1	chemokine (C-X-C motif) ligand 1	14825	0002237 // response to molecule of bacterial origin // not recorded///0002526 // acute inflammatory response // not recorded///0006954 // inflammatory response // inferred from electronic annotation///0006955 // immune response // inferred from electronic annotation///0007204 // elevation of cytosolic calcium ion concentration // not recorded///0010765 // positive regulation of sodium ion transpo…	0005576 // extracellular region // inferred from electronic annotation///0005615 // extracellular space // inferred from direct assay///0005615 // extracellular space // not recorded	0005125 // cytokine activity // inferred from electronic annotation///0008009 // chemokine activity // not recorded///0008083 // growth factor activity // inferred from electronic annotation	GO:0002237|GO:0002526|GO:0006954|GO:0006955|GO:0007204|GO:0010765|GO:0030593|GO:0043268|GO:0005576|GO:0005615|GO:0005615|GO:0005125|GO:0008009|GO:0008083	chr5:90892816-90893115 (+) // 87.83 // qE1		ENSMUSG00000029380	December 2011 (Mouse Genome Sequencing Consortium and NCBI 38)	IPR001811 // Chemokine interleukin-8-like domain // 6.2E-24	108068			NP_032202	NM_008176	BB554288	GenBank	Consensus sequence	Q5U5W9///P12850///A2RTH0	gb:BB554288 /DB_XREF=gi:9640654 /DB_XREF=BB554288 /CLONE=E330012K12 /FEA=EST /CNT=4 /TID=Mm.149204.1 /TIER=ConsEnd /STK=4 /UG=Mm.149204 /UG_TITLE=ESTs	AK140312 // Mus musculus 4 days neonate male adipose cDNA, RIKEN full-length enriched library, clone:B430004I07 product:chemokine (C-X-C motif) ligand 1, full insert sequence. // gb // 11 // ---///BC037997 // Mus musculus chemokine (C-X-C motif) ligand 1, mRNA (cDNA clone IMAGE:5321155), partial cds. // gb // 11 // ---///ENSMUST00000031327 // cdna:known chromosome:GRCm38:5:90891241:90893115:1 gen…	Mm.149204.1	est///full length	Mm.21013///Mm.407629	Mm.149204
1418314_a_at	56.0527	127.411	0	1.15723	1.15723	2.23029	P	P	Rbfox1	RNA binding protein, fox-1 homolog (C. elegans) 1	268859	0006397 // mRNA processing // inferred from electronic annotation///0008380 // RNA splicing // inferred from electronic annotation///0043484 // regulation of RNA splicing // inferred from electronic annotation///0050885 // neuromuscular process controlling balance // inferred from genetic interaction	0005634 // nucleus // inferred from direct assay///0005654 // nucleoplasm // traceable author statement///0005737 // cytoplasm // inferred from direct assay///0005737 // cytoplasm // not recorded///0005802 // trans-Golgi network // not recorded	0000166 // nucleotide binding // inferred from electronic annotation///0003676 // nucleic acid binding // inferred from electronic annotation///0003723 // RNA binding // inferred from electronic annotation///0005515 // protein binding // inferred from electronic annotation///0008022 // protein C-terminus binding // not recorded	GO:0006397|GO:0008380|GO:0043484|GO:0050885|GO:0005634|GO:0005654|GO:0005737|GO:0005737|GO:0005802|GO:0000166|GO:0003676|GO:0003723|GO:0005515|GO:0008022	chr16:5884792-7410123 (+) // 88.12 // qA1		ENSMUSG00000008658	December 2011 (Mouse Genome Sequencing Consortium and NCBI 38)	IPR000504 // RNA recognition motif domain // 2.6E-22///IPR025670 // Fox-1 C-terminal domain // 2.4E-40	1926224		mRNA_processing_binding_Reactome // GenMAPP	NP_067452///NP_899011	NM_021477///NM_183188	NM_021477	GenBank	Consensus sequence	Q9JJ43	gb:NM_021477.1 /DB_XREF=gi:10946877 /GEN=A2bp1-pending /FEA=FLmRNA /CNT=31 /TID=Mm.143801.1 /TIER=FL+Stack /STK=26 /UG=Mm.143801 /LL=58862 /DEF=Mus musculus ataxin 2 binding protein 1 (A2bp1-pending), mRNA. /PROD=ataxin 2 binding protein 1 /FL=gb:AF107204.1 gb:NM_021477.1	AB041596 // Mus musculus fox-1 mRNA for RNA-binding protein, complete cds, clone: MNCb-3035. // gb // 11 // ---///AF107204 // Mus musculus ataxin 2-binding protein (A2bp) mRNA, complete cds. // gb // 11 // ---///AF191501 // Mus musculus hexaribonucleotide binding protein 1 (Hrnbp1) mRNA, complete cds. // gb // 11 // ---///BC059002 // Mus musculus ataxin 2 binding protein 1, mRNA (cDNA clone MGC:6…	Mm.143801.1	est///full length	Mm.370334///Mm.395256///Mm.398989	Mm.143801
1440209_at	45.893	104.222	0	1.15591	1.15591	2.22825	P	P	March1	membrane-associated ring finger (C3HC4) 1	72925	0000209 // protein polyubiquitination // inferred from direct assay///0000209 // protein polyubiquitination // not recorded///0002495 // antigen processing and presentation of peptide antigen via MHC class II // inferred from mutant phenotype///0002495 // antigen processing and presentation of peptide antigen via MHC class II // not recorded///0006955 // immune response // inferred from direct as…	0005764 // lysosome // not recorded///0005765 // lysosomal membrane // inferred from direct assay///0005768 // endosome // not recorded///0005789 // endoplasmic reticulum membrane // inferred from direct assay///0005794 // Golgi apparatus // inferred from electronic annotation///0005886 // plasma membrane // not recorded///0016020 // membrane // inferred from electronic annotation///0016021 // in…	0004842 // ubiquitin-protein ligase activity // inferred from direct assay///0004842 // ubiquitin-protein ligase activity // not recorded///0005515 // protein binding // inferred from electronic annotation///0008270 // zinc ion binding // inferred from electronic annotation///0016874 // ligase activity // inferred from electronic annotation///0042287 // MHC protein binding // not recorded///00468…	GO:0000209|GO:0000209|GO:0002495|GO:0002495|GO:0006955|GO:0006955|GO:0016567|GO:0005764|GO:0005765|GO:0005768|GO:0005789|GO:0005794|GO:0005886|GO:0016020|GO:0016021|GO:0030659|GO:0031410|GO:0031901|GO:0031901|GO:0031902|GO:0031902|GO:0032588|GO:0004842|GO:0004842|GO:0005515|GO:0008270|GO:0016874|GO:0042287|GO:0046872	chr8:66470383-66471636 (+) // 89.06 // qB3.1		ENSMUSG00000036469	December 2011 (Mouse Genome Sequencing Consortium and NCBI 38)	IPR018957 // Zinc finger, C3HC4 RING-type // 4.7E-14///IPR018957 // Zinc finger, C3HC4 RING-type // 4.7E-14///IPR018957 // Zinc finger, C3HC4 RING-type // 4.8E-14				NP_001159844///NP_001159847///NP_780397	NM_001166372///NM_001166375///NM_175188	AI449126	GenBank	Consensus sequence	Q6NZQ8	gb:AI449126 /DB_XREF=gi:4287820 /DB_XREF=ms93h05.x1 /CLONE=IMAGE:619161 /FEA=EST /CNT=13 /TID=Mm.162407.1 /TIER=ConsEnd /STK=5 /UG=Mm.162407 /UG_TITLE=ESTs	ENSMUST00000072482 // cdna:known chromosome:GRCm38:8:65967157:66471625:1 gene:ENSMUSG00000036469 gene_biotype:protein_coding transcript_biotype:protein_coding // ensembl // 11 // ---///ENSMUST00000098708 // cdna:known chromosome:GRCm38:8:66121742:66471625:1 gene:ENSMUSG00000036469 gene_biotype:protein_coding transcript_biotype:protein_coding // ensembl // 11 // ---///ENSMUST00000110255 // cdna:kn…	Mm.162407.1	est///full length	Mm.380457///Mm.418654	Mm.162407
1440555_at	14.1749	32.1876	0	1.15576	1.15576	2.22802	M	P	Rragd	Ras-related GTP binding D	52187		0005634 // nucleus // not recorded///0005737 // cytoplasm // not recorded///0005764 // lysosome // not recorded	0000166 // nucleotide binding // inferred from electronic annotation///0005525 // GTP binding // inferred from electronic annotation///0046982 // protein heterodimerization activity // not recorded	GO:0005634|GO:0005737|GO:0005764|GO:0000166|GO:0005525|GO:0046982	chr4:33022643-33023356 (+) // 85.12 // qA5			December 2011 (Mouse Genome Sequencing Consortium and NCBI 38)		1098604			NP_081767	NM_027491	BB354941	GenBank	Consensus sequence	Q7TT45	gb:BB354941 /DB_XREF=gi:16405660 /DB_XREF=BB354941 /CLONE=C030003H22 /FEA=EST /CNT=5 /TID=Mm.126528.1 /TIER=ConsEnd /STK=5 /UG=Mm.126528 /UG_TITLE=ESTs	AK081204 // Mus musculus adult male corpus striatum cDNA, RIKEN full-length enriched library, clone:C030003H22 product:unclassifiable, full insert sequence. // gb // 11 // ---///n275993 // accn=AK081204 class=mRNAlike lncRNA name=Mouse noncoding transcript ref=FANTOM3 transcriptId=C030003H22 cpcScore=-1.2125400 cnci=-0.3505891 // noncode // 11 // ---	Mm.126528.1	full length	Mm.300814	Mm.126528
1424737_at	22.1562	50.309	0	1.1557	1.1557	2.22793	P	P	Thrsp	thyroid hormone responsive	21835	0006351 // transcription, DNA-dependent // inferred from electronic annotation///0006355 // regulation of transcription, DNA-dependent // inferred from electronic annotation///0006629 // lipid metabolic process // inferred from electronic annotation///0010866 // regulation of triglyceride biosynthetic process // inferred from mutant phenotype///0046890 // regulation of lipid biosynthetic process …	0005634 // nucleus // not recorded///0005737 // cytoplasm // inferred from electronic annotation///0005829 // cytosol // inferred from direct assay	0005515 // protein binding // inferred from physical interaction///0042803 // protein homodimerization activity // inferred from physical interaction	GO:0006351|GO:0006355|GO:0006629|GO:0010866|GO:0046890|GO:0046890|GO:0005634|GO:0005737|GO:0005829|GO:0005515|GO:0042803	chr7:97412935-97417730 (-) // 89.45 // qE1		ENSMUSG00000035686	December 2011 (Mouse Genome Sequencing Consortium and NCBI 38)	IPR009786 // Spot 14 family // 4.2E-64	109126			NP_033407	NM_009381	BC009165	GenBank	Consensus sequence	Q8BPB6///Q62264///Q543J4	gb:BC009165.1 /DB_XREF=gi:14919439 /FEA=FLmRNA /CNT=113 /TID=Mm.28585.2 /TIER=FL+Stack /STK=17 /UG=Mm.28585 /LL=21835 /UG_GENE=Thrsp /DEF=Mus musculus, Similar to thyroid hormone responsive SPOT14 homolog (Rattus), clone MGC:6563 IMAGE:2811774, mRNA, complete cds. /PROD=Similar to thyroid hormone responsive SPOT14homolog (Rattus) /FL=gb:BC009165.1	AK077300 // Mus musculus adult male xiphoid cartilage cDNA, RIKEN full-length enriched library, clone:5230400E09 product:thyroid hormone responsive SPOT14 homolog (Rattus), full insert sequence. // gb // 11 // ---///BC009165 // Mus musculus thyroid hormone responsive SPOT14 homolog (Rattus), mRNA (cDNA clone MGC:6563 IMAGE:2811774), complete cds. // gb // 11 // ---///BC053378 // Mus musculus cDNA…	Mm.28585.2	full length	Mm.28585	Mm.28585
1446325_at	11.1245	25.1904	0	1.15173	1.15173	2.2218	P	P	Pcyox1	prenylcysteine oxidase 1	66881	0006821 // chloride transport // not recorded///0030327 // prenylated protein catabolic process // not recorded///0030328 // prenylcysteine catabolic process // inferred from mutant phenotype///0055114 // oxidation-reduction process // inferred from mutant phenotype///0055114 // oxidation-reduction process // not recorded	0005764 // lysosome // not recorded///0005886 // plasma membrane // not recorded///0034361 // very-low-density lipoprotein particle // not recorded	0001735 // prenylcysteine oxidase activity // inferred from mutant phenotype///0001735 // prenylcysteine oxidase activity // not recorded///0008555 // chloride-transporting ATPase activity // not recorded///0016491 // oxidoreductase activity // inferred from electronic annotation///0016670 // oxidoreductase activity, acting on a sulfur group of donors, oxygen as acceptor // inferred from electron…	GO:0006821|GO:0030327|GO:0030328|GO:0055114|GO:0055114|GO:0005764|GO:0005886|GO:0034361|GO:0001735|GO:0001735|GO:0008555|GO:0016491|GO:0016670	chr6:86386002-86386674 (-) // 42.2 // qD1	EC:1.8.3.5	ENSMUSG00000029998	December 2011 (Mouse Genome Sequencing Consortium and NCBI 38)	IPR010795 // Prenylcysteine lyase // 3.8E-195	1914131			NP_080099	NM_025823	AV325420	GenBank	Consensus sequence	Q3UYP2///Q9CQF9///Q99JK4///Q3TVT6	gb:AV325420 /DB_XREF=gi:16395478 /DB_XREF=AV325420 /CLONE=6330403K11 /FEA=EST /CNT=2 /TID=Mm.208523.1 /TIER=ConsEnd /STK=2 /UG=Mm.208523 /UG_TITLE=ESTs	AK134528 // Mus musculus adult male medulla oblongata cDNA, RIKEN full-length enriched library, clone:6330403K11 product:prenylcysteine oxidase 1, full insert sequence. // gb // 11 // ---///ENSMUST00000032065 // cdna:known chromosome:GRCm38:6:86386006:86397150:-1 gene:ENSMUSG00000029998 gene_biotype:protein_coding transcript_biotype:protein_coding // ensembl // 11 // ---///NM_025823 // Mus muscul…	Mm.208523.1	est///full length	Mm.30849///Mm.398024///Mm.399252///Mm.407277	Mm.208523
1420654_a_at	16.1148	36.3955	0	1.14797	1.14797	2.21601	P	P	Gbe1	glucan (1,4-alpha-), branching enzyme 1	74185	0005975 // carbohydrate metabolic process // inferred from electronic annotation///0005978 // glycogen biosynthetic process // not recorded///0008152 // metabolic process // inferred from electronic annotation		0003824 // catalytic activity // inferred from electronic annotation///0003844 // 1,4-alpha-glucan branching enzyme activity // not recorded///0004553 // hydrolase activity, hydrolyzing O-glycosyl compounds // inferred from electronic annotation///0016740 // transferase activity // inferred from electronic annotation///0016757 // transferase activity, transferring glycosyl groups // inferred from…	GO:0005975|GO:0005978|GO:0008152|GO:0003824|GO:0003844|GO:0004553|GO:0016740|GO:0016757|GO:0030246|GO:0043169	chr16:70314135-70569714 (+) // 99.74 // qC2	EC:2.4.1.18	ENSMUSG00000022707	December 2011 (Mouse Genome Sequencing Consortium and NCBI 38)	IPR004193 // Glycoside hydrolase, family 13, N-terminal // 4.4E-18///IPR006047 // Glycosyl hydrolase, family 13, catalytic domain // 2.4E-19///IPR006048 // Alpha-amylase, C-terminal all beta // 2.2E-23///IPR006048 // Alpha-amylase, C-terminal all beta // 1.9E-23	1921435			NP_083079	NM_028803	NM_028803	GenBank	Consensus sequence	Q9D6Y9///F6ZHD8///Q8BT78	gb:NM_028803.1 /DB_XREF=gi:17975507 /GEN=Gbe1 /FEA=FLmRNA /CNT=37 /TID=Mm.29201.1 /TIER=FL /STK=3 /UG=Mm.29201 /LL=74185 /DEF=Mus musculus glucan (1,4-alpha-), branching enzyme 1 (Gbe1), mRNA. /PROD=glucan (1,4-alpha-), branching enzyme 1 /FL=gb:NM_028803.1	AK009815 // Mus musculus adult male tongue cDNA, RIKEN full-length enriched library, clone:2310045H19 product:glucan (1,4-alpha-), branching enzyme 1, full insert sequence. // gb // 11 // ---///AK050365 // Mus musculus adult male liver tumor cDNA, RIKEN full-length enriched library, clone:C730040P17 product:glucan (1,4-alpha-), branching enzyme 1, full insert sequence. // gb // 10 // ---///BC0175…	Mm.29201.1	full length	Mm.396102	Mm.29201
1437274_at	18.0821	40.7873	0	1.14615	1.14615	2.21323	P	P	Copa	coatomer protein complex subunit alpha	12847	0006810 // transport // inferred from electronic annotation///0006886 // intracellular protein transport // inferred from electronic annotation///0015031 // protein transport // inferred from electronic annotation///0016192 // vesicle-mediated transport // inferred from electronic annotation///0030157 // pancreatic juice secretion // not recorded	0000139 // Golgi membrane // inferred from electronic annotation///0005576 // extracellular region // inferred from electronic annotation///0005615 // extracellular space // not recorded///0005737 // cytoplasm // not recorded///0005794 // Golgi apparatus // inferred from electronic annotation///0016020 // membrane // inferred from electronic annotation///0030117 // membrane coat // inferred from …	0005179 // hormone activity // inferred from electronic annotation///0005198 // structural molecule activity // inferred from electronic annotation	GO:0006810|GO:0006886|GO:0015031|GO:0016192|GO:0030157|GO:0000139|GO:0005576|GO:0005615|GO:0005737|GO:0005794|GO:0016020|GO:0030117|GO:0030126|GO:0030663|GO:0031410|GO:0005179|GO:0005198	chr1:172092119-172092688 (+) // 97.54 // qH3		ENSMUSG00000026553	December 2011 (Mouse Genome Sequencing Consortium and NCBI 38)		1334462			NP_034068	NM_009938	BM204808	GenBank	Consensus sequence	Q3TAU7///Q8CIE6///Q63ZW9///Q8BTF0///Q8BTF3///Q8R393///Q99JW9///Q9ET41	gb:BM204808 /DB_XREF=gi:17759755 /DB_XREF=C0274H01-3 /CLONE=C0274H01 /FEA=EST /CNT=21 /TID=Mm.132725.1 /TIER=Stack /STK=21 /UG=Mm.132725 /UG_TITLE=ESTs, Highly similar to COPA_HUMAN COATOMER ALPHA SUBUNIT (H.sapiens)	AK162632 // Mus musculus adult male bone cDNA, RIKEN full-length enriched library, clone:9830132C16 product:coatomer protein complex subunit alpha, full insert sequence. // gb // 11 // ---///AK164910 // Mus musculus 0 day neonate lung cDNA, RIKEN full-length enriched library, clone:E030017D08 product:coatomer protein complex subunit alpha, full insert sequence. // gb // 11 // ---///AK171625 // Mu…	Mm.132725.1	est///full length	Mm.30041///Mm.414112	Mm.132725
1419758_at	66.8937	150.7	0	1.14433	1.14433	2.21044	P	P	Abcb1a	ATP-binding cassette, sub-family B (MDR/TAP), member 1A	18671	0000086 // G2/M transition of mitotic cell cycle // not recorded///0001666 // response to hypoxia // inferred from electronic annotation///0006200 // ATP catabolic process // inferred from direct assay///0006200 // ATP catabolic process // inferred from electronic annotation///0006810 // transport // inferred from electronic annotation///0006855 // drug transmembrane transport // inferred from el…	0000139 // Golgi membrane // not recorded///0005886 // plasma membrane // inferred from electronic annotation///0009986 // cell surface // not recorded///0016020 // membrane // inferred from electronic annotation///0016021 // integral to membrane // not recorded///0016324 // apical plasma membrane // not recorded///0046581 // intercellular canaliculus // inferred from direct assay	0000166 // nucleotide binding // inferred from electronic annotation///0005515 // protein binding // inferred from electronic annotation///0005524 // ATP binding // inferred from electronic annotation///0008559 // xenobiotic-transporting ATPase activity // inferred from electronic annotation///0016787 // hydrolase activity // inferred from electronic annotation///0016887 // ATPase activity // inf…	GO:0000086|GO:0001666|GO:0006200|GO:0006200|GO:0006810|GO:0006855|GO:0006855|GO:0007595|GO:0007623|GO:0008152|GO:0014070|GO:0015893|GO:0033280|GO:0042493|GO:0042908|GO:0046686|GO:0055085|GO:0060548|GO:0072089|GO:0000139|GO:0005886|GO:0009986|GO:0016020|GO:0016021|GO:0016324|GO:0046581|GO:0000166|GO:0005515|GO:0005524|GO:0008559|GO:0016787|GO:0016887|GO:0017111|GO:0042623|GO:0042626	chr5:8660091-8748570 (+) // 92.57 // qA1	EC:3.6.3.44	ENSMUSG00000040584	December 2011 (Mouse Genome Sequencing Consortium and NCBI 38)	IPR001140 // ABC transporter, transmembrane domain // 6.3E-100///IPR001140 // ABC transporter, transmembrane domain // 1.7E-70///IPR003439 // ABC transporter-like // 6.0E-27///IPR003439 // ABC transporter-like // 4.3E-25///IPR019195 // ABC transporter, ATPase, putative // 3.4E-9	97570			NP_035206	NM_011076	M30697	GenBank	Consensus sequence	Q3UMH0///P21447///Q9QX25///Q9CVG4	gb:M30697.1 /DB_XREF=gi:199111 /FEA=FLmRNA /CNT=32 /TID=Mm.16086.1 /TIER=FL /STK=6 /UG=Mm.16086 /LL=18671 /UG_GENE=Abcb1a /DEF=Mouse multidrug resistance protein (MDR) mRNA, complete cds. /PROD=multidrug resistance protein /FL=gb:M33581.1 gb:M30697.1 gb:NM_011076.1	AK144907 // Mus musculus mammary gland RCB-0526 Jyg-MC(A) cDNA, RIKEN full-length enriched library, clone:G830001D23 product:ATP-binding cassette, sub-family B (MDR/TAP), member 1A, full insert sequence. // gb // 11 // ---///ENSMUST00000047753 // cdna:known chromosome:GRCm38:5:8660077:8748575:1 gene:ENSMUSG00000040584 gene_biotype:protein_coding transcript_biotype:protein_coding // ensembl // 11 …	Mm.16086.1	full length	Mm.207354	Mm.16086
1434046_at	14.2504	32.0935	0	1.14387	1.14387	2.20974	M	P	AA467197	expressed sequence AA467197	433470		0005634 // nucleus // not recorded///0005739 // mitochondrion // inferred from direct assay		GO:0005634|GO:0005739	chr2:122637945-122641090 (+) // 94.02 // qE5		ENSMUSG00000033213	December 2011 (Mouse Genome Sequencing Consortium and NCBI 38)		3034182			NP_001004174	NM_001004174	BG961961	GenBank	Consensus sequence	Q3UCF3///Q810Q5///A2AK37	gb:BG961961 /DB_XREF=gi:14349598 /DB_XREF=602826672F1 /CLONE=IMAGE:4981504 /FEA=EST /CNT=59 /TID=Mm.36783.1 /TIER=Stack /STK=45 /UG=Mm.36783 /UG_TITLE=ESTs, Moderately similar to normal mucosa of esophagus specific 1 (Homo sapiens) (H.sapiens)	AK141297 // Mus musculus 7 days embryo whole body cDNA, RIKEN full-length enriched library, clone:C430023B16 product:similar to Normal mucosa of esophagus specific gene 1 protein (FOAP-11 protein) [Homo sapiens], full insert sequence. // gb // 11 // ---///AK150561 // Mus musculus bone marrow macrophage cDNA, RIKEN full-length enriched library, clone:I830012A18 product:similar to Normal mucosa of …	Mm.36783.1	est///full length	Mm.36783///Mm.398253	Mm.36783
1453855_at	34.6656	78.0626	0	1.14372	1.14372	2.2095	P	P	Mxra7	matrix-remodelling associated 7	67622		0016020 // membrane // inferred from electronic annotation///0016021 // integral to membrane // inferred from electronic annotation		GO:0016020|GO:0016021	chr11:116807867-116828013 (-) // 97.46 // qE2		ENSMUSG00000020814	December 2011 (Mouse Genome Sequencing Consortium and NCBI 38)		1914872			NP_080556	NM_026280	BG295762	GenBank	Consensus sequence	Q9D1T2///Q9CZH7	gb:BG295762 /DB_XREF=gi:13057721 /DB_XREF=602393217F1 /CLONE=IMAGE:4504972 /FEA=mRNA /CNT=4 /TID=Mm.195924.1 /TIER=ConsEnd /STK=0 /UG=Mm.195924 /LL=78554 /UG_GENE=E130302J09Rik /UG_TITLE=RIKEN cDNA E130302J09 gene	BC075618 // Mus musculus RIKEN cDNA 1810057P16 gene, mRNA (cDNA clone IMAGE:5718362). // gb // 10 // ---///ENSMUST00000047715 // cdna:novel chromosome:GRCm38:11:116807729:116828013:-1 gene:ENSMUSG00000020814 gene_biotype:protein_coding transcript_biotype:protein_coding // ensembl // 10 // ---	Mm.195924.1	est///full length	Mm.459091///Mm.64962	Mm.195924
1453688_at	5.84701	13.1545	0	1.14239	1.14239	2.20746	P	P	Cwf19l2	CWF19-like 2, cell cycle control (S. pombe)	244672	0008152 // metabolic process // inferred from electronic annotation		0003824 // catalytic activity // inferred from electronic annotation	GO:0008152|GO:0003824	chr9:3404087-3413199 (+) // 93.44 // qA1			December 2011 (Mouse Genome Sequencing Consortium and NCBI 38)		1918023			NP_081821	NM_027545	AK014327	GenBank	Consensus sequence	Q8BG79	gb:AK014327.1 /DB_XREF=gi:12852102 /FEA=mRNA /CNT=4 /TID=Mm.108607.1 /TIER=ConsEnd /STK=1 /UG=Mm.108607 /LL=70773 /UG_GENE=3230401L03Rik /UG_TITLE=RIKEN cDNA 3230401L03 gene /DEF=Mus musculus 14, 17 days embryo head cDNA, RIKEN full-length enriched library, clone:3230401L03:unclassifiable, full insert sequence.	AK014327 // Mus musculus 14, 17 days embryo head cDNA, RIKEN full-length enriched library, clone:3230401L03 product:CWF19-like 2, cell cycle control (S. pombe), full insert sequence. // gb // 11 // ---	Mm.108607.1	full length	Mm.245482	Mm.108607
1418259_a_at	29.2569	65.8198	0	1.14234	1.14234	2.20739	M	P	Entpd2	ectonucleoside triphosphate diphosphohydrolase 2	12496	0007186 // G-protein coupled receptor signaling pathway // inferred from direct assay///0009181 // purine ribonucleoside diphosphate catabolic process // inferred from direct assay///0030168 // platelet activation // inferred from direct assay	0005605 // basal lamina // inferred from direct assay///0016020 // membrane // inferred from electronic annotation///0016021 // integral to membrane // inferred from electronic annotation	0000166 // nucleotide binding // inferred from electronic annotation///0005515 // protein binding // inferred from physical interaction///0005524 // ATP binding // inferred from electronic annotation///0016787 // hydrolase activity // inferred from electronic annotation///0017110 // nucleoside-diphosphatase activity // inferred from direct assay///0017111 // nucleoside-triphosphatase activity // …	GO:0007186|GO:0009181|GO:0030168|GO:0005605|GO:0016020|GO:0016021|GO:0000166|GO:0005515|GO:0005524|GO:0016787|GO:0017110|GO:0017111	chr2:25395902-25401321 (+) // 98.91 // qA3	EC:3.6.1.-	ENSMUSG00000015085	December 2011 (Mouse Genome Sequencing Consortium and NCBI 38)	IPR000407 // Nucleoside phosphatase GDA1/CD39 // 2.9E-102	1096863			NP_033979	NM_009849	NM_009849	GenBank	Consensus sequence	O55026///Q3T9U8///Q921R1	gb:NM_009849.1 /DB_XREF=gi:6753347 /GEN=Entpd2 /FEA=FLmRNA /CNT=41 /TID=Mm.31308.1 /TIER=FL+Stack /STK=27 /UG=Mm.31308 /LL=12496 /DEF=Mus musculus ectonucleoside triphosphate diphosphohydrolase 2 (Entpd2), mRNA. /PROD=CD39 antigen-like 1 /FL=gb:AF042811.1 gb:NM_009849.1 gb:BC011241.1	AF042811 // Mus musculus ecto-ATPase mRNA, complete cds. // gb // 11 // ---///AK002553 // Mus musculus adult male kidney cDNA, RIKEN full-length enriched library, clone:0610011K05 product:ectonucleoside triphosphate diphosphohydrolase 2, full insert sequence. // gb // 11 // ---///AK172281 // Mus musculus activated spleen cDNA, RIKEN full-length enriched library, clone:F830112M24 product:ectonucle…	Mm.31308.1	full length	Mm.482100	Mm.31308
1459750_s_at	13.0921	29.4503	0	1.14218	1.14218	2.20714	M	P	Gpr123	G protein-coupled receptor 123	52389	0007166 // cell surface receptor signaling pathway // inferred from electronic annotation///0007186 // G-protein coupled receptor signaling pathway // inferred from electronic annotation	0005737 // cytoplasm // not recorded///0005886 // plasma membrane // not recorded///0016020 // membrane // inferred from electronic annotation///0016021 // integral to membrane // inferred from electronic annotation	0004888 // transmembrane signaling receptor activity // inferred from electronic annotation///0004930 // G-protein coupled receptor activity // inferred from electronic annotation	GO:0007166|GO:0007186|GO:0005737|GO:0005886|GO:0016020|GO:0016021|GO:0004888|GO:0004930	chr7:139840272-139840598 (+) // 100.0 // qF4		ENSMUSG00000025475	December 2011 (Mouse Genome Sequencing Consortium and NCBI 38)	IPR000832 // GPCR, family 2, secretin-like // 9.4E-20	1277167			NP_803420	NM_177469	AU015577	GenBank	Consensus sequence	Q6PHM3///Q8C4G9///Q52KJ6///Q76JQ1///Q80UD7///Q8CC05	gb:AU015577 /DB_XREF=gi:3370368 /DB_XREF=AU015577 /CLONE=J0713G04 /FEA=EST /CNT=2 /TID=Mm.195308.1 /TIER=ConsEnd /STK=2 /UG=Mm.195308 /LL=52389 /UG_GENE=D7Ertd680e /UG_TITLE=DNA segment, Chr 7, ERATO Doi 680, expressed	AK019347 // Mus musculus adult male hippocampus cDNA, RIKEN full-length enriched library, clone:2900059M17 product:unclassifiable, full insert sequence. // gb // 9 // ---///BC056493 // Mus musculus G protein-coupled receptor 123, mRNA (cDNA clone MGC:67487 IMAGE:5704932), complete cds. // gb // 11 // ---///ENSMUST00000026548 // cdna:novel chromosome:GRCm38:7:139834174:139878088:1 gene:ENSMUSG0000…	Mm.195308.1	full length	Mm.39863	Mm.195308
1447935_at	23.0164	51.7157	0	1.14054	1.14054	2.20463	P	P	Fancm	Fanconi anemia, complementation group M	104806	0000712 // resolution of meiotic recombination intermediates // not recorded///0006259 // DNA metabolic process // inferred from electronic annotation///0006281 // DNA repair // inferred from electronic annotation///0006974 // response to DNA damage stimulus // inferred from electronic annotation///0031297 // replication fork processing // not recorded///0090305 // nucleic acid phosphodiester bon…	0005634 // nucleus // inferred from electronic annotation///0043240 // Fanconi anaemia nuclear complex // not recorded///0071821 // FANCM-MHF complex // not recorded	0000166 // nucleotide binding // inferred from electronic annotation///0003676 // nucleic acid binding // inferred from electronic annotation///0003677 // DNA binding // inferred from electronic annotation///0003682 // chromatin binding // not recorded///0004386 // helicase activity // inferred from electronic annotation///0004518 // nuclease activity // inferred from electronic annotation///0005…	GO:0000712|GO:0006259|GO:0006281|GO:0006974|GO:0031297|GO:0090305|GO:0005634|GO:0043240|GO:0071821|GO:0000166|GO:0003676|GO:0003677|GO:0003682|GO:0004386|GO:0004518|GO:0005515|GO:0005524|GO:0008026|GO:0016787	chr12:65131058-65132058 (+) // 71.13 // qC1	EC:3.6.4.13	ENSMUSG00000055884	December 2011 (Mouse Genome Sequencing Consortium and NCBI 38)	IPR001650 // Helicase, C-terminal // 1.2E-21///IPR006935 // Helicase/UvrB domain // 1.3E-18///IPR011545 // DNA/RNA helicase, DEAD/DEAH box type, N-terminal // 1.1E-21	2442306			NP_849243	NM_178912	BB499286	GenBank	Consensus sequence	Q8BGE5///B2RX10///Q3TRW6///Q8BYF4///Q8CE63	gb:BB499286 /DB_XREF=gi:16442171 /DB_XREF=BB499286 /CLONE=D630020C09 /FEA=EST /CNT=17 /TID=Mm.24134.1 /TIER=ConsEnd /STK=1 /UG=Mm.24134 /LL=52599 /UG_GENE=D12Ertd364e /UG_TITLE=DNA segment, Chr 12, ERATO Doi 364, expressed	AK085388 // Mus musculus 0 day neonate kidney cDNA, RIKEN full-length enriched library, clone:D630020C09 product:unclassifiable, full insert sequence. // gb // 11 // ---///ENSMUST00000058889 // cdna:known chromosome:GRCm38:12:65075606:65132058:1 gene:ENSMUSG00000055884 gene_biotype:protein_coding transcript_biotype:protein_coding // ensembl // 11 // ---///n270311 // accn=AK085388 class=mRNAlike l…	Mm.24134.1	full length	Mm.374847	Mm.24134
1433361_at	7.09783	15.9463	0	1.14036	1.14036	2.20437	P	P	4930527F18Rik	RIKEN cDNA 4930527F18 gene	75167					chr4:130370978-130371653 (+) // 10.51 // qD2.2			December 2011 (Mouse Genome Sequencing Consortium and NCBI 38)		1922417					AK015915	GenBank	Consensus sequence	Q6PE01///Q3UFK4	gb:AK015915.1 /DB_XREF=gi:12854439 /FEA=mRNA /CNT=1 /TID=Mm.78924.1 /TIER=ConsEnd /STK=0 /UG=Mm.78924 /LL=75167 /UG_GENE=4930527F18Rik /UG_TITLE=RIKEN cDNA 4930527F18 gene /DEF=Mus musculus adult male testis cDNA, RIKEN full-length enriched library, clone:4930527F18:hypothetical protein, full insert sequence.	AK015915 // /DEF=Mus musculus adult male testis cDNA, RIKEN full-length enriched library, clone:4930527F18:hypothetical protein, full insert sequence. // gb // --- // ---	Mm.78924.1	full length	Mm.423019	Mm.78924
1458249_at	11.0361	24.7687	0	1.13888	1.13888	2.2021	P	P								chr8:106852013-106852545 (+) // 26.59 // qD3			December 2011 (Mouse Genome Sequencing Consortium and NCBI 38)							BB771227	GenBank	Consensus sequence		gb:BB771227 /DB_XREF=gi:16213108 /DB_XREF=BB771227 /CLONE=G370123J10 /FEA=EST /CNT=3 /TID=Mm.210478.1 /TIER=ConsEnd /STK=3 /UG=Mm.210478 /UG_TITLE=ESTs	BB771227 // /DB_XREF=BB771227 /CLONE=G370123J10 // gb // --- // ---	Mm.210478.1			Mm.210478
1421652_at	49.4141	110.834	0	1.138	1.138	2.20076	P	P	Htr3b	5-hydroxytryptamine (serotonin) receptor 3B	57014	0006810 // transport // inferred from electronic annotation///0006811 // ion transport // inferred from electronic annotation///0006812 // cation transport // inferred from direct assay///0006812 // cation transport // inferred from sequence or structural similarity///0007210 // serotonin receptor signaling pathway // inferred from direct assay///0007210 // serotonin receptor signaling pathway //…	0005886 // plasma membrane // inferred from electronic annotation///0005887 // integral to plasma membrane // inferred from direct assay///0016020 // membrane // inferred from electronic annotation///0016021 // integral to membrane // inferred from electronic annotation///0030424 // axon // not recorded///0043025 // neuronal cell body // not recorded///0045211 // postsynaptic membrane // inferred…	0004993 // serotonin receptor activity // inferred from direct assay///0004993 // serotonin receptor activity // not recorded///0004993 // serotonin receptor activity // inferred from sequence or structural similarity///0005230 // extracellular ligand-gated ion channel activity // inferred from electronic annotation///0005232 // serotonin-activated cation-selective channel activity // inferred fr…	GO:0006810|GO:0006811|GO:0006812|GO:0006812|GO:0007210|GO:0007210|GO:0007210|GO:0034220|GO:0034220|GO:0071363|GO:0005886|GO:0005887|GO:0016020|GO:0016021|GO:0030424|GO:0043025|GO:0045211|GO:0004993|GO:0004993|GO:0004993|GO:0005230|GO:0005232|GO:0005232|GO:0015276	chr9:48935877-48964990 (-) // 96.82 // qA5.3		ENSMUSG00000008590	December 2011 (Mouse Genome Sequencing Consortium and NCBI 38)	IPR006029 // Neurotransmitter-gated ion-channel transmembrane domain // 6.3E-15///IPR006202 // Neurotransmitter-gated ion-channel ligand-binding // 1.3E-49	1861899			NP_064670	NM_020274	NM_020274	GenBank	Consensus sequence	Q9JHJ5	gb:NM_020274.1 /DB_XREF=gi:9938025 /GEN=Htr3b /FEA=FLmRNA /CNT=3 /TID=Mm.117131.1 /TIER=FL /STK=2 /UG=Mm.117131 /LL=57014 /DEF=Mus musculus 5-hydroxytryptamine (serotonin) receptor 3B (Htr3b), mRNA. /PROD=5-hydroxytryptamine (serotonin) receptor 3B /FL=gb:NM_020274.1 gb:AF155045.1	AF155045 // Mus musculus 5-hydroxytryptamine 3 receptor B subunit precursor, mRNA, complete cds. // gb // 11 // ---///AK085213 // Mus musculus 13 days embryo stomach cDNA, RIKEN full-length enriched library, clone:D530019I20 product:5-hydroxytryptamine (serotonin) receptor 3B, full insert sequence. // gb // 11 // ---///BC046990 // Mus musculus 5-hydroxytryptamine (serotonin) receptor 3B, mRNA (cD…	Mm.117131.1	full length	Mm.117131	Mm.117131
1435192_at	15.044	33.6944	0	1.13591	1.13591	2.19758	P	M	Sox3	SRY-box containing gene 3	20675	0000122 // negative regulation of transcription from RNA polymerase II promoter // inferred from direct assay///0006351 // transcription, DNA-dependent // inferred from electronic annotation///0006355 // regulation of transcription, DNA-dependent // inferred from electronic annotation///0007275 // multicellular organismal development // inferred from electronic annotation///0007423 // sensory org…	0005634 // nucleus // inferred from electronic annotation	0000979 // RNA polymerase II core promoter sequence-specific DNA binding // inferred from direct assay///0001106 // RNA polymerase II transcription corepressor activity // inferred from direct assay///0003677 // DNA binding // inferred from direct assay///0005515 // protein binding // inferred from electronic annotation	GO:0000122|GO:0006351|GO:0006355|GO:0007275|GO:0007423|GO:0007530|GO:0007530|GO:0009887|GO:0021854|GO:0021983|GO:0030900|GO:0045665|GO:0048515|GO:0060009|GO:0060324|GO:0005634|GO:0000979|GO:0001106|GO:0003677|GO:0005515	chrX:60891365-60892074 (-) // 94.24 // qA6		ENSMUSG00000045179	December 2011 (Mouse Genome Sequencing Consortium and NCBI 38)	IPR009071 // High mobility group (HMG) box domain // 1.7E-29///IPR022097 // Transcription factor SOX // 3.9E-28				NP_033263	NM_009237	AV306664	GenBank	Consensus sequence	A2AM37///Q4VBD8///Q5RKW0///Q6P564///P53784	gb:AV306664 /DB_XREF=gi:16393855 /DB_XREF=AV306664 /CLONE=5730543H16 /FEA=EST /CNT=24 /TID=Mm.35784.2 /TIER=Stack /STK=19 /UG=Mm.35784 /LL=20675 /UG_GENE=Sox3 /UG_TITLE=SRY-box containing gene 3	ENSMUST00000135107 // cdna:known chromosome:GRCm38:X:60891370:60893430:-1 gene:ENSMUSG00000045179 gene_biotype:protein_coding transcript_biotype:protein_coding // ensembl // 11 // ---///NM_009237 // Mus musculus SRY-box containing gene 3 (Sox3), mRNA. // refseq // 11 // ---	Mm.35784.2	full length	Mm.35784	Mm.35784
1415864_at	101.774	227.933	0	1.13583	1.13583	2.19746	P	P	Bpgm	2,3-bisphosphoglycerate mutase	12183	0006096 // glycolysis // inferred from electronic annotation///0008152 // metabolic process // inferred from electronic annotation///0048821 // erythrocyte development // not recorded		0003824 // catalytic activity // inferred from electronic annotation///0004082 // bisphosphoglycerate mutase activity // inferred from electronic annotation///0004083 // bisphosphoglycerate 2-phosphatase activity // inferred from electronic annotation///0004619 // phosphoglycerate mutase activity // inferred from electronic annotation///0016787 // hydrolase activity // inferred from electronic an…	GO:0006096|GO:0008152|GO:0048821|GO:0003824|GO:0004082|GO:0004083|GO:0004619|GO:0016787|GO:0016853|GO:0016868	chr6:34476301-34505610 (+) // 98.56 // qB1	EC:3.1.3.13///EC:5.4.2.1///EC:5.4.2.4	ENSMUSG00000038871	December 2011 (Mouse Genome Sequencing Consortium and NCBI 38)	IPR013078 // Histidine phosphatase superfamily, clade-1 // 3.8E-45	1098242			NP_031589	NM_007563	NM_007563	GenBank	Consensus sequence	P15327///Q3TAQ8///D3YUE8///D3YYH3///D3Z223	gb:BC004589.1 /DB_XREF=gi:13435441 /FEA=FLmRNA /CNT=295 /TID=Mm.22706.1 /TIER=FL+Stack /STK=193 /UG=Mm.22706 /LL=12183 /UG_GENE=Bpgm /DEF=Mus musculus, 2,3-bisphosphoglycerate mutase, clone MGC:6263 IMAGE:3587820, mRNA, complete cds. /PROD=2,3-bisphosphoglycerate mutase /FL=gb:BC004589.1 gb:NM_007563.1	AK043412 // Mus musculus 7 days neonate cerebellum cDNA, RIKEN full-length enriched library, clone:A730093K24 product:2,3-bisphosphoglycerate mutase, full insert sequence. // gb // 11 // ---///AK078119 // Mus musculus adult male medulla oblongata cDNA, RIKEN full-length enriched library, clone:6330513J17 product:2,3-bisphosphoglycerate mutase, full insert sequence. // gb // 10 // ---///AK171685 /…	Mm.22706.1	est///full length	Mm.282863///Mm.431390///Mm.440661	Mm.22706
1436276_at	8.86381	19.8225	0	1.13373	1.13373	2.19426	P	P								chr8:23171264-23172192 (-) // 99.03 // qA2			December 2011 (Mouse Genome Sequencing Consortium and NCBI 38)							AV229498	GenBank	Consensus sequence		gb:AV229498 /DB_XREF=gi:15404935 /DB_XREF=AV229498 /CLONE=4631412M10 /FEA=EST /CNT=10 /TID=Mm.102310.1 /TIER=Stack /STK=10 /UG=Mm.102310 /UG_TITLE=ESTs	AV229498 // /DB_XREF=AV229498 /CLONE=4631412M10 // gb // --- // ---///AW494273 // /DB_XREF=UI-M-BH3-auk-e-10-0-UI.s1 /CLONE=UI-M-BH3-auk-e-10-0-UI // gb // --- // ---///BE982747 // /DB_XREF=UI-M-CG0p-bfo-g-04-0-UI.s1 /CLONE=UI-M-CG0p-bfo-g-04-0-UI // gb // --- // ---///BE984384 // /DB_XREF=UI-M-CG0p-bfm-h-04-0-UI.s1 /CLONE=UI-M-CG0p-bfm-h-04-0-UI // gb // --- // ---///BF450372 // /DB_XREF=uz71e01…	Mm.102310.1	est	Mm.398550	Mm.102310
1459979_x_at	13.2525	29.6229	0	1.13304	1.13304	2.19321	P	P	Zfp68	zinc finger protein 68	24135	0006355 // regulation of transcription, DNA-dependent // inferred from electronic annotation	0005622 // intracellular // inferred from electronic annotation	0003676 // nucleic acid binding // inferred from electronic annotation///0008270 // zinc ion binding // inferred from electronic annotation///0046872 // metal ion binding // inferred from electronic annotation	GO:0006355|GO:0005622|GO:0003676|GO:0008270|GO:0046872	chr5:138604617-138604837 (-) // 86.36 // qG2		ENSMUSG00000058291	December 2011 (Mouse Genome Sequencing Consortium and NCBI 38)	IPR001909 // Krueppel-associated box // 3.4E-25///IPR007087 // Zinc finger, C2H2 // 1.6E-10///IPR007087 // Zinc finger, C2H2 // 6.1E-9	1344427			NP_001038212///NP_001157269///NP_038872	NM_001044747///NM_001163797///NM_013844	AV232843	GenBank	Consensus sequence	Q3UPV8///Q9Z116///Q8BLK6///D3Z6N7///O88238///O88257///Q3U546///Q60910///Q8VEM6	gb:AV232843 /DB_XREF=gi:6185357 /DB_XREF=AV232843 /CLONE=4632418D12 /FEA=EST /CNT=2 /TID=Mm.85883.1 /TIER=ConsEnd /STK=2 /UG=Mm.85883 /UG_TITLE=ESTs	AK143158 // Mus musculus 0 day neonate eyeball cDNA, RIKEN full-length enriched library, clone:E130119D17 product:zinc finger protein 68, full insert sequence. // gb // --- // chr5:138604625-138606782(-)///ENSMUST00000110905 // cdna:known chromosome:GRCm38:5:138604616:138619761:-1 gene:ENSMUSG00000058291 gene_biotype:protein_coding transcript_biotype:protein_coding // ensembl // --- // chr5:13860…	Mm.85883.1	full length	Mm.27575	Mm.85883
1455134_at	62.1213	138.565	0	1.13	1.13	2.18859	P	P	Tmem245	transmembrane protein 245	242474		0016020 // membrane // inferred from electronic annotation///0016021 // integral to membrane // inferred from electronic annotation		GO:0016020|GO:0016021	chr4:56866925-56868942 (-) // 94.49 // qB3		ENSMUSG00000055296	December 2011 (Mouse Genome Sequencing Consortium and NCBI 38)	IPR002549 // Uncharacterised protein family UPF0118 // 3.5E-15	2445107			NP_780727	NM_175518	AF031164	GenBank	Consensus sequence	B1AZA5	gb:AF031164 /DB_XREF=gi:4887815 /DB_XREF=AF031164 /FEA=EST /CNT=56 /TID=Mm.31787.1 /TIER=Stack /STK=23 /UG=Mm.31787 /LL=100249 /UG_GENE=AI957324 /UG_TITLE=expressed sequence AI957324	AK083983 // Mus musculus 12 days embryo spinal ganglion cDNA, RIKEN full-length enriched library, clone:D130071L21 product:unclassifiable, full insert sequence. // gb // 11 // ---///ENSMUST00000068792 // cdna:known chromosome:GRCm38:4:56866923:56947437:-1 gene:ENSMUSG00000055296 gene_biotype:protein_coding transcript_biotype:protein_coding // ensembl // 11 // ---///n271912 // accn=AK083983 class=…	Mm.31787.1	est	Mm.384296///Mm.473485///Mm.486370	Mm.31787
1443344_at	20.8277	46.4505	0	1.12979	1.12979	2.18826	P	P	C2cd4c	C2 calcium-dependent domain containing 4C	237397			0005515 // protein binding // inferred from electronic annotation	GO:0005515	chr10:79610713-79611346 (-) // 92.77 // qC1		ENSMUSG00000045912	December 2011 (Mouse Genome Sequencing Consortium and NCBI 38)	IPR000008 // C2 calcium-dependent membrane targeting // 3.5E-12	2685084			NP_001162095///NP_941016	NM_001168624///NM_198614	AV273279	GenBank	Consensus sequence	Q5HZI2	gb:AV273279 /DB_XREF=gi:16390278 /DB_XREF=AV273279 /CLONE=4932409I22 /FEA=EST /CNT=3 /TID=Mm.214534.1 /TIER=ConsEnd /STK=3 /UG=Mm.214534 /UG_TITLE=ESTs	BC089008 // Mus musculus family with sequence similarity 148, member C, mRNA (cDNA clone MGC:86088 IMAGE:30537363), complete cds. // gb // 9 // ---///ENSMUST00000059699 // cdna:known chromosome:GRCm38:10:79606857:79614018:-1 gene:ENSMUSG00000045912 gene_biotype:protein_coding transcript_biotype:protein_coding // ensembl // 10 // ---///ENSMUST00000178228 // cdna:known chromosome:GRCm38:10:79606857…	Mm.214534.1	full length	Mm.334207	Mm.214534
1441597_at	7.47498	16.6338	0	1.12657	1.12657	2.18339	P	P								chr18:36588190-36588836 (+) // 77.86 // qB2			December 2011 (Mouse Genome Sequencing Consortium and NCBI 38)							BB084168	GenBank	Consensus sequence		gb:BB084168 /DB_XREF=gi:16260780 /DB_XREF=BB084168 /CLONE=9330187G23 /FEA=EST /CNT=4 /TID=Mm.119089.1 /TIER=ConsEnd /STK=4 /UG=Mm.119089 /UG_TITLE=ESTs	AK136920 // Mus musculus adult male diencephalon cDNA, RIKEN full-length enriched library, clone:9330187G23 product:unclassifiable, full insert sequence. // gb // 11 // ---///AK140588 // Mus musculus 10 days neonate cerebellum cDNA, RIKEN full-length enriched library, clone:B930036J18 product:unclassifiable, full insert sequence. // gb // 11 // ---///n276466 // accn=AK140588 class=mRNAlike lncRNA…	Mm.119089.1		Mm.446373	Mm.119089
1424698_s_at	58.1634	129.27	0	1.1248	1.1248	2.18071	P	P	Gca	grancalcin	227960		0005737 // cytoplasm // not recorded///0005829 // cytosol // traceable author statement///0005886 // plasma membrane // not recorded///0016020 // membrane // inferred from electronic annotation	0005509 // calcium ion binding // not recorded///0042803 // protein homodimerization activity // not recorded///0046872 // metal ion binding // inferred from electronic annotation///0046982 // protein heterodimerization activity // not recorded	GO:0005737|GO:0005829|GO:0005886|GO:0016020|GO:0005509|GO:0042803|GO:0046872|GO:0046982	chr2:62664287-62694105 (+) // 90.65 // qC1.3		ENSMUSG00000026893	December 2011 (Mouse Genome Sequencing Consortium and NCBI 38)		1918521			NP_663498	NM_145523	BC021450	GenBank	Consensus sequence	Q8VC88	gb:AV374959 /DB_XREF=gi:15412272 /DB_XREF=AV374959 /CLONE=9130019G03 /FEA=FLmRNA /CNT=58 /TID=Mm.187368.1 /TIER=ConsEnd /STK=1 /UG=Mm.187368 /UG_TITLE=Mus musculus, Similar to grancalcin, EF-hand calcium binding protein, clone MGC:29240 IMAGE:5044040, mRNA, complete cds /FL=gb:BC021450.1	AK050540 // Mus musculus adult pancreas islet cells cDNA, RIKEN full-length enriched library, clone:C820012N19 product:SIMILAR TO GRANCALCIN, EF-HAND CALCIUM BINDING PROTEIN homolog [Mus musculus], full insert sequence. // gb // 10 // ---///AK078915 // Mus musculus adult male cecum cDNA, RIKEN full-length enriched library, clone:9130019G03 product:similar to GRANCALCIN [Homo sapiens], full insert…	Mm.187368.1	est///full length	Mm.219877///Mm.395919	Mm.187368
1417491_at	38.3251	85.1216	0	1.12383	1.12383	2.17925	P	P	Ctsb	cathepsin B	13030	0006508 // proteolysis // not recorded///0006914 // autophagy // inferred from electronic annotation///0007519 // skeletal muscle tissue development // inferred from electronic annotation///0009611 // response to wounding // inferred from electronic annotation///0009612 // response to mechanical stimulus // inferred from electronic annotation///0009749 // response to glucose stimulus // inferred …	0005576 // extracellular region // not recorded///0005615 // extracellular space // not recorded///0005730 // nucleolus // not recorded///0005737 // cytoplasm // not recorded///0005739 // mitochondrion // inferred from direct assay///0005739 // mitochondrion // not recorded///0005764 // lysosome // inferred from direct assay///0005764 // lysosome // not recorded///0005901 // caveola // not record…	0004175 // endopeptidase activity // not recorded///0004197 // cysteine-type endopeptidase activity // not recorded///0005515 // protein binding // inferred from electronic annotation///0008233 // peptidase activity // not recorded///0008234 // cysteine-type peptidase activity // not recorded///0016787 // hydrolase activity // inferred from electronic annotation///0030984 // kininogen binding // …	GO:0006508|GO:0006914|GO:0007519|GO:0009611|GO:0009612|GO:0009749|GO:0014070|GO:0014075|GO:0043434|GO:0045471|GO:0050790|GO:0060548|GO:0070670|GO:0097067|GO:0005576|GO:0005615|GO:0005730|GO:0005737|GO:0005739|GO:0005739|GO:0005764|GO:0005764|GO:0005901|GO:0009897|GO:0009986|GO:0016324|GO:0042383|GO:0042470|GO:0043231|GO:0048471|GO:0004175|GO:0004197|GO:0005515|GO:0008233|GO:0008234|GO:0016787|GO:…	chr14:63122482-63145921 (+) // 84.87 // qD1	EC:3.4.22.1	ENSMUSG00000021939	December 2011 (Mouse Genome Sequencing Consortium and NCBI 38)	IPR000668 // Peptidase C1A, papain C-terminal // 1.2E-69///IPR012599 // Peptidase C1A, propeptide // 2.2E-22				NP_031824	NM_007798	M14222	GenBank	Consensus sequence	P10605///Q3TC17///Q3TVS6///Q6LAF6	gb:NM_007798.1 /DB_XREF=gi:6681078 /GEN=Ctsb /FEA=FLmRNA /CNT=723 /TID=Mm.22753.1 /TIER=FL+Stack /STK=11 /UG=Mm.22753 /LL=13030 /DEF=Mus musculus cathepsin B (Ctsb), mRNA. /PROD=cathepsin B /FL=gb:BC006656.1 gb:M14222.1 gb:NM_007798.1	ENSMUST00000006235 // cdna:known chromosome:GRCm38:14:63122462:63145919:1 gene:ENSMUSG00000021939 gene_biotype:protein_coding transcript_biotype:protein_coding // ensembl // 11 // ---///NM_007798 // Mus musculus cathepsin B (Ctsb), mRNA. // refseq // 11 // ---	Mm.22753.1	full length	Mm.236553///Mm.488723	Mm.22753
1421958_at	31.0576	68.9356	0	1.1229	1.1229	2.17784	P	P	L1cam	L1 cell adhesion molecule	16728	0007155 // cell adhesion // inferred from electronic annotation///0007156 // homophilic cell adhesion // inferred from mutant phenotype///0007157 // heterophilic cell-cell adhesion // inferred from mutant phenotype///0007159 // leukocyte cell-cell adhesion // inferred from mutant phenotype///0007166 // cell surface receptor signaling pathway // inferred from direct assay///0007275 // multicellula…	0005886 // plasma membrane // inferred from electronic annotation///0009897 // external side of plasma membrane // inferred from direct assay///0009986 // cell surface // inferred from direct assay///0016020 // membrane // inferred from direct assay///0016021 // integral to membrane // inferred from electronic annotation///0042734 // presynaptic membrane // inferred from direct assay///0043195 //…	0005178 // integrin binding // inferred from direct assay///0005515 // protein binding // inferred from physical interaction///0030165 // PDZ domain binding // not recorded///0033691 // sialic acid binding // inferred from direct assay///0042802 // identical protein binding // inferred from direct assay///0043621 // protein self-association // inferred from physical interaction	GO:0007155|GO:0007156|GO:0007157|GO:0007159|GO:0007166|GO:0007275|GO:0007399|GO:0007411|GO:0007411|GO:0007411|GO:0022409|GO:0030154|GO:0031175|GO:0031175|GO:0033631|GO:0034109|GO:0050850|GO:0005886|GO:0009897|GO:0009986|GO:0016020|GO:0016021|GO:0042734|GO:0043195|GO:0045121|GO:0005178|GO:0005515|GO:0030165|GO:0033691|GO:0042802|GO:0043621	chrX:73853783-73880795 (-) // 96.4 // qA7.3		ENSMUSG00000031391	December 2011 (Mouse Genome Sequencing Consortium and NCBI 38)	IPR003961 // Fibronectin, type III // 2.0E-15///IPR003961 // Fibronectin, type III // 6.6E-15///IPR003961 // Fibronectin, type III // 1.4E-19///IPR003961 // Fibronectin, type III // 1.0E-16///IPR003961 // Fibronectin, type III // 2.0E-15///IPR003961 // Fibronectin, type III // 6.6E-15///IPR003961 // Fibronectin, type III // 1.4E-19///IPR003961 // Fibronectin, type III // 1.0E-16///IPR013098 // Im…	96721			NP_032504	NM_008478	NM_008478	GenBank	Consensus sequence	Q6PGJ3///A2AFG7///A2AFG8///B7ZCD3///P11627///Q684Q2	gb:NM_008478.2 /DB_XREF=gi:11079652 /GEN=L1cam /FEA=FLmRNA /CNT=34 /TID=Mm.57194.1 /TIER=FL /STK=1 /UG=Mm.57194 /LL=16728 /DEF=Mus musculus L1 cell adhesion molecule (L1cam), mRNA. /PROD=L1 cell adhesion molecule /FL=gb:NM_008478.2	BC056988 // Mus musculus L1 cell adhesion molecule, mRNA (cDNA clone MGC:66909 IMAGE:6822217), complete cds. // gb // 10 // ---///ENSMUST00000066576 // cdna:novel chromosome:GRCm38:X:73854672:73869804:-1 gene:ENSMUSG00000031391 gene_biotype:protein_coding transcript_biotype:protein_coding // ensembl // 10 // ---///ENSMUST00000102871 // cdna:known chromosome:GRCm38:X:73853955:73880834:-1 gene:ENSM…	Mm.57194.1	full length	Mm.260568	Mm.57194
1441460_at	18.3513	40.6387	0	1.11956	1.11956	2.17281	P	P								chr6:146581607-146582221 (+) // 9.54 // qG3			December 2011 (Mouse Genome Sequencing Consortium and NCBI 38)							BB435465	GenBank	Consensus sequence		gb:BB435465 /DB_XREF=gi:16424371 /DB_XREF=BB435465 /CLONE=C820013P10 /FEA=EST /CNT=4 /TID=Mm.153192.1 /TIER=ConsEnd /STK=4 /UG=Mm.153192 /UG_TITLE=ESTs	BB297797 // /DB_XREF=BB297797 /CLONE=B130064D11 // gb // --- // ---///BB435465 // /DB_XREF=BB435465 /CLONE=C820013P10 // gb // --- // ---///BB436337 // /DB_XREF=BB436337 /CLONE=C820018E13 // gb // --- // ---	Mm.153192.1	est	Mm.447368	Mm.153192
1452263_at	17.5062	38.7215	0	1.11787	1.11787	2.17026	P	P	Slc35f4	solute carrier family 35, member F4	75288	0006810 // transport // inferred from electronic annotation	0016020 // membrane // inferred from electronic annotation///0016021 // integral to membrane // inferred from electronic annotation		GO:0006810|GO:0016020|GO:0016021	chr14:49298518-49526046 (-) // 94.52 // qC1		ENSMUSG00000021852	December 2011 (Mouse Genome Sequencing Consortium and NCBI 38)	IPR000620 // Drug/metabolite transporter // 1.9E-10///IPR000620 // Drug/metabolite transporter // 1.1E-10///IPR009262 // Protein of unknown function DUF914, eukaryotic // 2.7E-9///IPR009262 // Protein of unknown function DUF914, eukaryotic // 4.9E-9	1922538			NP_083514	NM_029238	AB041538	GenBank	Consensus sequence	Q8BZK4///B2RSS2	gb:AB041538.1 /DB_XREF=gi:7670341 /FEA=mRNA /CNT=39 /TID=Mm.33318.1 /TIER=Stack /STK=31 /UG=Mm.33318 /UG_TITLE=Mus musculus brain cDNA, clone MNCb-0335 /DEF=Mus musculus brain cDNA, clone MNCb-0335.	AK034308 // Mus musculus adult male diencephalon cDNA, RIKEN full-length enriched library, clone:9330175L15 product:RIKEN cDNA 4930550L21 gene, full insert sequence. // gb // 11 // ---///BC138981 // Mus musculus solute carrier family 35, member F4, mRNA (cDNA clone MGC:170608 IMAGE:8862003), complete cds. // gb // 9 // ---///BC145720 // Mus musculus solute carrier family 35, member F4, mRNA (cDNA…	Mm.33318.1	est///full length	Mm.404777///Mm.406743///Mm.409862///Mm.447215///Mm.447437///Mm.78738	Mm.33318
1422202_at	11.4041	25.2073	0	1.11688	1.11688	2.16878	P	P	Thrb	thyroid hormone receptor beta	21834	0000122 // negative regulation of transcription from RNA polymerase II promoter // inferred from genetic interaction///0006351 // transcription, DNA-dependent // inferred from electronic annotation///0006355 // regulation of transcription, DNA-dependent // traceable author statement///0006357 // regulation of transcription from RNA polymerase II promoter // inferred from genetic interaction///000…	0005634 // nucleus // inferred from direct assay///0005634 // nucleus // traceable author statement	0003677 // DNA binding // inferred from electronic annotation///0003690 // double-stranded DNA binding // not recorded///0003700 // sequence-specific DNA binding transcription factor activity // traceable author statement///0003707 // steroid hormone receptor activity // inferred from electronic annotation///0004887 // thyroid hormone receptor activity // not recorded///0004887 // thyroid hormone…	GO:0000122|GO:0006351|GO:0006355|GO:0006357|GO:0007605|GO:0007621|GO:0008016|GO:0008050|GO:0008284|GO:0009887|GO:0019216|GO:0030522|GO:0030522|GO:0032332|GO:0043401|GO:0045778|GO:0045892|GO:0045944|GO:0060509|GO:0090181|GO:0090207|GO:0005634|GO:0005634|GO:0003677|GO:0003690|GO:0003700|GO:0003707|GO:0004887|GO:0004887|GO:0005515|GO:0008270|GO:0019899|GO:0031490|GO:0042803|GO:0043565|GO:0046872|GO:…	chr14:17981574-18034185 (+) // 99.82 // qA2		ENSMUSG00000021779	December 2011 (Mouse Genome Sequencing Consortium and NCBI 38)	IPR000536 // Nuclear hormone receptor, ligand-binding, core // 3.8E-35///IPR000536 // Nuclear hormone receptor, ligand-binding, core // 4.0E-35///IPR001628 // Zinc finger, nuclear hormone receptor-type // 8.9E-34///IPR001628 // Zinc finger, nuclear hormone receptor-type // 9.3E-34	98743		Nuclear_Receptors // GenMAPP	NP_001106888///NP_033406	NM_001113417///NM_009380	NM_009380	GenBank	Consensus sequence	Q3UZT5///P37242	gb:NM_009380.1 /DB_XREF=gi:6678342 /GEN=Thrb /FEA=FLmRNA /CNT=3 /TID=Mm.4753.1 /TIER=FL /STK=1 /UG=Mm.4753 /LL=21834 /DEF=Mus musculus thyroid hormone receptor beta (Thrb), mRNA. /PROD=thyroid hormone receptor beta /FL=gb:NM_009380.1	AK133662 // Mus musculus adult male pituitary gland cDNA, RIKEN full-length enriched library, clone:5330433G17 product:thyroid hormone receptor beta, full insert sequence. // gb // 11 // ---///AK158826 // Mus musculus visual cortex cDNA, RIKEN full-length enriched library, clone:K430339A03 product:thyroid hormone receptor beta, full insert sequence. // gb // 11 // ---///BC089035 // Mus musculus t…	Mm.4753.1	full length	Mm.32563///Mm.489809	Mm.4753
1442676_at	6.38485	14.096	0	1.11515	1.11515	2.16618	P	P	Maoa	monoamine oxidase A	17161	0006584 // catecholamine metabolic process // inferred from electronic annotation///0042135 // neurotransmitter catabolic process // inferred from electronic annotation///0042420 // dopamine catabolic process // inferred from direct assay///0042428 // serotonin metabolic process // not recorded///0042443 // phenylethylamine metabolic process // not recorded///0055114 // oxidation-reduction proces…	0005739 // mitochondrion // inferred from direct assay///0005739 // mitochondrion // traceable author statement///0005741 // mitochondrial outer membrane // not recorded///0016020 // membrane // inferred from electronic annotation///0016021 // integral to membrane // inferred from electronic annotation	0008131 // primary amine oxidase activity // not recorded///0016491 // oxidoreductase activity // inferred from electronic annotation///0050660 // flavin adenine dinucleotide binding // not recorded///0051378 // serotonin binding // not recorded	GO:0006584|GO:0042135|GO:0042420|GO:0042428|GO:0042443|GO:0055114|GO:0005739|GO:0005739|GO:0005741|GO:0016020|GO:0016021|GO:0008131|GO:0016491|GO:0050660|GO:0051378	chrX:16685647-16686258 (+) // 99.35 // qA1.2	EC:1.4.3.4	ENSMUSG00000025037	December 2011 (Mouse Genome Sequencing Consortium and NCBI 38)	IPR002937 // Amine oxidase // 2.6E-74///IPR002938 // Monooxygenase, FAD-binding // 6.0E-8///IPR003953 // FAD binding domain // 6.8E-8///IPR006076 // FAD dependent oxidoreductase // 1.6E-10	96915		Biogenic_Amine_Synthesis // GenMAPP	NP_776101	NM_173740	AV356118	GenBank	Consensus sequence	Q3UJ53///Q3U2X5///Q3TPD9///Q64133	gb:AV356118 /DB_XREF=gi:16397357 /DB_XREF=AV356118 /CLONE=7330424A17 /FEA=EST /CNT=4 /TID=Mm.87647.1 /TIER=ConsEnd /STK=3 /UG=Mm.87647 /UG_TITLE=ESTs	AK078642 // Mus musculus adult male adrenal gland cDNA, RIKEN full-length enriched library, clone:7330424A17 product:weakly similar to AMINE OXIDASE [FLAVIN-CONTAINING] A (EC 1.4.3.4) (MONOAMINE OXIDASE) (MAO-A) [Rattus norvegicus], full insert sequence. // gb // 10 // ---///AK146612 // Mus musculus 16 days embryo heart cDNA, RIKEN full-length enriched library, clone:I920034L03 product:monoamine …	Mm.87647.1	est///full length	Mm.21108///Mm.400097	Mm.87647
1426864_a_at	208.846	459.966	0	1.11169	1.11169	2.16098	P	P	Ncam1	neural cell adhesion molecule 1	17967	0001928 // regulation of exocyst assembly // inferred from mutant phenotype///0007155 // cell adhesion // inferred from electronic annotation///0007166 // cell surface receptor signaling pathway // inferred from direct assay///0007568 // aging // not recorded///0007611 // learning or memory // not recorded///0010288 // response to lead ion // not recorded///0014076 // response to fluoxetine // no…	0005886 // plasma membrane // inferred from electronic annotation///0009897 // external side of plasma membrane // inferred from direct assay///0009897 // external side of plasma membrane // not recorded///0009986 // cell surface // not recorded///0016020 // membrane // inferred from electronic annotation///0016021 // integral to membrane // inferred from electronic annotation///0030424 // axon /…	0005515 // protein binding // inferred from physical interaction///0008201 // heparin binding // inferred from electronic annotation///0019902 // phosphatase binding // not recorded///0030275 // LRR domain binding // not recorded	GO:0001928|GO:0007155|GO:0007166|GO:0007568|GO:0007611|GO:0010288|GO:0014076|GO:0021794|GO:0031175|GO:0033555|GO:0034109|GO:0042220|GO:0048666|GO:0050850|GO:0051930|GO:0060045|GO:0060548|GO:0005886|GO:0009897|GO:0009897|GO:0009986|GO:0016020|GO:0016021|GO:0030424|GO:0030426|GO:0031225|GO:0043025|GO:0043025|GO:0005515|GO:0008201|GO:0019902|GO:0030275	chr9:49502133-49520134 (-) // 94.48 // qA5.3	EC:2.7.11.1		December 2011 (Mouse Genome Sequencing Consortium and NCBI 38)					NP_001074914///NP_001106675///NP_035005	NM_001081445///NM_001113204///NM_010875	BB698413	GenBank	Consensus sequence	P13595///O08909///Q61947///E9QB01	gb:X15052.1 /DB_XREF=gi:53349 /FEA=mRNA /CNT=120 /TID=Mm.4974.3 /TIER=Stack /STK=48 /UG=Mm.4974 /LL=17967 /UG_GENE=Ncam1 /DEF=Mouse mRNA for 3-end of NCAM-140 and NCAM-180 isoforms. /PROD=neural cell adhesion molecule NCAM-180	AK034213 // Mus musculus adult male diencephalon cDNA, RIKEN full-length enriched library, clone:9330164E11 product:inferred: neural cell adhesion molecule / neural cell adhesion molecule NCAM-140 and NCAM-180, full insert sequence. // gb // 10 // ---///n286527 // accn=AK034213 class=mRNAlike lncRNA name=Mouse noncoding transcript ref=FANTOM3 transcriptId=9330164E11 cpcScore=-1.1131000 cnci=-0.23…	Mm.4974.3	full length	Mm.4974	Mm.4974
1434955_at	91.5815	201.005	0	1.1067	1.1067	2.15352	P	P	March1	membrane-associated ring finger (C3HC4) 1	72925	0000209 // protein polyubiquitination // inferred from direct assay///0000209 // protein polyubiquitination // not recorded///0002495 // antigen processing and presentation of peptide antigen via MHC class II // inferred from mutant phenotype///0002495 // antigen processing and presentation of peptide antigen via MHC class II // not recorded///0006955 // immune response // inferred from direct as…	0005764 // lysosome // not recorded///0005765 // lysosomal membrane // inferred from direct assay///0005768 // endosome // not recorded///0005789 // endoplasmic reticulum membrane // inferred from direct assay///0005794 // Golgi apparatus // inferred from electronic annotation///0005886 // plasma membrane // not recorded///0016020 // membrane // inferred from electronic annotation///0016021 // in…	0004842 // ubiquitin-protein ligase activity // inferred from direct assay///0004842 // ubiquitin-protein ligase activity // not recorded///0005515 // protein binding // inferred from electronic annotation///0008270 // zinc ion binding // inferred from electronic annotation///0016874 // ligase activity // inferred from electronic annotation///0042287 // MHC protein binding // not recorded///00468…	GO:0000209|GO:0000209|GO:0002495|GO:0002495|GO:0006955|GO:0006955|GO:0016567|GO:0005764|GO:0005765|GO:0005768|GO:0005789|GO:0005794|GO:0005886|GO:0016020|GO:0016021|GO:0030659|GO:0031410|GO:0031901|GO:0031901|GO:0031902|GO:0031902|GO:0032588|GO:0004842|GO:0004842|GO:0005515|GO:0008270|GO:0016874|GO:0042287|GO:0046872	chr8:66469123-66470433 (+) // 71.76 // qB3.1		ENSMUSG00000036469	December 2011 (Mouse Genome Sequencing Consortium and NCBI 38)	IPR018957 // Zinc finger, C3HC4 RING-type // 4.7E-14///IPR018957 // Zinc finger, C3HC4 RING-type // 4.7E-14///IPR018957 // Zinc finger, C3HC4 RING-type // 4.5E-14///IPR018957 // Zinc finger, C3HC4 RING-type // 4.6E-14///IPR018957 // Zinc finger, C3HC4 RING-type // 4.8E-14	1920175			NP_001159844///NP_001159847///NP_780397	NM_001166372///NM_001166375///NM_175188	BB134696	GenBank	Consensus sequence	Q6NZQ8	gb:BB134696 /DB_XREF=gi:15408454 /DB_XREF=BB134696 /CLONE=9830117L23 /FEA=EST /CNT=35 /TID=Mm.26735.1 /TIER=Stack /STK=22 /UG=Mm.26735 /LL=102358 /UG_GENE=BB085186 /UG_TITLE=expressed sequence BB085186	BC066008 // Mus musculus membrane-associated ring finger (C3HC4) 1, mRNA (cDNA clone MGC:86120 IMAGE:5703753), complete cds. // gb // 11 // ---///ENSMUST00000039540 // cdna:novel chromosome:GRCm38:8:66386294:66470421:1 gene:ENSMUSG00000036469 gene_biotype:protein_coding transcript_biotype:protein_coding // ensembl // 11 // ---///ENSMUST00000072482 // cdna:known chromosome:GRCm38:8:65967157:664716…	Mm.26735.1	est///full length	Mm.380457///Mm.418654	Mm.26735
1442321_at	6.99649	15.3467	0	1.10582	1.10582	2.15222	P	P	Commd2	COMM domain containing 2	52245			0005515 // protein binding // inferred from electronic annotation	GO:0005515	chr3:57644345-57644847 (-) // 34.66 // qD		ENSMUSG00000036513	December 2011 (Mouse Genome Sequencing Consortium and NCBI 38)	IPR009886 // HCaRG // 8.3E-42	1098806			NP_780304	NM_175095	BE853420	GenBank	Consensus sequence	Q497T6///Q8BXC6	gb:BE853420 /DB_XREF=gi:10311759 /DB_XREF=uw31d09.x1 /CLONE=IMAGE:3418289 /FEA=EST /CNT=5 /TID=Mm.139886.1 /TIER=ConsEnd /STK=3 /UG=Mm.139886 /UG_TITLE=ESTs	AK143821 // Mus musculus 6 days neonate spleen cDNA, RIKEN full-length enriched library, clone:F430115P12 product:COMM domain containing 2, full insert sequence. // gb // 11 // ---///BC062098 // Mus musculus COMM domain containing 2, mRNA (cDNA clone IMAGE:6844498), partial cds. // gb // 10 // ---///ENSMUST00000160959 // cdna:known chromosome:GRCm38:3:57642904:57651693:-1 gene:ENSMUSG00000036513 …	Mm.139886.1	full length	Mm.21901	Mm.139886
1459886_at	20.3804	44.6878	0	1.10529	1.10529	2.15142	P	P								chr11:116806580-116807037 (+) // 93.44 // qE2			December 2011 (Mouse Genome Sequencing Consortium and NCBI 38)							BF472132	GenBank	Consensus sequence		gb:BF472132 /DB_XREF=gi:11541315 /DB_XREF=UI-M-BH3-awt-g-02-0-UI.r1 /CLONE=UI-M-BH3-awt-g-02-0-UI /FEA=EST /CNT=5 /TID=Mm.44857.2 /TIER=ConsEnd /STK=1 /UG=Mm.44857 /UG_TITLE=ESTs	AA175159 // ms82f06.r1 Mus musculus cDNA, 5' end /clone=IMAGE-618083 /clone_end=5' /gb=AA175159 /gi=1756279 /ug=Mm.44857 /len=412 // gb // --- // ---///AA175159 // AA175159 ms82f06.r1 Soares mouse 3NbMS Mus musculus cDNA clone 618083 5' // gb // --- // ---///AA175159 // /DB_XREF=ms82f06.r1 /CLONE=IMAGE:618083 // gb // --- // ---///BE946731 // /DB_XREF=UI-M-BH3-awt-g-02-0-UI.s1 /CLONE=UI-M-BH3-awt…	Mm.44857.2	est	Mm.491197	Mm.44857
1423792_a_at	118.925	259.732	0	1.09956	1.09956	2.1429	P	P	Cmtm6	CKLF-like MARVEL transmembrane domain containing 6	67213	0006935 // chemotaxis // inferred from electronic annotation	0005615 // extracellular space // inferred from electronic annotation///0016020 // membrane // inferred from electronic annotation///0016021 // integral to membrane // inferred from electronic annotation	0005125 // cytokine activity // inferred from electronic annotation	GO:0006935|GO:0005615|GO:0016020|GO:0016021|GO:0005125	chr9:114731182-114749344 (+) // 88.64 // qF3		ENSMUSG00000032434	December 2011 (Mouse Genome Sequencing Consortium and NCBI 38)	IPR021128 // MARVEL-like domain // 4.2E-15	2447165			NP_080312	NM_026036	BC027248	GenBank	Consensus sequence	Q3UL30///Q3UAS5///Q9CZ69///Q3TX31	gb:BC027248.1 /DB_XREF=gi:20071227 /FEA=FLmRNA /CNT=223 /TID=Mm.28858.1 /TIER=FL+Stack /STK=110 /UG=Mm.28858 /LL=67213 /UG_GENE=2810051A14Rik /DEF=Mus musculus, RIKEN cDNA 2810051A14 gene, clone MGC:27767 IMAGE:2811938, mRNA, complete cds. /PROD=RIKEN cDNA 2810051A14 gene /FL=gb:BC027248.1	AK003445 // Mus musculus 18-day embryo whole body cDNA, RIKEN full-length enriched library, clone:1110004O24 product:unclassifiable, full insert sequence. // gb // 11 // ---///AK145743 // Mus musculus blastocyst blastocyst cDNA, RIKEN full-length enriched library, clone:I1C0037F21 product:chemokine-like factor super family 6, full insert sequence. // gb // 11 // ---///AK150775 // Mus musculus bon…	Mm.28858.1	est///full length	Mm.28858///Mm.400578	Mm.28858
1436218_at	7.61986	16.6102	0	1.09683	1.09683	2.13884	P	P	Lgr6	leucine-rich repeat-containing G protein-coupled receptor 6	329252	0007165 // signal transduction // inferred from electronic annotation///0007186 // G-protein coupled receptor signaling pathway // inferred from electronic annotation///0016055 // Wnt receptor signaling pathway // inferred from electronic annotation	0005886 // plasma membrane // inferred from electronic annotation///0016020 // membrane // inferred from electronic annotation///0016021 // integral to membrane // inferred from electronic annotation	0004871 // signal transducer activity // inferred from electronic annotation///0004930 // G-protein coupled receptor activity // inferred from electronic annotation///0016500 // protein-hormone receptor activity // inferred from electronic annotation	GO:0007165|GO:0007186|GO:0016055|GO:0005886|GO:0016020|GO:0016021|GO:0004871|GO:0004930|GO:0016500	chr1:134983300-134984953 (-) // 77.13 // qE4			December 2011 (Mouse Genome Sequencing Consortium and NCBI 38)					NP_001028581	NM_001033409	AV337396	GenBank	Consensus sequence	Q3UVD5	gb:AV337396 /DB_XREF=gi:16396459 /DB_XREF=AV337396 /CLONE=6430400I16 /FEA=EST /CNT=22 /TID=Mm.33656.1 /TIER=Stack /STK=10 /UG=Mm.33656 /UG_TITLE=ESTs	AK032137 // Mus musculus adult male olfactory brain cDNA, RIKEN full-length enriched library, clone:6430400I16 product:unclassifiable, full insert sequence. // gb // 10 // ---///n289256 // accn=AK032137 class=mRNAlike lncRNA name=Mouse noncoding transcript ref=FANTOM3 transcriptId=6430400I16 cpcScore=-1.5906100 cnci=-0.3390088 // noncode // 10 // ---	Mm.33656.1			Mm.33656
1451901_at	4.87346	10.6032	0	1.09407	1.09407	2.13475	M	P	Hltf	helicase-like transcription factor	20585	0006200 // ATP catabolic process // inferred from direct assay///0006351 // transcription, DNA-dependent // inferred from electronic annotation///0006357 // regulation of transcription from RNA polymerase II promoter // inferred from direct assay///0008152 // metabolic process // inferred from electronic annotation///0016567 // protein ubiquitination // inferred from electronic annotation///00165…	0005634 // nucleus // not recorded///0005654 // nucleoplasm // inferred from electronic annotation///0005730 // nucleolus // inferred from electronic annotation///0005737 // cytoplasm // inferred from electronic annotation	0000166 // nucleotide binding // inferred from electronic annotation///0003676 // nucleic acid binding // inferred from electronic annotation///0003677 // DNA binding // inferred from electronic annotation///0003824 // catalytic activity // inferred from electronic annotation///0004386 // helicase activity // inferred from electronic annotation///0005524 // ATP binding // inferred from electronic…	GO:0006200|GO:0006351|GO:0006357|GO:0008152|GO:0016567|GO:0016568|GO:0005634|GO:0005654|GO:0005730|GO:0005737|GO:0000166|GO:0003676|GO:0003677|GO:0003824|GO:0004386|GO:0005524|GO:0008270|GO:0016787|GO:0016818|GO:0016874|GO:0016887|GO:0046872	chr3:20057819-20108521 (+) // 93.7 // qA2		ENSMUSG00000002428	December 2011 (Mouse Genome Sequencing Consortium and NCBI 38)		1196437			NP_033236///NP_659208	NM_009210///NM_144959	AF010600	GenBank	Consensus sequence	Q6PCN7///Q3UQ12///Q3URT1	gb:AF010600.1 /DB_XREF=gi:2275596 /FEA=FLmRNA /CNT=1 /TID=Mm.3909.2 /TIER=FL /STK=1 /UG=Mm.3909 /LL=20585 /UG_GENE=Smarca3 /DEF=Mus musculus TNF-response element binding protein mRNA, complete cds. /PROD=TNF-response element binding protein /FL=gb:AF010600.1	AF010600 // Mus musculus TNF-response element binding protein mRNA, complete cds. // gb // 11 // ---///ENSMUST00000128127 // cdna:known chromosome:GRCm38:3:20057820:20108521:1 gene:ENSMUSG00000002428 gene_biotype:protein_coding transcript_biotype:retained_intron // ensembl // 11 // ---///NM_144959 // Mus musculus helicase-like transcription factor (Hltf), transcript variant 2, mRNA. // refseq // …	Mm.3909.2	est///full length	Mm.209650///Mm.347615///Mm.403454///Mm.408488///Mm.472314///Mm.487777	Mm.3909
1456955_at	10.5393	22.921	0	1.09348	1.09348	2.13388	P	P								chr1:178193029-178194151 (+) // 44.3 // qH4			December 2011 (Mouse Genome Sequencing Consortium and NCBI 38)							BB560470	GenBank	Consensus sequence		gb:BB560470 /DB_XREF=gi:16449121 /DB_XREF=BB560470 /CLONE=E530020K13 /FEA=EST /CNT=7 /TID=Mm.211236.1 /TIER=ConsEnd /STK=6 /UG=Mm.211236 /UG_TITLE=ESTs	AK089161 // Mus musculus 10 days neonate olfactory brain cDNA, RIKEN full-length enriched library, clone:E530020K13 product:unclassifiable, full insert sequence. // gb // 11 // ---///AK148851 // Mus musculus 2 days neonate sympathetic ganglion cDNA, RIKEN full-length enriched library, clone:7120454P04 product:unclassifiable, full insert sequence. // gb // 10 // ---///AK156187 // Mus musculus acti…	Mm.211236.1		Mm.26611	Mm.211236
1444844_at	17.9383	38.9703	0	1.09193	1.09193	2.13158	P	P	Fabp3	fatty acid binding protein 3, muscle and heart	14077	0006656 // phosphatidylcholine biosynthetic process // inferred from genetic interaction///0006810 // transport // inferred from electronic annotation///0015909 // long-chain fatty acid transport // not recorded	0005737 // cytoplasm // not recorded///0005829 // cytosol // not recorded///0016528 // sarcoplasm // not recorded	0005215 // transporter activity // inferred from electronic annotation///0005324 // long-chain fatty acid transporter activity // not recorded///0005504 // fatty acid binding // not recorded///0008092 // cytoskeletal protein binding // not recorded///0008289 // lipid binding // inferred from electronic annotation///0050543 // icosatetraenoic acid binding // not recorded	GO:0006656|GO:0006810|GO:0015909|GO:0005737|GO:0005829|GO:0016528|GO:0005215|GO:0005324|GO:0005504|GO:0008092|GO:0008289|GO:0050543	chr4:130308766-130309785 (+) // 84.79 // qD2.2		ENSMUSG00000028773///ENSMUSG00000056366	December 2011 (Mouse Genome Sequencing Consortium and NCBI 38)	IPR000566 // Lipocalin/cytosolic fatty-acid binding protein domain // 4.3E-34///IPR000566 // Lipocalin/cytosolic fatty-acid binding protein domain // 1.4E-33	95476			NP_034304	NM_010174	BG074033	GenBank	Consensus sequence	Q5EBJ0///P11404///J3QN79///Q3UTG7	gb:BG074033 /DB_XREF=gi:12556602 /DB_XREF=H3130A11-3 /CLONE=H3130A11 /FEA=EST /CNT=3 /TID=Mm.182694.1 /TIER=ConsEnd /STK=2 /UG=Mm.182694 /UG_TITLE=ESTs, Highly similar to PC4011 fatty acid-binding protein - mouse (M.musculus)	AK142156 // Mus musculus 13 days embryo heart cDNA, RIKEN full-length enriched library, clone:D330002O19 product:fatty acid binding protein 3, muscle and heart, full insert sequence. // gb // --- // chr4:130308739-130315456(+)///BC002082 // Mus musculus fatty acid binding protein 3, muscle and heart, mRNA (cDNA clone MGC:6249 IMAGE:3485639), complete cds. // gb // --- // chr4:130308747-130315458(…	Mm.182694.1	full length	Mm.388886	Mm.182694
1427353_at	25.7832	55.9673	0	1.09075	1.09075	2.12984	P	P	Clasp1	CLIP associating protein 1	76707	0000226 // microtubule cytoskeleton organization // not recorded///0001578 // microtubule bundle formation // not recorded///0007020 // microtubule nucleation // not recorded///0007026 // negative regulation of microtubule depolymerization // inferred from direct assay///0007026 // negative regulation of microtubule depolymerization // not recorded///0007049 // cell cycle // inferred from electro…	0000775 // chromosome, centromeric region // inferred from electronic annotation///0000776 // kinetochore // not recorded///0000777 // condensed chromosome kinetochore // inferred from electronic annotation///0005694 // chromosome // inferred from electronic annotation///0005737 // cytoplasm // inferred from electronic annotation///0005794 // Golgi apparatus // not recorded///0005813 // centrosom…	0005488 // binding // inferred from electronic annotation///0005515 // protein binding // inferred from physical interaction///0008017 // microtubule binding // inferred from direct assay///0008017 // microtubule binding // not recorded///0043515 // kinetochore binding // not recorded///0051010 // microtubule plus-end binding // not recorded	GO:0000226|GO:0001578|GO:0007020|GO:0007026|GO:0007026|GO:0007049|GO:0007067|GO:0010458|GO:0031023|GO:0031111|GO:0034453|GO:0051294|GO:0051301|GO:0000775|GO:0000776|GO:0000777|GO:0005694|GO:0005737|GO:0005794|GO:0005813|GO:0005815|GO:0005819|GO:0005856|GO:0005874|GO:0005876|GO:0005881|GO:0005881|GO:0005938|GO:0030981|GO:0031592|GO:0005488|GO:0005515|GO:0008017|GO:0008017|GO:0043515|GO:0051010	chr1:118389057-118505541 (+) // 97.77 // qE2.3		ENSMUSG00000064302	December 2011 (Mouse Genome Sequencing Consortium and NCBI 38)	IPR000357 // HEAT // 2.0E-9///IPR000357 // HEAT // 4.7E-6///IPR000357 // HEAT // 4.6E-6///IPR000357 // HEAT // 2.4E-9///IPR000357 // HEAT // 5.6E-6///IPR000357 // HEAT // 5.5E-6///IPR024395 // CLASP N-terminal domain // 1.1E-16///IPR024395 // CLASP N-terminal domain // 1.0E-42///IPR024395 // CLASP N-terminal domain // 1.3E-16///IPR024395 // CLASP N-terminal domain // 1.2E-42	1923957			NP_001074745///NP_083985///NP_808216	NM_001081276///NM_029709///NM_177548	BB190028	GenBank	Consensus sequence	A5D6Q8///B2RY22///J3QP81///E9Q6L0///E9QNY9///E9QKH0///Q3TPM6///Q80TV8	gb:BB190028 /DB_XREF=gi:16270696 /DB_XREF=BB190028 /CLONE=A330058D09 /FEA=mRNA /CNT=23 /TID=Mm.23141.2 /TIER=ConsEnd /STK=6 /UG=Mm.23141 /LL=76707 /UG_GENE=Clasp1-pending /UG_TITLE=CLIP associating protein 1	AK031181 // Mus musculus 13 days embryo forelimb cDNA, RIKEN full-length enriched library, clone:5930424F13 product:CLIP associating protein 1, full insert sequence. // gb // 11 // ---///BC094432 // Mus musculus CLIP associating protein 1, mRNA (cDNA clone MGC:122964 IMAGE:30674963), complete cds. // gb // 11 // ---///BC158064 // Mus musculus CLIP associating protein 1, mRNA (cDNA clone MGC:18986…	Mm.23141.2	full length	Mm.138740	Mm.23141
1442625_at	9.94044	21.5572	0	1.08938	1.08938	2.12783	P	P								chr14:45526178-45526817 (-) // 77.66 // qC1			December 2011 (Mouse Genome Sequencing Consortium and NCBI 38)							BG070581	GenBank	Consensus sequence		gb:BG070581 /DB_XREF=gi:12553150 /DB_XREF=H3088H06-3 /CLONE=H3088H06 /FEA=EST /CNT=4 /TID=Mm.157379.1 /TIER=ConsEnd /STK=3 /UG=Mm.157379 /UG_TITLE=ESTs	BG070581 // /DB_XREF=H3088H06-3 /CLONE=H3088H06 // gb // --- // ---	Mm.157379.1	est	Mm.410496	Mm.157379
1445188_at	3.90063	8.44786	0	1.08747	1.08747	2.12502	P	P								chr12:78537762-78538470 (+) // 62.6 // qC3			December 2011 (Mouse Genome Sequencing Consortium and NCBI 38)							BG072151	GenBank	Consensus sequence		gb:BG072151 /DB_XREF=gi:12554720 /DB_XREF=H3107C12-3 /CLONE=H3107C12 /FEA=EST /CNT=3 /TID=Mm.173907.1 /TIER=ConsEnd /STK=2 /UG=Mm.173907 /UG_TITLE=ESTs	BG072151 // /DB_XREF=H3107C12-3 /CLONE=H3107C12 // gb // --- // ---	Mm.173907.1			Mm.173907
1457190_at	8.63725	18.689	0	1.08614	1.08614	2.12305	P	P											December 2011 (Mouse Genome Sequencing Consortium and NCBI 38)							BQ176442	GenBank	Consensus sequence		gb:BQ176442 /DB_XREF=gi:20351934 /DB_XREF=UI-M-DJ2-bwf-j-09-0-UI.s1 /CLONE=UI-M-DJ2-bwf-j-09-0-UI /FEA=EST /CNT=5 /TID=Mm.184284.1 /TIER=ConsEnd /STK=5 /UG=Mm.184284 /UG_TITLE=ESTs	AK084184 // Mus musculus 12 days embryo eyeball cDNA, RIKEN full-length enriched library, clone:D230005M19 product:unclassifiable, full insert sequence. // gb // 11 // ---///n271706 // accn=AK084184 class=mRNAlike lncRNA name=Mouse noncoding transcript ref=FANTOM3 transcriptId=D230005M19 cpcScore=-1.1362300 cnci=-0.3374087 // noncode // 11 // ---	Mm.184284.1		Mm.397620	Mm.184284
1428996_at	65.7268	141.779	0	1.08169	1.08169	2.11651	P	P	Pdp2	pyruvate dehyrogenase phosphatase catalytic subunit 2	382051	0006470 // protein dephosphorylation // not recorded///0035970 // peptidyl-threonine dephosphorylation // not recorded	0005739 // mitochondrion // inferred from direct assay///0005739 // mitochondrion // not recorded	0003824 // catalytic activity // inferred from electronic annotation///0004721 // phosphoprotein phosphatase activity // inferred from electronic annotation///0004722 // protein serine/threonine phosphatase activity // not recorded///0004724 // magnesium-dependent protein serine/threonine phosphatase activity // not recorded///0004741 // [pyruvate dehydrogenase (lipoamide)] phosphatase activity /…	GO:0006470|GO:0035970|GO:0005739|GO:0005739|GO:0003824|GO:0004721|GO:0004722|GO:0004724|GO:0004741|GO:0016787|GO:0046872	chr8:104595805-104596866 (+) // 83.04 // qD3	EC:3.1.3.43	ENSMUSG00000048371	December 2011 (Mouse Genome Sequencing Consortium and NCBI 38)	IPR001932 // Protein phosphatase 2C (PP2C)-like // 8.8E-39	1918878			NP_001019777	NM_001024606	AK014774	GenBank	Consensus sequence	Q504M2///Q5DTY5	gb:AK014774.1 /DB_XREF=gi:12852818 /FEA=mRNA /CNT=19 /TID=Mm.83644.1 /TIER=Stack /STK=15 /UG=Mm.83644 /LL=71628 /UG_GENE=4833426J09Rik /UG_TITLE=RIKEN cDNA 4833426J09 gene /DEF=Mus musculus 0 day neonate head cDNA, RIKEN full-length enriched library, clone:4833426J09:unclassifiable transcript, full insert sequence.	AK014774 // Mus musculus 0 day neonate head cDNA, RIKEN full-length enriched library, clone:4833426J09 product:unclassifiable, full insert sequence. // gb // 11 // ---///AK144944 // Mus musculus mammary gland RCB-0526 Jyg-MC(A) cDNA, RIKEN full-length enriched library, clone:G830011I22 product:unclassifiable, full insert sequence. // gb // 10 // ---///BC094946 // Mus musculus RIKEN cDNA 4833426J0…	Mm.83644.1	est///full length	Mm.290750///Mm.393987	Mm.83644
1453123_at	13.7257	29.5985	0	1.08124	1.08124	2.11586	P	P	Sf3b2	splicing factor 3b, subunit 2	319322		0005634 // nucleus // not recorded///0005681 // spliceosomal complex // not recorded///0005689 // U12-type spliceosomal complex // not recorded///0071013 // catalytic step 2 spliceosome // not recorded	0003676 // nucleic acid binding // inferred from electronic annotation///0005515 // protein binding // inferred from physical interaction	GO:0005634|GO:0005681|GO:0005689|GO:0071013|GO:0003676|GO:0005515	chr19:5283968-5295424 (-) // 89.18 // qA			December 2011 (Mouse Genome Sequencing Consortium and NCBI 38)		2441856		mRNA_processing_binding_Reactome // GenMAPP	NP_084385	NM_030109	BF022081	GenBank	Consensus sequence	Q3UAI4///Q3UBH2///Q3UJB0///Q3UQU5///Q80W39///Q8BL33///Q9CS24	gb:BF022081 /DB_XREF=gi:10753413 /DB_XREF=uy46e09.y1 /CLONE=IMAGE:3662632 /FEA=mRNA /CNT=110 /TID=Mm.196532.1 /TIER=ConsEnd /STK=0 /UG=Mm.196532 /LL=78505 /UG_GENE=2810441F20Rik /UG_TITLE=RIKEN cDNA 2810441F20 gene	BC026365 // Mus musculus splicing factor 3b, subunit 2, mRNA (cDNA clone IMAGE:3662632), with apparent retained intron. // gb // 11 // ---	Mm.196532.1	full length	Mm.196532	Mm.196532
1430301_at	47.9939	103.436	0	1.08041	1.08041	2.11463	P	P	Stxbp5	syntaxin binding protein 5 (tomosyn)	78808	0006810 // transport // inferred from electronic annotation///0006887 // exocytosis // inferred from direct assay///0007409 // axonogenesis // traceable author statement///0015031 // protein transport // inferred from electronic annotation///0016192 // vesicle-mediated transport // inferred from electronic annotation///0017157 // regulation of exocytosis // inferred from direct assay///0045921 //…	0005737 // cytoplasm // inferred from electronic annotation///0005886 // plasma membrane // inferred from electronic annotation///0005892 // acetylcholine-gated channel complex // inferred from direct assay///0016020 // membrane // inferred from electronic annotation///0016021 // integral to membrane // inferred from electronic annotation///0030141 // secretory granule // non-traceable author sta…	0005515 // protein binding // inferred from physical interaction///0017075 // syntaxin-1 binding // inferred from direct assay///0017075 // syntaxin-1 binding // inferred from physical interaction///0017075 // syntaxin-1 binding // not recorded///0019905 // syntaxin binding // inferred from physical interaction	GO:0006810|GO:0006887|GO:0007409|GO:0015031|GO:0016192|GO:0017157|GO:0045921|GO:0005737|GO:0005886|GO:0005892|GO:0016020|GO:0016021|GO:0030141|GO:0005515|GO:0017075|GO:0017075|GO:0017075|GO:0019905	chr10:9755550-9756995 (-) // 99.93 // qA1		ENSMUSG00000019790	December 2011 (Mouse Genome Sequencing Consortium and NCBI 38)	IPR001680 // WD40 repeat // 5.0E-7///IPR001680 // WD40 repeat // 2.9E-7///IPR013577 // Lethal giant larvae homologue 2 // 4.4E-47///IPR013905 // Lethal giant larvae (Lgl)-like, C-terminal // 1.9E-8	1926058			NP_001074813	NM_001081344///NM_030191	AK002951	GenBank	Consensus sequence	Q8K400///D3Z079	gb:AK002951.1 /DB_XREF=gi:12833308 /FEA=mRNA /CNT=18 /TID=Mm.152102.1 /TIER=ConsEnd /STK=2 /UG=Mm.152102 /LL=74101 /UG_GENE=0710001E20Rik /UG_TITLE=RIKEN cDNA 0710001E20 gene /DEF=Mus musculus adult male brain cDNA, RIKEN full-length enriched library, clone:0710001E20:unclassifiable transcript, full insert sequence.	AK002951 // Mus musculus adult male brain cDNA, RIKEN full-length enriched library, clone:0710001E20 product:unclassifiable, full insert sequence. // gb // 11 // ---///ENSMUST00000038213 // cdna:known chromosome:GRCm38:10:9755547:9900683:-1 gene:ENSMUSG00000019790 gene_biotype:protein_coding transcript_biotype:protein_coding // ensembl // 11 // ---///n297616 // accn=AK002951 class=mRNAlike lncRNA…	Mm.152102.1	est///full length	Mm.331751///Mm.411099///Mm.473447	Mm.152102
1456830_at	29.4165	63.1199	0	1.07407	1.07407	2.10536	P	P	Ppp1r2	protein phosphatase 1, regulatory (inhibitor) subunit 2	66849	0005975 // carbohydrate metabolic process // inferred from electronic annotation///0005977 // glycogen metabolic process // inferred from electronic annotation///0009966 // regulation of signal transduction // inferred from electronic annotation///0043086 // negative regulation of catalytic activity // inferred from electronic annotation///0043666 // regulation of phosphoprotein phosphatase activ…		0004864 // protein phosphatase inhibitor activity // inferred from electronic annotation///0005515 // protein binding // inferred from electronic annotation	GO:0005975|GO:0005977|GO:0009966|GO:0043086|GO:0043666|GO:0004864|GO:0005515	chr16:31251540-31252205 (-) // 86.53 // qB2	EC:3.1.3.16	ENSMUSG00000047714	December 2011 (Mouse Genome Sequencing Consortium and NCBI 38)	IPR007062 // Protein phosphatase inhibitor 2 (IPP-2) // 1.2E-62	1914099			NP_080076	NM_025800	BB542221	GenBank	Consensus sequence	Q9DCL8///Q9CT86	gb:BB542221 /DB_XREF=gi:15412374 /DB_XREF=BB542221 /CLONE=E130119E11 /FEA=EST /CNT=7 /TID=Mm.36652.1 /TIER=ConsEnd /STK=7 /UG=Mm.36652 /UG_TITLE=ESTs	AK017283 // Mus musculus 6 days neonate head cDNA, RIKEN full-length enriched library, clone:5430408E15 product:inferred: protein phosphatase 1, regulatory (inhibitor) 2, full insert sequence. // gb // 11 // ---///AK053657 // Mus musculus 0 day neonate eyeball cDNA, RIKEN full-length enriched library, clone:E130119E11 product:protein phosphatase 1, regulatory (inhibitor) subunit 2, full insert se…	Mm.36652.1	est///full length	Mm.291593///Mm.301509///Mm.396336///Mm.399399///Mm.444708///Mm.458917///Mm.460403///Mm.467909	Mm.36652
1457497_at	12.0666	25.8738	0	1.07306	1.07306	2.1039	P	P								chr10:108806670-108807367 (-) // 95.99 // qD1			December 2011 (Mouse Genome Sequencing Consortium and NCBI 38)							BB358710	GenBank	Consensus sequence		gb:BB358710 /DB_XREF=gi:15411658 /DB_XREF=BB358710 /CLONE=C030032K10 /FEA=EST /CNT=4 /TID=Mm.208450.1 /TIER=ConsEnd /STK=4 /UG=Mm.208450 /UG_TITLE=ESTs	AK047769 // Mus musculus adult male corpus striatum cDNA, RIKEN full-length enriched library, clone:C030032K10 product:unclassifiable, full insert sequence. // gb // 10 // ---///n275820 // accn=AK047769 class=mRNAlike lncRNA name=Mouse noncoding transcript ref=FANTOM3 transcriptId=C030032K10 cpcScore=0.3459620 cnci=-0.3097204 // noncode // 10 // ---	Mm.208450.1			Mm.208450
1453179_at	16.2177	34.6716	0	1.06878	1.06878	2.09766	P	P	Acer3	alkaline ceramidase 3	66190	0006672 // ceramide metabolic process // inferred from electronic annotation///0008284 // positive regulation of cell proliferation // not recorded///0046512 // sphingosine biosynthetic process // not recorded///0071602 // phytosphingosine biosynthetic process // not recorded	0000139 // Golgi membrane // inferred from electronic annotation///0005783 // endoplasmic reticulum // inferred from electronic annotation///0005789 // endoplasmic reticulum membrane // inferred from electronic annotation///0005794 // Golgi apparatus // inferred from electronic annotation///0016020 // membrane // inferred from electronic annotation///0016021 // integral to membrane // inferred fr…	0016787 // hydrolase activity // inferred from electronic annotation///0016811 // hydrolase activity, acting on carbon-nitrogen (but not peptide) bonds, in linear amides // inferred from electronic annotation///0070774 // phytoceramidase activity // not recorded	GO:0006672|GO:0008284|GO:0046512|GO:0071602|GO:0000139|GO:0005783|GO:0005789|GO:0005794|GO:0016020|GO:0016021|GO:0030173|GO:0030176|GO:0016787|GO:0016811|GO:0070774	chr7:98215537-98309538 (-) // 92.11 // qE1	EC:3.5.1.23	ENSMUSG00000030760	December 2011 (Mouse Genome Sequencing Consortium and NCBI 38)	IPR008901 // Ceramidase // 8.8E-89///IPR008901 // Ceramidase // 5.6E-63///IPR008901 // Ceramidase // 2.0E-66	1913440			NP_079684	NM_025408	BE573407	GenBank	Consensus sequence	Q9D099///D3YTU8///Q8CIG2	gb:BE573407 /DB_XREF=gi:9817127 /DB_XREF=601333073F2 /CLONE=IMAGE:3710490 /FEA=mRNA /CNT=32 /TID=Mm.195617.1 /TIER=ConsEnd /STK=0 /UG=Mm.195617 /LL=66190 /UG_GENE=1110057L18Rik /UG_TITLE=RIKEN cDNA 1110057L18 gene	AK080977 // Mus musculus 4 days neonate thymus cDNA, RIKEN full-length enriched library, clone:B630006F09 product:ALKALINE PHYTOCERAMIDASE (EC 3.5.1.-) (APHC) (ALKALINE CERAMIDASE) homolog [Mus musculus], full insert sequence. // gb // 10 // ---///AK162403 // Mus musculus adult male diencephalon cDNA, RIKEN full-length enriched library, clone:9330157J19 product:phytoceramidase, alkaline, full ins…	Mm.195617.1	est///full length	Mm.334041///Mm.399775	Mm.195617
1441546_at	19.0741	40.7638	0	1.06827	1.06827	2.09692	P	P	Mpp6	membrane protein, palmitoylated 6 (MAGUK p55 subfamily member 6)	56524	0046939 // nucleotide phosphorylation // inferred from sequence or structural similarity	0005886 // plasma membrane // inferred from direct assay///0016020 // membrane // inferred from electronic annotation///0016021 // integral to membrane // inferred from sequence or structural similarity	0004385 // guanylate kinase activity // inferred from sequence or structural similarity///0005515 // protein binding // inferred from physical interaction///0030165 // PDZ domain binding // not recorded	GO:0046939|GO:0005886|GO:0016020|GO:0016021|GO:0004385|GO:0005515|GO:0030165	chr6:50113134-50113802 (+) // 100.0 // qB2.3			December 2011 (Mouse Genome Sequencing Consortium and NCBI 38)					NP_001158205///NP_001158206///NP_064323	NM_001164733///NM_001164734///NM_008016///NM_019939	BB464777	GenBank	Consensus sequence	Q9JLB0///B9EHZ5///Q3TPA2///Q3UN60///Q6NSS8///Q811G2///Q8BP37	gb:BB464777 /DB_XREF=gi:16427024 /DB_XREF=BB464777 /CLONE=D130094K04 /FEA=EST /CNT=4 /TID=Mm.212279.1 /TIER=ConsEnd /STK=4 /UG=Mm.212279 /UG_TITLE=ESTs	AK164390 // Mus musculus 12 days embryo spinal ganglion cDNA, RIKEN full-length enriched library, clone:D130094K04 product:membrane protein, palmitoylated 6 (MAGUK p55 subfamily member 6), full insert sequence. // gb // 11 // ---	Mm.212279.1	full length	Mm.41288	Mm.212279
1421236_at	41.0735	87.7331	0	1.06751	1.06751	2.09581	P	P	Ripk2	receptor (TNFRSF)-interacting serine-threonine kinase 2	192656	0001961 // positive regulation of cytokine-mediated signaling pathway // inferred from mutant phenotype///0002250 // adaptive immune response // inferred from mutant phenotype///0002827 // positive regulation of T-helper 1 type immune response // inferred from mutant phenotype///0006468 // protein phosphorylation // inferred from electronic annotation///0006915 // apoptotic process // inferred fr…	0005622 // intracellular // inferred from electronic annotation///0005737 // cytoplasm // not recorded///0005829 // cytosol // traceable author statement	0000166 // nucleotide binding // inferred from electronic annotation///0004672 // protein kinase activity // inferred from electronic annotation///0004674 // protein serine/threonine kinase activity // inferred from electronic annotation///0004713 // protein tyrosine kinase activity // inferred from electronic annotation///0004715 // non-membrane spanning protein tyrosine kinase activity // infer…	GO:0001961|GO:0002250|GO:0002827|GO:0006468|GO:0006915|GO:0007249|GO:0016310|GO:0031398|GO:0031663|GO:0032722|GO:0032729|GO:0032743|GO:0032755|GO:0032760|GO:0032874|GO:0033091|GO:0034134|GO:0034142|GO:0042098|GO:0042981|GO:0043065|GO:0043123|GO:0043123|GO:0043281|GO:0043330|GO:0045087|GO:0045627|GO:0046330|GO:0046641|GO:0050830|GO:0050852|GO:0051092|GO:0070374|GO:0070374|GO:0070427|GO:0070431|GO:…	chr4:16122746-16163647 (-) // 96.87 // qA2	EC:2.7.10.2///EC:2.7.11.1	ENSMUSG00000041135	December 2011 (Mouse Genome Sequencing Consortium and NCBI 38)	IPR000719 // Protein kinase, catalytic domain // 5.8E-48///IPR001245 // Serine-threonine/tyrosine-protein kinase catalytic domain // 2.1E-47///IPR001315 // Caspase Recruitment // 3.9E-22	1891456			NP_620402	NM_138952	NM_138952	GenBank	Consensus sequence	Q547H1///P58801///A1A4B5	gb:BI664861 /DB_XREF=gi:15579081 /DB_XREF=603288281F1 /CLONE=IMAGE:5322165 /FEA=FLmRNA /CNT=25 /TID=Mm.112765.1 /TIER=ConsEnd /STK=0 /UG=Mm.112765 /LL=192656 /UG_GENE=Ripk2 /UG_TITLE=receptor (TNFRSF)-interacting serine-threonine kinase 2 /FL=gb:NM_138952.1 gb:AF461040.1	AF461040 // Mus musculus receptor-interacting protein 2 (Rip2) mRNA, complete cds. // gb // --- // chr4:16123553-16163396(-)///AF487539 // Mus musculus protein kinase RICK (Ripk2) mRNA, complete cds. // gb // --- // chr4:16123553-16163396(-)///AK159593 // Mus musculus osteoclast-like cell cDNA, RIKEN full-length enriched library, clone:I420025E11 product:receptor (TNFRSF)-interacting serine-threo…	Mm.112765.1	full length	Mm.112765	Mm.112765
1437188_at	21.8397	46.5362	0	1.064	1.064	2.09072	P	P	Gabbr1	gamma-aminobutyric acid (GABA) B receptor, 1	54393	0001649 // osteoblast differentiation // not recorded///0007165 // signal transduction // inferred from electronic annotation///0007186 // G-protein coupled receptor signaling pathway // not recorded///0007193 // adenylate cyclase-inhibiting G-protein coupled receptor signaling pathway // inferred from sequence or structural similarity///0007194 // negative regulation of adenylate cyclase activit…	0005615 // extracellular space // not recorded///0005737 // cytoplasm // inferred from direct assay///0005789 // endoplasmic reticulum membrane // not recorded///0005886 // plasma membrane // inferred from electronic annotation///0005887 // integral to plasma membrane // inferred from sequence or structural similarity///0008021 // synaptic vesicle // not recorded///0016020 // membrane // inferred…	0004871 // signal transducer activity // inferred from electronic annotation///0004930 // G-protein coupled receptor activity // inferred from electronic annotation///0004965 // G-protein coupled GABA receptor activity // not recorded///0005515 // protein binding // inferred from physical interaction///0008134 // transcription factor binding // not recorded	GO:0001649|GO:0007165|GO:0007186|GO:0007193|GO:0007194|GO:0007214|GO:0008285|GO:0014048|GO:0014049|GO:0014053|GO:0030817|GO:0032811|GO:0033602|GO:0050805|GO:0060124|GO:0005615|GO:0005737|GO:0005789|GO:0005886|GO:0005887|GO:0008021|GO:0016020|GO:0016021|GO:0030054|GO:0030673|GO:0031966|GO:0038037|GO:0038039|GO:0042734|GO:0043005|GO:0043025|GO:0043197|GO:0043198|GO:0043231|GO:0045121|GO:0045202|GO:…	chr17:37048792-37049469 (+) // 79.94 // qB1		ENSMUSG00000024462	December 2011 (Mouse Genome Sequencing Consortium and NCBI 38)	IPR000436 // Sushi/SCR/CCP // 1.2E-8///IPR000436 // Sushi/SCR/CCP // 3.1E-12	1860139		GPCRDB_Class_A_Rhodopsin-like // GenMAPP///GPCRDB_Class_C_Metabotropic_glutamate_pheromone // GenMAPP///GPCRDB_Other // GenMAPP	NP_062312	NM_019439	BM114422	GenBank	Consensus sequence	Q3TWR2///Q9WV18///Q8CAF8	gb:BM114422 /DB_XREF=gi:17077440 /DB_XREF=L0804E08-3 /CLONE=L0804E08 /FEA=EST /CNT=27 /TID=Mm.32191.5 /TIER=Stack /STK=23 /UG=Mm.32191 /LL=54393 /UG_GENE=Gabbr1 /UG_TITLE=gamma-aminobutyric acid (GABA-B) receptor, 1	AK134754 // Mus musculus adult male medulla oblongata cDNA, RIKEN full-length enriched library, clone:6330549C19 product:gamma-aminobutyric acid (GABA-B) receptor, 1, full insert sequence. // gb // 11 // ---///AK159584 // Mus musculus osteoclast-like cell cDNA, RIKEN full-length enriched library, clone:I420024P11 product:gamma-aminobutyric acid (GABA-B) receptor, 1, full insert sequence. // gb //…	Mm.32191.5	est///full length	Mm.32191///Mm.412768	Mm.32191
1415865_s_at	113.48	241.791	0	1.06391	1.06391	2.09059	P	P	Bpgm	2,3-bisphosphoglycerate mutase	12183	0006096 // glycolysis // inferred from electronic annotation///0008152 // metabolic process // inferred from electronic annotation///0048821 // erythrocyte development // not recorded		0003824 // catalytic activity // inferred from electronic annotation///0004082 // bisphosphoglycerate mutase activity // inferred from electronic annotation///0004083 // bisphosphoglycerate 2-phosphatase activity // inferred from electronic annotation///0004619 // phosphoglycerate mutase activity // inferred from electronic annotation///0016787 // hydrolase activity // inferred from electronic an…	GO:0006096|GO:0008152|GO:0048821|GO:0003824|GO:0004082|GO:0004083|GO:0004619|GO:0016787|GO:0016853|GO:0016868	chr6:34476301-34505610 (+) // 98.56 // qB1	EC:3.1.3.13///EC:5.4.2.1///EC:5.4.2.4	ENSMUSG00000038871	December 2011 (Mouse Genome Sequencing Consortium and NCBI 38)	IPR013078 // Histidine phosphatase superfamily, clade-1 // 3.8E-45	1098242			NP_031589	NM_007563	NM_007563	GenBank	Consensus sequence	P15327///Q3TAQ8///D3YUE8///D3YYH3///D3Z223	gb:BC004589.1 /DB_XREF=gi:13435441 /FEA=FLmRNA /CNT=295 /TID=Mm.22706.1 /TIER=FL+Stack /STK=193 /UG=Mm.22706 /LL=12183 /UG_GENE=Bpgm /DEF=Mus musculus, 2,3-bisphosphoglycerate mutase, clone MGC:6263 IMAGE:3587820, mRNA, complete cds. /PROD=2,3-bisphosphoglycerate mutase /FL=gb:BC004589.1 gb:NM_007563.1	AK043412 // Mus musculus 7 days neonate cerebellum cDNA, RIKEN full-length enriched library, clone:A730093K24 product:2,3-bisphosphoglycerate mutase, full insert sequence. // gb // 11 // ---///AK078119 // Mus musculus adult male medulla oblongata cDNA, RIKEN full-length enriched library, clone:6330513J17 product:2,3-bisphosphoglycerate mutase, full insert sequence. // gb // 11 // ---///AK171685 /…	Mm.22706.1	est///full length	Mm.282863///Mm.431390///Mm.440661	Mm.22706
1457528_at	33.9244	72.2739	0	1.06374	1.06374	2.09035	P	P	Slc4a7	solute carrier family 4, sodium bicarbonate cotransporter, member 7	218756	0006810 // transport // inferred from electronic annotation///0006811 // ion transport // inferred from electronic annotation///0006814 // sodium ion transport // inferred from electronic annotation///0006820 // anion transport // inferred from electronic annotation///0007601 // visual perception // inferred from mutant phenotype///0021747 // cochlear nucleus development // inferred from mutant p…	0005737 // cytoplasm // inferred from direct assay///0005886 // plasma membrane // inferred from electronic annotation///0016020 // membrane // inferred from electronic annotation///0016021 // integral to membrane // inferred from electronic annotation///0016323 // basolateral plasma membrane // inferred from direct assay///0016323 // basolateral plasma membrane // not recorded///0016324 // apica…	0005215 // transporter activity // inferred from electronic annotation///0005452 // inorganic anion exchanger activity // inferred from electronic annotation///0008509 // anion transmembrane transporter activity // inferred from electronic annotation///0015293 // symporter activity // inferred from electronic annotation	GO:0006810|GO:0006811|GO:0006814|GO:0006820|GO:0007601|GO:0021747|GO:0046666|GO:0060117|GO:0060219|GO:0061299|GO:0005737|GO:0005886|GO:0016020|GO:0016021|GO:0016323|GO:0016323|GO:0016324|GO:0016324|GO:0031410|GO:0032420|GO:0042995|GO:0005215|GO:0005452|GO:0008509|GO:0015293	chr14:14766509-14767167 (+) // 88.15 // qA1			December 2011 (Mouse Genome Sequencing Consortium and NCBI 38)		2443878			NP_001028442	NM_001033270	BB454531	GenBank	Consensus sequence	Q8BTY2///D3Y272///D3Y273///E3UVT8///E3UVT9///F8VQC9///H6WZ45///H6WZF5///I1VGT4///I1VGT5///I1VGT6///J7H931///J9RDH0///J9RV59///J9RZB2///J9S4N6///J9S7F7///Q8BWZ4///Q9JL09	gb:BB454531 /DB_XREF=gi:16425872 /DB_XREF=BB454531 /CLONE=D130032N08 /FEA=EST /CNT=4 /TID=Mm.207775.1 /TIER=ConsEnd /STK=4 /UG=Mm.207775 /UG_TITLE=ESTs, Weakly similar to T14031 sodium bicarbonate cotransporter, pancreatic - mouse (M.musculus)	AK051311 // Mus musculus 12 days embryo spinal ganglion cDNA, RIKEN full-length enriched library, clone:D130032N08 product:unclassifiable, full insert sequence. // gb // 11 // ---///n272244 // accn=AK051311 class=mRNAlike lncRNA name=Mouse noncoding transcript ref=FANTOM3 transcriptId=D130032N08 cpcScore=1.6545000 cnci=-0.3978715 // noncode // 11 // ---	Mm.207775.1	full length	Mm.258893	Mm.207775
1448904_at	233.963	497.284	0	1.06039	1.06039	2.08549	P	P	Fam3c	family with sequence similarity 3, member C	27999	0007275 // multicellular organismal development // inferred from electronic annotation	0005576 // extracellular region // inferred from electronic annotation///0005794 // Golgi apparatus // not recorded///0016023 // cytoplasmic membrane-bounded vesicle // inferred from electronic annotation///0031410 // cytoplasmic vesicle // inferred from electronic annotation		GO:0007275|GO:0005576|GO:0005794|GO:0016023|GO:0031410	chr6:22306519-22356164 (-) // 94.64 // qA3.1		ENSMUSG00000029672	December 2011 (Mouse Genome Sequencing Consortium and NCBI 38)		107892			NP_613053	NM_138587	AK016470	GenBank	Consensus sequence	Q91VU0///E9Q0W5///E9Q6F0///G3X9I1///Q6NSU0	gb:AK016470.1 /DB_XREF=gi:12855217 /FEA=FLmRNA /CNT=112 /TID=Mm.27673.1 /TIER=Stack /STK=12 /UG=Mm.27673 /LL=27999 /UG_GENE=D6Wsu176e /UG_TITLE=DNA segment, Chr 6, Wayne State University 176, expressed /DEF=Mus musculus adult male testis cDNA, RIKEN full-length enriched library, clone:4931421H18:DNA segment, Chr 6, Wayne State University 176, expressed, full insert sequence. /FL=gb:BC009086.1 gb:…	AK016470 // Mus musculus adult male testis cDNA, RIKEN full-length enriched library, clone:4931421H18 product:unclassifiable, full insert sequence. // gb // 11 // ---///AK154498 // Mus musculus NOD-derived CD11c +ve dendritic cells cDNA, RIKEN full-length enriched library, clone:F630040H22 product:Protein FAM3C precursor, full insert sequence. // gb // 10 // ---///AY424275 // Mus musculus FAM3C (…	Mm.27673.1	est///full length	Mm.485232///Mm.490307	Mm.27673
1439006_x_at	23.3449	49.498	0	1.05686	1.05686	2.0804	P	P	Tmem255a	transmembrane protein 255A	245386		0016020 // membrane // inferred from electronic annotation///0016021 // integral to membrane // inferred from electronic annotation		GO:0016020|GO:0016021	chrX:38197296-38198095 (-) // 97.31 // qA3.3		ENSMUSG00000036502	December 2011 (Mouse Genome Sequencing Consortium and NCBI 38)		3045722			NP_766518	NM_172930	BB093996	GenBank	Consensus sequence	Q8BHW5///Q8BHS0	gb:BB093996 /DB_XREF=gi:8677245 /DB_XREF=BB093996 /CLONE=9430044M03 /FEA=EST /CNT=176 /TID=Mm.72979.2 /TIER=Stack /STK=8 /UG=Mm.72979 /UG_TITLE=ESTs	BC062956 // Mus musculus family with sequence similarity 70, member A, mRNA (cDNA clone MGC:86163 IMAGE:30550174), complete cds. // gb // 11 // ---///ENSMUST00000066498 // cdna:known chromosome:GRCm38:X:38197306:38252439:-1 gene:ENSMUSG00000036502 gene_biotype:protein_coding transcript_biotype:protein_coding // ensembl // 11 // ---///ENSMUST00000089054 // cdna:known chromosome:GRCm38:X:38197306:3…	Mm.72979.2	est///full length	Mm.472221///Mm.72979	Mm.72979
1438100_at	8.45104	17.8899	0	1.05454	1.05454	2.07706	P	P	Rabl6	RAB, member of RAS oncogene family-like 6	227624	0007264 // small GTPase mediated signal transduction // inferred from electronic annotation	0005622 // intracellular // inferred from electronic annotation///0005634 // nucleus // inferred from electronic annotation///0005737 // cytoplasm // not recorded///0005813 // centrosome // not recorded	0000166 // nucleotide binding // inferred from electronic annotation///0005525 // GTP binding // inferred from electronic annotation	GO:0007264|GO:0005622|GO:0005634|GO:0005737|GO:0005813|GO:0000166|GO:0005525	chr2:25606184-25607398 (-) // 82.65 // qA3			December 2011 (Mouse Genome Sequencing Consortium and NCBI 38)		2442633			NP_001019787	NM_001024616	BB021749	GenBank	Consensus sequence	Q5U3K5	gb:BB021749 /DB_XREF=gi:16257716 /DB_XREF=BB021749 /CLONE=5330407G09 /FEA=EST /CNT=14 /TID=Mm.170365.1 /TIER=Stack /STK=12 /UG=Mm.170365 /UG_TITLE=ESTs	AK077311 // Mus musculus adult male pituitary gland cDNA, RIKEN full-length enriched library, clone:5330407G09 product:unclassifiable, full insert sequence. // gb // 11 // ---///AK081397 // Mus musculus 16 days embryo head cDNA, RIKEN full-length enriched library, clone:C130013O20 product:unclassifiable, full insert sequence. // gb // 11 // ---///n275622 // accn=AK081397 class=mRNAlike lncRNA nam…	Mm.170365.1	full length	Mm.29600///Mm.443064	Mm.170365
1445743_at	6.34887	13.4338	0	1.05389	1.05389	2.07612	P	P	E330024J20Rik	RIKEN cDNA E330024J20 gene	320654					chr5:90936478-90937654 (+) // 57.5 // qE1			December 2011 (Mouse Genome Sequencing Consortium and NCBI 38)		2444460					BB556624	GenBank	Consensus sequence		gb:BB556624 /DB_XREF=gi:16448706 /DB_XREF=BB556624 /CLONE=E330024J20 /FEA=EST /CNT=3 /TID=Mm.153030.1 /TIER=ConsEnd /STK=2 /UG=Mm.153030 /UG_TITLE=ESTs, Weakly similar to S12207 hypothetical protein (M.musculus)	AK087815 // Mus musculus 2 days pregnant adult female ovary cDNA, RIKEN full-length enriched library, clone:E330024J20 product:unclassifiable, full insert sequence. // gb // 11 // ---///n267548 // accn=AK087815 class=mRNAlike lncRNA name=Mouse noncoding transcript ref=FANTOM3 transcriptId=E330024J20 cpcScore=0.4921400 cnci=-0.3409936 // noncode // 11 // ---	Mm.153030.1		Mm.487764	Mm.153030
1457366_at	20.0495	42.3083	0	1.04997	1.04997	2.07048	P	P	Cdc40	cell division cycle 40	71713	0006397 // mRNA processing // inferred from electronic annotation///0008380 // RNA splicing // inferred from electronic annotation	0005634 // nucleus // inferred from electronic annotation///0005681 // spliceosomal complex // inferred from electronic annotation///0071013 // catalytic step 2 spliceosome // not recorded		GO:0006397|GO:0008380|GO:0005634|GO:0005681|GO:0071013	chr10:40845161-40846254 (-) // 95.61 // qB1			December 2011 (Mouse Genome Sequencing Consortium and NCBI 38)		1918963		mRNA_processing_binding_Reactome // GenMAPP	NP_082155	NM_027879	BG072424	GenBank	Consensus sequence	Q9DC48///Q3UXN9///Q6P8J8	gb:BG072424 /DB_XREF=gi:12554993 /DB_XREF=H3110D02-3 /CLONE=H3110D02 /FEA=EST /CNT=6 /TID=Mm.164615.1 /TIER=ConsEnd /STK=4 /UG=Mm.164615 /UG_TITLE=ESTs	AK040680 // Mus musculus adult male aorta and vein cDNA, RIKEN full-length enriched library, clone:A530014E20 product:PRE-MRNA SPLICING FACTOR PRP17 homolog [Mus musculus], full insert sequence. // gb // 11 // ---///AK136292 // Mus musculus adult male cortex cDNA, RIKEN full-length enriched library, clone:7730401N24 product:cell division cycle 40 homolog (yeast), full insert sequence. // gb // 11…	Mm.164615.1	full length	Mm.46063	Mm.164615
1436317_at	41.4812	87.4925	0	1.0493	1.0493	2.06952	P	P	Pgap1	post-GPI attachment to proteins 1	241062	0006505 // GPI anchor metabolic process // inferred from electronic annotation///0006506 // GPI anchor biosynthetic process // not recorded///0006810 // transport // inferred from electronic annotation///0006886 // intracellular protein transport // inferred from electronic annotation///0007605 // sensory perception of sound // inferred from mutant phenotype///0009880 // embryonic pattern specifi…	0005783 // endoplasmic reticulum // not recorded///0005789 // endoplasmic reticulum membrane // inferred from electronic annotation///0016020 // membrane // inferred from electronic annotation///0016021 // integral to membrane // inferred from electronic annotation///0031227 // intrinsic to endoplasmic reticulum membrane // inferred from electronic annotation	0004518 // nuclease activity // not recorded///0016787 // hydrolase activity // inferred from electronic annotation///0016788 // hydrolase activity, acting on ester bonds // inferred from electronic annotation///0042578 // phosphoric ester hydrolase activity // not recorded	GO:0006505|GO:0006506|GO:0006810|GO:0006886|GO:0007605|GO:0009880|GO:0009880|GO:0009948|GO:0009948|GO:0015031|GO:0015798|GO:0021871|GO:0021871|GO:0060322|GO:0060322|GO:0090305|GO:0005783|GO:0005789|GO:0016020|GO:0016021|GO:0031227|GO:0004518|GO:0016787|GO:0016788|GO:0042578	chr1:54474928-54476718 (-) // 98.12 // qC1.1		ENSMUSG00000073678	December 2011 (Mouse Genome Sequencing Consortium and NCBI 38)	IPR012908 // GPI inositol-deacylase PGAP1-like // 1.6E-81	2443342			NP_001156786	NM_001163314///NM_175508	BM115569	GenBank	Consensus sequence	Q3UUQ7///Q3UQY2///Q8BPZ2	gb:BM115569 /DB_XREF=gi:17078587 /DB_XREF=L0822A10-3 /CLONE=L0822A10 /FEA=EST /CNT=32 /TID=Mm.103539.1 /TIER=Stack /STK=9 /UG=Mm.103539 /UG_TITLE=ESTs	AK033485 // Mus musculus adult male colon cDNA, RIKEN full-length enriched library, clone:9030223K07 product:unclassifiable, full insert sequence. // gb // 10 // ---///AK081148 // Mus musculus 10 days neonate cerebellum cDNA, RIKEN full-length enriched library, clone:B930092N05 product:unclassifiable, full insert sequence. // gb // 11 // ---///ENSMUST00000097739 // cdna:known chromosome:GRCm38:1:…	Mm.103539.1	est///full length	Mm.103539///Mm.410111///Mm.483942	Mm.103539
1446620_at	8.69449	18.3024	0	1.04646	1.04646	2.06545	P	P								chr11:80495307-80495945 (-) // 87.81 // qB5			December 2011 (Mouse Genome Sequencing Consortium and NCBI 38)							BG066671	GenBank	Consensus sequence		gb:BG066671 /DB_XREF=gi:12549163 /DB_XREF=H3044G03-3 /CLONE=H3044G03 /FEA=EST /CNT=2 /TID=Mm.172790.1 /TIER=ConsEnd /STK=2 /UG=Mm.172790 /UG_TITLE=ESTs	BG066671 // /DB_XREF=H3044G03-3 /CLONE=H3044G03 // gb // --- // ---	Mm.172790.1			Mm.172790
1442532_at	19.4492	40.922	0	1.04576	1.04576	2.06445	P	M								chr19:28012206-28012896 (+) // 67.47 // qC1			December 2011 (Mouse Genome Sequencing Consortium and NCBI 38)							AW552788	GenBank	Consensus sequence		gb:AW552788 /DB_XREF=gi:7198211 /DB_XREF=L0217E10-3 /CLONE=L0217E10 /FEA=EST /CNT=4 /TID=Mm.103012.1 /TIER=ConsEnd /STK=3 /UG=Mm.103012 /UG_TITLE=ESTs	AW552788 // /DB_XREF=L0217E10-3 /CLONE=L0217E10 // gb // --- // ---	Mm.103012.1			Mm.103012
1426819_at	332.901	700.069	0	1.045	1.045	2.06336	P	P	Hipk3	homeodomain interacting protein kinase 3	15259	0000122 // negative regulation of transcription from RNA polymerase II promoter // inferred from sequence or structural similarity///0006351 // transcription, DNA-dependent // inferred from electronic annotation///0006355 // regulation of transcription, DNA-dependent // inferred from electronic annotation///0006468 // protein phosphorylation // not recorded///0006468 // protein phosphorylation //…	0005634 // nucleus // not recorded///0005634 // nucleus // inferred from sequence or structural similarity///0005737 // cytoplasm // inferred from direct assay///0005737 // cytoplasm // not recorded///0016020 // membrane // inferred from electronic annotation///0016605 // PML body // inferred from direct assay	0000166 // nucleotide binding // inferred from electronic annotation///0003677 // DNA binding // inferred from sequence or structural similarity///0003714 // transcription corepressor activity // inferred from sequence or structural similarity///0004672 // protein kinase activity // not recorded///0004672 // protein kinase activity // inferred from sequence or structural similarity///0004674 // p…	GO:0000122|GO:0006351|GO:0006355|GO:0006468|GO:0006468|GO:0006915|GO:0009103|GO:0009299|GO:0016310|GO:0018105|GO:0018107|GO:0043066|GO:0043388|GO:0043508|GO:0005634|GO:0005634|GO:0005737|GO:0005737|GO:0016020|GO:0016605|GO:0000166|GO:0003677|GO:0003714|GO:0004672|GO:0004672|GO:0004674|GO:0004713|GO:0005515|GO:0005524|GO:0016301|GO:0016740|GO:0016772|GO:0016773	chr2:104426478-104429211 (-) // 97.05 // qE2	EC:2.7.11.1	ENSMUSG00000027177	December 2011 (Mouse Genome Sequencing Consortium and NCBI 38)	IPR000719 // Protein kinase, catalytic domain // 1.0E-53///IPR001245 // Serine-threonine/tyrosine-protein kinase catalytic domain // 9.0E-28///IPR010440 // Lipopolysaccharide kinase // 7.2E-9	1314882			NP_001139296///NP_034564	NM_001145824///NM_010434	BG076079	GenBank	Consensus sequence	Q9ERH7///A2RRJ7///O35694///Q3UST3	gb:BG076079 /DB_XREF=gi:12558648 /DB_XREF=H3155D07-3 /CLONE=H3155D07 /FEA=mRNA /CNT=94 /TID=Mm.26091.2 /TIER=Stack /STK=56 /UG=Mm.26091 /LL=14282 /UG_GENE=Fosb /UG_TITLE=FBJ osteosarcoma oncogene B	BC002083 // Mus musculus cDNA clone IMAGE:3484944. // gb // 11 // ---///ENSMUST00000028600 // cdna:known chromosome:GRCm38:2:104426481:104494446:-1 gene:ENSMUSG00000027177 gene_biotype:protein_coding transcript_biotype:protein_coding // ensembl // 11 // ---///NM_001145824 // Mus musculus homeodomain interacting protein kinase 3 (Hipk3), transcript variant 2, mRNA. // refseq // 11 // ---///NM_0104…	Mm.26091.2	est///full length	Mm.257925///Mm.393464	Mm.26091
1424472_at	40.6703	85.4918	0	1.04441	1.04441	2.06252	P	P	Nol6	nucleolar protein family 6 (RNA-associated)	230082		0000794 // condensed nuclear chromosome // inferred from direct assay///0005634 // nucleus // inferred from electronic annotation///0005694 // chromosome // inferred from electronic annotation///0005730 // nucleolus // inferred from direct assay	0003723 // RNA binding // inferred from direct assay	GO:0000794|GO:0005634|GO:0005694|GO:0005730|GO:0003723	chr4:41114428-41124288 (-) // 99.15 // qA5		ENSMUSG00000028430	December 2011 (Mouse Genome Sequencing Consortium and NCBI 38)	IPR005554 // Nrap protein // 9.8E-230	2140151			NP_631982	NM_139236///NM_139237	BC021856	GenBank	Consensus sequence	Q3U5C6///Q8R5K4///Q3TBM4///Q3TB71	gb:BC021856.1 /DB_XREF=gi:18255971 /FEA=FLmRNA /CNT=54 /TID=Mm.36418.1 /TIER=FL+Stack /STK=30 /UG=Mm.36418 /DEF=Mus musculus, Similar to hypothetical protein FLJ21959, clone MGC:29965 IMAGE:5123646, mRNA, complete cds. /PROD=Similar to hypothetical protein FLJ21959 /FL=gb:AF361077.1 gb:BC019981.1 gb:BC021856.1	AK089138 // Mus musculus 10 days neonate olfactory brain cDNA, RIKEN full-length enriched library, clone:E530013P13 product:hypothetical protein, full insert sequence. // gb // 9 // ---///AK153714 // Mus musculus 3 days neonate thymus cDNA, RIKEN full-length enriched library, clone:A630057J17 product:nucleolar protein family 6 (RNA-associated), full insert sequence. // gb // 11 // ---///AK155818 …	Mm.36418.1	full length	Mm.285797	Mm.36418
1451451_at	63.2587	132.218	0	1.03618	1.03618	2.05079	P	P	Gca	grancalcin	227960		0005737 // cytoplasm // not recorded///0005829 // cytosol // traceable author statement///0005886 // plasma membrane // not recorded///0016020 // membrane // inferred from electronic annotation	0005509 // calcium ion binding // not recorded///0042803 // protein homodimerization activity // not recorded///0046872 // metal ion binding // inferred from electronic annotation///0046982 // protein heterodimerization activity // not recorded	GO:0005737|GO:0005829|GO:0005886|GO:0016020|GO:0005509|GO:0042803|GO:0046872|GO:0046982	chr2:62664287-62694105 (+) // 90.65 // qC1.3		ENSMUSG00000026893	December 2011 (Mouse Genome Sequencing Consortium and NCBI 38)		1918521			NP_663498	NM_145523	BC021450	GenBank	Consensus sequence	Q8VC88	gb:BC021450.1 /DB_XREF=gi:18203988 /FEA=FLmRNA /CNT=58 /TID=Mm.187368.1 /TIER=FL+Stack /STK=19 /UG=Mm.187368 /DEF=Mus musculus, Similar to grancalcin, EF-hand calcium binding protein, clone MGC:29240 IMAGE:5044040, mRNA, complete cds. /PROD=Similar to grancalcin, EF-hand calcium bindingprotein /FL=gb:BC021450.1	AK033740 // Mus musculus adult male cecum cDNA, RIKEN full-length enriched library, clone:9130605B21 product:SIMILAR TO GRANCALCIN, EF-HAND CALCIUM BINDING PROTEIN homolog [Mus musculus], full insert sequence. // gb // 11 // ---///AK050540 // Mus musculus adult pancreas islet cells cDNA, RIKEN full-length enriched library, clone:C820012N19 product:SIMILAR TO GRANCALCIN, EF-HAND CALCIUM BINDING PR…	Mm.187368.1	est///full length	Mm.219877///Mm.395919	Mm.187368
1459088_at	8.9926	18.7696	0	1.03418	1.03418	2.04795	M	P	C79557	expressed sequence C79557	97074					chr3:108522378-108523521 (+) // 33.19 // qF3			December 2011 (Mouse Genome Sequencing Consortium and NCBI 38)		2140065					BG066625	GenBank	Consensus sequence		gb:BG066625 /DB_XREF=gi:12549117 /DB_XREF=H3044C05-3 /CLONE=H3044C05 /FEA=EST /CNT=3 /TID=Mm.172122.1 /TIER=ConsEnd /STK=2 /UG=Mm.172122 /LL=97074 /UG_GENE=C79557 /UG_TITLE=expressed sequence C79557	BG066625 // /DB_XREF=H3044C05-3 /CLONE=H3044C05 // gb // --- // ---///C79557 // /DB_XREF=C79557 /CLONE=J0068B02 // gb // --- // ---	Mm.172122.1			Mm.172122
1422729_at	9.91789	20.686	0	1.03315	1.03315	2.04648	P	P	Pcdhb10	protocadherin beta 10	93881	0007155 // cell adhesion // inferred from electronic annotation///0007156 // homophilic cell adhesion // inferred from electronic annotation	0005886 // plasma membrane // inferred from electronic annotation///0016020 // membrane // inferred from electronic annotation///0016021 // integral to membrane // inferred from electronic annotation	0005509 // calcium ion binding // inferred from electronic annotation	GO:0007155|GO:0007156|GO:0005886|GO:0016020|GO:0016021|GO:0005509	chr18:37411727-37414515 (+) // 99.89 // qB3		ENSMUSG00000045657	December 2011 (Mouse Genome Sequencing Consortium and NCBI 38)	IPR002126 // Cadherin // 1.7E-15///IPR002126 // Cadherin // 1.2E-17///IPR002126 // Cadherin // 3.0E-17///IPR002126 // Cadherin // 1.4E-19///IPR002126 // Cadherin // 2.8E-13///IPR013164 // Cadherin, N-terminal // 1.2E-35				NP_444365	NM_053135	NM_053135	GenBank	Consensus sequence	Q91VE5///A4QMV0///Q14DQ9	gb:NM_053135.1 /DB_XREF=gi:18087782 /GEN=Pcdhb10 /FEA=FLmRNA /CNT=20 /TID=Mm.115996.1 /TIER=FL+Stack /STK=16 /UG=Mm.115996 /LL=93881 /DEF=Mus musculus protocadherin beta 10 (Pcdhb10), mRNA. /PROD=protocadherin beta 10 /FL=gb:NM_053135.1 gb:AY013771.1	ENSMUST00000051126 // cdna:known chromosome:GRCm38:18:37411674:37414514:1 gene:ENSMUSG00000045657 gene_biotype:protein_coding transcript_biotype:protein_coding // ensembl // 11 // ---///NM_053135 // Mus musculus protocadherin beta 10 (Pcdhb10), mRNA. // refseq // 11 // ---	Mm.115996.1	est///full length	Mm.115996///Mm.403875	Mm.115996
1417116_at	90.9866	189.57	0	1.0316	1.0316	2.04428	P	P	Slc6a8	solute carrier family 6 (neurotransmitter transporter, creatine), member 8	102857	0006810 // transport // inferred from electronic annotation///0006811 // ion transport // inferred from electronic annotation///0006814 // sodium ion transport // inferred from electronic annotation///0006836 // neurotransmitter transport // inferred from electronic annotation///0015871 // choline transport // not recorded///0015881 // creatine transport // not recorded///0015881 // creatine tran…	0005887 // integral to plasma membrane // inferred from electronic annotation///0016020 // membrane // inferred from electronic annotation///0016021 // integral to membrane // inferred from electronic annotation	0005308 // creatine transmembrane transporter activity // not recorded///0005308 // creatine transmembrane transporter activity // inferred from sequence or structural similarity///0005309 // creatine:sodium symporter activity // not recorded///0005328 // neurotransmitter:sodium symporter activity // inferred from electronic annotation///0015220 // choline transmembrane transporter activity // no…	GO:0006810|GO:0006811|GO:0006814|GO:0006836|GO:0015871|GO:0015881|GO:0015881|GO:0005887|GO:0016020|GO:0016021|GO:0005308|GO:0005308|GO:0005309|GO:0005328|GO:0015220|GO:0015293	chrX:73673149-73682502 (+) // 92.18 // qA7.3		ENSMUSG00000019558	December 2011 (Mouse Genome Sequencing Consortium and NCBI 38)	IPR000175 // Sodium:neurotransmitter symporter // 5.2E-243///IPR000175 // Sodium:neurotransmitter symporter // 9.2E-246	2147834		mRNA_processing_binding_Reactome // GenMAPP	NP_001136281///NP_001136282///NP_598748	NM_001142809///NM_001142810///NM_133987	BG069516	GenBank	Consensus sequence	Q8VBW1///F7C668///A2ALM6///B2LHN0///E9Q6T2///Q684J3	gb:NM_133987.1 /DB_XREF=gi:19527207 /GEN=AA589632 /FEA=FLmRNA /CNT=166 /TID=Mm.41401.1 /TIER=FL+Stack /STK=56 /UG=Mm.41401 /LL=102857 /DEF=Mus musculus expressed sequence AA589632 (AA589632), mRNA. /PROD=expressed sequence AA589632 /FL=gb:AF459435.1 gb:NM_133987.1	AB077327 // Mus musculus CRT mRNA for creatine transporter, complete cds. // gb // 11 // ---///AF459435 // Mus musculus sodium and chloride dependent creatine transporter mRNA, complete cds. // gb // 11 // ---///BC024564 // Mus musculus solute carrier family 6 (neurotransmitter transporter, creatine), member 8, mRNA (cDNA clone IMAGE:5011300), with apparent retained intron. // gb // 11 // ---///E…	Mm.41401.1	full length	Mm.274553	Mm.41401
1444670_at	8.53263	17.7649	0	1.03056	1.03056	2.04282	P	P	A130004G11Rik	RIKEN cDNA A130004G11 gene	319715					chr1:179237130-179238261 (-) // 96.85 // qH4			December 2011 (Mouse Genome Sequencing Consortium and NCBI 38)		2442589					BB203756	GenBank	Consensus sequence		gb:BB203756 /DB_XREF=gi:16351735 /DB_XREF=BB203756 /CLONE=A430054C11 /FEA=EST /CNT=4 /TID=Mm.207960.1 /TIER=ConsEnd /STK=2 /UG=Mm.207960 /UG_TITLE=ESTs	AK040059 // Mus musculus 0 day neonate thymus cDNA, RIKEN full-length enriched library, clone:A430054C11 product:unclassifiable, full insert sequence. // gb // 11 // ---///AK079471 // Mus musculus 16 days neonate thymus cDNA, RIKEN full-length enriched library, clone:A130004G11 product:unclassifiable, full insert sequence. // gb // 11 // ---///n281959 // accn=AK040059 class=mRNAlike lncRNA name=M…	Mm.207960.1			Mm.207960
1457811_at	59.2013	123.174	0	1.0296	1.0296	2.04145	P	P								chrX:108735844-108736390 (-) // 82.94 // qD			December 2011 (Mouse Genome Sequencing Consortium and NCBI 38)							BM217632	GenBank	Consensus sequence		gb:BM217632 /DB_XREF=gi:17776880 /DB_XREF=C0899G01-3 /CLONE=C0899G01 /FEA=EST /CNT=5 /TID=Mm.214701.1 /TIER=ConsEnd /STK=3 /UG=Mm.214701 /UG_TITLE=ESTs	BM217632 // /DB_XREF=C0899G01-3 /CLONE=C0899G01 // gb // --- // ---	Mm.214701.1			Mm.214701
1446095_at	11.2633	23.4317	0	1.02943	1.02943	2.04122	P	P	Airn	antisense Igf2r RNA	104103	0006349 // regulation of gene expression by genetic imprinting // inferred from mutant phenotype///0051570 // regulation of histone H3-K9 methylation // inferred from mutant phenotype	0000228 // nuclear chromosome // inferred from direct assay		GO:0006349|GO:0051570|GO:0000228	chr17:12764475-12765182 (+) // 53.75 // qA1			December 2011 (Mouse Genome Sequencing Consortium and NCBI 38)		1353471				NR_002853///NR_027772///NR_027773///NR_027784	BB365661	GenBank	Consensus sequence		gb:BB365661 /DB_XREF=gi:16406356 /DB_XREF=BB365661 /CLONE=C130030E20 /FEA=EST /CNT=2 /TID=Mm.213443.1 /TIER=ConsEnd /STK=2 /UG=Mm.213443 /UG_TITLE=ESTs	AK048015 // Mus musculus 16 days embryo head cDNA, RIKEN full-length enriched library, clone:C130030E20 product:Mus musculus Air, mRNA sequence, full insert sequence. // gb // 11 // ---///n275427 // accn=AK048015 class=mRNAlike lncRNA name=Mouse noncoding transcript ref=FANTOM3 transcriptId=C130030E20 cpcScore=0.1575890 cnci=-0.3071971 // noncode // 11 // ---	Mm.213443.1			Mm.213443
1426865_a_at	349.019	726.056	0	1.02937	1.02937	2.04113	P	P	Ncam1	neural cell adhesion molecule 1	17967	0001928 // regulation of exocyst assembly // inferred from mutant phenotype///0007155 // cell adhesion // inferred from electronic annotation///0007166 // cell surface receptor signaling pathway // inferred from direct assay///0007568 // aging // not recorded///0007611 // learning or memory // not recorded///0010288 // response to lead ion // not recorded///0014076 // response to fluoxetine // no…	0005886 // plasma membrane // inferred from electronic annotation///0009897 // external side of plasma membrane // inferred from direct assay///0009897 // external side of plasma membrane // not recorded///0009986 // cell surface // not recorded///0016020 // membrane // inferred from electronic annotation///0016021 // integral to membrane // inferred from electronic annotation///0030424 // axon /…	0005515 // protein binding // inferred from physical interaction///0008201 // heparin binding // inferred from electronic annotation///0019902 // phosphatase binding // not recorded///0030275 // LRR domain binding // not recorded	GO:0001928|GO:0007155|GO:0007166|GO:0007568|GO:0007611|GO:0010288|GO:0014076|GO:0021794|GO:0031175|GO:0033555|GO:0034109|GO:0042220|GO:0048666|GO:0050850|GO:0051930|GO:0060045|GO:0060548|GO:0005886|GO:0009897|GO:0009897|GO:0009986|GO:0016020|GO:0016021|GO:0030424|GO:0030426|GO:0031225|GO:0043025|GO:0043025|GO:0005515|GO:0008201|GO:0019902|GO:0030275	chr9:49502133-49520134 (-) // 94.48 // qA5.3	EC:2.7.11.1		December 2011 (Mouse Genome Sequencing Consortium and NCBI 38)					NP_001074914///NP_001106675///NP_035005	NM_001081445///NM_001113204///NM_010875	BB698413	GenBank	Consensus sequence	P13595///O08909///Q61947///E9QB01	gb:BB698413 /DB_XREF=gi:16047237 /DB_XREF=BB698413 /CLONE=7120499N16 /FEA=mRNA /CNT=120 /TID=Mm.4974.3 /TIER=Stack /STK=15 /UG=Mm.4974 /LL=17967 /UG_GENE=Ncam1 /UG_TITLE=neural cell adhesion molecule 1	AK034213 // Mus musculus adult male diencephalon cDNA, RIKEN full-length enriched library, clone:9330164E11 product:inferred: neural cell adhesion molecule / neural cell adhesion molecule NCAM-140 and NCAM-180, full insert sequence. // gb // 11 // ---///n286527 // accn=AK034213 class=mRNAlike lncRNA name=Mouse noncoding transcript ref=FANTOM3 transcriptId=9330164E11 cpcScore=-1.1131000 cnci=-0.23…	Mm.4974.3	full length	Mm.4974	Mm.4974
1447706_at	21.1583	44.0071	0	1.02911	1.02911	2.04076	P	P								chr16:31265986-31266260 (-) // 45.09 // qB2			December 2011 (Mouse Genome Sequencing Consortium and NCBI 38)							BB535847	GenBank	Consensus sequence		gb:BB535847 /DB_XREF=gi:9591347 /DB_XREF=BB535847 /CLONE=E030046D21 /FEA=EST /CNT=2 /TID=Mm.136858.1 /TIER=ConsEnd /STK=2 /UG=Mm.136858 /UG_TITLE=ESTs	AK143030 // Mus musculus 0 day neonate lung cDNA, RIKEN full-length enriched library, clone:E030046D21 product:hypothetical protein, full insert sequence. // gb // 11 // ---	Mm.136858.1			Mm.136858
1420088_at	1947.99	4051.46	0	1.02905	1.02905	2.04068	P	P	Nfkbia	nuclear factor of kappa light polypeptide gene enhancer in B cells inhibitor, alpha	18035	0000060 // protein import into nucleus, translocation // inferred from direct assay///0007253 // cytoplasmic sequestering of NF-kappaB // not recorded///0010745 // negative regulation of macrophage derived foam cell differentiation // not recorded///0010875 // positive regulation of cholesterol efflux // not recorded///0010888 // negative regulation of lipid storage // not recorded///0031663 // l…	0005634 // nucleus // inferred from direct assay///0005634 // nucleus // not recorded///0005737 // cytoplasm // inferred from direct assay///0005737 // cytoplasm // not recorded///0005829 // cytosol // inferred from direct assay///0005829 // cytosol // not recorded///0005886 // plasma membrane // not recorded///0043234 // protein complex // not recorded	0005515 // protein binding // inferred from physical interaction///0008139 // nuclear localization sequence binding // not recorded///0019899 // enzyme binding // not recorded///0031072 // heat shock protein binding // not recorded///0031625 // ubiquitin protein ligase binding // not recorded///0032403 // protein complex binding // not recorded///0042802 // identical protein binding // not record…	GO:0000060|GO:0007253|GO:0010745|GO:0010875|GO:0010888|GO:0031663|GO:0032088|GO:0032270|GO:0032495|GO:0032496|GO:0034142|GO:0042127|GO:0042994|GO:0043330|GO:0045638|GO:0045746|GO:0045893|GO:0045944|GO:0070427|GO:0070431|GO:0005634|GO:0005634|GO:0005737|GO:0005737|GO:0005829|GO:0005829|GO:0005886|GO:0043234|GO:0005515|GO:0008139|GO:0019899|GO:0031072|GO:0031625|GO:0032403|GO:0042802|GO:0051059	chr12:55489409-55489844 (-) // 95.88 // qC1		ENSMUSG00000021025	December 2011 (Mouse Genome Sequencing Consortium and NCBI 38)	IPR002110 // Ankyrin repeat // 5.0E-11///IPR002110 // Ankyrin repeat // 5.4E-13///IPR002110 // Ankyrin repeat // 2.0E-13	104741		Apoptosis // GenMAPP///Apoptosis_GenMAPP // GenMAPP///Apoptosis_KEGG // GenMAPP	NP_035037	NM_010907	AI462015	GenBank	Consensus sequence	Q9Z1E3	gb:AI462015 /DB_XREF=gi:4316045 /DB_XREF=ub69d10.x1 /CLONE=IMAGE:1382995 /FEA=EST /CNT=1 /TID=Mm.203821.1 /TIER=ConsEnd /STK=1 /UG=Mm.203821 /LL=104829 /UG_GENE=AI462015 /UG_TITLE=expressed sequence AI462015	AK161622 // Mus musculus 8 days embryo whole body cDNA, RIKEN full-length enriched library, clone:5730407F12 product:nuclear factor of kappa light chain gene enhancer in B-cells inhibitor, alpha, full insert sequence. // gb // 11 // ---///ENSMUST00000021413 // cdna:known chromosome:GRCm38:12:55489411:55492647:-1 gene:ENSMUSG00000021025 gene_biotype:protein_coding transcript_biotype:protein_coding…	Mm.203821.1	est///full length	Mm.170515///Mm.396054	Mm.203821
1440970_at	26.6293	55.3738	0	1.02879	1.02879	2.04031	M	P	Kalrn	kalirin, RhoGEF kinase	545156	0006468 // protein phosphorylation // inferred from electronic annotation///0007399 // nervous system development // not recorded///0007409 // axonogenesis // not recorded///0016310 // phosphorylation // inferred from electronic annotation///0035023 // regulation of Rho protein signal transduction // inferred from electronic annotation///0035556 // intracellular signal transduction // not recorde…	0005737 // cytoplasm // inferred from electronic annotation///0005856 // cytoskeleton // inferred from electronic annotation///0043005 // neuron projection // not recorded///0043025 // neuronal cell body // not recorded///0048471 // perinuclear region of cytoplasm // not recorded	0000166 // nucleotide binding // inferred from electronic annotation///0004672 // protein kinase activity // inferred from electronic annotation///0004674 // protein serine/threonine kinase activity // inferred from electronic annotation///0005085 // guanyl-nucleotide exchange factor activity // inferred from electronic annotation///0005089 // Rho guanyl-nucleotide exchange factor activity // inf…	GO:0006468|GO:0007399|GO:0007409|GO:0016310|GO:0035023|GO:0035556|GO:0050773|GO:0005737|GO:0005856|GO:0043005|GO:0043025|GO:0048471|GO:0000166|GO:0004672|GO:0004674|GO:0005085|GO:0005089|GO:0005524|GO:0005543|GO:0016301|GO:0016740|GO:0016772|GO:0019899|GO:0046872	chr16:33969073-33970559 (-) // 86.95 // qB3	EC:2.7.11.1		December 2011 (Mouse Genome Sequencing Consortium and NCBI 38)					NP_001157740///NP_796331	NM_001164268///NM_177357	BM218863	GenBank	Consensus sequence	A2CG49///Q6PD97	gb:BM218863 /DB_XREF=gi:17778513 /DB_XREF=C0916H07-3 /CLONE=C0916H07 /FEA=EST /CNT=9 /TID=Mm.82274.1 /TIER=ConsEnd /STK=4 /UG=Mm.82274 /UG_TITLE=ESTs	NM_177357 // Mus musculus kalirin, RhoGEF kinase (Kalrn), transcript variant 1, mRNA. // refseq // 11 // ---	Mm.82274.1	full length	Mm.82274	Mm.82274
1432454_at	21.0679	43.7835	0	1.02794	1.02794	2.03911	P	P	2410137M14Rik	RIKEN cDNA 2410137M14 gene	76797			0005515 // protein binding // inferred from electronic annotation	GO:0005515	chr17:36977700-36981237 (-) // 99.88 // qB1		ENSMUSG00000064308	December 2011 (Mouse Genome Sequencing Consortium and NCBI 38)	IPR003597 // Immunoglobulin C1-set // 4.2E-19///IPR003597 // Immunoglobulin C1-set // 2.1E-19	1924047			NP_084023	NM_029747	AK010800	GenBank	Consensus sequence	Q9CWF0///G3UXK3	gb:AK010800.1 /DB_XREF=gi:12846494 /FEA=mRNA /CNT=1 /TID=Mm.159787.1 /TIER=ConsEnd /STK=0 /UG=Mm.159787 /LL=76797 /UG_GENE=2410137M14Rik /UG_TITLE=RIKEN cDNA 2410137M14 gene /DEF=Mus musculus ES cells cDNA, RIKEN full-length enriched library, clone:2410137M14:homolog to MHC CLASS I PELEM4 (FRAGMENT), full insert sequence.	AK010800 // Mus musculus ES cells cDNA, RIKEN full-length enriched library, clone:2410137M14 product:histocompatibility 2, M region locus 4, full insert sequence. // gb // 11 // ---///BC147446 // Mus musculus RIKEN cDNA 2410137M14 gene, mRNA (cDNA clone MGC:182194 IMAGE:9056088), complete cds. // gb // 9 // ---///BC147465 // Mus musculus RIKEN cDNA 2410137M14 gene, mRNA (cDNA clone MGC:182213 IMA…	Mm.159787.1	full length	Mm.159787	Mm.159787
1442372_at	10.7441	22.2357	0	1.02193	1.02193	2.03063	P	P								chr17:75532233-75532955 (-) // 88.23 // qE2			December 2011 (Mouse Genome Sequencing Consortium and NCBI 38)							BB160563	GenBank	Consensus sequence		gb:BB160563 /DB_XREF=gi:16268568 /DB_XREF=BB160563 /CLONE=A130053O07 /FEA=EST /CNT=6 /TID=Mm.120676.1 /TIER=ConsEnd /STK=3 /UG=Mm.120676 /UG_TITLE=ESTs	AA137568 // AA137568 mq74c08.r1 Stratagene mouse melanoma (#937312) Mus musculus cDNA clone 584462 5' // gb // --- // ---///AA137568 // /DB_XREF=mq74c08.r1 /CLONE=IMAGE:584462 // gb // --- // ---///AA137698 // AA137698 mq74g08.r1 Stratagene mouse melanoma (#937312) Mus musculus cDNA clone 584510 5' // gb // --- // ---///AA137698 // /DB_XREF=mq74g08.r1 /CLONE=IMAGE:584510 // gb // --- // ---///AW9…	Mm.120676.1	est	Mm.120676	Mm.120676
1445297_at	22.1329	45.7914	0	1.02148	1.02148	2.03	P	P	Stxbp5l	syntaxin binding protein 5-like	207227	0006810 // transport // inferred from electronic annotation///0006887 // exocytosis // inferred from electronic annotation///0015031 // protein transport // inferred from electronic annotation///0016192 // vesicle-mediated transport // inferred from electronic annotation///0017157 // regulation of exocytosis // inferred from direct assay///0042593 // glucose homeostasis // inferred from mutant ph…	0005737 // cytoplasm // inferred from electronic annotation///0005886 // plasma membrane // inferred from direct assay///0016020 // membrane // inferred from electronic annotation///0016021 // integral to membrane // inferred from electronic annotation	0019905 // syntaxin binding // inferred from direct assay	GO:0006810|GO:0006887|GO:0015031|GO:0016192|GO:0017157|GO:0042593|GO:0046676|GO:0005737|GO:0005886|GO:0016020|GO:0016021|GO:0019905	chr16:37109932-37110613 (-) // 100.0 // qB3			December 2011 (Mouse Genome Sequencing Consortium and NCBI 38)					NP_001108083///NP_001108084///NP_001108085///NP_766028	NM_001114611///NM_001114612///NM_001114613///NM_172440	AW121945	GenBank	Consensus sequence	Q5DQR4///B2RQE5///B7ZN48///B7ZN49///B7ZN50	gb:AW121945 /DB_XREF=gi:6097391 /DB_XREF=UI-M-BH2.3-aoj-f-03-0-UI.s1 /CLONE=UI-M-BH2.3-aoj-f-03-0-UI /FEA=EST /CNT=3 /TID=Mm.71012.1 /TIER=ConsEnd /STK=2 /UG=Mm.71012 /UG_TITLE=ESTs	NM_001114611 // Mus musculus syntaxin binding protein 5-like (Stxbp5l), transcript variant s, mRNA. // refseq // 11 // ---///NM_001114612 // Mus musculus syntaxin binding protein 5-like (Stxbp5l), transcript variant b, mRNA. // refseq // 11 // ---///NM_001114613 // Mus musculus syntaxin binding protein 5-like (Stxbp5l), transcript variant m, mRNA. // refseq // 11 // ---///NM_172440 // Mus musculu…	Mm.71012.1	full length	Mm.80170	Mm.71012
1420572_at	9.85904	20.3706	0	1.01957	1.01957	2.02731	P	P	Ms4a3	membrane-spanning 4-domains, subfamily A, member 3	170813		0005737 // cytoplasm // inferred from direct assay///0016020 // membrane // inferred from electronic annotation///0016021 // integral to membrane // traceable author statement	0005515 // protein binding // inferred from physical interaction	GO:0005737|GO:0016020|GO:0016021|GO:0005515	chr19:11629498-11640851 (-) // 90.2 // qA		ENSMUSG00000024681	December 2011 (Mouse Genome Sequencing Consortium and NCBI 38)	IPR007237 // CD20-like // 2.5E-37	2158468			NP_573509	NM_133246	NM_133246	GenBank	Consensus sequence	Q920C4///Q810H7///Q53ZU3///Q3TYT4	gb:NM_133246.1 /DB_XREF=gi:18875419 /GEN=Ms4a3 /FEA=FLmRNA /CNT=7 /TID=Mm.119630.1 /TIER=FL /STK=4 /UG=Mm.119630 /LL=170813 /DEF=Mus musculus membrane-spanning 4-domains, subfamily A, member 3 (Ms4a3), mRNA. /PROD=membrane-spanning 4-domains, subfamily A, member3 /FL=gb:AF321128.1 gb:NM_133246.1	AF321128 // Mus musculus hematopoietic-specific transmembrane-4 protein (Htm4) mRNA, complete cds. // gb // 11 // ---///AK036464 // Mus musculus adult male bone cDNA, RIKEN full-length enriched library, clone:9830113C01 product:hematopoietic-specific transmembrane-4 protein (Htm4) mRNA, full insert sequence. // gb // 11 // ---///AY184359 // Mus musculus HTm4 mRNA, complete cds. // gb // 9 // ---/…	Mm.119630.1	full length	Mm.240438	Mm.119630
1427086_at	21.6377	44.6762	0	1.01855	1.01855	2.02588	P	P	Slit3	slit homolog 3 (Drosophila)	20564	0007275 // multicellular organismal development // inferred from electronic annotation///0007399 // nervous system development // inferred from electronic annotation///0007411 // axon guidance // inferred from direct assay///0007411 // axon guidance // not recorded///0008285 // negative regulation of cell proliferation // inferred from genetic interaction///0009887 // organ morphogenesis // infer…	0005576 // extracellular region // inferred from electronic annotation///0005615 // extracellular space // inferred from direct assay///0005615 // extracellular space // not recorded///0005739 // mitochondrion // not recorded///0016020 // membrane // not recorded	0005102 // receptor binding // traceable author statement///0005509 // calcium ion binding // inferred from electronic annotation///0048495 // Roundabout binding // not recorded	GO:0007275|GO:0007399|GO:0007411|GO:0007411|GO:0008285|GO:0009887|GO:0009887|GO:0010629|GO:0030154|GO:0030308|GO:0032870|GO:0035385|GO:0048846|GO:0050919|GO:0051414|GO:0061364|GO:0070100|GO:0005576|GO:0005615|GO:0005615|GO:0005739|GO:0016020|GO:0005102|GO:0005509|GO:0048495	chr11:35700413-35712030 (+) // 92.06 // qA4			December 2011 (Mouse Genome Sequencing Consortium and NCBI 38)		1315202			NP_035542	NM_011412	BM570006	GenBank	Consensus sequence	Q9WVB4///B2RX06///Q3UHN1///Q6ZQ39///Q9Z0Y6	gb:AK019479.1 /DB_XREF=gi:12859711 /GEN=Slit3 /FEA=mRNA /CNT=76 /TID=Mm.28509.1 /TIER=Stack /STK=19 /UG=Mm.28509 /LL=20564 /UG_TITLE=slit homolog 3 (Drosophila) /DEF=Mus musculus 0 day neonate skin cDNA, RIKEN full-length enriched library, clone:4632401N01:slit homolog 3 (Drosophila), full insert sequence.	AK019479 // Mus musculus 0 day neonate skin cDNA, RIKEN full-length enriched library, clone:4632401N01 product:slit homolog 3 (Drosophila), full insert sequence. // gb // 11 // ---	Mm.28509.1			Mm.28509
1437393_at	74.463	153.588	0	1.01707	1.01707	2.0238	P	P	Prkca	protein kinase C, alpha	18750	0000188 // inactivation of MAPK activity // inferred from mutant phenotype///0000302 // response to reactive oxygen species // not recorded///0001525 // angiogenesis // inferred from electronic annotation///0001933 // negative regulation of protein phosphorylation // inferred from mutant phenotype///0001934 // positive regulation of protein phosphorylation // inferred from mutant phenotype///0001…	0001750 // photoreceptor outer segment // inferred from direct assay///0005634 // nucleus // inferred from direct assay///0005737 // cytoplasm // inferred from direct assay///0005737 // cytoplasm // not recorded///0005739 // mitochondrion // inferred from direct assay///0005739 // mitochondrion // not recorded///0005783 // endoplasmic reticulum // not recorded///0005829 // cytosol // not recorded…	0000166 // nucleotide binding // inferred from electronic annotation///0004672 // protein kinase activity // not recorded///0004674 // protein serine/threonine kinase activity // inferred from direct assay///0004697 // protein kinase C activity // inferred from direct assay///0004697 // protein kinase C activity // not recorded///0004698 // calcium-dependent protein kinase C activity // inferred …	GO:0000188|GO:0000302|GO:0001525|GO:0001933|GO:0001934|GO:0001938|GO:0002026|GO:0002062|GO:0002159|GO:0006468|GO:0006468|GO:0006469|GO:0006874|GO:0006915|GO:0006937|GO:0007155|GO:0007568|GO:0007611|GO:0008285|GO:0009612|GO:0009636|GO:0010595|GO:0010613|GO:0014070|GO:0016310|GO:0017148|GO:0018105|GO:0018107|GO:0021955|GO:0030593|GO:0031666|GO:0032355|GO:0034351|GO:0035408|GO:0035556|GO:0036289|GO:…	chr11:107933387-107936945 (-) // 97.45 // qE1	EC:2.7.11.13	ENSMUSG00000050965	December 2011 (Mouse Genome Sequencing Consortium and NCBI 38)	IPR000008 // C2 calcium-dependent membrane targeting // 1.0E-30///IPR000719 // Protein kinase, catalytic domain // 6.2E-69///IPR001245 // Serine-threonine/tyrosine-protein kinase catalytic domain // 1.8E-41///IPR002219 // Protein kinase C-like, phorbol ester/diacylglycerol binding // 3.4E-19///IPR002219 // Protein kinase C-like, phorbol ester/diacylglycerol binding // 2.8E-19///IPR017892 // Prote…	97595		Calcium_regulation_in_cardiac_cells // GenMAPP///G_Protein_Signaling // GenMAPP///Smooth_muscle_contraction // GenMAPP///Wnt_Signaling // GenMAPP	NP_035231	NM_011101	BB355213	GenBank	Consensus sequence	Q4VA93///Q9R0Z6///P20444///Q3TQ39	gb:BB355213 /DB_XREF=gi:16405692 /DB_XREF=BB355213 /CLONE=C030004N11 /FEA=EST /CNT=67 /TID=Mm.34858.1 /TIER=Stack /STK=18 /UG=Mm.34858 /LL=103885 /UG_GENE=AI875142 /UG_TITLE=expressed sequence AI875142	AK047652 // Mus musculus adult male corpus striatum cDNA, RIKEN full-length enriched library, clone:C030004N11 product:unclassifiable, full insert sequence. // gb // 11 // ---///AK079091 // Mus musculus adult male diencephalon cDNA, RIKEN full-length enriched library, clone:9330171J18 product:expressed sequence AI875142, full insert sequence. // gb // 11 // ---///ENSMUST00000059595 // cdna:known …	Mm.34858.1	est///full length	Mm.222178///Mm.408352///Mm.467877	Mm.34858
1450785_at	9.58899	19.7626	0	1.01592	1.01592	2.02219	P	P	Trip4	thyroid hormone receptor interactor 4	56404	0006351 // transcription, DNA-dependent // inferred from electronic annotation///0006355 // regulation of transcription, DNA-dependent // inferred from electronic annotation	0005634 // nucleus // not recorded///0005737 // cytoplasm // not recorded///0005815 // microtubule organizing center // inferred from electronic annotation///0005856 // cytoskeleton // inferred from electronic annotation	0008270 // zinc ion binding // inferred from electronic annotation///0016922 // ligand-dependent nuclear receptor binding // not recorded///0046872 // metal ion binding // inferred from electronic annotation	GO:0006351|GO:0006355|GO:0005634|GO:0005737|GO:0005815|GO:0005856|GO:0008270|GO:0016922|GO:0046872	chr9:65831135-65908786 (-) // 96.61 // qC		ENSMUSG00000032386	December 2011 (Mouse Genome Sequencing Consortium and NCBI 38)	IPR007374 // ASCH domain // 7.0E-22///IPR009349 // Zinc finger, C2HC5-type // 3.7E-22				NP_001164378///NP_062771	NM_001170907///NM_019797	AV350958	GenBank	Consensus sequence	Q9QXN3///Q3UBZ2///D3Z3P3///Q3UJV0	gb:AV350958 /DB_XREF=gi:15406687 /DB_XREF=AV350958 /CLONE=6620401G20 /FEA=FLmRNA /CNT=80 /TID=Mm.27462.1 /TIER=ConsEnd /STK=2 /UG=Mm.27462 /LL=56404 /UG_GENE=Trip4 /UG_TITLE=thyroid hormone receptor interactor 4 /FL=gb:AF197574.1 gb:NM_019797.1 gb:BC021316.1	AK078393 // Mus musculus 12 days embryo female ovary cDNA, RIKEN full-length enriched library, clone:6620401G20 product:thyroid hormone receptor interactor 4, full insert sequence. // gb // 11 // ---///ENSMUST00000122410 // cdna:known chromosome:GRCm38:9:65831136:65885055:-1 gene:ENSMUSG00000032386 gene_biotype:protein_coding transcript_biotype:protein_coding // ensembl // 11 // ---///ENSMUST0000…	Mm.27462.1	est///full length	Mm.208379///Mm.413018///Mm.488827	Mm.27462
1426267_at	6.78507	13.9622	0	1.01369	1.01369	2.01907	P	P	Gm8539///Zbtb8os	predicted gene 8539///zinc finger and BTB domain containing 8 opposite strand	67106///667253					chr4:129336002-129348743 (+) // 50.58 // qD2.2		ENSMUSG00000057572	December 2011 (Mouse Genome Sequencing Consortium and NCBI 38)	IPR023572 // Archease domain // 4.9E-53	1914356			NP_080246///XP_001001111///XP_003086476	NM_025970///XM_001001111///XM_003086428	BB417508	GenBank	Consensus sequence	Q505B7///B2KGA7	gb:BB417508 /DB_XREF=gi:16423378 /DB_XREF=BB417508 /CLONE=C530003O14 /FEA=FLmRNA /CNT=37 /TID=Mm.36575.1 /TIER=ConsEnd /STK=2 /UG=Mm.36575 /LL=67106 /UG_GENE=2010001H09Rik /UG_TITLE=RIKEN cDNA 2010001H09 gene /FL=gb:AY071852.1	AK132279 // Mus musculus 18 days pregnant adult female placenta and extra embryonic tissue cDNA, RIKEN full-length enriched library, clone:3830421J19 product:archease, full insert sequence. // gb // 10 // ---///BC046825 // Mus musculus zinc finger and BTB domain containing 8 opposite strand, mRNA (cDNA clone IMAGE:6400542). // gb // 11 // ---///ENSMUST00000141235 // cdna:known chromosome:GRCm38:4…	Mm.36575.1	full length	Mm.36575	Mm.36575
1441162_at	9.67068	19.8686	0	1.01139	1.01139	2.01586	P	P	Rock1	Rho-associated coiled-coil containing protein kinase 1	19877	0003383 // apical constriction // inferred from genetic interaction///0006468 // protein phosphorylation // inferred from electronic annotation///0006915 // apoptotic process // inferred from electronic annotation///0007010 // cytoskeleton organization // not recorded///0007159 // leukocyte cell-cell adhesion // not recorded///0007165 // signal transduction // inferred from electronic annotation/…	0001726 // ruffle // inferred from direct assay///0005737 // cytoplasm // inferred from electronic annotation///0005794 // Golgi apparatus // inferred from electronic annotation///0005856 // cytoskeleton // inferred from direct assay///0005856 // cytoskeleton // inferred from electronic annotation///0005886 // plasma membrane // inferred from direct assay///0016020 // membrane // inferred from el…	0000166 // nucleotide binding // inferred from electronic annotation///0004672 // protein kinase activity // inferred from electronic annotation///0004674 // protein serine/threonine kinase activity // not recorded///0005515 // protein binding // inferred from physical interaction///0005524 // ATP binding // inferred from electronic annotation///0005543 // phospholipid binding // inferred from el…	GO:0003383|GO:0006468|GO:0006915|GO:0007010|GO:0007159|GO:0007165|GO:0007266|GO:0016310|GO:0016525|GO:0022614|GO:0030036|GO:0032060|GO:0032970|GO:0035556|GO:0043524|GO:0045616|GO:0050900|GO:0050901|GO:0001726|GO:0005737|GO:0005794|GO:0005856|GO:0005856|GO:0005886|GO:0016020|GO:0030027|GO:0042995|GO:0000166|GO:0004672|GO:0004674|GO:0005515|GO:0005524|GO:0005543|GO:0016301|GO:0016740|GO:0016772|GO:…	chr18:10069144-10069959 (-) // 54.29 // qA1	EC:2.7.11.1		December 2011 (Mouse Genome Sequencing Consortium and NCBI 38)				G13_Signaling_Pathway // GenMAPP///Integrin-mediated_cell_adhesion_KEGG // GenMAPP	NP_033097	NM_009071	BM249258	GenBank	Consensus sequence	P70335///Q3TBE0///Q3UE22	gb:BM249258 /DB_XREF=gi:17884528 /DB_XREF=K0830F05-3 /CLONE=K0830F05 /FEA=EST /CNT=5 /TID=Mm.209665.1 /TIER=ConsEnd /STK=4 /UG=Mm.209665 /UG_TITLE=ESTs	AK135028 // Mus musculus adult male olfactory brain cDNA, RIKEN full-length enriched library, clone:6430547K17 product:Rho-associated coiled-coil forming kinase 1, full insert sequence. // gb // 11 // ---	Mm.209665.1	full length	Mm.6710	Mm.209665
1455849_at	18.3152	37.6272	0	1.01133	1.01133	2.01577	M	P	Nav1	neuron navigator 1	215690	0001578 // microtubule bundle formation // inferred from direct assay///0001764 // neuron migration // inferred from mutant phenotype///0007275 // multicellular organismal development // inferred from electronic annotation///0007399 // nervous system development // inferred from electronic annotation///0030154 // cell differentiation // inferred from electronic annotation	0005737 // cytoplasm // inferred from electronic annotation///0005856 // cytoskeleton // inferred from electronic annotation///0005874 // microtubule // inferred from electronic annotation///0015630 // microtubule cytoskeleton // inferred from direct assay	0000166 // nucleotide binding // inferred from electronic annotation///0005524 // ATP binding // inferred from electronic annotation///0017111 // nucleoside-triphosphatase activity // inferred from electronic annotation	GO:0001578|GO:0001764|GO:0007275|GO:0007399|GO:0030154|GO:0005737|GO:0005856|GO:0005874|GO:0015630|GO:0000166|GO:0005524|GO:0017111	chr1:135436743-135439638 (-) // 91.28 // qE4		ENSMUSG00000009418	December 2011 (Mouse Genome Sequencing Consortium and NCBI 38)		2183683			NP_775613	NM_173437	BE980206	GenBank	Consensus sequence	Q8CH77///Q8CB55///Q8CE65///Q8K1B1	gb:BE980206 /DB_XREF=gi:10647925 /DB_XREF=UI-M-BG2-bcq-h-08-0-UI.s1 /CLONE=UI-M-BG2-bcq-h-08-0-UI /FEA=EST /CNT=97 /TID=Mm.34977.1 /TIER=Stack /STK=8 /UG=Mm.34977 /UG_TITLE=ESTs, Highly similar to hypothetical protein MGC14961 (Homo sapiens) (H.sapiens)	AK137320 // Mus musculus 16 days neonate cerebellum cDNA, RIKEN full-length enriched library, clone:9630007G23 product:neuron navigator 1, full insert sequence. // gb // 11 // ---///ENSMUST00000040599 // cdna:known chromosome:GRCm38:1:135434580:135585355:-1 gene:ENSMUSG00000009418 gene_biotype:protein_coding transcript_biotype:protein_coding // ensembl // 11 // ---///ENSMUST00000067414 // cdna:kn…	Mm.34977.1	est///full length	Mm.34977///Mm.394455///Mm.402979///Mm.475259	Mm.34977
1442989_at	19.9003	40.8291	0	1.00941	1.00941	2.01308	P	P								chr7:97017769-97018482 (+) // 49.04 // qE1			December 2011 (Mouse Genome Sequencing Consortium and NCBI 38)							BB529784	GenBank	Consensus sequence		gb:BB529784 /DB_XREF=gi:16445667 /DB_XREF=BB529784 /CLONE=E030004C10 /FEA=EST /CNT=3 /TID=Mm.205631.1 /TIER=ConsEnd /STK=3 /UG=Mm.205631 /UG_TITLE=ESTs	BB529784 // /DB_XREF=BB529784 /CLONE=E030004C10 // gb // --- // ---///BI499795 // /DB_XREF=ie46c11.x1 // gb // --- // ---///BI788527 // /DB_XREF=ie40c02.x1 // gb // --- // ---	Mm.205631.1	est	Mm.448256	Mm.205631
1433730_at	309.846	635.602	0	1.00917	1.00917	2.01275	P	P	Elmod2	ELMO/CED-12 domain containing 2	244548	0006909 // phagocytosis // inferred from electronic annotation///0043547 // positive regulation of GTPase activity // not recorded///0050688 // regulation of defense response to virus // not recorded	0005856 // cytoskeleton // inferred from electronic annotation	0005096 // GTPase activator activity // not recorded	GO:0006909|GO:0043547|GO:0050688|GO:0005856|GO:0005096	chr8:83313025-83316237 (-) // 97.55 // qC2		ENSMUSG00000035151	December 2011 (Mouse Genome Sequencing Consortium and NCBI 38)	IPR006816 // Engulfment/cell motility, ELMO // 1.1E-52	2445165			NP_001164162///NP_848851	NM_001170691///NM_178736	BQ031040	GenBank	Consensus sequence	Q8BGF6///Q8BHN8	gb:BQ031040 /DB_XREF=gi:19766319 /DB_XREF=UI-1-CF0-alx-c-04-0-UI.s1 /CLONE=UI-1-CF0-alx-c-04-0-UI /FEA=EST /CNT=107 /TID=Mm.38762.1 /TIER=Stack /STK=66 /UG=Mm.38762 /UG_TITLE=ESTs, Weakly similar to T50627 hypothetical protein DKFZp547C176.1 (H.sapiens)	BC079654 // Mus musculus ELMO domain containing 2, mRNA (cDNA clone MGC:90767 IMAGE:6855187), complete cds. // gb // 11 // ---///ENSMUST00000053902 // cdna:known chromosome:GRCm38:8:83313022:83332486:-1 gene:ENSMUSG00000035151 gene_biotype:protein_coding transcript_biotype:protein_coding // ensembl // 11 // ---///ENSMUST00000177594 // cdna:known chromosome:GRCm38:8:83312632:83332486:-1 gene:ENSMU…	Mm.38762.1	est///full length	Mm.38762///Mm.409753	Mm.38762
1437119_at	264.507	542.247	0	1.00824	1.00824	2.01146	P	P	Ern1	endoplasmic reticulum (ER) to nucleus signalling 1	78943	0006351 // transcription, DNA-dependent // inferred from electronic annotation///0006355 // regulation of transcription, DNA-dependent // inferred from electronic annotation///0006397 // mRNA processing // inferred from electronic annotation///0006468 // protein phosphorylation // inferred from electronic annotation///0006468 // protein phosphorylation // not recorded///0006915 // apoptotic proce…	0005637 // nuclear inner membrane // inferred from direct assay///0005739 // mitochondrion // inferred from direct assay///0005783 // endoplasmic reticulum // inferred from electronic annotation///0005789 // endoplasmic reticulum membrane // inferred from direct assay///0016020 // membrane // inferred from electronic annotation///0016021 // integral to membrane // inferred from electronic annotat…	0000166 // nucleotide binding // inferred from electronic annotation///0000287 // magnesium ion binding // not recorded///0003824 // catalytic activity // inferred from electronic annotation///0004519 // endonuclease activity // inferred from direct assay///0004521 // endoribonuclease activity // inferred from direct assay///0004521 // endoribonuclease activity // not recorded///0004540 // ribonu…	GO:0006351|GO:0006355|GO:0006397|GO:0006468|GO:0006468|GO:0006915|GO:0006917|GO:0006950|GO:0006986|GO:0006987|GO:0007050|GO:0008152|GO:0016310|GO:0030968|GO:0046777|GO:0070059|GO:1900103|GO:0005637|GO:0005739|GO:0005783|GO:0005789|GO:0016020|GO:0016021|GO:0030176|GO:0000166|GO:0000287|GO:0003824|GO:0004519|GO:0004521|GO:0004521|GO:0004540|GO:0004672|GO:0004674|GO:0004713|GO:0005515|GO:0005515|GO:…	chr11:106394647-106397073 (-) // 98.81 // qE1	EC:2.7.11.1	ENSMUSG00000020715	December 2011 (Mouse Genome Sequencing Consortium and NCBI 38)	IPR000719 // Protein kinase, catalytic domain // 2.6E-48///IPR001245 // Serine-threonine/tyrosine-protein kinase catalytic domain // 1.2E-28///IPR010513 // KEN domain // 8.4E-48	1930134			NP_076402	NM_023913	BG075179	GenBank	Consensus sequence	Q9EQY0///Q3TBZ5	gb:BG075179 /DB_XREF=gi:12557748 /DB_XREF=H3144B12-3 /CLONE=H3144B12 /FEA=EST /CNT=47 /TID=Mm.17850.1 /TIER=Stack /STK=25 /UG=Mm.17850 /LL=103646 /UG_GENE=AI225830 /UG_TITLE=expressed sequence AI225830	AK162104 // Mus musculus in vitro fertilized eggs cDNA, RIKEN full-length enriched library, clone:7420414G23 product:unclassifiable, full insert sequence. // gb // 10 // ---///BC055800 // Mus musculus cDNA clone IMAGE:6413294, partial cds. // gb // 11 // ---///ENSMUST00000001059 // cdna:known chromosome:GRCm38:11:106394650:106487796:-1 gene:ENSMUSG00000020715 gene_biotype:protein_coding transcrip…	Mm.17850.1	est///full length	Mm.340943///Mm.403353	Mm.17850
1436042_at	24.191	49.3768	0	1.00196	1.00196	2.00272	P	P	Tln1	talin 1	21894	0007016 // cytoskeletal anchoring at plasma membrane // inferred from electronic annotation///0007044 // cell-substrate junction assembly // inferred from mutant phenotype///0007155 // cell adhesion // inferred from electronic annotation///0030866 // cortical actin cytoskeleton organization // inferred from mutant phenotype	0001726 // ruffle // inferred from electronic annotation///0005737 // cytoplasm // inferred from electronic annotation///0005813 // centrosome // not recorded///0005856 // cytoskeleton // inferred from electronic annotation///0005886 // plasma membrane // not recorded///0005925 // focal adhesion // inferred from direct assay///0005925 // focal adhesion // not recorded///0009986 // cell surface //…	0003779 // actin binding // inferred from electronic annotation///0005158 // insulin receptor binding // inferred from electronic annotation///0005178 // integrin binding // not recorded///0005198 // structural molecule activity // inferred from electronic annotation///0005200 // structural constituent of cytoskeleton // inferred from electronic annotation///0005515 // protein binding // inferred…	GO:0007016|GO:0007044|GO:0007155|GO:0030866|GO:0001726|GO:0005737|GO:0005813|GO:0005856|GO:0005886|GO:0005925|GO:0005925|GO:0009986|GO:0015629|GO:0016020|GO:0030054|GO:0032587|GO:0042995|GO:0043231|GO:0070062|GO:0003779|GO:0005158|GO:0005178|GO:0005198|GO:0005200|GO:0005515|GO:0017166|GO:0030274|GO:0032403	chr4:43562127-43562691 (-) // 59.51 // qA5		ENSMUSG00000028465	December 2011 (Mouse Genome Sequencing Consortium and NCBI 38)		1099832		Integrin-mediated_cell_adhesion_KEGG // GenMAPP	NP_035732	NM_011602	BI648366	GenBank	Consensus sequence	P26039///Q0V930///Q3TBC3///Q3UHS6///Q80TM2///Q8C9Z8	gb:BI648366 /DB_XREF=gi:15562602 /DB_XREF=603278324F1 /CLONE=IMAGE:5318644 /FEA=EST /CNT=22 /TID=Mm.4053.2 /TIER=Stack /STK=11 /UG=Mm.4053 /LL=21894 /UG_GENE=Tln /UG_TITLE=talin	AK006088 // Mus musculus adult male testis cDNA, RIKEN full-length enriched library, clone:1700018G09 product:talin, full insert sequence. // gb // 11 // ---///BC055348 // Mus musculus talin 1, mRNA (cDNA clone IMAGE:5318644). // gb // 11 // ---///ENSMUST00000123985 // cdna:known chromosome:GRCm38:4:43559343:43562691:-1 gene:ENSMUSG00000028465 gene_biotype:protein_coding transcript_biotype:proces…	Mm.4053.2	est///full length	Mm.208601///Mm.482187	Mm.4053
1452477_at	11.5956	23.6632	0	1.00166	1.00166	2.00231	P	P	3110057O12Rik///Gm2011	RIKEN cDNA 3110057O12 gene///predicted gene 2011	269423///100039027		0005576 // extracellular region // inferred from electronic annotation		GO:0005576	chr3:40894270-40917388 (+) // 72.42 // qB		ENSMUSG00000037818	December 2011 (Mouse Genome Sequencing Consortium and NCBI 38)	IPR019149 // Protein of unknown function DUF2048 // 6.1E-63	1915468///3780180			NP_080898	NM_026622///NR_038067	BB628049	GenBank	Consensus sequence	Q921P1///E9PWH0///E0CXU9///Q8C1A9///B7ZNF5///Q9CV37	gb:BB628049 /DB_XREF=gi:15399276 /DB_XREF=BB628049 /CLONE=9530060O14 /FEA=mRNA /CNT=6 /TID=Mm.32373.1 /TIER=ConsEnd /STK=0 /UG=Mm.32373 /UG_TITLE=Mus musculus, clone IMAGE:4007705, mRNA, partial cds	AK029940 // Mus musculus adult male testis cDNA, RIKEN full-length enriched library, clone:4932408N24 product:unclassifiable, full insert sequence. // gb // 11 // ---///AK148669 // Mus musculus 2 days neonate sympathetic ganglion cDNA, RIKEN full-length enriched library, clone:7120432K23 product:hypothetical protein, full insert sequence. // gb_htc // 10 // ---///AK162526 // Mus musculus adult ma…	Mm.32373.1	est///full length	Mm.32373///Mm.403337///Mm.482948	Mm.32373
1459929_at	14.7755	30.1273	0	1.00046	1.00046	2.00064	P	P	Zfp568	zinc finger protein 568	243905	0000122 // negative regulation of transcription from RNA polymerase II promoter // inferred from genetic interaction///0006355 // regulation of transcription, DNA-dependent // inferred from electronic annotation///0010646 // regulation of cell communication // inferred from mutant phenotype///0022007 // convergent extension involved in neural plate elongation // inferred from mutant phenotype///0…	0005622 // intracellular // inferred from electronic annotation///0005634 // nucleus // inferred from direct assay	0003676 // nucleic acid binding // inferred from electronic annotation///0005515 // protein binding // inferred from physical interaction///0008270 // zinc ion binding // inferred from electronic annotation///0046872 // metal ion binding // inferred from electronic annotation	GO:0000122|GO:0006355|GO:0010646|GO:0022007|GO:0060028|GO:0060669|GO:0005622|GO:0005634|GO:0003676|GO:0005515|GO:0008270|GO:0046872	chr7:29997853-30017262 (+) // 49.14 // qB1		ENSMUSG00000074221	December 2011 (Mouse Genome Sequencing Consortium and NCBI 38)	IPR001909 // Krueppel-associated box // 4.0E-26///IPR001909 // Krueppel-associated box // 4.6E-21///IPR001909 // Krueppel-associated box // 4.6E-21///IPR007087 // Zinc finger, C2H2 // 5.9E-8///IPR007087 // Zinc finger, C2H2 // 1.3E-9///IPR007087 // Zinc finger, C2H2 // 4.8E-9///IPR007087 // Zinc finger, C2H2 // 1.3E-8///IPR007087 // Zinc finger, C2H2 // 3.2E-9///IPR007087 // Zinc finger, C2H2 // …	2142347			NP_001028527///NP_001161344///NP_001161345	NM_001033355///NM_001167872///NM_001167873	AI158971	GenBank	Consensus sequence	Q3UPK4///Q3TLJ8///Q0VGV0///E9PYI1	gb:AI158971 /DB_XREF=gi:3692153 /DB_XREF=ui42h02.x1 /CLONE=IMAGE:1885107 /FEA=EST /CNT=3 /TID=Mm.173818.1 /TIER=ConsEnd /STK=0 /UG=Mm.173818 /UG_TITLE=ESTs, Weakly similar to ZINC FINGER PROTEIN ZFP-90 (M.musculus)	AK143471 // Mus musculus 8 cells embryo 8 cells cDNA, RIKEN full-length enriched library, clone:E860006K18 product:similar to Zinc finger protein 30 (Zinc finger protein KOX28) (Fragment) [Homo sapiens], full insert sequence. // gb // 11 // ---///AK148548 // Mus musculus adult pancreas islet cells cDNA, RIKEN full-length enriched library, clone:C820020O18 product:similar to Zinc finger protein 30…	Mm.173818.1	full length	Mm.322432	Mm.173818
1446188_at	11.474	23.3925	0	1.00028	1.00028	2.00038	P	P	Cep97	centrosomal protein 97	74201	0030030 // cell projection organization // inferred from electronic annotation	0005634 // nucleus // not recorded///0005737 // cytoplasm // not recorded///0005813 // centrosome // not recorded///0005815 // microtubule organizing center // inferred from electronic annotation///0005856 // cytoskeleton // inferred from electronic annotation	0005515 // protein binding // inferred from electronic annotation	GO:0030030|GO:0005634|GO:0005737|GO:0005813|GO:0005815|GO:0005856|GO:0005515	chr16:55918832-55919518 (-) // 66.04 // qC1.1		ENSMUSG00000022604	December 2011 (Mouse Genome Sequencing Consortium and NCBI 38)	IPR001611 // Leucine-rich repeat // 1.3E-5///IPR001611 // Leucine-rich repeat // 1.2E-5	1921451			NP_001152836///NP_001152837///NP_001152838///NP_083091	NM_001159364///NM_001159365///NM_001159366///NM_028815	BB363453	GenBank	Consensus sequence	Q8C1I9///Q9CZ62///Q6P077///Q8BH46///Q8BJR7	gb:BB363453 /DB_XREF=gi:16406131 /DB_XREF=BB363453 /CLONE=C130017E06 /FEA=EST /CNT=2 /TID=Mm.208809.1 /TIER=ConsEnd /STK=2 /UG=Mm.208809 /UG_TITLE=ESTs	AK016556 // Mus musculus adult male testis cDNA, RIKEN full-length enriched library, clone:4932439K18 product:RIKEN cDNA 2810403B08 gene, full insert sequence. // gb // --- // chr16:55904975-55934233(-)///BC067049 // Mus musculus centrosomal protein 97, mRNA (cDNA clone MGC:91372 IMAGE:30363673), complete cds. // gb // --- // chr16:55902291-55934848(-)///ENSMUST00000023270 // cdna:known chromosom…	Mm.208809.1	est///full length	Mm.178427///Mm.407865///Mm.467086	Mm.208809
1440013_at	25.8612	52.7207	0	1.00017	1.00017	2.00024	P	P								chr2:102326882-102327634 (-) // 70.08 // qE2			December 2011 (Mouse Genome Sequencing Consortium and NCBI 38)							BG072725	GenBank	Consensus sequence		gb:BG072725 /DB_XREF=gi:12555294 /DB_XREF=H3114C04-3 /CLONE=H3114C04 /FEA=EST /CNT=6 /TID=Mm.164156.1 /TIER=ConsEnd /STK=6 /UG=Mm.164156 /UG_TITLE=ESTs	AK138746 // Mus musculus 0 day neonate thymus cDNA, RIKEN full-length enriched library, clone:A430042M24 product:unclassifiable, full insert sequence. // gb // 11 // ---///AK163876 // Mus musculus 0 day neonate cerebellum cDNA, RIKEN full-length enriched library, clone:C230003N21 product:hypothetical protein, full insert sequence. // gb_htc // 11 // ---///n282007 // accn=AK138746 class=mRNAlike l…	Mm.164156.1			Mm.164156

## Sheet: (5-c) x 0.5 in PP
Supplemental Table S6. Microarray results showing genes that were downregulated to less than half (siCPEB1 and siFMR1 vs siCPEB1)
#Experiment: (5) siCPEB1 and siFMR1 vs siCPEB1
#Technology: Affymetrix.GeneChip.Mouse430_2
Probe Set ID	[CPEB1 siRNA](raw)	[CPEB1 and FMR1 siRNA](raw)	[CPEB1 siRNA](normalized)	[CPEB1 and FMR1 siRNA](normalized)	Fold Change (log)	Fold Change	[CPEB1 siRNA](flag)	[CPEB1 and FMR1 siRNA](flag)	Gene Symbol	Gene Title	Entrez Gene	Gene Ontology Biological Process	Gene Ontology Cellular Component	Gene Ontology Molecular Function	GO(Avadis)	Alignments	EC	Ensembl	Genome Version	InterPro	MGI Name	OMIM	Pathway	RefSeq Protein ID	RefSeq Transcript ID	Representative Public ID	Sequence Source	Sequence Type	SwissProt	Target Description	Transcript Assignments	Transcript ID(Array Design)	Unigene Cluster Type	UniGene ID	Archival UniGene Cluster
1423369_at	549.912	71.3638	0	-2.97334	-2.97334	0.127331	P	P	Fmr1	fragile X mental retardation syndrome 1	14265	0006810 // transport // inferred from electronic annotation///0007417 // central nervous system development // inferred from mutant phenotype///0045947 // negative regulation of translational initiation // inferred from direct assay///0051028 // mRNA transport // inferred from electronic annotation	0005634 // nucleus // inferred from direct assay///0005730 // nucleolus // inferred from electronic annotation///0005737 // cytoplasm // inferred from electronic annotation///0005844 // polysome // not recorded///0005845 // mRNA cap binding complex // inferred from direct assay///0010494 // cytoplasmic stress granule // inferred from direct assay///0030425 // dendrite // not recorded///0043005 //…	0003723 // RNA binding // not recorded///0005515 // protein binding // inferred from physical interaction	GO:0006810|GO:0007417|GO:0045947|GO:0051028|GO:0005634|GO:0005730|GO:0005737|GO:0005844|GO:0005845|GO:0010494|GO:0030425|GO:0043005|GO:0043197|GO:0043198|GO:0045202|GO:0071598|GO:0003723|GO:0005515	chrX:68678581-68717963 (+) // 96.6 // qA7.1		ENSMUSG00000000838	December 2011 (Mouse Genome Sequencing Consortium and NCBI 38)	IPR004088 // K Homology domain, type 1 // 8.7E-10///IPR004088 // K Homology domain, type 1 // 1.2E-11///IPR004088 // K Homology domain, type 1 // 8.3E-10///IPR004088 // K Homology domain, type 1 // 8.2E-10///IPR004088 // K Homology domain, type 1 // 2.8E-10///IPR004088 // K Homology domain, type 1 // 6.8E-10///IPR004088 // K Homology domain, type 1 // 9.5E-12///IPR004088 // K Homology domain, typ…	95564		mRNA_processing_binding_Reactome // GenMAPP	NP_032057	NM_008031	BG172150	GenBank	Consensus sequence	Q6AXB7///E9QAT0///E9QNF5///E9QAS8///E9QAS9///D3Z6U8///Q8BPK8///Q8BPN5///P35922///Q547R0///Q925S6///Q925S7	gb:BG172150 /DB_XREF=gi:12678853 /DB_XREF=602333283F1 /CLONE=IMAGE:4456341 /FEA=FLmRNA /CNT=118 /TID=Mm.3451.1 /TIER=Stack /STK=10 /UG=Mm.3451 /LL=14265 /UG_GENE=Fmr1 /UG_TITLE=fragile X mental retardation syndrome 1 homolog /FL=gb:NM_008031.1 gb:L23971.1	BC079671 // Mus musculus fragile X mental retardation syndrome 1 homolog, mRNA (cDNA clone MGC:90722 IMAGE:30532682), complete cds. // gb // 10 // ---///ENSMUST00000088546 // cdna:known chromosome:GRCm38:X:68678541:68717963:1 gene:ENSMUSG00000000838 gene_biotype:protein_coding transcript_biotype:protein_coding // ensembl // 10 // ---///ENSMUST00000114653 // cdna:novel chromosome:GRCm38:X:68678817…	Mm.3451.1	est///full length	Mm.3451///Mm.473383///Mm.487300	Mm.3451
1437143_a_at	2173.65	539.542	0	-2.03772	-2.03772	0.243548	P	P	Tmx1	thioredoxin-related transmembrane protein 1	72736	0006810 // transport // inferred from electronic annotation///0022900 // electron transport chain // inferred from electronic annotation///0043066 // negative regulation of apoptotic process // not recorded///0045454 // cell redox homeostasis // inferred from electronic annotation///0055114 // oxidation-reduction process // not recorded	0005783 // endoplasmic reticulum // not recorded///0005789 // endoplasmic reticulum membrane // not recorded///0016020 // membrane // inferred from electronic annotation///0016021 // integral to membrane // inferred from electronic annotation	0015036 // disulfide oxidoreductase activity // not recorded	GO:0006810|GO:0022900|GO:0043066|GO:0045454|GO:0055114|GO:0005783|GO:0005789|GO:0016020|GO:0016021|GO:0015036	chr12:70467304-70467627 (+) // 97.22 // qC2		ENSMUSG00000021072	December 2011 (Mouse Genome Sequencing Consortium and NCBI 38)	IPR013766 // Thioredoxin domain // 5.0E-25	1919986			NP_082615	NM_028339	AV310544	GenBank	Consensus sequence	Q8VBT0	gb:AV310544 /DB_XREF=gi:6363579 /DB_XREF=AV310544 /CLONE=5730591B18 /FEA=EST /CNT=25 /TID=Mm.204670.2 /TIER=Stack /STK=25 /UG=Mm.204670 /LL=72736 /UG_GENE=2810425A04Rik /UG_TITLE=RIKEN cDNA 2810425A04 gene	AK030429 // Mus musculus adult male pituitary gland cDNA, RIKEN full-length enriched library, clone:5330411G11 product:similar to THIOREDOXIN-RELATED TRANSMEMBRANE PROTEIN [Homo sapiens], full insert sequence. // gb // 11 // ---///AK050567 // Mus musculus adult pancreas islet cells cDNA, RIKEN full-length enriched library, clone:C820020D17 product:similar to THIOREDOXIN-RELATED TRANSMEMBRANE PROT…	Mm.204670.2	full length	Mm.204670///Mm.490350	Mm.204670
1451195_a_at	2118.6	530.434	0	-2.02527	-2.02527	0.245659	P	P	Tmx1	thioredoxin-related transmembrane protein 1	72736	0006810 // transport // inferred from electronic annotation///0022900 // electron transport chain // inferred from electronic annotation///0043066 // negative regulation of apoptotic process // not recorded///0045454 // cell redox homeostasis // inferred from electronic annotation///0055114 // oxidation-reduction process // not recorded	0005783 // endoplasmic reticulum // not recorded///0005789 // endoplasmic reticulum membrane // not recorded///0016020 // membrane // inferred from electronic annotation///0016021 // integral to membrane // inferred from electronic annotation	0015036 // disulfide oxidoreductase activity // not recorded	GO:0006810|GO:0022900|GO:0043066|GO:0045454|GO:0055114|GO:0005783|GO:0005789|GO:0016020|GO:0016021|GO:0015036	chr12:70453104-70468038 (+) // 99.36 // qC2		ENSMUSG00000021072	December 2011 (Mouse Genome Sequencing Consortium and NCBI 38)	IPR013766 // Thioredoxin domain // 5.0E-25	1919986			NP_082615	NM_028339	BC017603	GenBank	Consensus sequence	Q8VBT0	gb:BC017603.1 /DB_XREF=gi:17160856 /FEA=FLmRNA /CNT=159 /TID=Mm.204670.1 /TIER=FL+Stack /STK=69 /UG=Mm.204670 /LL=72736 /UG_GENE=2810425A04Rik /DEF=Mus musculus, RIKEN cDNA 2810425A04 gene, clone MGC:27603 IMAGE:4503129, mRNA, complete cds. /PROD=RIKEN cDNA 2810425A04 gene /FL=gb:BC017603.1 gb:BC021533.1	AK030429 // Mus musculus adult male pituitary gland cDNA, RIKEN full-length enriched library, clone:5330411G11 product:similar to THIOREDOXIN-RELATED TRANSMEMBRANE PROTEIN [Homo sapiens], full insert sequence. // gb // 11 // ---///AK050567 // Mus musculus adult pancreas islet cells cDNA, RIKEN full-length enriched library, clone:C820020D17 product:similar to THIOREDOXIN-RELATED TRANSMEMBRANE PROT…	Mm.204670.1	full length	Mm.204670///Mm.490350	Mm.204670
1436687_x_at	16.9099	4.26544	0	-2.01451	-2.01451	0.247499	P	P	Gm10193///Zfp706	predicted gene 10193///zinc finger protein 706	68036///100042023		0005622 // intracellular // inferred from electronic annotation	0008270 // zinc ion binding // inferred from electronic annotation///0046872 // metal ion binding // inferred from electronic annotation	GO:0005622|GO:0008270|GO:0046872	chr15:37000624-37001009 (-) // 91.44 // qB3.1		ENSMUSG00000062397	December 2011 (Mouse Genome Sequencing Consortium and NCBI 38)	IPR007513 // Uncharacterised protein family SERF // 2.3E-21	1915286			NP_080797///XP_001478161	NM_026521///XM_001478111	AA165749	GenBank	Consensus sequence	Q9D115///Q7TMZ1///B2RVQ7	gb:AA165749 /DB_XREF=gi:1744275 /DB_XREF=mt74g06.r1 /CLONE=IMAGE:635674 /FEA=EST /CNT=8 /TID=Mm.3035.2 /TIER=Stack /STK=8 /UG=Mm.3035 /LL=68036 /UG_GENE=3110006P09Rik /UG_TITLE=RIKEN cDNA 3110006P09 gene	AK004076 // Mus musculus 18-day embryo whole body cDNA, RIKEN full-length enriched library, clone:1110033M17 product:HSPC038 protein (PNAS-113) homolog [Homo sapiens], full insert sequence. // gb // --- // chr15:37000628-37007201(-)///AK014015 // Mus musculus 13 days embryo head cDNA, RIKEN full-length enriched library, clone:3110006P09 product:unclassifiable, full insert sequence. // gb // --- /…	Mm.3035.2	est///full length	Mm.371631///Mm.458788///Mm.473923	Mm.3035
1438340_at	27.2533	8.08855	0	-1.77988	-1.77988	0.291208	P	P	Zfp385c	zinc finger protein 385C	278304		0005622 // intracellular // inferred from electronic annotation///0005634 // nucleus // inferred from electronic annotation	0003676 // nucleic acid binding // inferred from electronic annotation///0008270 // zinc ion binding // inferred from electronic annotation///0046872 // metal ion binding // inferred from electronic annotation	GO:0005622|GO:0005634|GO:0003676|GO:0008270|GO:0046872	chr11:100627543-100628228 (-) // 61.9 // qD		ENSMUSG00000014198	December 2011 (Mouse Genome Sequencing Consortium and NCBI 38)	IPR022755 // Zinc finger, double-stranded RNA binding // 1.3E-10				NP_808458	NM_177790	BB277600	GenBank	Consensus sequence	A2A5E6	gb:BB277600 /DB_XREF=gi:15410946 /DB_XREF=BB277600 /CLONE=A930006D11 /FEA=EST /CNT=11 /TID=Mm.124937.1 /TIER=Stack /STK=11 /UG=Mm.124937 /UG_TITLE=ESTs, Weakly similar to T17248 hypothetical protein DKFZp586G1122.1 (H.sapiens)	ENSMUST00000103119 // cdna:known chromosome:GRCm38:11:100627543:100650693:-1 gene:ENSMUSG00000014198 gene_biotype:protein_coding transcript_biotype:protein_coding // ensembl // --- // chr11:100627542-100650693(-)///NM_177790 // Mus musculus zinc finger protein 385C (Zfp385c), mRNA. // refseq // --- // chr11:100626218-100650693(-)	Mm.124937.1	est///full length	Mm.274734///Mm.488679	Mm.124937
1459737_s_at	55.5648	18.2	0	-1.63764	-1.63764	0.321382	P	P	Ttr	transthyretin	22139	0006810 // transport // inferred from electronic annotation///0042572 // retinol metabolic process // not recorded	0005576 // extracellular region // inferred from electronic annotation///0005615 // extracellular space // not recorded///0043234 // protein complex // not recorded	0005179 // hormone activity // inferred from electronic annotation///0005515 // protein binding // inferred from electronic annotation///0042562 // hormone binding // not recorded///0046982 // protein heterodimerization activity // not recorded	GO:0006810|GO:0042572|GO:0005576|GO:0005615|GO:0043234|GO:0005179|GO:0005515|GO:0042562|GO:0046982	chr18:20669986-20673878 (+) // 98.16 // qA2		ENSMUSG00000061808	December 2011 (Mouse Genome Sequencing Consortium and NCBI 38)	IPR023416 // Transthyretin/hydroxyisourate hydrolase, superfamily // 1.3E-40	98865			NP_038725	NM_013697	AA408768	GenBank	Consensus sequence	Q9D6A4///P07309///Q5M9K1	gb:AA408768 /DB_XREF=gi:2068297 /DB_XREF=EST03382 /CLONE=C0034C09 /FEA=EST /CNT=2 /TID=Mm.202689.1 /TIER=ConsEnd /STK=2 /UG=Mm.202689 /LL=106847 /UG_GENE=AA408768 /UG_TITLE=expressed sequence AA408768	AK014454 // Mus musculus 18 days pregnant adult female placenta and extra embryonic tissue cDNA, RIKEN full-length enriched library, clone:3830432G21 product:TRANSTHYRETIN PRECURSOR (PREALBUMIN), full insert sequence. // gb // 11 // ---///AK018701 // Mus musculus adult male kidney cDNA, RIKEN full-length enriched library, clone:0610005C23 product:TRANSTHYRETIN PRECURSOR (PREALBUMIN), full insert …	Mm.202689.1	est///full length	Mm.2108///Mm.470364	Mm.202689
1451821_a_at	37.0063	12.2134	0	-1.62672	-1.62672	0.323824	P	P	Sp100	nuclear antigen Sp100	20684	0000723 // telomere maintenance // inferred from sequence or structural similarity///0006351 // transcription, DNA-dependent // inferred from electronic annotation///0006355 // regulation of transcription, DNA-dependent // inferred from electronic annotation///0010596 // negative regulation of endothelial cell migration // inferred from sequence or structural similarity///0045765 // regulation of…	0005634 // nucleus // not recorded///0005737 // cytoplasm // inferred from electronic annotation///0005737 // cytoplasm // inferred from sequence or structural similarity///0016605 // PML body // not recorded///0030870 // Mre11 complex // inferred from sequence or structural similarity	0003677 // DNA binding // inferred from electronic annotation///0005515 // protein binding // inferred from physical interaction///0046872 // metal ion binding // inferred from electronic annotation	GO:0000723|GO:0006351|GO:0006355|GO:0010596|GO:0045765|GO:0046826|GO:1902041|GO:1902044|GO:0005634|GO:0005737|GO:0005737|GO:0016605|GO:0030870|GO:0003677|GO:0005515|GO:0046872	chr1:85650101-85708096 (+) // 97.42 // qC5		ENSMUSG00000026222	December 2011 (Mouse Genome Sequencing Consortium and NCBI 38)	IPR000770 // SAND domain // 5.6E-30///IPR000770 // SAND domain // 5.3E-30///IPR000770 // SAND domain // 5.8E-30///IPR000770 // SAND domain // 4.5E-30///IPR000770 // SAND domain // 1.1E-29///IPR001487 // Bromodomain // 5.9E-11///IPR004865 // Sp100 // 1.4E-47///IPR004865 // Sp100 // 1.3E-47///IPR004865 // Sp100 // 1.1E-47///IPR004865 // Sp100 // 2.8E-47	109561			NP_038701	NM_013673	U83636	GenBank	Consensus sequence	Q8C405///Q3U876///Q3U5P2///Q6NTA3///Q4FK53///O35892///E9QA05///Q8BNW8///O35898///Q3UKD8///Q8C9H3	gb:U83636.1 /DB_XREF=gi:2340130 /GEN=Sp100 /FEA=FLmRNA /CNT=8 /TID=Mm.8551.2 /TIER=FL /STK=1 /UG=Mm.8551 /LL=20684 /UG_TITLE=nuclear antigen Sp100 /DEF=Mus musculus Sp100 mRNA, alternatively spliced form, complete cds. /FL=gb:U83636.1	AK083304 // Mus musculus 2 days neonate thymus thymic cells cDNA, RIKEN full-length enriched library, clone:C920001D09 product:nuclear antigen Sp100, full insert sequence. // gb // 11 // ---///AK152348 // Mus musculus bone marrow macrophage cDNA, RIKEN full-length enriched library, clone:I830063N14 product:nuclear antigen Sp100, full insert sequence. // gb // 11 // ---///AK153487 // Mus musculus …	Mm.8551.2	est///full length	Mm.290906///Mm.463999///Mm.464000///Mm.486514	Mm.8551
1429953_at	64.7283	21.3687	0	-1.6263	-1.6263	0.323917	P	P	2210011C24Rik	RIKEN cDNA 2210011C24 gene	70134					chr8:84010228-84011442 (-) // 98.59 // qC2		ENSMUSG00000074217	December 2011 (Mouse Genome Sequencing Consortium and NCBI 38)					XP_003085410///XP_003085411///XP_003086763///XP_003086764///XP_912460///XP_990693	XM_003085362///XM_003085363///XM_003086715///XM_003086716///XM_907367///XM_985599	AK008705	GenBank	Consensus sequence	F6WBA1///Q9CVC4	gb:AK008705.1 /DB_XREF=gi:12843063 /FEA=mRNA /CNT=9 /TID=Mm.33501.1 /TIER=ConsEnd /STK=5 /UG=Mm.33501 /LL=70134 /UG_GENE=2210011C24Rik /UG_TITLE=RIKEN cDNA 2210011C24 gene /DEF=Mus musculus adult male stomach cDNA, RIKEN full-length enriched library, clone:2210011C24:hypothetical protein, full insert sequence.	ENSMUST00000056686 // cdna:known chromosome:GRCm38:8:84010230:84011442:-1 gene:ENSMUSG00000074217 gene_biotype:protein_coding transcript_biotype:protein_coding // ensembl // 11 // ---///n344324 // accn=NULL class=lincRNA name=mouse lincRNA ref=Scripture Reconstruction LincRNAs transcriptId=linc1249 cpcScore=-1.3330300 cnci=-0.1626375 // noncode // 11 // ---///n422237 // accn=NULL class=lncRNA nam…	Mm.33501.1		Mm.41017	Mm.33501
1453289_at	38.4065	12.8343	0	-1.60875	-1.60875	0.327882	P	P	Ago4	argonaute RISC catalytic subunit 4	76850	0006402 // mRNA catabolic process // not recorded///0006417 // regulation of translation // inferred from electronic annotation///0031047 // gene silencing by RNA // inferred from electronic annotation///0035278 // negative regulation of translation involved in gene silencing by miRNA // not recorded	0000932 // cytoplasmic mRNA processing body // inferred from direct assay///0005737 // cytoplasm // inferred from electronic annotation///0030529 // ribonucleoprotein complex // inferred from electronic annotation///0035068 // micro-ribonucleoprotein complex // inferred from direct assay	0003676 // nucleic acid binding // inferred from electronic annotation///0003723 // RNA binding // inferred from direct assay///0005515 // protein binding // inferred from electronic annotation	GO:0006402|GO:0006417|GO:0031047|GO:0035278|GO:0000932|GO:0005737|GO:0030529|GO:0035068|GO:0003676|GO:0003723|GO:0005515	chr4:126489549-126493330 (-) // 96.46 // qD2.2		ENSMUSG00000042500	December 2011 (Mouse Genome Sequencing Consortium and NCBI 38)	IPR003100 // Argonaute/Dicer protein, PAZ // 1.9E-42///IPR003165 // Stem cell self-renewal protein Piwi // 4.0E-104///IPR014811 // Domain of unknown function DUF1785 // 8.9E-25	1924100			NP_694817	NM_153177	AI481660	GenBank	Consensus sequence	Q9CS58///Q8CJF8///Q8BTF2	gb:AI481660 /DB_XREF=gi:4374886 /DB_XREF=vh27b12.x1 /CLONE=IMAGE:876671 /FEA=mRNA /CNT=27 /TID=Mm.86705.1 /TIER=ConsEnd /STK=7 /UG=Mm.86705 /LL=76850 /UG_GENE=5730550L01Rik /UG_TITLE=RIKEN cDNA 5730550L01 gene	AK017827 // Mus musculus 8 days embryo whole body cDNA, RIKEN full-length enriched library, clone:5730550L01 product:RIKEN cDNA 5730550L01 gene, full insert sequence. // gb // 11 // ---///ENSMUST00000084289 // cdna:known chromosome:GRCm38:4:126489541:126533472:-1 gene:ENSMUSG00000042500 gene_biotype:protein_coding transcript_biotype:protein_coding // ensembl // 11 // ---///NM_153177 // Mus muscul…	Mm.86705.1	est///full length	Mm.413655///Mm.86705	Mm.86705
1421452_at	43.7446	14.952	0	-1.57617	-1.57617	0.33537	P	M	Cdon	cell adhesion molecule-related/down-regulated by oncogenes	57810	0001708 // cell fate specification // inferred from genetic interaction///0001934 // positive regulation of protein phosphorylation // inferred from direct assay///0002088 // lens development in camera-type eye // inferred from mutant phenotype///0007155 // cell adhesion // not recorded///0007224 // smoothened signaling pathway // inferred from genetic interaction///0007224 // smoothened signalin…	0005887 // integral to plasma membrane // not recorded///0009986 // cell surface // not recorded///0009986 // cell surface // traceable author statement///0016020 // membrane // inferred from electronic annotation///0016021 // integral to membrane // inferred from electronic annotation	0005515 // protein binding // inferred from physical interaction	GO:0001708|GO:0001934|GO:0002088|GO:0007155|GO:0007224|GO:0007224|GO:0007520|GO:0009952|GO:0010172|GO:0010172|GO:0014816|GO:0016202|GO:0016337|GO:0021987|GO:0043410|GO:0043410|GO:0043497|GO:0045663|GO:0045664|GO:0045666|GO:0045666|GO:0045944|GO:0048598|GO:0048643|GO:0051057|GO:0051146|GO:0060059|GO:2000179|GO:0005887|GO:0009986|GO:0009986|GO:0016020|GO:0016021|GO:0005515	chr9:35421594-35504431 (+) // 97.68 // qA4		ENSMUSG00000038119	December 2011 (Mouse Genome Sequencing Consortium and NCBI 38)	IPR003961 // Fibronectin, type III // 2.0E-14///IPR003961 // Fibronectin, type III // 2.3E-17///IPR003961 // Fibronectin, type III // 5.8E-12///IPR013098 // Immunoglobulin I-set // 9.3E-10///IPR013098 // Immunoglobulin I-set // 7.3E-12///IPR013098 // Immunoglobulin I-set // 2.4E-18///IPR013098 // Immunoglobulin I-set // 3.1E-18///IPR013106 // Immunoglobulin V-set // 2.1E-8///IPR013151 // Immunogl…	1926387			NP_067314	NM_021339	NM_021339	GenBank	Consensus sequence	Q8CE17///Q32MD9///Q3TZM7///D3Z2P1	gb:NM_021339.1 /DB_XREF=gi:10946653 /GEN=Cdon /FEA=FLmRNA /CNT=8 /TID=Mm.20439.1 /TIER=FL /STK=2 /UG=Mm.20439 /LL=57810 /DEF=Mus musculus cell adhesion molecule-relateddown-regulated by oncogenes (Cdon), mRNA. /PROD=cell adhesion molecule-relateddown-regulated byoncogenes /FL=gb:AF090866.1 gb:NM_021339.1	AF090866 // Mus musculus CDO (Cdo) mRNA, complete cds. // gb // 11 // ---///AK029199 // Mus musculus 0 day neonate head cDNA, RIKEN full-length enriched library, clone:4831415A19 product:cell adhesion molecule-related/down-regulated by oncogenes, full insert sequence. // gb // 11 // ---///BC109176 // Mus musculus cell adhesion molecule-related/down-regulated by oncogenes, mRNA (cDNA clone MGC:129…	Mm.20439.1	full length	Mm.80509	Mm.20439
1421811_at	42.9445	15.0271	0	-1.54231	-1.54231	0.343335	P	P	Pald1///Thbs1	phosphatase domain containing, paladin 1///thrombospondin 1	21825///27355	0000187 // activation of MAPK activity // not recorded///0001937 // negative regulation of endothelial cell proliferation // not recorded///0001953 // negative regulation of cell-matrix adhesion // not recorded///0002040 // sprouting angiogenesis // not recorded///0002544 // chronic inflammatory response // inferred from electronic annotation///0002581 // negative regulation of antigen processing…	0005576 // extracellular region // inferred from electronic annotation///0005577 // fibrinogen complex // not recorded///0005615 // extracellular space // inferred from direct assay///0005615 // extracellular space // not recorded///0005737 // cytoplasm // inferred from electronic annotation///0005783 // endoplasmic reticulum // inferred from direct assay///0005829 // cytosol // inferred from ele…	0001786 // phosphatidylserine binding // not recorded///0001968 // fibronectin binding // not recorded///0005178 // integrin binding // not recorded///0005509 // calcium ion binding // inferred from electronic annotation///0005515 // protein binding // inferred from electronic annotation///0005515 // protein binding // inferred from physical interaction///0008201 // heparin binding // not recorde…	GO:0000187|GO:0001937|GO:0001953|GO:0002040|GO:0002544|GO:0002581|GO:0002605|GO:0003151|GO:0003197|GO:0003417|GO:0003417|GO:0006917|GO:0006954|GO:0006955|GO:0007050|GO:0007155|GO:0009749|GO:0010595|GO:0010596|GO:0010748|GO:0010751|GO:0010754|GO:0010757|GO:0010759|GO:0010763|GO:0010811|GO:0016477|GO:0016525|GO:0016525|GO:0018149|GO:0030194|GO:0030335|GO:0030511|GO:0030511|GO:0032026|GO:0032695|GO:…	chr2:118111892-118127133 (+) // 96.26 // qE5		ENSMUSG00000040152	December 2011 (Mouse Genome Sequencing Consortium and NCBI 38)	IPR000884 // Thrombospondin, type 1 repeat // 3.9E-16///IPR000884 // Thrombospondin, type 1 repeat // 1.3E-20///IPR000884 // Thrombospondin, type 1 repeat // 5.6E-19///IPR001007 // von Willebrand factor, type C // 9.1E-16///IPR001791 // Laminin G domain // 7.2E-8///IPR001881 // EGF-like calcium-binding // 4.7E-9///IPR003367 // Thrombospondin, type 3-like repeat // 3.2E-5///IPR003367 // Thrombospo…	98737///1351623		Inflammatory_Response_Pathway // GenMAPP///TGF_Beta_Signaling_Pathway // GenMAPP	NP_035710///NP_038781	NM_011580///NM_013753	AI385532	GenBank	Consensus sequence	Q8CGB2///Q3TPD3///Q80YQ1///Q3TP59///Q3TR40///P70261///P35441///B2RQ13///B7ZMW4///B7ZMW5	gb:AV026492 /DB_XREF=gi:4803484 /DB_XREF=AV026492 /CLONE=1210001D07 /FEA=FLmRNA /CNT=282 /TID=Mm.4159.1 /TIER=Stack /STK=163 /UG=Mm.4159 /LL=21825 /UG_GENE=Thbs1 /UG_TITLE=thrombospondin 1 /FL=gb:M87276.1 gb:NM_011580.1	AK145202 // Mus musculus mammary gland RCB-0527 Jyg-MC(B) cDNA, RIKEN full-length enriched library, clone:G930018O21 product:thrombospondin 1, full insert sequence. // gb // 11 // ---///AK164480 // Mus musculus 13 days embryo heart cDNA, RIKEN full-length enriched library, clone:D330003C08 product:thrombospondin 1, full insert sequence. // gb // 11 // ---///BC042422 // Mus musculus thrombospondin…	Mm.4159.1	est///full length	Mm.269699///Mm.395886///Mm.4159///Mm.474265	Mm.4159
1459672_at	15.3611	5.44294	0	-1.52423	-1.52423	0.347665	P	P								chr2:160700228-160700663 (-) // 98.19 // qH2			December 2011 (Mouse Genome Sequencing Consortium and NCBI 38)							BG797387	GenBank	Consensus sequence		gb:BG797387 /DB_XREF=gi:14144113 /DB_XREF=ic14g06.x1 /FEA=EST /CNT=2 /TID=Mm.194402.1 /TIER=ConsEnd /STK=2 /UG=Mm.194402 /UG_TITLE=ESTs	BG797387 // /DB_XREF=ic14g06.x1 // gb // --- // ---///BG797837 // /DB_XREF=ic07d09.x1 // gb // --- // ---	Mm.194402.1	est	Mm.438595	Mm.194402
1448873_at	20.5088	7.27711	0	-1.52221	-1.52221	0.348152	P	P	Ocln	occludin	18260	0014070 // response to organic cyclic compound // inferred from electronic annotation///0033574 // response to testosterone stimulus // inferred from electronic annotation///0045216 // cell-cell junction organization // not recorded///0046498 // S-adenosylhomocysteine metabolic process // not recorded///0046500 // S-adenosylmethionine metabolic process // not recorded	0005829 // cytosol // not recorded///0005886 // plasma membrane // inferred from direct assay///0005886 // plasma membrane // not recorded///0005911 // cell-cell junction // inferred from direct assay///0005911 // cell-cell junction // not recorded///0005923 // tight junction // inferred from direct assay///0005923 // tight junction // not recorded///0009986 // cell surface // not recorded///0016…	0005198 // structural molecule activity // inferred from electronic annotation///0005515 // protein binding // inferred from physical interaction///0008119 // thiopurine S-methyltransferase activity // not recorded///0008757 // S-adenosylmethionine-dependent methyltransferase activity // not recorded	GO:0014070|GO:0033574|GO:0045216|GO:0046498|GO:0046500|GO:0005829|GO:0005886|GO:0005886|GO:0005911|GO:0005911|GO:0005923|GO:0005923|GO:0009986|GO:0016020|GO:0016021|GO:0016324|GO:0016327|GO:0030054|GO:0030139|GO:0005198|GO:0005515|GO:0008119|GO:0008757	chr13:100497314-100552718 (-) // 92.17 // qD1	EC:2.1.1.67	ENSMUSG00000021638	December 2011 (Mouse Genome Sequencing Consortium and NCBI 38)	IPR010844 // Occludin/RNA polymerase II elongation factor, ELL domain // 1.1E-35///IPR010844 // Occludin/RNA polymerase II elongation factor, ELL domain // 1.6E-36///IPR021128 // MARVEL-like domain // 7.5E-30	106183			NP_032782	NM_008756	NM_008756	GenBank	Consensus sequence	Q61146///Q3UKZ5///E0CZ73///B2RS24///E0CZ91	gb:NM_008756.1 /DB_XREF=gi:6679161 /GEN=Ocln /FEA=FLmRNA /CNT=60 /TID=Mm.4807.1 /TIER=FL+Stack /STK=34 /UG=Mm.4807 /LL=18260 /DEF=Mus musculus occludin (Ocln), mRNA. /PROD=occludin /FL=gb:NM_008756.1 gb:U49185.1	AK019880 // Mus musculus 11 days pregnant adult female ovary and uterus cDNA, RIKEN full-length enriched library, clone:5031426K15 product:occludin, full insert sequence. // gb // 11 // ---///AK033532 // Mus musculus adult male colon cDNA, RIKEN full-length enriched library, clone:9030607J22 product:occludin, full insert sequence. // gb // 11 // ---///AK042576 // Mus musculus 7 days neonate cereb…	Mm.4807.1	full length	Mm.4807	Mm.4807
1435013_at	528.12	189.736	0	-1.50428	-1.50428	0.352507	P	P	Heatr2	HEAT repeat containing 2	433956			0005488 // binding // inferred from electronic annotation///0005515 // protein binding // inferred from electronic annotation	GO:0005488|GO:0005515	chr5:139170272-139186512 (+) // 89.5 // qG2		ENSMUSG00000025857	December 2011 (Mouse Genome Sequencing Consortium and NCBI 38)	IPR000357 // HEAT // 5.7E-7	3616079			NP_001074734	NM_001081265	BM231491	GenBank	Consensus sequence	Q7TPU1///B9EJR8///B2RY24	gb:BM231491 /DB_XREF=gi:17866761 /DB_XREF=K0310F02-3 /CLONE=K0310F02 /FEA=EST /CNT=35 /TID=Mm.5547.1 /TIER=Stack /STK=21 /UG=Mm.5547 /LL=97207 /UG_GENE=C76907 /UG_TITLE=expressed sequence C76907	BC053401 // Mus musculus HEAT repeat containing 2, mRNA (cDNA clone IMAGE:30047784), complete cds. // gb // 11 // ---///ENSMUST00000026975 // cdna:novel chromosome:GRCm38:5:139150223:139186510:1 gene:ENSMUSG00000025857 gene_biotype:protein_coding transcript_biotype:protein_coding // ensembl // 11 // ---///NM_001081265 // Mus musculus HEAT repeat containing 2 (Heatr2), mRNA. // refseq // 11 // ---	Mm.5547.1	est///full length	Mm.406572///Mm.5547	Mm.5547
1438441_at	111.884	40.6224	0	-1.48905	-1.48905	0.356246	P	P	Id4	inhibitor of DNA binding 4	15904	0000082 // G1/S transition of mitotic cell cycle // inferred from mutant phenotype///0000122 // negative regulation of transcription from RNA polymerase II promoter // inferred from direct assay///0007405 // neuroblast proliferation // inferred from mutant phenotype///0007420 // brain development // inferred from mutant phenotype///0008283 // cell proliferation // inferred from mutant phenotype//…	0005634 // nucleus // inferred from direct assay///0005737 // cytoplasm // inferred from direct assay	0001085 // RNA polymerase II transcription factor binding // inferred from physical interaction///0005515 // protein binding // inferred from physical interaction///0046983 // protein dimerization activity // inferred from electronic annotation	GO:0000082|GO:0000122|GO:0007405|GO:0007420|GO:0008283|GO:0008284|GO:0021766|GO:0021895|GO:0022010|GO:0034613|GO:0045444|GO:0045599|GO:0045665|GO:0045669|GO:0045892|GO:0045944|GO:0048712|GO:0048715|GO:0005634|GO:0005737|GO:0001085|GO:0005515|GO:0046983	chr13:48262955-48264278 (-) // 94.86 // qA5			December 2011 (Mouse Genome Sequencing Consortium and NCBI 38)		99414			NP_112443	NM_031166	AI323288	GenBank	Consensus sequence	P41139///Q544D2	gb:AI323288 /DB_XREF=gi:4057717 /DB_XREF=mg99h04.x1 /CLONE=IMAGE:441175 /FEA=EST /CNT=24 /TID=Mm.28223.4 /TIER=Stack /STK=10 /UG=Mm.28223 /LL=15904 /UG_GENE=Idb4 /UG_TITLE=inhibitor of DNA binding 4	AA222769 // mv71g10.r1 Mus musculus cDNA, 5' end /clone=IMAGE-660546 /clone_end=5' /gb=AA222769 /gi=1843079 /ug=Mm.28223 /len=495 // gb // --- // ---///AA222769 // AA222769 mv71g10.r1 Soares mouse 3NME12 5 Mus musculus cDNA clone 660546 5' similar to gb:X75018 M.musculus mRNA for Id4 helix-loop-helix protein (MOUSE); // gb // --- // ---///AA222769 // /DB_XREF=mv71g10.r1 /CLONE=IMAGE:660546 // gb …	Mm.28223.4	full length	Mm.458006	Mm.28223
1452904_at	46.114	16.8076	0	-1.4835	-1.4835	0.357621	P	P	1700026L06Rik	RIKEN cDNA 1700026L06 gene	69987		0005881 // cytoplasmic microtubule // not recorded		GO:0005881	chr2:28692079-28699726 (-) // 99.73 // qA3		ENSMUSG00000026809	December 2011 (Mouse Genome Sequencing Consortium and NCBI 38)		1917237			NP_081559	NM_027283	BQ175881	GenBank	Consensus sequence	Q7TPM5	gb:BQ175881 /DB_XREF=gi:20351373 /DB_XREF=UI-M-DJ2-bwf-o-15-0-UI.s1 /CLONE=UI-M-DJ2-bwf-o-15-0-UI /FEA=mRNA /CNT=32 /TID=Mm.157041.1 /TIER=Stack /STK=22 /UG=Mm.157041 /LL=69987 /UG_GENE=1700026L06Rik /UG_TITLE=RIKEN cDNA 1700026L06 gene	AK006393 // Mus musculus adult male testis cDNA, RIKEN full-length enriched library, clone:1700026L06 product:hypothetical protein, full insert sequence. // gb // 10 // ---///AK155297 // Mus musculus NOD-derived CD11c +ve dendritic cells cDNA, RIKEN full-length enriched library, clone:F630217D02 product:RSB-66 homolog [Rattus norvegicus], full insert sequence. // gb // 11 // ---///AK155408 // Mus…	Mm.157041.1	full length	Mm.239376	Mm.157041
1442237_at	13.9384	5.08152	0	-1.48314	-1.48314	0.357709	P	M								chr11:50209721-50210445 (+) // 73.71 // qB1.3			December 2011 (Mouse Genome Sequencing Consortium and NCBI 38)							BE133829	GenBank	Consensus sequence		gb:BE133829 /DB_XREF=gi:8596261 /DB_XREF=ug11g05.x1 /CLONE=IMAGE:1531352 /FEA=EST /CNT=5 /TID=Mm.108593.1 /TIER=ConsEnd /STK=3 /UG=Mm.108593 /UG_TITLE=ESTs	BC037525 // Mus musculus, clone IMAGE:1531352, mRNA. // gb // 11 // ---	Mm.108593.1		Mm.443888	Mm.108593
1440084_at	20.9708	7.72252	0	-1.46864	-1.46864	0.361322	P	M								chr11:110522366-110523008 (+) // 95.35 // qE2			December 2011 (Mouse Genome Sequencing Consortium and NCBI 38)							AV380966	GenBank	Consensus sequence		gb:AV380966 /DB_XREF=gi:16398253 /DB_XREF=AV380966 /CLONE=9230106H08 /FEA=EST /CNT=6 /TID=Mm.127146.1 /TIER=ConsEnd /STK=6 /UG=Mm.127146 /UG_TITLE=ESTs	AK033778 // Mus musculus adult male epididymis cDNA, RIKEN full-length enriched library, clone:9230106H08 product:unclassifiable, full insert sequence. // gb // 11 // ---///n286910 // accn=AK033778 class=mRNAlike lncRNA name=Mouse noncoding transcript ref=FANTOM3 transcriptId=9230106H08 cpcScore=-1.0662100 cnci=-0.2534353 // noncode // 11 // ---	Mm.127146.1		Mm.285452	Mm.127146
1427482_a_at	37.82	14.0318	0	-1.45786	-1.45786	0.364034	P	P	Car8	carbonic anhydrase 8	12319	0006730 // one-carbon metabolic process // inferred from electronic annotation///0048015 // phosphatidylinositol-mediated signaling // inferred from direct assay	0005737 // cytoplasm // inferred from direct assay	0004089 // carbonate dehydratase activity // inferred from electronic annotation///0005515 // protein binding // inferred from physical interaction///0008270 // zinc ion binding // inferred from electronic annotation///0046872 // metal ion binding // inferred from electronic annotation	GO:0006730|GO:0048015|GO:0005737|GO:0004089|GO:0005515|GO:0008270|GO:0046872	chr4:8145478-8238986 (-) // 81.29 // qA1	EC:4.2.1.1	ENSMUSG00000041261	December 2011 (Mouse Genome Sequencing Consortium and NCBI 38)	IPR001148 // Alpha carbonic anhydrase // 1.2E-104	88253			NP_031618	NM_007592	X61397	GenBank	Consensus sequence	P28651	gb:X61397.1 /DB_XREF=gi:50286 /FEA=mRNA /CNT=10 /TID=Mm.156583.2 /TIER=ConsEnd /STK=0 /UG=Mm.156583 /LL=12319 /UG_GENE=Cals1 /DEF=Mouse mRNA for carbonic anhydrase-related polypeptide. /PROD=carbonic anhydrase-related polypeptide	AK004896 // Mus musculus adult male liver cDNA, RIKEN full-length enriched library, clone:1300004E06 product:carbonic anhydrase-like sequence 1, full insert sequence. // gb // 11 // ---///AK004923 // Mus musculus adult male liver cDNA, RIKEN full-length enriched library, clone:1300007B15 product:carbonic anhydrase-like sequence 1, full insert sequence. // gb // 11 // ---///BC010773 // Mus musculu…	Mm.156583.2	full length	Mm.119320	Mm.156583
1449125_at	75.6654	28.4589	0	-1.43816	-1.43816	0.369038	P	P	Tnfaip8l1	tumor necrosis factor, alpha-induced protein 8-like 1	66443					chr17:56162529-56173415 (+) // 85.06 // qD		ENSMUSG00000044469	December 2011 (Mouse Genome Sequencing Consortium and NCBI 38)	IPR008477 // Protein of unknown function DUF758 // 5.2E-93	1913693			NP_079842	NM_025566	NM_025566	GenBank	Consensus sequence	Q8K288	gb:NM_025566.1 /DB_XREF=gi:13385003 /GEN=2600017J23Rik /FEA=FLmRNA /CNT=41 /TID=Mm.2312.1 /TIER=FL+Stack /STK=22 /UG=Mm.2312 /LL=66443 /DEF=Mus musculus RIKEN cDNA 2600017J23 gene (2600017J23Rik), mRNA. /PROD=RIKEN cDNA 2600017J23 /FL=gb:NM_025566.1	AK004949 // Mus musculus adult male liver cDNA, RIKEN full-length enriched library, clone:1300008P18 product:weakly similar to TNF-INDUCED PROTEIN GG2-1 [Homo sapiens], full insert sequence. // gb // 10 // ---///AK011245 // Mus musculus 10 days embryo whole body cDNA, RIKEN full-length enriched library, clone:2600017J23 product:weakly similar to TNF-INDUCED PROTEIN GG2-1 [Homo sapiens], full inse…	Mm.2312.1	full length	Mm.2312	Mm.2312
[truncated: 99 more rows]
