# Supplementary material for: Cytoplasmic Polyadenylation Element-Binding Protein 1 Post-transcriptionally Regulates Fragile X Mental Retardation 1 Expression Through 3′ Untranslated Region in Central Nervous System Neurons
Source: Front Cell Neurosci. 2022 Apr 15;16:869398. doi: 10.3389/fncel.2022.869398 (PMC9051318; doi:10.3389/fncel.2022.869398)
Supplement: Supplementary file 7 [file Table_7.XLSX]

## Sheet: (6-b) x 2.0 in PP
Supplemental Table S7. Microarray results showing genes that represent more than two-fold upregulation ( siCPEB1 and siFMR1 vs siFMR1)
#Experiment: (6) siCPEB1 and siFMR1 vs siFMR1
#Technology: Affymetrix.GeneChip.Mouse430_2
Probe Set ID	[FMR1 siRNA](raw)	[CPEB1 and FMR1 siRNA](raw)	[FMR1 siRNA](normalized)	[CPEB1 and FMR1 siRNA](normalized)	Fold Change (log)	Fold Change	[FMR1 siRNA](flag)	[CPEB1 and FMR1 siRNA](flag)	Gene Symbol	Gene Title	Entrez Gene	Gene Ontology Biological Process	Gene Ontology Cellular Component	Gene Ontology Molecular Function	GO(Avadis)	Alignments	EC	Ensembl	Genome Version	InterPro	MGI Name	OMIM	Pathway	RefSeq Protein ID	RefSeq Transcript ID	Representative Public ID	Sequence Source	Sequence Type	SwissProt	Target Description	Transcript Assignments	Transcript ID(Array Design)	Unigene Cluster Type	UniGene ID	Archival UniGene Cluster
1416286_at	28.3652	321.811	0	3.34804	3.34804	10.1827	P	P	Rgs4	regulator of G-protein signaling 4	19736	0007186 // G-protein coupled receptor signaling pathway // traceable author statement///0009968 // negative regulation of signal transduction // inferred from electronic annotation///0038032 // termination of G-protein coupled receptor signaling pathway // inferred from electronic annotation///0043547 // positive regulation of GTPase activity // not recorded///0045744 // negative regulation of G-…	0005737 // cytoplasm // not recorded///0005737 // cytoplasm // traceable author statement///0005829 // cytosol // not recorded///0005886 // plasma membrane // not recorded///0016020 // membrane // not recorded///0043234 // protein complex // not recorded	0001965 // G-protein alpha-subunit binding // not recorded///0005096 // GTPase activator activity // not recorded///0005096 // GTPase activator activity // traceable author statement	GO:0007186|GO:0009968|GO:0038032|GO:0043547|GO:0045744|GO:0005737|GO:0005737|GO:0005829|GO:0005886|GO:0016020|GO:0043234|GO:0001965|GO:0005096|GO:0005096	chr1:169741478-169747642 (-) // 91.37 // qH2.3		ENSMUSG00000038530	December 2011 (Mouse Genome Sequencing Consortium and NCBI 38)	IPR000342 // Regulator of G protein signalling // 7.7E-41	108409		Calcium_regulation_in_cardiac_cells // GenMAPP///Smooth_muscle_contraction // GenMAPP	NP_033088	NM_009062	NM_009062	GenBank	Consensus sequence	O08899///Q5D078///D3YXR2	gb:BC003882.1 /DB_XREF=gi:13278051 /FEA=FLmRNA /CNT=198 /TID=Mm.41642.1 /TIER=FL+Stack /STK=101 /UG=Mm.41642 /LL=19736 /UG_GENE=Rgs4 /DEF=Mus musculus, regulator of G-protein signaling 4, clone MGC:6650 IMAGE:3496887, mRNA, complete cds. /PROD=regulator of G-protein signaling 4 /FL=gb:AB004315.1 gb:BC003882.1 gb:NM_009062.1	BC003882 // Mus musculus regulator of G-protein signaling 4, mRNA (cDNA clone MGC:6650 IMAGE:3496887), complete cds. // gb // 10 // ---///DQ346660 // Mus musculus regulator of G-protein signaling 4 transcript isoform b (Rgs4) mRNA, complete cds, alternatively spliced. // gb // 11 // ---///DQ346661 // Mus musculus regulator of G-protein signaling 4 transcript isoform c (Rgs4) mRNA, complete cds, a…	Mm.41642.1	est///full length	Mm.41642///Mm.470856	Mm.41642
1423110_at	17.4038	142.793	0	2.88048	2.88048	7.36393	P	P	Col1a2	collagen, type I, alpha 2	12843	0001501 // skeletal system development // not recorded///0001568 // blood vessel development // not recorded///0007165 // signal transduction // inferred from electronic annotation///0007179 // transforming growth factor beta receptor signaling pathway // not recorded///0007266 // Rho protein signal transduction // not recorded///0008217 // regulation of blood pressure // not recorded///0030199 /…	0005576 // extracellular region // inferred from electronic annotation///0005578 // proteinaceous extracellular matrix // inferred from electronic annotation///0005581 // collagen // inferred from direct assay///0005584 // collagen type I // inferred from direct assay///0005584 // collagen type I // not recorded///0005615 // extracellular space // not recorded///0031012 // extracellular matrix //…	0005102 // receptor binding // inferred from electronic annotation///0005201 // extracellular matrix structural constituent // inferred from electronic annotation///0005515 // protein binding // inferred from physical interaction///0030674 // protein binding, bridging // not recorded///0042802 // identical protein binding // not recorded///0046332 // SMAD binding // inferred from physical interac…	GO:0001501|GO:0001568|GO:0007165|GO:0007179|GO:0007266|GO:0008217|GO:0030199|GO:0043589|GO:0070208|GO:0071230|GO:0005576|GO:0005578|GO:0005581|GO:0005584|GO:0005584|GO:0005615|GO:0031012|GO:0070062|GO:0005102|GO:0005201|GO:0005515|GO:0030674|GO:0042802|GO:0046332|GO:0046872|GO:0048407	chr6:4505713-4541535 (+) // 96.92 // qA1		ENSMUSG00000029661	December 2011 (Mouse Genome Sequencing Consortium and NCBI 38)	IPR000885 // Fibrillar collagen, C-terminal // 1.4E-93///IPR008160 // Collagen triple helix repeat // 2.7E-11///IPR008160 // Collagen triple helix repeat // 4.9E-12///IPR008160 // Collagen triple helix repeat // 3.9E-10///IPR008160 // Collagen triple helix repeat // 1.5E-10///IPR008160 // Collagen triple helix repeat // 2.9E-10///IPR008160 // Collagen triple helix repeat // 2.8E-11	88468		Inflammatory_Response_Pathway // GenMAPP	NP_031769	NM_007743	BF227507	GenBank	Consensus sequence	Q3TX57///Q3TUE2///Q01149///Q7TN67///Q91VL4///E0CXI2///Q3TP88///Q3TU64	gb:AW545978 /DB_XREF=gi:7191445 /DB_XREF=L0002F07-3 /CLONE=L0002F07 /FEA=FLmRNA /CNT=461 /TID=Mm.4482.1 /TIER=Stack /STK=50 /UG=Mm.4482 /LL=12843 /UG_GENE=Col1a2 /UG_TITLE=procollagen, type I, alpha 2 /FL=gb:NM_007743.1 gb:BC007158.1	AK075707 // Mus musculus adult male lung cDNA, RIKEN full-length enriched library, clone:1200014H15 product:procollagen, type I, alpha 2, full insert sequence. // gb // 11 // ---///AK132496 // Mus musculus 10 days neonate skin cDNA, RIKEN full-length enriched library, clone:4732467B17 product:procollagen, type I, alpha 2, full insert sequence. // gb // 11 // ---///AK159120 // Mus musculus osteocl…	Mm.4482.1	est///full length	Mm.277792///Mm.469313///Mm.470499///Mm.470502///Mm.488715	Mm.4482
1448074_at	12.8172	103.012	0	2.85068	2.85068	7.21343	P	P	Rln1	relaxin 1	19773	0007188 // adenylate cyclase-modulating G-protein coupled receptor signaling pathway // not recorded///0010749 // regulation of nitric oxide mediated signal transduction // inferred from mutant phenotype///0010749 // regulation of nitric oxide mediated signal transduction // not recorded///0048589 // developmental growth // inferred from mutant phenotype///0060736 // prostate gland growth // infe…	0005576 // extracellular region // inferred from electronic annotation	0005102 // receptor binding // inferred from direct assay///0005179 // hormone activity // inferred from electronic annotation	GO:0007188|GO:0010749|GO:0010749|GO:0048589|GO:0060736|GO:0005576|GO:0005102|GO:0005179	chr19:29331175-29331827 (-) // 83.9 // qC1			December 2011 (Mouse Genome Sequencing Consortium and NCBI 38)				Smooth_muscle_contraction // GenMAPP	NP_035402	NM_011272	AI462038	GenBank	Consensus sequence	Q8BT12///P47932///A2RTV8///A7MAW2///Q2M2Q1	gb:AI462038 /DB_XREF=gi:4316068 /DB_XREF=ub69g03.x1 /CLONE=IMAGE:1383028 /FEA=EST /CNT=4 /TID=Mm.5033.1 /TIER=ConsEnd /STK=0 /UG=Mm.5033 /UG_TITLE=ESTs, Moderately similar to RELX MOUSE PRORELAXIN PRECURSOR (M.musculus)	AK028199 // Mus musculus 10 days embryo whole body cDNA, RIKEN full-length enriched library, clone:2610528L14 product:relaxin, full insert sequence. // gb // 11 // ---	Mm.5033.1	full length	Mm.5033	Mm.5033
1427202_at	60.5319	459.901	0	2.76958	2.76958	6.8191	P	P	Mettl20	methyltransferase like 20	320204	0006479 // protein methylation // inferred from electronic annotation///0032259 // methylation // inferred from electronic annotation	0005737 // cytoplasm // inferred from electronic annotation	0008168 // methyltransferase activity // inferred from electronic annotation///0008276 // protein methyltransferase activity // inferred from electronic annotation///0016740 // transferase activity // inferred from electronic annotation	GO:0006479|GO:0032259|GO:0005737|GO:0008168|GO:0008276|GO:0016740	chr6:149150346-149151171 (+) // 68.72 // qG3	EC:2.1.1.-	ENSMUSG00000039958	December 2011 (Mouse Genome Sequencing Consortium and NCBI 38)	IPR007848 // Methyltransferase small domain // 5.4E-10///IPR010456 // Ribosomal L11 methyltransferase, PrmA // 9.1E-15///IPR019410 // Nicotinamide N-methyltransferase-like // 1.6E-11	2443575			NP_001239023///NP_001239024///NP_001239025///NP_001239026///NP_796075	NM_001252094///NM_001252095///NM_001252096///NM_001252097///NM_177101	AV002340	GenBank	Consensus sequence	Q80VP4///Q80ZM3///B8JKU4///B8JKU6///E9PY99///Q8BXG9	gb:AV002340 /DB_XREF=gi:4779190 /DB_XREF=AV002340 /CLONE=0610016H05 /FEA=mRNA /CNT=17 /TID=Mm.1043.1 /TIER=Stack /STK=9 /UG=Mm.1043 /UG_TITLE=Mus musculus, clone IMAGE:3500612, mRNA, partial cds	BC046911 // Mus musculus RIKEN cDNA 4833442J19 gene, mRNA (cDNA clone MGC:57103 IMAGE:6491688), complete cds. // gb // 11 // ---///BC048711 // Mus musculus RIKEN cDNA 4833442J19 gene, mRNA (cDNA clone MGC:59481 IMAGE:6328428), complete cds. // gb // 11 // ---///BC065807 // Mus musculus RIKEN cDNA 4833442J19 gene, mRNA (cDNA clone MGC:73840 IMAGE:3373106), complete cds. // gb // 10 // ---///ENSMUS…	Mm.1043.1	full length	Mm.490459///Mm.491191	Mm.1043
1456572_x_at	12.0763	89.6759	0	2.73657	2.73657	6.66482	P	P	Cct4	chaperonin containing Tcp1, subunit 4 (delta)	12464	0006457 // protein folding // inferred from electronic annotation///0007339 // binding of sperm to zona pellucida // inferred from direct assay///0044267 // cellular protein metabolic process // inferred from electronic annotation	0002199 // zona pellucida receptor complex // inferred from direct assay///0005634 // nucleus // not recorded///0005737 // cytoplasm // not recorded///0005813 // centrosome // not recorded///0005815 // microtubule organizing center // inferred from electronic annotation///0005832 // chaperonin-containing T-complex // inferred from direct assay///0005856 // cytoskeleton // inferred from electronic…	0000166 // nucleotide binding // inferred from electronic annotation///0005524 // ATP binding // inferred from electronic annotation///0051082 // unfolded protein binding // inferred from electronic annotation	GO:0006457|GO:0007339|GO:0044267|GO:0002199|GO:0005634|GO:0005737|GO:0005813|GO:0005815|GO:0005832|GO:0005856|GO:0005874|GO:0042470|GO:0044297|GO:0000166|GO:0005524|GO:0051082	chr11:23003137-23003336 (+) // 55.03 // qA3.2		ENSMUSG00000007739	December 2011 (Mouse Genome Sequencing Consortium and NCBI 38)	IPR002423 // Chaperonin Cpn60/TCP-1 // 3.4E-151///IPR002423 // Chaperonin Cpn60/TCP-1 // 3.0E-126	104689			NP_033967	NM_009837	AV216906	GenBank	Consensus sequence	Q564F4///Q3UJZ8///Q3TII0///P80315///G5E839	gb:AV216906 /DB_XREF=gi:6157750 /DB_XREF=AV216906 /CLONE=2410168J17 /FEA=EST /CNT=9 /TID=Mm.6821.5 /TIER=Stack /STK=9 /UG=Mm.6821 /LL=12464 /UG_GENE=Cct4 /UG_TITLE=chaperonin subunit 4 (delta)	AK010634 // Mus musculus ES cells cDNA, RIKEN full-length enriched library, clone:2410038N06 product:chaperonin subunit 4 (delta), full insert sequence. // gb // --- // chr11:22990625-23003336(+)///AK088703 // Mus musculus 2 days neonate thymus thymic cells cDNA, RIKEN full-length enriched library, clone:E430024B07 product:chaperonin subunit 4 (delta), full insert sequence. // gb // --- // chr11:…	Mm.6821.5	full length	Mm.296985	Mm.6821
1423852_at	9.58859	70.4088	0	2.72039	2.72039	6.59051	P	P	Shisa2	shisa homolog 2 (Xenopus laevis)	219134	0007275 // multicellular organismal development // inferred from electronic annotation	0005783 // endoplasmic reticulum // inferred from electronic annotation///0005789 // endoplasmic reticulum membrane // inferred from electronic annotation///0016020 // membrane // inferred from electronic annotation///0016021 // integral to membrane // inferred from electronic annotation		GO:0007275|GO:0005783|GO:0005789|GO:0016020|GO:0016021	chr14:59625297-59631660 (+) // 95.85 // qC3		ENSMUSG00000044461	December 2011 (Mouse Genome Sequencing Consortium and NCBI 38)		2444716			NP_663438	NM_145463	BC024118	GenBank	Consensus sequence	Q8QZV2	gb:BC024118.1 /DB_XREF=gi:18848276 /FEA=FLmRNA /CNT=126 /TID=Mm.218843.1 /TIER=FL+Stack /STK=90 /UG=Mm.218843 /DEF=Mus musculus, similar to Unknown (protein for IMAGE:4477067), clone MGC:37759 IMAGE:5068886, mRNA, complete cds. /PROD=similar to Unknown (protein for IMAGE:4477067) /FL=gb:BC024118.1	AB280737 // Mus musculus Shisa mRNA for Shisa, complete cds. // gb // 10 // ---///BC024118 // Mus musculus shisa homolog 2 (Xenopus laevis), mRNA (cDNA clone MGC:37759 IMAGE:5068886), complete cds. // gb // 9 // ---///BC057640 // Mus musculus shisa homolog 2 (Xenopus laevis), mRNA (cDNA clone MGC:67809 IMAGE:4018213), complete cds. // gb // 9 // ---///ENSMUST00000053949 // cdna:known chromosome:G…	Mm.218843.1	est///full length	Mm.275409///Mm.394401	Mm.218843
1456402_at	14.1463	102.336	0	2.69884	2.69884	6.49281	P	P	A330076H08Rik	RIKEN cDNA A330076H08 gene	320026					chr7:61943898-61945020 (-) // 41.5 // qC		ENSMUSG00000097225	December 2011 (Mouse Genome Sequencing Consortium and NCBI 38)		2443193				NR_015599	BB130348	GenBank	Consensus sequence		gb:BB130348 /DB_XREF=gi:16266275 /DB_XREF=BB130348 /CLONE=9630044N18 /FEA=EST /CNT=18 /TID=Mm.65419.1 /TIER=Stack /STK=10 /UG=Mm.65419 /UG_TITLE=ESTs	AK036297 // Mus musculus 16 days neonate cerebellum cDNA, RIKEN full-length enriched library, clone:9630054K16 product:unclassifiable, full insert sequence. // gb // 11 // ---///AK039637 // Mus musculus adult male spinal cord cDNA, RIKEN full-length enriched library, clone:A330076H08 product:unclassifiable, full insert sequence. // gb // 11 // ---///AK083195 // Mus musculus adult male hippocampus…	Mm.65419.1		Mm.131850	Mm.65419
1435508_x_at	3.24643	21.832	0	2.59355	2.59355	6.0358	P	P	0610009D07Rik	RIKEN cDNA 0610009D07 gene	66055	0006397 // mRNA processing // inferred from electronic annotation///0008380 // RNA splicing // inferred from electronic annotation	0005634 // nucleus // inferred from electronic annotation///0005689 // U12-type spliceosomal complex // not recorded	0000166 // nucleotide binding // inferred from electronic annotation///0003676 // nucleic acid binding // inferred from electronic annotation///0003723 // RNA binding // inferred from electronic annotation	GO:0006397|GO:0008380|GO:0005634|GO:0005689|GO:0000166|GO:0003676|GO:0003723	chr12:4826804-4827266 (+) // 77.56 // qA1.1		ENSMUSG00000037361	December 2011 (Mouse Genome Sequencing Consortium and NCBI 38)	IPR000504 // RNA recognition motif domain // 1.6E-19	1913305		mRNA_processing_binding_Reactome // GenMAPP	NP_079599	NM_025323	AV018047	GenBank	Consensus sequence	P59708	gb:AV018047 /DB_XREF=gi:4795039 /DB_XREF=AV018047 /CLONE=1190003E03 /FEA=EST /CNT=17 /TID=Mm.29712.2 /TIER=Stack /STK=16 /UG=Mm.29712 /LL=66055 /UG_GENE=0610009D07Rik /UG_TITLE=RIKEN cDNA 0610009D07 gene	AK002375 // Mus musculus adult male kidney cDNA, RIKEN full-length enriched library, clone:0610009D07 product:PRE-MRNA BRANCH SITE PROTEIN P14 homolog [Homo sapiens], full insert sequence. // gb // --- // chr12:4817560-4827258(+)///AK003683 // Mus musculus 18-day embryo whole body cDNA, RIKEN full-length enriched library, clone:1110014D11 product:PRE-MRNA BRANCH SITE PROTEIN P14 homolog [Homo sap…	Mm.29712.2	full length	Mm.102627	Mm.29712
1436450_at	13.5832	90.8607	0	2.58586	2.58586	6.00373	P	P	Rbfox3	RNA binding protein, fox-1 homolog (C. elegans) 3	52897	0000381 // regulation of alternative mRNA splicing, via spliceosome // inferred from direct assay///0006397 // mRNA processing // inferred from electronic annotation///0008380 // RNA splicing // inferred from electronic annotation///0043484 // regulation of RNA splicing // inferred from electronic annotation	0005622 // intracellular // inferred from direct assay///0005634 // nucleus // inferred from direct assay///0005737 // cytoplasm // inferred from direct assay///0043025 // neuronal cell body // inferred from direct assay///0043204 // perikaryon // inferred from direct assay///0097458 // neuron part // inferred from direct assay	0000166 // nucleotide binding // inferred from electronic annotation///0003676 // nucleic acid binding // inferred from electronic annotation///0003677 // DNA binding // inferred from direct assay///0003723 // RNA binding // inferred from electronic annotation///0005515 // protein binding // inferred from physical interaction	GO:0000381|GO:0006397|GO:0008380|GO:0043484|GO:0005622|GO:0005634|GO:0005737|GO:0043025|GO:0043204|GO:0097458|GO:0000166|GO:0003676|GO:0003677|GO:0003723|GO:0005515	chr11:118489759-118490127 (-) // 98.12 // qE2		ENSMUSG00000025576	December 2011 (Mouse Genome Sequencing Consortium and NCBI 38)	IPR000504 // RNA recognition motif domain // 3.6E-23///IPR000504 // RNA recognition motif domain // 2.8E-23///IPR025670 // Fox-1 C-terminal domain // 2.4E-16///IPR025670 // Fox-1 C-terminal domain // 3.4E-30///IPR025670 // Fox-1 C-terminal domain // 2.8E-44	106368			NP_001020102///NP_001034256///NP_001034257	NM_001024931///NM_001039167///NM_001039168	BE945919	GenBank	Consensus sequence	Q8BIF2///A2A4W9///B7ZC11///Q8VI61	gb:BE945919 /DB_XREF=gi:10523678 /DB_XREF=UI-M-BZ0-axr-g-12-0-UI.s1 /CLONE=UI-M-BZ0-axr-g-12-0-UI /FEA=EST /CNT=10 /TID=Mm.131561.1 /TIER=Stack /STK=9 /UG=Mm.131561 /UG_TITLE=ESTs	AK160816 // Mus musculus 17 days embryo head cDNA, RIKEN full-length enriched library, clone:3321404E08 product:Similar to HEXARIBONUCLEOTIDE binding protein 3 homolog [Mus musculus], full insert sequence. // gb // 11 // ---///ENSMUST00000103023 // cdna:known chromosome:GRCm38:11:118489764:118761041:-1 gene:ENSMUSG00000025576 gene_biotype:protein_coding transcript_biotype:protein_coding // ensemb…	Mm.131561.1	full length	Mm.341103	Mm.131561
1448285_at	21.289	141.286	0	2.57447	2.57447	5.95652	P	P	Rgs4	regulator of G-protein signaling 4	19736	0007186 // G-protein coupled receptor signaling pathway // traceable author statement///0009968 // negative regulation of signal transduction // inferred from electronic annotation///0038032 // termination of G-protein coupled receptor signaling pathway // inferred from electronic annotation///0043547 // positive regulation of GTPase activity // not recorded///0045744 // negative regulation of G-…	0005737 // cytoplasm // not recorded///0005737 // cytoplasm // traceable author statement///0005829 // cytosol // not recorded///0005886 // plasma membrane // not recorded///0016020 // membrane // not recorded///0043234 // protein complex // not recorded	0001965 // G-protein alpha-subunit binding // not recorded///0005096 // GTPase activator activity // not recorded///0005096 // GTPase activator activity // traceable author statement	GO:0007186|GO:0009968|GO:0038032|GO:0043547|GO:0045744|GO:0005737|GO:0005737|GO:0005829|GO:0005886|GO:0016020|GO:0043234|GO:0001965|GO:0005096|GO:0005096	chr1:169741478-169747642 (-) // 91.37 // qH2.3		ENSMUSG00000038530	December 2011 (Mouse Genome Sequencing Consortium and NCBI 38)	IPR000342 // Regulator of G protein signalling // 7.7E-41	108409		Calcium_regulation_in_cardiac_cells // GenMAPP///Smooth_muscle_contraction // GenMAPP	NP_033088	NM_009062	NM_009062	GenBank	Consensus sequence	Q5D078///O08899	gb:NM_009062.1 /DB_XREF=gi:6677742 /GEN=Rgs4 /FEA=FLmRNA /CNT=198 /TID=Mm.41642.1 /TIER=FL /STK=2 /UG=Mm.41642 /LL=19736 /DEF=Mus musculus regulator of G-protein signaling 4 (Rgs4), mRNA. /PROD=regulator of G-protein signaling 4 /FL=gb:AB004315.1 gb:BC003882.1 gb:NM_009062.1	AB004315 // Mus musculus mRNA for RGS4, complete cds. // gb // 10 // ---///AK030536 // Mus musculus adult male pituitary gland cDNA, RIKEN full-length enriched library, clone:5330428J18 product:regulator of G-protein signaling 4, full insert sequence. // gb // 11 // ---///AK039134 // Mus musculus adult male hypothalamus cDNA, RIKEN full-length enriched library, clone:A230101I19 product:regulator …	Mm.41642.1	est///full length	Mm.41642///Mm.470856	Mm.41642
1427789_s_at	16.8855	110.187	0	2.55012	2.55012	5.85682	P	P	Gnas	GNAS (guanine nucleotide binding protein, alpha stimulating) complex locus	14683	0001501 // skeletal system development // inferred from mutant phenotype///0001894 // tissue homeostasis // inferred from mutant phenotype///0001958 // endochondral ossification // inferred from mutant phenotype///0006112 // energy reserve metabolic process // inferred from mutant phenotype///0006184 // GTP catabolic process // not recorded///0006184 // GTP catabolic process // traceable author s…	0001726 // ruffle // inferred from electronic annotation///0005576 // extracellular region // inferred from electronic annotation///0005834 // heterotrimeric G-protein complex // not recorded///0005834 // heterotrimeric G-protein complex // traceable author statement///0005886 // plasma membrane // inferred from electronic annotation///0016020 // membrane // inferred from direct assay///0016020 /…	0000166 // nucleotide binding // inferred from electronic annotation///0003924 // GTPase activity // not recorded///0003924 // GTPase activity // traceable author statement///0004871 // signal transducer activity // not recorded///0005515 // protein binding // inferred from physical interaction///0005525 // GTP binding // inferred from electronic annotation///0019001 // guanyl nucleotide binding …	GO:0001501|GO:0001894|GO:0001958|GO:0006112|GO:0006184|GO:0006184|GO:0006306|GO:0007165|GO:0007186|GO:0007189|GO:0007189|GO:0007191|GO:0007606|GO:0007610|GO:0009791|GO:0030819|GO:0032320|GO:0035116|GO:0035264|GO:0040032|GO:0042493|GO:0043588|GO:0043950|GO:0045669|GO:0045672|GO:0048701|GO:0051216|GO:0071514|GO:0071880|GO:0001726|GO:0005576|GO:0005834|GO:0005834|GO:0005886|GO:0016020|GO:0016020|GO:…	chr2:174284339-174285479 (+) // 89.69 // qH4		ENSMUSG00000027523	December 2011 (Mouse Genome Sequencing Consortium and NCBI 38)	IPR009434 // Neuroendocrine-specific golgi P55 // 2.4E-158	95777		Calcium_regulation_in_cardiac_cells // GenMAPP///Calcium_regulation_in_cardiac_cells // GenMAPP///G_Protein_Signaling // GenMAPP///G_Protein_Signaling // GenMAPP///Smooth_muscle_contraction // GenMAPP///Smooth_muscle_contraction // GenMAPP	NP_001070975///NP_001070978///NP_034439///NP_062664///NP_068840///NP_963910///NP_963911///NP_963912	NM_001077507///NM_001077510///NM_010309///NM_010310///NM_019690///NM_022000///NM_201616///NM_201617///NM_201618///NR_003258	AI561892	GenBank	Consensus sequence	Q9Z0F1///P63094///A6PW70///A6PW71///Q6R0H6///Q6R0H7///Q9JJ33///Q9WUC0	gb:BB614017 /DB_XREF=gi:16454479 /DB_XREF=BB614017 /CLONE=4832428C24 /FEA=mRNA /CNT=4 /TID=Mm.195455.1 /TIER=ConsEnd /STK=0 /UG=Mm.195455 /LL=56802 /UG_GENE=Nespas /UG_TITLE=neuroendocrine secretory protein antisense	AF107848 // Mus musculus neuroendocrine-specific golgi protein p55 isoform 2 and guanine nucleotide-binding protein (XLalphas) alternatively spliced mRNA, complete cds. // gb // 11 // ---///AF175305 // Mus musculus Nesp mRNA, complete cds. // gb // 11 // ---///AK039035 // Mus musculus adult male hypothalamus cDNA, RIKEN full-length enriched library, clone:A230089C09 product:GNAS (guanine nucleoti…	Mm.195455.1	est///full length	Mm.125770///Mm.394046///Mm.448241	Mm.195455
1443124_at	3.80099	23.6773	0	2.48308	2.48308	5.5909	P	P								chr19:42786538-42787202 (-) // 82.89 // qC3			December 2011 (Mouse Genome Sequencing Consortium and NCBI 38)							BB091346	GenBank	Consensus sequence		gb:BB091346 /DB_XREF=gi:16261069 /DB_XREF=BB091346 /CLONE=9430029N07 /FEA=EST /CNT=3 /TID=Mm.188514.1 /TIER=ConsEnd /STK=3 /UG=Mm.188514 /UG_TITLE=ESTs	AK034730 // Mus musculus 12 days embryo embryonic body between diaphragm region and neck cDNA, RIKEN full-length enriched library, clone:9430029N07 product:unclassifiable, full insert sequence. // gb // 11 // ---///n286151 // accn=AK034730 class=mRNAlike lncRNA name=Mouse noncoding transcript ref=FANTOM3 transcriptId=9430029N07 cpcScore=-0.7602630 cnci=-0.2438777 // noncode // 11 // ---	Mm.188514.1			Mm.188514
1429310_at	29.6058	177.748	0	2.42991	2.42991	5.38858	P	P	Flrt3	fibronectin leucine rich transmembrane protein 3	71436		0016021 // integral to membrane // inferred from electronic annotation	0005515 // protein binding // inferred from electronic annotation	GO:0016021|GO:0005515	chr2:140658198-140661535 (-) // 99.52 // qF3		ENSMUSG00000051379	December 2011 (Mouse Genome Sequencing Consortium and NCBI 38)	IPR000372 // Leucine-rich repeat-containing N-terminal // 2.6E-9///IPR001611 // Leucine-rich repeat // 3.4E-5///IPR001611 // Leucine-rich repeat // 8.0E-6	1918686			NP_001165631///NP_848469	NM_001172160///NM_178382	BE945486	GenBank	Consensus sequence	Q8BGT1///Q6ZPQ1///Q3V411	gb:AK017456.1 /DB_XREF=gi:12856699 /FEA=mRNA /CNT=124 /TID=Mm.66061.1 /TIER=Stack /STK=16 /UG=Mm.66061 /LL=71436 /UG_GENE=5530600M07Rik /UG_TITLE=RIKEN cDNA 5530600M07 gene /DEF=Mus musculus 10 days neonate head cDNA, RIKEN full-length enriched library, clone:5530600M07:unclassifiable transcript, full insert sequence.	AK017456 // Mus musculus 10 days neonate head cDNA, RIKEN full-length enriched library, clone:5530600M07 product:fibronectin leucine rich transmembrane protein 3, full insert sequence. // gb // 9 // ---///AK028252 // Mus musculus 12 days embryo head cDNA, RIKEN full-length enriched library, clone:3002006M21 product:fibronectin leucine rich transmembrane protein 3, full insert sequence. // gb // 1…	Mm.66061.1	est///full length	Mm.426781///Mm.444423///Mm.470220	Mm.66061
1433855_at	99.6794	576.624	0	2.37629	2.37629	5.192	P	P	Abat	4-aminobutyrate aminotransferase	268860	0001666 // response to hypoxia // not recorded///0007620 // copulation // not recorded///0007626 // locomotory behavior // not recorded///0009448 // gamma-aminobutyric acid metabolic process // inferred from electronic annotation///0010039 // response to iron ion // not recorded///0035094 // response to nicotine // not recorded///0042135 // neurotransmitter catabolic process // inferred from elec…	0005739 // mitochondrion // inferred from direct assay///0005739 // mitochondrion // not recorded///0005759 // mitochondrial matrix // inferred from electronic annotation///0032144 // 4-aminobutyrate transaminase complex // not recorded///0043005 // neuron projection // not recorded	0003824 // catalytic activity // inferred from electronic annotation///0003867 // 4-aminobutyrate transaminase activity // not recorded///0008483 // transaminase activity // inferred from electronic annotation///0016740 // transferase activity // inferred from electronic annotation///0030170 // pyridoxal phosphate binding // not recorded///0032145 // succinate-semialdehyde dehydrogenase binding /…	GO:0001666|GO:0007620|GO:0007626|GO:0009448|GO:0010039|GO:0035094|GO:0042135|GO:0042220|GO:0042493|GO:0045471|GO:0045776|GO:0048148|GO:0005739|GO:0005739|GO:0005759|GO:0032144|GO:0043005|GO:0003824|GO:0003867|GO:0008483|GO:0016740|GO:0030170|GO:0032145|GO:0042803|GO:0047298	chr16:8618894-8621568 (+) // 87.26 // qA1	EC:2.6.1.19///EC:2.6.1.22	ENSMUSG00000057880	December 2011 (Mouse Genome Sequencing Consortium and NCBI 38)	IPR005814 // Aminotransferase class-III // 2.0E-116	2443582			NP_001164449///NP_766549	NM_001170978///NM_172961	BF462185	GenBank	Consensus sequence	Q3V1S0///Q3U0M2///P61922	gb:BF462185 /DB_XREF=gi:11531368 /DB_XREF=UI-M-CG0p-bnd-e-10-0-UI.s1 /CLONE=UI-M-CG0p-bnd-e-10-0-UI /FEA=EST /CNT=100 /TID=Mm.1348.2 /TIER=Stack /STK=56 /UG=Mm.1348 /LL=57428 /UG_GENE=X61497 /UG_TITLE=hypothetical protein, I54	AK132282 // Mus musculus 18 days pregnant adult female placenta and extra embryonic tissue cDNA, RIKEN full-length enriched library, clone:3830422M11 product:4-aminobutyrate aminotransferase, full insert sequence. // gb // 9 // ---///AK156736 // Mus musculus activated spleen cDNA, RIKEN full-length enriched library, clone:F830045K10 product:4-aminobutyrate aminotransferase, full insert sequence. …	Mm.1348.2	est///full length	Mm.259315///Mm.397170///Mm.480038	Mm.1348
1417946_at	43.469	245.5	0	2.34169	2.34169	5.06896	P	P	Abhd3	abhydrolase domain containing 3	106861		0016020 // membrane // inferred from electronic annotation///0016021 // integral to membrane // inferred from electronic annotation	0004091 // carboxylesterase activity // inferred from electronic annotation///0016787 // hydrolase activity // inferred from electronic annotation	GO:0016020|GO:0016021|GO:0004091|GO:0016787	chr18:10644410-10706771 (-) // 98.84 // qA1		ENSMUSG00000002475	December 2011 (Mouse Genome Sequencing Consortium and NCBI 38)	IPR000073 // Alpha/beta hydrolase fold-1 // 4.6E-15///IPR000073 // Alpha/beta hydrolase fold-1 // 6.0E-14///IPR000073 // Alpha/beta hydrolase fold-1 // 4.7E-15	2147183			NP_598891	NM_134130	NM_134130	GenBank	Consensus sequence	Q91ZH7///D3YU06///F6RSE8///D3Z6Y2	gb:NM_134130.1 /DB_XREF=gi:19527359 /GEN=Labh3-pending /FEA=FLmRNA /CNT=43 /TID=Mm.7100.1 /TIER=FL+Stack /STK=33 /UG=Mm.7100 /LL=106861 /DEF=Mus musculus lung alphabeta hydrolase 3 (Labh3-pending), mRNA. /PROD=lung alphabeta hydrolase 3 /FL=gb:AF429302.1 gb:NM_134130.1 gb:BC026770.1	AF429302 // Mus musculus lung alpha/beta hydrolase fold protein 3 mRNA, complete cds. // gb // 11 // ---///AK134676 // Mus musculus adult male medulla oblongata cDNA, RIKEN full-length enriched library, clone:6330521P13 product:abhydrolase domain containing 3, full insert sequence. // gb // 11 // ---///AK144238 // Mus musculus cDNA, RIKEN full-length enriched library, clone:G430143N22 product:abh…	Mm.7100.1	est///full length	Mm.273108///Mm.394821	Mm.7100
1450857_a_at	70.5702	386.327	0	2.29672	2.29672	4.91338	P	P	Col1a2	collagen, type I, alpha 2	12843	0001501 // skeletal system development // not recorded///0001568 // blood vessel development // not recorded///0007165 // signal transduction // inferred from electronic annotation///0007179 // transforming growth factor beta receptor signaling pathway // not recorded///0007266 // Rho protein signal transduction // not recorded///0008217 // regulation of blood pressure // not recorded///0030199 /…	0005576 // extracellular region // inferred from electronic annotation///0005578 // proteinaceous extracellular matrix // inferred from electronic annotation///0005581 // collagen // inferred from direct assay///0005584 // collagen type I // inferred from direct assay///0005584 // collagen type I // not recorded///0005615 // extracellular space // not recorded///0031012 // extracellular matrix //…	0005102 // receptor binding // inferred from electronic annotation///0005201 // extracellular matrix structural constituent // inferred from electronic annotation///0005515 // protein binding // inferred from physical interaction///0030674 // protein binding, bridging // not recorded///0042802 // identical protein binding // not recorded///0046332 // SMAD binding // inferred from physical interac…	GO:0001501|GO:0001568|GO:0007165|GO:0007179|GO:0007266|GO:0008217|GO:0030199|GO:0043589|GO:0070208|GO:0071230|GO:0005576|GO:0005578|GO:0005581|GO:0005584|GO:0005584|GO:0005615|GO:0031012|GO:0070062|GO:0005102|GO:0005201|GO:0005515|GO:0030674|GO:0042802|GO:0046332|GO:0046872|GO:0048407	chr6:4505713-4541535 (+) // 96.92 // qA1		ENSMUSG00000029661	December 2011 (Mouse Genome Sequencing Consortium and NCBI 38)	IPR000885 // Fibrillar collagen, C-terminal // 1.4E-93///IPR008160 // Collagen triple helix repeat // 2.7E-11///IPR008160 // Collagen triple helix repeat // 4.9E-12///IPR008160 // Collagen triple helix repeat // 3.9E-10///IPR008160 // Collagen triple helix repeat // 1.5E-10///IPR008160 // Collagen triple helix repeat // 2.9E-10///IPR008160 // Collagen triple helix repeat // 2.8E-11	88468		Inflammatory_Response_Pathway // GenMAPP	NP_031769	NM_007743	BF227507	GenBank	Consensus sequence	Q3TX57///Q3TUE2///Q3TU64///Q3TP88///Q01149///Q7TN67///Q91VL4///E0CXI2	gb:BF227507 /DB_XREF=gi:11135486 /DB_XREF=uz25g02.x1 /CLONE=IMAGE:3670130 /FEA=FLmRNA /CNT=461 /TID=Mm.4482.1 /TIER=Stack /STK=15 /UG=Mm.4482 /LL=12843 /UG_GENE=Col1a2 /UG_TITLE=procollagen, type I, alpha 2 /FL=gb:NM_007743.1 gb:BC007158.1	AK075707 // Mus musculus adult male lung cDNA, RIKEN full-length enriched library, clone:1200014H15 product:procollagen, type I, alpha 2, full insert sequence. // gb // 11 // ---///AK132496 // Mus musculus 10 days neonate skin cDNA, RIKEN full-length enriched library, clone:4732467B17 product:procollagen, type I, alpha 2, full insert sequence. // gb // 11 // ---///AK159120 // Mus musculus osteocl…	Mm.4482.1	est///full length	Mm.277792///Mm.469313///Mm.470499///Mm.470502///Mm.488715	Mm.4482
1433626_at	54.5837	295.534	0	2.2808	2.2808	4.85949	P	P	Plscr4	phospholipid scramblase 4	235527	0071222 // cellular response to lipopolysaccharide // inferred from expression pattern	0005886 // plasma membrane // not recorded///0016020 // membrane // inferred from electronic annotation///0016021 // integral to membrane // inferred from electronic annotation	0005515 // protein binding // inferred from electronic annotation///0019899 // enzyme binding // not recorded///0042609 // CD4 receptor binding // not recorded	GO:0071222|GO:0005886|GO:0016020|GO:0016021|GO:0005515|GO:0019899|GO:0042609	chr9:92490947-92492522 (+) // 94.71 // qE3.3		ENSMUSG00000032377	December 2011 (Mouse Genome Sequencing Consortium and NCBI 38)	IPR005552 // Scramblase // 1.4E-86	2143267			NP_848826	NM_178711	BB826296	GenBank	Consensus sequence	P58196///Q8BW59///Q8BV91///Q8BZC5	gb:BB826296 /DB_XREF=gi:17004539 /DB_XREF=BB826296 /CLONE=G830042E16 /FEA=EST /CNT=101 /TID=Mm.55289.1 /TIER=Stack /STK=80 /UG=Mm.55289 /LL=102730 /UG_GENE=AV245873 /UG_TITLE=expressed sequence AV245873	AK049004 // Mus musculus 0 day neonate cerebellum cDNA, RIKEN full-length enriched library, clone:C230090L18 product:inferred: PHOSPHOLIPID SCRAMBLASE 4 (PL SCRAMBLASE 4) (CA2+ DEPENDENT PHOSPHOLIPID SCRAMBLASE 4) (FRAGMENT). [, full insert sequence. // gb // 11 // ---///AK082330 // Mus musculus 0 day neonate cerebellum cDNA, RIKEN full-length enriched library, clone:C230038H01 product:similar to…	Mm.55289.1	est///full length	Mm.471346///Mm.55289	Mm.55289
1457295_at	9.79887	52.0441	0	2.25307	2.25307	4.76697	M	P	Tnrc6a	trinucleotide repeat containing 6a	233833	0006417 // regulation of translation // inferred from electronic annotation///0009267 // cellular response to starvation // inferred from direct assay///0031047 // gene silencing by RNA // inferred from electronic annotation///0032507 // maintenance of protein location in cell // inferred from sequence or structural similarity///0035278 // negative regulation of translation involved in gene silen…	0000932 // cytoplasmic mRNA processing body // not recorded///0000932 // cytoplasmic mRNA processing body // inferred from sequence or structural similarity///0005737 // cytoplasm // inferred from electronic annotation///0035068 // micro-ribonucleoprotein complex // not recorded///0048471 // perinuclear region of cytoplasm // inferred from sequence or structural similarity	0000166 // nucleotide binding // inferred from electronic annotation///0003676 // nucleic acid binding // inferred from electronic annotation///0003723 // RNA binding // inferred from electronic annotation///0005515 // protein binding // inferred from electronic annotation///0032947 // protein complex scaffold // inferred from sequence or structural similarity	GO:0006417|GO:0009267|GO:0031047|GO:0032507|GO:0035278|GO:0060213|GO:1900153|GO:0000932|GO:0000932|GO:0005737|GO:0035068|GO:0048471|GO:0000166|GO:0003676|GO:0003723|GO:0005515|GO:0032947	chr7:123171553-123172038 (+) // 100.0 // qF3		ENSMUSG00000052707	December 2011 (Mouse Genome Sequencing Consortium and NCBI 38)	IPR019486 // Argonaute hook domain // 1.1E-27	2385292			NP_659174	NM_144925	AW494245	GenBank	Consensus sequence	Q3UHK8///Q6ZPQ4///F6ZMJ4///Q3UQ45///Q8BWM2///Q8BXM6///Q05CE3///Q3UUG8///Q8BNF0///Q99JR3	gb:AW494245 /DB_XREF=gi:7064526 /DB_XREF=UI-M-BH3-auk-c-05-0-UI.s1 /CLONE=UI-M-BH3-auk-c-05-0-UI /FEA=EST /CNT=8 /TID=Mm.102305.1 /TIER=ConsEnd /STK=4 /UG=Mm.102305 /UG_TITLE=ESTs, Highly similar to KIAA1460 protein (H.sapiens)	AK129366 // Mus musculus mRNA for mKIAA1460 protein. // gb // 11 // ---///AK147327 // Mus musculus cDNA, RIKEN full-length enriched library, clone:M5C1013H20 product:trinucleotide repeat containing 6, full insert sequence. // gb // 11 // ---///ENSMUST00000094053 // cdna:known chromosome:GRCm38:7:123123885:123195288:1 gene:ENSMUSG00000052707 gene_biotype:protein_coding transcript_biotype:protein_c…	Mm.102305.1	est///full length	Mm.102305///Mm.406042///Mm.408201///Mm.409337	Mm.102305
1437588_at	11.7517	61.04	0	2.22092	2.22092	4.66189	M	P	Pou4f2	POU domain, class 4, transcription factor 2	18997	0000122 // negative regulation of transcription from RNA polymerase II promoter // inferred from direct assay///0000122 // negative regulation of transcription from RNA polymerase II promoter // inferred from mutant phenotype///0000165 // MAPK cascade // not recorded///0006351 // transcription, DNA-dependent // inferred from electronic annotation///0006355 // regulation of transcription, DNA-depe…	0005634 // nucleus // inferred from direct assay///0016607 // nuclear speck // inferred from electronic annotation	0000978 // RNA polymerase II core promoter proximal region sequence-specific DNA binding // not recorded///0001077 // RNA polymerase II core promoter proximal region sequence-specific DNA binding transcription factor activity involved in positive regulation of transcription // inferred from direct assay///0001077 // RNA polymerase II core promoter proximal region sequence-specific DNA binding tra…	GO:0000122|GO:0000122|GO:0000165|GO:0006351|GO:0006355|GO:0006355|GO:0007399|GO:0007409|GO:0007411|GO:0007605|GO:0030182|GO:0030182|GO:0030520|GO:0031290|GO:0031290|GO:0045597|GO:0045944|GO:0045944|GO:0045944|GO:0048675|GO:0050885|GO:0060041|GO:0005634|GO:0016607|GO:0000978|GO:0001077|GO:0001077|GO:0001078|GO:0003677|GO:0003682|GO:0003700|GO:0003700|GO:0043565	chr8:78433008-78433894 (-) // 100.0 // qC1		ENSMUSG00000031688	December 2011 (Mouse Genome Sequencing Consortium and NCBI 38)	IPR000327 // POU-specific // 3.4E-35///IPR001356 // Homeodomain // 1.7E-20	102524			NP_620394	NM_138944	BB547375	GenBank	Consensus sequence	Q63934///Q62091	gb:BB547375 /DB_XREF=gi:16447560 /DB_XREF=BB547375 /CLONE=E130318E11 /FEA=EST /CNT=19 /TID=Mm.168942.1 /TIER=Stack /STK=16 /UG=Mm.168942 /UG_TITLE=ESTs, Highly similar to BR3B MOUSE BRAIN-SPECIFIC HOMEOBOXPOU DOMAIN PROTEIN 3B (M.musculus)	AK084240 // Mus musculus 12 days embryo eyeball cDNA, RIKEN full-length enriched library, clone:D230012K19 product:POU domain, class 4, transcription factor 2, full insert sequence. // gb // 11 // ---///AK087546 // Mus musculus 0 day neonate eyeball cDNA, RIKEN full-length enriched library, clone:E130318E11 product:POU domain, class 4, transcription factor 2, full insert sequence. // gb // 11 // …	Mm.168942.1	full length	Mm.234261	Mm.168942
1449236_at	7.18732	37.1663	0	2.21449	2.21449	4.64119	P	P	Dll3	delta-like 3 (Drosophila)	13389	0001501 // skeletal system development // inferred from mutant phenotype///0001501 // skeletal system development // not recorded///0001701 // in utero embryonic development // non-traceable author statement///0001709 // cell fate determination // non-traceable author statement///0001756 // somitogenesis // inferred from direct assay///0001756 // somitogenesis // inferred from mutant phenotype///…	0016020 // membrane // inferred from electronic annotation///0016021 // integral to membrane // inferred from electronic annotation	0005112 // Notch binding // not recorded///0005112 // Notch binding // non-traceable author statement///0005509 // calcium ion binding // inferred from electronic annotation///0005515 // protein binding // inferred from physical interaction	GO:0001501|GO:0001501|GO:0001701|GO:0001709|GO:0001756|GO:0001756|GO:0007219|GO:0007275|GO:0007386|GO:0007399|GO:0007417|GO:0009888|GO:0030154|GO:0045746|GO:0048339|GO:0048712|GO:0050768|GO:0050769|GO:0016020|GO:0016021|GO:0005112|GO:0005112|GO:0005509|GO:0005515	chr7:28293575-28301784 (-) // 88.02 // qA3		ENSMUSG00000003436	December 2011 (Mouse Genome Sequencing Consortium and NCBI 38)	IPR000742 // Epidermal growth factor-like domain // 3.9E-9///IPR000742 // Epidermal growth factor-like domain // 6.5E-9///IPR000742 // Epidermal growth factor-like domain // 3.4E-10///IPR011651 // Notch ligand, N-terminal // 5.9E-17///IPR013111 // EGF, extracellular // 9.0E-6	1096877			NP_031892	NM_007866	AB013440	GenBank	Consensus sequence	Q3UND5///O88516	gb:AB013440.1 /DB_XREF=gi:3721841 /GEN=Dll3 /FEA=FLmRNA /CNT=26 /TID=Mm.12896.1 /TIER=FL+Stack /STK=18 /UG=Mm.12896 /LL=13389 /DEF=Mus musculus mRNA for Dll3 protein, complete cds. /PROD=Dll3 protein /FL=gb:NM_007866.1 gb:AB013440.1	AB013440 // Mus musculus mRNA for Dll3 protein, complete cds. // gb // 11 // ---///AK144282 // Mus musculus 11 days embryo spinal cord cDNA, RIKEN full-length enriched library, clone:G630007K20 product:delta-like 3 (Drosophila), full insert sequence. // gb // 10 // ---///BC052002 // Mus musculus delta-like 3 (Drosophila), mRNA (cDNA clone MGC:62323 IMAGE:6404029), complete cds. // gb // 11 // ---…	Mm.12896.1	full length	Mm.12896	Mm.12896
1454803_a_at	55.2812	278.914	0	2.17899	2.17899	4.52835	P	P	Hdac11	histone deacetylase 11	232232	0006351 // transcription, DNA-dependent // inferred from electronic annotation///0006355 // regulation of transcription, DNA-dependent // inferred from electronic annotation///0014003 // oligodendrocyte development // not recorded///0016568 // chromatin modification // traceable author statement///0016575 // histone deacetylation // not recorded///0070932 // histone H3 deacetylation // inferred f…	0000118 // histone deacetylase complex // not recorded///0000118 // histone deacetylase complex // traceable author statement///0005634 // nucleus // not recorded///0005634 // nucleus // traceable author statement///0005737 // cytoplasm // traceable author statement///0005886 // plasma membrane // not recorded	0004407 // histone deacetylase activity // not recorded///0004407 // histone deacetylase activity // traceable author statement///0005515 // protein binding // inferred from physical interaction///0008134 // transcription factor binding // traceable author statement///0016787 // hydrolase activity // inferred from electronic annotation///0031078 // histone deacetylase activity (H3-K14 specific) /…	GO:0006351|GO:0006355|GO:0014003|GO:0016568|GO:0016575|GO:0070932|GO:0070933|GO:0000118|GO:0000118|GO:0005634|GO:0005634|GO:0005737|GO:0005886|GO:0004407|GO:0004407|GO:0005515|GO:0008134|GO:0016787|GO:0031078|GO:0032041|GO:0032129|GO:0034739|GO:0046969|GO:0046970|GO:0097372	chr6:91174385-91174692 (+) // 91.59 // qD1	EC:3.5.1.98	ENSMUSG00000034245	December 2011 (Mouse Genome Sequencing Consortium and NCBI 38)	IPR023801 // Histone deacetylase domain // 2.6E-64	2385252			NP_659168	NM_144919	BB183559	GenBank	Consensus sequence	Q91WA3///Q543U1	gb:BB183559 /DB_XREF=gi:8842642 /DB_XREF=BB183559 /CLONE=A230107F14 /FEA=EST /CNT=47 /TID=Mm.206218.2 /TIER=Stack /STK=46 /UG=Mm.206218 /UG_TITLE=Mus musculus, Similar to hypothetical protein FLJ22237, clone MGC:27683 IMAGE:4913322, mRNA, complete cds	BC016208 // Mus musculus histone deacetylase 11, mRNA (cDNA clone MGC:27683 IMAGE:4913322), complete cds. // gb // 11 // ---///ENSMUST00000041736 // cdna:known chromosome:GRCm38:6:91156665:91174692:1 gene:ENSMUSG00000034245 gene_biotype:protein_coding transcript_biotype:protein_coding // ensembl // 11 // ---///NM_144919 // Mus musculus histone deacetylase 11 (Hdac11), mRNA. // refseq // 11 // ---	Mm.206218.2	full length	Mm.206218	Mm.206218
1448929_at	59.8334	301.583	0	2.17756	2.17756	4.52387	P	P	F13a1	coagulation factor XIII, A1 subunit	74145	0006418 // tRNA aminoacylation for protein translation // inferred from electronic annotation///0007596 // blood coagulation // inferred from mutant phenotype///0007596 // blood coagulation // not recorded///0007599 // hemostasis // inferred from electronic annotation///0018149 // peptide cross-linking // inferred from mutant phenotype	0005576 // extracellular region // inferred from electronic annotation///0005737 // cytoplasm // inferred from electronic annotation	0003810 // protein-glutamine gamma-glutamyltransferase activity // inferred from mutant phenotype///0004812 // aminoacyl-tRNA ligase activity // inferred from electronic annotation///0005524 // ATP binding // inferred from electronic annotation///0016740 // transferase activity // inferred from electronic annotation///0016746 // transferase activity, transferring acyl groups // inferred from elec…	GO:0006418|GO:0007596|GO:0007596|GO:0007599|GO:0018149|GO:0005576|GO:0005737|GO:0003810|GO:0004812|GO:0005524|GO:0016740|GO:0016746|GO:0046872	chr13:36867177-36906058 (-) // 86.34 // qA3.3	EC:2.3.2.13	ENSMUSG00000039109	December 2011 (Mouse Genome Sequencing Consortium and NCBI 38)	IPR001102 // Transglutaminase, N-terminal // 1.1E-38///IPR002931 // Transglutaminase-like // 6.7E-19///IPR008958 // Transglutaminase, C-terminal // 1.5E-22///IPR008958 // Transglutaminase, C-terminal // 9.4E-23	1921395			NP_001159863///NP_083060	NM_001166391///NM_028784	NM_028784	GenBank	Consensus sequence	Q9DBT1///Q3V3W7///Q8BH61///Q3TQH1///Q3TBF3///Q3TC79///Q3TDG1	gb:NM_028784.1 /DB_XREF=gi:13386349 /GEN=1200014I03Rik /FEA=FLmRNA /CNT=67 /TID=Mm.17403.1 /TIER=FL+Stack /STK=31 /UG=Mm.17403 /LL=74145 /DEF=Mus musculus RIKEN cDNA 1200014I03 gene (1200014I03Rik), mRNA. /PROD=RIKEN cDNA 1200014I03 /FL=gb:NM_028784.1	AK004764 // Mus musculus adult male lung cDNA, RIKEN full-length enriched library, clone:1200014I03 product:similar to BA525O21.1 (COAGULATION FACTOR XIII, A1 POLYPEPTIDE) (FRAGMENT) [Homo sapiens], full insert sequence. // gb // 11 // ---///AK030914 // Mus musculus adult male thymus cDNA, RIKEN full-length enriched library, clone:5830453E21 product:coagulation factor XIII, alpha subunit, full in…	Mm.17403.1	full length	Mm.235105	Mm.17403
1430782_at	8.2238	40.9269	0	2.1592	2.1592	4.46666	P	P	Ncapd3	non-SMC condensin II complex, subunit D3	78658	0007049 // cell cycle // inferred from electronic annotation///0007067 // mitosis // inferred from electronic annotation///0007076 // mitotic chromosome condensation // not recorded///0030261 // chromosome condensation // inferred from electronic annotation///0051301 // cell division // inferred from electronic annotation	0000793 // condensed chromosome // inferred from direct assay///0000799 // nuclear condensin complex // not recorded///0005634 // nucleus // inferred from electronic annotation///0031618 // nuclear centromeric heterochromatin // not recorded///0042585 // germinal vesicle // inferred from direct assay	0035064 // methylated histone residue binding // not recorded	GO:0007049|GO:0007067|GO:0007076|GO:0030261|GO:0051301|GO:0000793|GO:0000799|GO:0005634|GO:0031618|GO:0042585|GO:0035064	chr9:27030178-27051953 (+) // 81.21 // qA4			December 2011 (Mouse Genome Sequencing Consortium and NCBI 38)		2142989			NP_835214	NM_178113	AK014555	GenBank	Consensus sequence	Q6ZQK0///A0EQY3///Q3UTU7///Q80W41	gb:AK014555.1 /DB_XREF=gi:12852483 /FEA=mRNA /CNT=6 /TID=Mm.173161.1 /TIER=ConsEnd /STK=1 /UG=Mm.173161 /LL=75714 /UG_GENE=4632407J06Rik /UG_TITLE=RIKEN cDNA 4632407J06 gene /DEF=Mus musculus 0 day neonate skin cDNA, RIKEN full-length enriched library, clone:4632407J06:homolog to HYPOTHETICAL PROTEIN KIAA0056 (FRAGMENT), full insert sequence.	AK014555 // Mus musculus 0 day neonate skin cDNA, RIKEN full-length enriched library, clone:4632407J06 product:hypothetical protein, full insert sequence. // gb // 11 // ---	Mm.173161.1			Mm.173161
1459630_at	70.3467	344.465	0	2.13583	2.13583	4.39489	P	P								chr8:125264647-125265136 (+) // 91.82 // qE2			December 2011 (Mouse Genome Sequencing Consortium and NCBI 38)							BM122487	GenBank	Consensus sequence		gb:BM122487 /DB_XREF=gi:17106255 /DB_XREF=L0510F01-3 /CLONE=L0510F01 /FEA=EST /CNT=2 /TID=Mm.216743.1 /TIER=ConsEnd /STK=2 /UG=Mm.216743 /UG_TITLE=ESTs	BM122487 // /DB_XREF=L0510F01-3 /CLONE=L0510F01 // gb // --- // ---///BQ033081 // /DB_XREF=UI-1-CF0-axo-h-06-0-UI.s1 /CLONE=UI-1-CF0-axo-h-06-0-UI // gb // --- // ---	Mm.216743.1	est	Mm.216743	Mm.216743
1431844_at	40.7598	192.669	0	2.08493	2.08493	4.24255	P	P	Kcnmb2	potassium large conductance calcium-activated channel, subfamily M, beta member 2	72413	0001508 // regulation of action potential // not recorded///0005513 // detection of calcium ion // not recorded///0006810 // transport // inferred from electronic annotation///0006811 // ion transport // inferred from electronic annotation///0006813 // potassium ion transport // not recorded///0019228 // regulation of action potential in neuron // not recorded///0071805 // potassium ion transmemb…	0005887 // integral to plasma membrane // not recorded///0008076 // voltage-gated potassium channel complex // not recorded///0016020 // membrane // inferred from electronic annotation///0016021 // integral to membrane // inferred from electronic annotation	0005267 // potassium channel activity // not recorded///0015269 // calcium-activated potassium channel activity // not recorded	GO:0001508|GO:0005513|GO:0006810|GO:0006811|GO:0006813|GO:0019228|GO:0071805|GO:0005887|GO:0008076|GO:0016020|GO:0016021|GO:0005267|GO:0015269	chr3:31902673-32199765 (+) // 98.73 // qA3		ENSMUSG00000037610	December 2011 (Mouse Genome Sequencing Consortium and NCBI 38)	IPR003930 // Potassium channel, calcium-activated, BK, beta subunit // 9.6E-97///IPR015382 // KCNMB2, ball/chain domain // 3.7E-26	1919663			NP_082507	NM_028231	AK012400	GenBank	Consensus sequence	Q9CZM9///B5BNW1///B5BNW2	gb:AK012400.1 /DB_XREF=gi:12849119 /FEA=mRNA /CNT=1 /TID=Mm.64790.2 /TIER=ConsEnd /STK=0 /UG=Mm.64790 /LL=72413 /UG_GENE=2700049B16Rik /UG_TITLE=RIKEN cDNA 2700049B16 gene /DEF=Mus musculus 11 days embryo whole body cDNA, RIKEN full-length enriched library, clone:2700049B16:homolog to MAXIK CHANNEL BETA 2 SUBUNIT (LARGE CONDUCTANCE CALCIUM-ACTIVATED POTASSIUM CHANNEL BETA2 SUBUNIT), full insert s…	AK012400 // Mus musculus 11 days embryo whole body cDNA, RIKEN full-length enriched library, clone:2700049B16 product:LARGE CONDUCTANCE CALCIUM-ACTIVATED K CHANNEL BETA2 SUBUNIT, full insert sequence. // gb // 11 // ---///BC046227 // Mus musculus potassium large conductance calcium-activated channel, subfamily M, beta member 2, mRNA (cDNA clone MGC:57945 IMAGE:5703879), complete cds. // gb // 11 …	Mm.64790.2	full length	Mm.64790	Mm.64790
1435386_at	21.6792	102.173	0	2.08065	2.08065	4.22999	P	P	Vwf	Von Willebrand factor homolog	22371	0001889 // liver development // inferred from mutant phenotype///0001890 // placenta development // inferred from mutant phenotype///0007155 // cell adhesion // not recorded///0007596 // blood coagulation // inferred from mutant phenotype///0007596 // blood coagulation // not recorded///0007599 // hemostasis // inferred from mutant phenotype///0007599 // hemostasis // not recorded///0007599 // he…	0005576 // extracellular region // not recorded///0005578 // proteinaceous extracellular matrix // inferred from electronic annotation///0005783 // endoplasmic reticulum // not recorded///0009897 // external side of plasma membrane // inferred from direct assay///0031012 // extracellular matrix // not recorded///0033093 // Weibel-Palade body // not recorded	0001948 // glycoprotein binding // not recorded///0002020 // protease binding // not recorded///0005178 // integrin binding // not recorded///0005515 // protein binding // inferred from physical interaction///0005518 // collagen binding // not recorded///0019865 // immunoglobulin binding // not recorded///0042803 // protein homodimerization activity // not recorded///0047485 // protein N-terminus…	GO:0001889|GO:0001890|GO:0007155|GO:0007596|GO:0007596|GO:0007599|GO:0007599|GO:0007599|GO:0030168|GO:0031589|GO:0031589|GO:0051260|GO:0005576|GO:0005578|GO:0005783|GO:0009897|GO:0031012|GO:0033093|GO:0001948|GO:0002020|GO:0005178|GO:0005515|GO:0005518|GO:0019865|GO:0042803|GO:0047485|GO:0051087	chr6:125658759-125686679 (+) // 93.46 // qF3		ENSMUSG00000001930	December 2011 (Mouse Genome Sequencing Consortium and NCBI 38)	IPR001007 // von Willebrand factor, type C // 9.0E-13///IPR001007 // von Willebrand factor, type C // 2.6E-10///IPR001007 // von Willebrand factor, type C // 9.0E-13///IPR001007 // von Willebrand factor, type C // 2.6E-10///IPR001846 // von Willebrand factor, type D domain // 1.5E-28///IPR001846 // von Willebrand factor, type D domain // 2.3E-40///IPR001846 // von Willebrand factor, type D domain…	98941		Blood_Clotting_Cascade // GenMAPP	NP_035838	NM_011708	BB667216	GenBank	Consensus sequence	Q8CIZ8///Q2I0J8///Q2I0J7///E9QPU1///Q9WUQ6///A2VCN5///Q3TD35///Q3TPE1///Q3U017	gb:BB667216 /DB_XREF=gi:16398665 /DB_XREF=BB667216 /CLONE=6820430P06 /FEA=EST /CNT=28 /TID=Mm.22339.1 /TIER=Stack /STK=17 /UG=Mm.22339 /LL=101126 /UG_GENE=AI551257 /UG_TITLE=expressed sequence AI551257	AK078523 // Mus musculus 12 days embryo female mullerian duct includes surrounding region cDNA, RIKEN full-length enriched library, clone:6820430P06 product:similar to VON WILLEBRAND FACTOR PRECURSOR (VWF) [Canis familiaris], full insert sequence. // gb // 11 // ---///AY208897 // Mus musculus von Willebrand factor (Vwf) mRNA, complete cds. // gb // 10 // ---///DQ355287 // Mus musculus strain A/J …	Mm.22339.1	full length	Mm.22339	Mm.22339
1435265_at	21.9803	102.655	0	2.06754	2.06754	4.19173	P	P	Fbxo32	F-box protein 32	67731	0014889 // muscle atrophy // not recorded///0014894 // response to denervation involved in regulation of muscle adaptation // inferred from direct assay///0016567 // protein ubiquitination // inferred from electronic annotation	0005634 // nucleus // inferred from direct assay///0005634 // nucleus // inferred from sequence or structural similarity///0005737 // cytoplasm // inferred from electronic annotation///0030018 // Z disc // inferred from direct assay	0005515 // protein binding // inferred from physical interaction	GO:0014889|GO:0014894|GO:0016567|GO:0005634|GO:0005634|GO:0005737|GO:0030018|GO:0005515	chr15:58175879-58177383 (-) // 82.95 // qD1		ENSMUSG00000022358	December 2011 (Mouse Genome Sequencing Consortium and NCBI 38)		1914981			NP_080622	NM_026346	BF466929	GenBank	Consensus sequence	Q9CPU7	gb:BF466929 /DB_XREF=gi:11536112 /DB_XREF=UI-M-CG0p-brb-f-07-0-UI.s1 /CLONE=UI-M-CG0p-brb-f-07-0-UI /FEA=EST /CNT=27 /TID=Mm.25683.1 /TIER=Stack /STK=18 /UG=Mm.25683 /UG_TITLE=ESTs	AK033632 // Mus musculus adult male cecum cDNA, RIKEN full-length enriched library, clone:9130204C03 product:unclassifiable, full insert sequence. // gb // 11 // ---///AK033658 // Mus musculus adult male cecum cDNA, RIKEN full-length enriched library, clone:9130209K08 product:unclassifiable, full insert sequence. // gb // 11 // ---///ENSMUST00000022986 // cdna:known chromosome:GRCm38:15:58175879:…	Mm.25683.1	est///full length	Mm.25683///Mm.410042	Mm.25683
1448269_a_at	10.626	48.6945	0	2.04019	2.04019	4.113	P	P	Klhl13	kelch-like 13	67455	0000910 // cytokinesis // not recorded///0007049 // cell cycle // inferred from electronic annotation///0007067 // mitosis // inferred from electronic annotation///0016567 // protein ubiquitination // not recorded///0051301 // cell division // inferred from electronic annotation	0031463 // Cul3-RING ubiquitin ligase complex // not recorded	0004842 // ubiquitin-protein ligase activity // not recorded///0005515 // protein binding // inferred from electronic annotation	GO:0000910|GO:0007049|GO:0007067|GO:0016567|GO:0051301|GO:0031463|GO:0004842|GO:0005515	chrX:23219270-23365063 (-) // 96.94 // qA2		ENSMUSG00000036782	December 2011 (Mouse Genome Sequencing Consortium and NCBI 38)	IPR006652 // Kelch repeat type 1 // 4.9E-15///IPR006652 // Kelch repeat type 1 // 2.6E-13///IPR006652 // Kelch repeat type 1 // 2.3E-12///IPR006652 // Kelch repeat type 1 // 2.5E-11///IPR006652 // Kelch repeat type 1 // 3.6E-12///IPR006652 // Kelch repeat type 1 // 5.4E-15///IPR006652 // Kelch repeat type 1 // 2.8E-13///IPR006652 // Kelch repeat type 1 // 2.5E-12///IPR006652 // Kelch repeat type …	1914705			NP_080443	NM_026167	NM_026167	GenBank	Consensus sequence	Q80TF4///Q9CSA7///Q497T4///Q8BKJ6///Q8BLH8	gb:NM_026167.1 /DB_XREF=gi:13385673 /GEN=1200009K10Rik /FEA=FLmRNA /CNT=144 /TID=Mm.26546.1 /TIER=FL+Stack /STK=108 /UG=Mm.26546 /LL=67455 /DEF=Mus musculus RIKEN cDNA 1200009K10 gene (1200009K10Rik), mRNA. /PROD=RIKEN cDNA 1200009K10 /FL=gb:NM_026167.1	AK004677 // Mus musculus adult male lung cDNA, RIKEN full-length enriched library, clone:1200009K10 product:CDNA FLJ13568 FIS, CLONE PLACE1008368, WEAKLY SIMILAR TO RING CANAL PROTEIN homolog [Homo sapiens], full insert sequence. // gb // 11 // ---///AK013399 // Mus musculus 10, 11 days embryo whole body cDNA, RIKEN full-length enriched library, clone:2810471O07 product:RIKEN cDNA 1200009K10 gene…	Mm.26546.1	full length	Mm.224306	Mm.26546
1449831_at	17.5359	80.2329	0	2.03791	2.03791	4.1065	P	P	Tctex1d1	Tctex1 domain containing 1	67344					chr4:102986381-103004570 (+) // 83.32 // qC6		ENSMUSG00000028523	December 2011 (Mouse Genome Sequencing Consortium and NCBI 38)	IPR005334 // Tctex-1 // 2.7E-29///IPR005334 // Tctex-1 // 7.5E-30	1914594			NP_001157239///NP_001157240///NP_080376	NM_001163767///NM_001163768///NM_026100	NM_026100	GenBank	Consensus sequence	Q9D5I4///B7ZNE0///G3UW44///A2AIZ3///A2AIZ4	gb:NM_026100.1 /DB_XREF=gi:13385603 /GEN=1700055O19Rik /FEA=FLmRNA /CNT=8 /TID=Mm.111346.1 /TIER=FL /STK=6 /UG=Mm.111346 /LL=67344 /DEF=Mus musculus RIKEN cDNA 1700055O19 gene (1700055O19Rik), mRNA. /PROD=RIKEN cDNA 1700055O19 /FL=gb:NM_026100.1	AK015315 // Mus musculus adult male testis cDNA, RIKEN full-length enriched library, clone:4930434I17 product:weakly similar to OUTER ARM DYNEIN LIGHT CHAIN 1 [Anthocidaris crassispina], full insert sequence. // gb // 11 // ---///BC099549 // Mus musculus Tctex1 domain containing 1, mRNA (cDNA clone MGC:118261 IMAGE:30919464), complete cds. // gb // 11 // ---///BC132398 // Mus musculus Tctex1 doma…	Mm.111346.1	full length	Mm.111346	Mm.111346
1430105_at	26.3891	120.143	0	2.03076	2.03076	4.08619	P	P	1700042O10Rik	RIKEN cDNA 1700042O10 gene	73321					chr11:11868122-11885321 (+) // 95.73 // qA1		ENSMUSG00000086391	December 2011 (Mouse Genome Sequencing Consortium and NCBI 38)		1920571				NR_045178	AK006690	GenBank	Consensus sequence		gb:AK006690.1 /DB_XREF=gi:12839908 /FEA=mRNA /CNT=6 /TID=Mm.41309.1 /TIER=ConsEnd /STK=4 /UG=Mm.41309 /LL=73321 /UG_GENE=1700042O10Rik /UG_TITLE=RIKEN cDNA 1700042O10 gene /DEF=Mus musculus adult male testis cDNA, RIKEN full-length enriched library, clone:1700042O10:unclassifiable, full insert sequence.	AK006690 // Mus musculus adult male testis cDNA, RIKEN full-length enriched library, clone:1700042O10 product:unclassifiable, full insert sequence. // gb // 11 // ---///ENSMUST00000151032 // cdna:known chromosome:GRCm38:11:11868123:11885321:1 gene:ENSMUSG00000086391 gene_biotype:antisense transcript_biotype:antisense // ensembl // 11 // ---///n296585 // accn=AK006690 class=mRNAlike lncRNA name=Mo…	Mm.41309.1	est	Mm.443306///Mm.453550	Mm.41309
1431042_at	15.795	71.8202	0	2.02895	2.02895	4.08107	P	P	Paqr8	progestin and adipoQ receptor family member VIII	74229	0007275 // multicellular organismal development // inferred from electronic annotation///0030154 // cell differentiation // inferred from electronic annotation///0048477 // oogenesis // inferred from electronic annotation	0005886 // plasma membrane // inferred from electronic annotation///0016020 // membrane // inferred from electronic annotation///0016021 // integral to membrane // inferred from electronic annotation	0005496 // steroid binding // inferred from electronic annotation///0008289 // lipid binding // inferred from electronic annotation	GO:0007275|GO:0030154|GO:0048477|GO:0005886|GO:0016020|GO:0016021|GO:0005496|GO:0008289	chr1:20890569-20936502 (+) // 90.96 // qA4		ENSMUSG00000025931	December 2011 (Mouse Genome Sequencing Consortium and NCBI 38)	IPR004254 // Hly-III-related // 2.7E-48	1921479			NP_083105	NM_028829	AI530667	GenBank	Consensus sequence	Q80ZE5	gb:AI530667 /DB_XREF=gi:4444802 /DB_XREF=mp78g12.y1 /CLONE=IMAGE:575398 /FEA=mRNA /CNT=23 /TID=Mm.40780.1 /TIER=ConsEnd /STK=0 /UG=Mm.40780 /LL=74229 /UG_GENE=1700019B16Rik /UG_TITLE=RIKEN cDNA 1700019B16 gene	AK029723 // Mus musculus adult male testis cDNA, RIKEN full-length enriched library, clone:4930510E01 product:RIKEN cDNA 1700019B16 gene, full insert sequence. // gb // 10 // ---///AK147376 // Mus musculus cDNA, RIKEN full-length enriched library, clone:M5C1024I04 product:Progestin and adipoQ receptor family member VIII, full insert sequence. // gb // 9 // ---///AY424297 // Mus musculus progestin…	Mm.40780.1	est///full length	Mm.40780///Mm.411094	Mm.40780
1455960_at	6.99199	31.6842	0	2.02402	2.02402	4.06714	M	P	Megf9	multiple EGF-like-domains 9	230316		0016020 // membrane // inferred from electronic annotation///0016021 // integral to membrane // inferred from electronic annotation	0005515 // protein binding // inferred from electronic annotation	GO:0016020|GO:0016021|GO:0005515	chr4:70431797-70448776 (-) // 96.03 // qC2		ENSMUSG00000039270	December 2011 (Mouse Genome Sequencing Consortium and NCBI 38)	IPR002049 // EGF-like, laminin // 3.9E-14///IPR002049 // EGF-like, laminin // 6.0E-12///IPR002049 // EGF-like, laminin // 1.1E-12///IPR002049 // EGF-like, laminin // 7.0E-8///IPR002049 // EGF-like, laminin // 1.1E-11	1918264			NP_766282	NM_172694	BB483642	GenBank	Consensus sequence	Q8BH27///Q0VGR4	gb:BB483642 /DB_XREF=gi:16441063 /DB_XREF=BB483642 /CLONE=D430021H18 /FEA=EST /CNT=44 /TID=Mm.28686.3 /TIER=Stack /STK=22 /UG=Mm.28686 /UG_TITLE=ESTs, Weakly similar to LMA1 MOUSE LAMININ ALPHA-1 CHAIN PRECURSOR (M.musculus)	AK035987 // Mus musculus 16 days neonate cerebellum cDNA, RIKEN full-length enriched library, clone:9630025C07 product:BA88M19.1 (EGF-LIKE-DOMAIN MULTIPLE 5 PROTEIN) (FRAGMENT) homolog [Homo sapiens], full insert sequence. // gb // 11 // ---///AK039319 // Mus musculus adult male spinal cord cDNA, RIKEN full-length enriched library, clone:A330022H22 product:similar to bA88M19.1 (EGF-like-domain mu…	Mm.28686.3	est///full length	Mm.251188///Mm.385219///Mm.398578///Mm.403846	Mm.28686
1435648_at	13.8856	61.9369	0	2.00123	2.00123	4.00341	P	P	Lrrn4	leucine rich repeat neuronal 4	320974	0007616 // long-term memory // inferred from mutant phenotype///0008542 // visual learning // inferred from mutant phenotype	0005887 // integral to plasma membrane // inferred from direct assay///0016020 // membrane // inferred from electronic annotation///0016021 // integral to membrane // inferred from electronic annotation	0005515 // protein binding // inferred from electronic annotation	GO:0007616|GO:0008542|GO:0005887|GO:0016020|GO:0016021|GO:0005515	chr2:132867954-132869427 (-) // 83.42 // qF2		ENSMUSG00000043110	December 2011 (Mouse Genome Sequencing Consortium and NCBI 38)	IPR001611 // Leucine-rich repeat // 4.9E-6///IPR003961 // Fibronectin, type III // 1.5E-15				NP_796277	NM_177303	BB325766	GenBank	Consensus sequence	P59383///Q6EI14	gb:BB325766 /DB_XREF=gi:16403582 /DB_XREF=BB325766 /CLONE=B430119L13 /FEA=EST /CNT=32 /TID=Mm.23283.1 /TIER=Stack /STK=14 /UG=Mm.23283 /UG_TITLE=ESTs, Weakly similar to leucine-rich and death domain containing; p53 protein induced, with death domain (Mus musculus) (M.musculus)	ENSMUST00000049787 // cdna:known chromosome:GRCm38:2:132868305:132880891:-1 gene:ENSMUSG00000043110 gene_biotype:protein_coding transcript_biotype:protein_coding // ensembl // 11 // ---///NM_177303 // Mus musculus leucine rich repeat neuronal 4 (Lrrn4), mRNA. // refseq // 11 // ---	Mm.23283.1	full length	Mm.386903	Mm.23283
1428429_at	21.4916	94.9494	0	1.98741	1.98741	3.96524	P	P	Rgmb	RGM domain family, member B	68799	0007155 // cell adhesion // inferred from direct assay///0007165 // signal transduction // inferred from direct assay///0030509 // BMP signaling pathway // inferred from direct assay///0045893 // positive regulation of transcription, DNA-dependent // inferred from direct assay	0005793 // endoplasmic reticulum-Golgi intermediate compartment // inferred from direct assay///0005886 // plasma membrane // inferred from electronic annotation///0016020 // membrane // inferred from electronic annotation///0031225 // anchored to membrane // inferred from electronic annotation///0045121 // membrane raft // inferred from electronic annotation///0046658 // anchored to plasma membr…	0042802 // identical protein binding // inferred from direct assay	GO:0007155|GO:0007165|GO:0030509|GO:0045893|GO:0005793|GO:0005886|GO:0016020|GO:0031225|GO:0045121|GO:0046658|GO:0042802	chr17:15806129-15826586 (-) // 93.07 // qA2		ENSMUSG00000048027	December 2011 (Mouse Genome Sequencing Consortium and NCBI 38)	IPR009496 // Repulsive guidance molecule, C-terminal // 1.0E-100///IPR010536 // Repulsive guidance molecule, N-terminal // 6.2E-99	1916049			NP_848730	NM_178615	AK004310	GenBank	Consensus sequence	Q7TQ33///Q8BSW1///Q8K2P0	gb:AK004310.1 /DB_XREF=gi:12835447 /FEA=mRNA /CNT=74 /TID=Mm.68556.1 /TIER=Stack /STK=43 /UG=Mm.68556 /LL=68799 /UG_GENE=1110059F19Rik /UG_TITLE=RIKEN cDNA 1110059F19 gene /DEF=Mus musculus 18 days embryo whole body cDNA, RIKEN full-length enriched library, clone:1110059F19:homolog to HYPOTHETICAL 49.4 KDA PROTEIN, full insert sequence.	AK035713 // Mus musculus adult male urinary bladder cDNA, RIKEN full-length enriched library, clone:9530095A15 product:RIKEN cDNA 1110059F19 gene, full insert sequence. // gb // 11 // ---///AK080819 // Mus musculus adult male corpora quadrigemina cDNA, RIKEN full-length enriched library, clone:B230312P06 product:RIKEN cDNA 1110059F19 gene, full insert sequence. // gb // 10 // ---///BC096024 // Mu…	Mm.68556.1	est///full length	Mm.293466///Mm.397987	Mm.68556
1436229_at	23.0301	100.624	0	1.9714	1.9714	3.92149	P	P	Fam126b	family with sequence similarity 126, member B	213056		0005622 // intracellular // not recorded		GO:0005622	chr1:58526161-58527086 (-) // 89.37 // qC1.3		ENSMUSG00000038174	December 2011 (Mouse Genome Sequencing Consortium and NCBI 38)	IPR018619 // Hyccin // 1.4E-130	1098784			NP_766101	NM_172513	BB256501	GenBank	Consensus sequence	Q8C729///E0CZ67	gb:BB256501 /DB_XREF=gi:8949334 /DB_XREF=BB256501 /CLONE=A730073N12 /FEA=EST /CNT=14 /TID=Mm.94709.1 /TIER=Stack /STK=10 /UG=Mm.94709 /UG_TITLE=ESTs	AK083012 // Mus musculus 12 days embryo spinal cord cDNA, RIKEN full-length enriched library, clone:C530033E13 product:unclassifiable, full insert sequence. // gb // 11 // ---///ENSMUST00000161600 // cdna:known chromosome:GRCm38:1:58522806:58586323:-1 gene:ENSMUSG00000038174 gene_biotype:protein_coding transcript_biotype:protein_coding // ensembl // 11 // ---///n273507 // accn=AK083012 class=mRNA…	Mm.94709.1	est///full length	Mm.26272///Mm.407930///Mm.474222	Mm.94709
1425457_a_at	8.41115	36.615	0	1.96609	1.96609	3.90707	P	P	Grb10	growth factor receptor bound protein 10	14783	0007165 // signal transduction // traceable author statement///0008286 // insulin receptor signaling pathway // not recorded///0030178 // negative regulation of Wnt receptor signaling pathway // inferred from direct assay///0030178 // negative regulation of Wnt receptor signaling pathway // not recorded///0030949 // positive regulation of vascular endothelial growth factor receptor signaling path…	0005737 // cytoplasm // inferred from electronic annotation///0005829 // cytosol // traceable author statement	0001784 // phosphotyrosine binding // traceable author statement///0005070 // SH3/SH2 adaptor activity // inferred from direct assay///0005070 // SH3/SH2 adaptor activity // inferred from physical interaction///0005158 // insulin receptor binding // inferred from physical interaction///0005158 // insulin receptor binding // not recorded///0005515 // protein binding // inferred from physical inter…	GO:0007165|GO:0008286|GO:0030178|GO:0030178|GO:0030949|GO:0032868|GO:0042326|GO:0042327|GO:0045719|GO:0045719|GO:0046325|GO:0046627|GO:0048009|GO:0005737|GO:0005829|GO:0001784|GO:0005070|GO:0005070|GO:0005158|GO:0005158|GO:0005515|GO:0005543	chr11:11930507-12037394 (-) // 96.55 // qA1		ENSMUSG00000020176	December 2011 (Mouse Genome Sequencing Consortium and NCBI 38)	IPR000159 // Ras-association // 4.0E-15///IPR000159 // Ras-association // 9.4E-16///IPR000159 // Ras-association // 2.6E-15///IPR000980 // SH2 domain // 1.0E-17///IPR000980 // SH2 domain // 8.7E-18///IPR000980 // SH2 domain // 6.7E-18///IPR001849 // Pleckstrin homology domain // 1.8E-9///IPR001849 // Pleckstrin homology domain // 1.5E-9///IPR015042 // BPS (Between PH and SH2) domain // 1.3E-33///…	103232			NP_001171100///NP_034475	NM_001177629///NM_010345	AF022072	GenBank	Consensus sequence	Q60760///Q5SUW3///Q5SUW0///Q80Z28///B1ATS7///B1ATS8///Q3TFU9	gb:AF022072.1 /DB_XREF=gi:2465446 /GEN=Grb10 /FEA=FLmRNA /CNT=280 /TID=Mm.24640.2 /TIER=FL /STK=1 /UG=Mm.24640 /LL=14783 /DEF=Mus musculus adapter protein (Grb10) mRNA, complete cds. /PROD=adapter protein /FL=gb:AF022072.1	AF022072 // Mus musculus adapter protein (Grb10) mRNA, complete cds. // gb // 11 // ---///AK030727 // Mus musculus 8 days embryo whole body cDNA, RIKEN full-length enriched library, clone:5730419C15 product:growth factor receptor bound protein 10, full insert sequence. // gb // 11 // ---///AK032927 // Mus musculus 12 days embryo male wolffian duct includes surrounding region cDNA, RIKEN full-leng…	Mm.24640.2	est///full length	Mm.273117///Mm.464229///Mm.469950	Mm.24640
1456778_at	100.326	434.714	0	1.95939	1.95939	3.88898	P	P								chr1:62798631-62799312 (+) // 99.26 // qC2			December 2011 (Mouse Genome Sequencing Consortium and NCBI 38)							BB409477	GenBank	Consensus sequence		gb:BB409477 /DB_XREF=gi:16423183 /DB_XREF=BB409477 /CLONE=C430014D18 /FEA=EST /CNT=10 /TID=Mm.186992.1 /TIER=ConsEnd /STK=7 /UG=Mm.186992 /UG_TITLE=ESTs	AK049451 // Mus musculus 7 days embryo whole body cDNA, RIKEN full-length enriched library, clone:C430014D18 product:unclassifiable, full insert sequence. // gb // 11 // ---///n273723 // accn=AK049451 class=mRNAlike lncRNA name=Mouse noncoding transcript ref=FANTOM3 transcriptId=C430014D18 cpcScore=-0.8426950 cnci=-0.2484852 // noncode // 11 // ---	Mm.186992.1		Mm.459078	Mm.186992
1450988_at	48.9455	210.03	0	1.94537	1.94537	3.85137	P	P	Lgr5	leucine rich repeat containing G protein coupled receptor 5	14160	0007165 // signal transduction // inferred from electronic annotation///0007186 // G-protein coupled receptor signaling pathway // inferred from electronic annotation///0048839 // inner ear development // inferred from direct assay///0090263 // positive regulation of canonical Wnt receptor signaling pathway // inferred from mutant phenotype	0005794 // Golgi apparatus // inferred from electronic annotation///0005886 // plasma membrane // inferred from electronic annotation///0005887 // integral to plasma membrane // inferred from sequence or structural similarity///0016020 // membrane // inferred from electronic annotation///0016021 // integral to membrane // inferred from electronic annotation///0032588 // trans-Golgi network membra…	0004871 // signal transducer activity // inferred from electronic annotation///0004888 // transmembrane signaling receptor activity // inferred from direct assay///0004930 // G-protein coupled receptor activity // inferred from electronic annotation///0005515 // protein binding // inferred from electronic annotation///0016500 // protein-hormone receptor activity // inferred from electronic annota…	GO:0007165|GO:0007186|GO:0048839|GO:0090263|GO:0005794|GO:0005886|GO:0005887|GO:0016020|GO:0016021|GO:0032588|GO:0004871|GO:0004888|GO:0004930|GO:0005515|GO:0016500	chr10:115451639-115587759 (-) // 97.62 // qD2		ENSMUSG00000020140	December 2011 (Mouse Genome Sequencing Consortium and NCBI 38)	IPR000276 // G protein-coupled receptor, rhodopsin-like // 5.8E-19///IPR000372 // Leucine-rich repeat-containing N-terminal // 1.2E-10///IPR001611 // Leucine-rich repeat // 5.3E-5///IPR001611 // Leucine-rich repeat // 1.1E-4///IPR001611 // Leucine-rich repeat // 1.2E-4///IPR001611 // Leucine-rich repeat // 1.4E-4///IPR001611 // Leucine-rich repeat // 8.8E-5///IPR001611 // Leucine-rich repeat // 6…	1341817			NP_034325	NM_010195	BB751088	GenBank	Consensus sequence	Q9Z1P4///Q8C8A7	gb:BB751088 /DB_XREF=gi:16155324 /DB_XREF=BB751088 /CLONE=G130203O08 /FEA=FLmRNA /CNT=38 /TID=Mm.42103.1 /TIER=Stack /STK=29 /UG=Mm.42103 /LL=14160 /UG_GENE=Gpr49 /UG_TITLE=G protein-coupled receptor 49 /FL=gb:NM_010195.1 gb:AF110818.1	AF110818 // Mus musculus orphan G protein-coupled receptor FEX mRNA, complete cds. // gb // 11 // ---///AK132387 // Mus musculus 15 days embryo head cDNA, RIKEN full-length enriched library, clone:4022446J01 product:G protein-coupled receptor 49, full insert sequence. // gb // 11 // ---///ENSMUST00000020350 // cdna:known chromosome:GRCm38:10:115450311:115587780:-1 gene:ENSMUSG00000020140 gene_bio…	Mm.42103.1	full length	Mm.42103	Mm.42103
1439775_at	100.313	429.01	0	1.94053	1.94053	3.83847	P	P	Brwd3///Gm10452	bromodomain and WD repeat domain containing 3///predicted gene 10452	382236///100038641	0007010 // cytoskeleton organization // not recorded///0008360 // regulation of cell shape // not recorded		0005515 // protein binding // inferred from electronic annotation	GO:0007010|GO:0008360|GO:0005515	chrX:108738083-108741612 (-) // 98.08 // qD		ENSMUSG00000063663	December 2011 (Mouse Genome Sequencing Consortium and NCBI 38)	IPR001487 // Bromodomain // 1.7E-20///IPR001487 // Bromodomain // 3.5E-15///IPR001680 // WD40 repeat // 8.1E-12///IPR001680 // WD40 repeat // 2.9E-10///IPR001680 // WD40 repeat // 4.4E-11///IPR001680 // WD40 repeat // 5.7E-5///IPR001680 // WD40 repeat // 2.8E-10///IPR001680 // WD40 repeat // 4.8E-9///IPR001680 // WD40 repeat // 1.6E-5				NP_001074946	NM_001081477///XR_142417	AW987520	GenBank	Consensus sequence	A2AHJ4///G3UXF9///Q3UVZ7	gb:AW987520 /DB_XREF=gi:8182435 /DB_XREF=uf25e02.x1 /CLONE=IMAGE:1512410 /FEA=EST /CNT=35 /TID=Mm.100112.1 /TIER=ConsEnd /STK=6 /UG=Mm.100112 /UG_TITLE=ESTs	ENSMUST00000150434 // cdna:novel chromosome:GRCm38:X:108737016:108834348:-1 gene:ENSMUSG00000063663 gene_biotype:protein_coding transcript_biotype:protein_coding // ensembl // 11 // ---///XR_142417 // PREDICTED: Mus musculus predicted gene 10452 (Gm10452), misc_RNA. // refseq // 11 // ---	Mm.100112.1	est///full length	Mm.100112///Mm.404226///Mm.404234///Mm.413432///Mm.426127	Mm.100112
1425458_a_at	53.6407	224.841	0	1.91153	1.91153	3.76208	P	P	Grb10	growth factor receptor bound protein 10	14783	0007165 // signal transduction // traceable author statement///0008286 // insulin receptor signaling pathway // not recorded///0030178 // negative regulation of Wnt receptor signaling pathway // inferred from direct assay///0030178 // negative regulation of Wnt receptor signaling pathway // not recorded///0030949 // positive regulation of vascular endothelial growth factor receptor signaling path…	0005737 // cytoplasm // inferred from electronic annotation///0005829 // cytosol // traceable author statement	0001784 // phosphotyrosine binding // traceable author statement///0005070 // SH3/SH2 adaptor activity // inferred from direct assay///0005070 // SH3/SH2 adaptor activity // inferred from physical interaction///0005158 // insulin receptor binding // inferred from physical interaction///0005158 // insulin receptor binding // not recorded///0005515 // protein binding // inferred from physical inter…	GO:0007165|GO:0008286|GO:0030178|GO:0030178|GO:0030949|GO:0032868|GO:0042326|GO:0042327|GO:0045719|GO:0045719|GO:0046325|GO:0046627|GO:0048009|GO:0005737|GO:0005829|GO:0001784|GO:0005070|GO:0005070|GO:0005158|GO:0005158|GO:0005515|GO:0005543	chr11:11930507-12037394 (-) // 96.55 // qA1		ENSMUSG00000020176	December 2011 (Mouse Genome Sequencing Consortium and NCBI 38)	IPR000159 // Ras-association // 4.0E-15///IPR000159 // Ras-association // 9.4E-16///IPR000980 // SH2 domain // 1.0E-17///IPR000980 // SH2 domain // 8.7E-18///IPR001849 // Pleckstrin homology domain // 1.8E-9///IPR001849 // Pleckstrin homology domain // 1.5E-9///IPR015042 // BPS (Between PH and SH2) domain // 1.3E-33///IPR015042 // BPS (Between PH and SH2) domain // 1.1E-33	103232			NP_001171100///NP_034475	NM_001177629///NM_010345	AF022072	GenBank	Consensus sequence	Q60760///Q3TFU9///Q80Z28///B1ATS7///B1ATS8///Q5SUW0	gb:AK017862.1 /DB_XREF=gi:12857332 /FEA=FLmRNA /CNT=280 /TID=Mm.24640.2 /TIER=Stack /STK=170 /UG=Mm.24640 /LL=14783 /UG_GENE=Grb10 /UG_TITLE=growth factor receptor bound protein 10 /DEF=Mus musculus 8 days embryo whole body cDNA, RIKEN full-length enriched library, clone:5730571D09:unclassifiable transcript, full insert sequence. /FL=gb:AF022072.1	AK017862 // Mus musculus 8 days embryo whole body cDNA, RIKEN full-length enriched library, clone:5730571D09 product:growth factor receptor bound protein 10, full insert sequence. // gb // 11 // ---///AK030727 // Mus musculus 8 days embryo whole body cDNA, RIKEN full-length enriched library, clone:5730419C15 product:growth factor receptor bound protein 10, full insert sequence. // gb // 11 // ---…	Mm.24640.2	est///full length	Mm.273117///Mm.464229///Mm.469950	Mm.24640
1417929_at	23.966	98.453	0	1.88247	1.88247	3.68705	P	P	Slc7a8	solute carrier family 7 (cationic amino acid transporter, y+ system), member 8	50934	0003333 // amino acid transmembrane transport // inferred from direct assay///0006810 // transport // inferred from electronic annotation///0006865 // amino acid transport // not recorded///0015695 // organic cation transport // not recorded///0015807 // L-amino acid transport // inferred from direct assay///0015837 // amine transport // ---///0055085 // transmembrane transport // not recorded///…	0005737 // cytoplasm // inferred from electronic annotation///0005886 // plasma membrane // not recorded///0016020 // membrane // inferred from electronic annotation///0016021 // integral to membrane // inferred from electronic annotation///0016323 // basolateral plasma membrane // inferred from electronic annotation	0005275 // amine transmembrane transporter activity // not recorded///0005515 // protein binding // inferred from electronic annotation///0015101 // organic cation transmembrane transporter activity // not recorded///0015171 // amino acid transmembrane transporter activity // not recorded///0015179 // L-amino acid transmembrane transporter activity // inferred from direct assay///0019534 // toxin…	GO:0003333|GO:0006810|GO:0006865|GO:0015695|GO:0015807|GO:0015837|GO:0055085|GO:1901998|GO:0005737|GO:0005886|GO:0016020|GO:0016021|GO:0016323|GO:0005275|GO:0005515|GO:0015101|GO:0015171|GO:0015179|GO:0019534	chr14:54722167-54781946 (-) // 98.31 // qC2		ENSMUSG00000022180	December 2011 (Mouse Genome Sequencing Consortium and NCBI 38)	IPR004841 // Amino acid permease domain // 3.3E-44	1355323			NP_058668	NM_016972	NM_016972	GenBank	Consensus sequence	Q9QXW9	gb:NM_016972.1 /DB_XREF=gi:8394324 /GEN=Slc7a8 /FEA=FLmRNA /CNT=58 /TID=Mm.27830.1 /TIER=FL+Stack /STK=33 /UG=Mm.27830 /LL=50934 /DEF=Mus musculus solute carrier family 7 (cationic amino acid transporter, y+ system), member 8 (Slc7a8), mRNA. /PROD=solute carrier family 8 (cationic amino acidtransporter, y+ system), member 7 /FL=gb:NM_016972.1 gb:AF171668.1	AF171668 // Mus musculus glycoprotein-associated amino acid transporter LAT2 (Lat2) mRNA, complete cds. // gb // 9 // ---///AK136752 // Mus musculus adult male epididymis cDNA, RIKEN full-length enriched library, clone:9230117C06 product:solute carrier family 7 (cationic amino acid transporter, y+ system), member 8, full insert sequence. // gb // 11 // ---///BC059004 // Mus musculus solute carrie…	Mm.27830.1	full length	Mm.276831	Mm.27830
1437885_at	33.1356	135.144	0	1.87207	1.87207	3.66058	P	P	D030029J20Rik	RIKEN cDNA D030029J20 gene	100502854					chr2:84587098-84588114 (-) // 66.67 // qD			December 2011 (Mouse Genome Sequencing Consortium and NCBI 38)		2139307				XR_104775	BF682730	GenBank	Consensus sequence		gb:BF682730 /DB_XREF=gi:11956625 /DB_XREF=602117090F1 /CLONE=IMAGE:3468239 /FEA=EST /CNT=21 /TID=Mm.168541.1 /TIER=Stack /STK=13 /UG=Mm.168541 /LL=99324 /UG_GENE=AW111866 /UG_TITLE=expressed sequence AW111866	AK050884 // Mus musculus 9 days embryo whole body cDNA, RIKEN full-length enriched library, clone:D030029J20 product:unclassifiable, full insert sequence. // gb // 11 // ---///n272746 // accn=AK050884 class=mRNAlike lncRNA name=Mouse noncoding transcript ref=FANTOM3 transcriptId=D030029J20 cpcScore=1.4874100 cnci=-0.3166811 // noncode // 11 // ---	Mm.168541.1		Mm.168541	Mm.168541
1459622_at	14.11	57.0193	0	1.85876	1.85876	3.62695	P	P	Gm22	predicted gene 22	195209		0005622 // intracellular // inferred from electronic annotation	0003676 // nucleic acid binding // inferred from electronic annotation///0008270 // zinc ion binding // inferred from electronic annotation///0046872 // metal ion binding // inferred from electronic annotation	GO:0005622|GO:0003676|GO:0008270|GO:0046872	chr8:122272157-122272648 (+) // 94.16 // qE1		ENSMUSG00000043903	December 2011 (Mouse Genome Sequencing Consortium and NCBI 38)		2684868			XP_001001798///XP_111398	XM_001001798///XM_111398	AW493252	GenBank	Consensus sequence	Q80T82///F6U3X3	gb:AW493252 /DB_XREF=gi:7063533 /DB_XREF=UI-M-BH3-aua-b-03-0-UI.s1 /CLONE=UI-M-BH3-aua-b-03-0-UI /FEA=EST /CNT=2 /TID=Mm.102191.1 /TIER=ConsEnd /STK=2 /UG=Mm.102191 /UG_TITLE=ESTs	AK122564 // Mus musculus mRNA for mKIAA1858 protein. // gb // 9 // ---///ENSMUST00000055537 // cdna:known chromosome:GRCm38:8:122269569:122272646:1 gene:ENSMUSG00000043903 gene_biotype:protein_coding transcript_biotype:protein_coding // ensembl // 11 // ---	Mm.102191.1		Mm.102191	Mm.102191
1434830_at	19.6089	78.966	0	1.85375	1.85375	3.61438	P	P	Mxd1	MAX dimerization protein 1	17119	0006351 // transcription, DNA-dependent // inferred from electronic annotation///0006355 // regulation of transcription, DNA-dependent // inferred from electronic annotation	0005634 // nucleus // not recorded///0005737 // cytoplasm // not recorded///0005739 // mitochondrion // not recorded	0003677 // DNA binding // inferred from electronic annotation///0005515 // protein binding // inferred from physical interaction///0046983 // protein dimerization activity // inferred from electronic annotation	GO:0006351|GO:0006355|GO:0005634|GO:0005737|GO:0005739|GO:0003677|GO:0005515|GO:0046983	chr6:86647043-86650572 (-) // 97.86 // qD1		ENSMUSG00000001156	December 2011 (Mouse Genome Sequencing Consortium and NCBI 38)	IPR011598 // Myc-type, basic helix-loop-helix (bHLH) domain // 3.7E-15	96908			NP_034881	NM_010751	AV228517	GenBank	Consensus sequence	Q8K1Z8///Q8CB04///P50538///Q4FK19	gb:BB036846 /DB_XREF=gi:15403715 /DB_XREF=BB036846 /CLONE=5930420M08 /FEA=EST /CNT=94 /TID=Mm.40991.1 /TIER=Stack /STK=24 /UG=Mm.40991 /LL=101330 /UG_GENE=AW122478 /UG_TITLE=expressed sequence AW122478	AK031169 // Mus musculus 13 days embryo forelimb cDNA, RIKEN full-length enriched library, clone:5930420M08 product:inferred: Max dimerization protein, full insert sequence. // gb // 11 // ---///AK137548 // Mus musculus adult male bone cDNA, RIKEN full-length enriched library, clone:9830138D04 product:unclassifiable, full insert sequence. // gb // 11 // ---///ENSMUST00000001184 // cdna:known chro…	Mm.40991.1	est///full length	Mm.279580///Mm.475312	Mm.40991
1422781_at	46.2394	183.784	0	1.83484	1.83484	3.56732	P	P	Tlr3	toll-like receptor 3	142980	0001819 // positive regulation of cytokine production // inferred from electronic annotation///0001934 // positive regulation of protein phosphorylation // not recorded///0002224 // toll-like receptor signaling pathway // not recorded///0002282 // microglial cell activation involved in immune response // not recorded///0002756 // MyD88-independent toll-like receptor signaling pathway // inferred …	0005622 // intracellular // not recorded///0005737 // cytoplasm // not recorded///0005768 // endosome // inferred from electronic annotation///0005783 // endoplasmic reticulum // inferred from electronic annotation///0005789 // endoplasmic reticulum membrane // inferred from electronic annotation///0009986 // cell surface // not recorded///0010008 // endosome membrane // inferred from electronic …	0003723 // RNA binding // inferred from electronic annotation///0003725 // double-stranded RNA binding // not recorded///0004872 // receptor activity // not recorded///0004888 // transmembrane signaling receptor activity // inferred from electronic annotation///0005515 // protein binding // inferred from physical interaction	GO:0001819|GO:0001934|GO:0002224|GO:0002282|GO:0002756|GO:0006952|GO:0006954|GO:0007165|GO:0007252|GO:0008584|GO:0009615|GO:0032481|GO:0032722|GO:0032728|GO:0032735|GO:0032755|GO:0032755|GO:0032755|GO:0032757|GO:0032760|GO:0032760|GO:0034123|GO:0034138|GO:0034346|GO:0035458|GO:0035690|GO:0042346|GO:0043065|GO:0043123|GO:0043123|GO:0043123|GO:0043330|GO:0043331|GO:0045078|GO:0045080|GO:0045087|GO:…	chr8:45395667-45410618 (-) // 87.13 // qB1.1		ENSMUSG00000031639	December 2011 (Mouse Genome Sequencing Consortium and NCBI 38)	IPR000157 // Toll/interleukin-1 receptor homology (TIR) domain // 8.0E-30///IPR001611 // Leucine-rich repeat // 1.2E-4///IPR001611 // Leucine-rich repeat // 1.7E-5///IPR001611 // Leucine-rich repeat // 4.4E-5///IPR001611 // Leucine-rich repeat // 7.6E-5///IPR001611 // Leucine-rich repeat // 1.7E-5///IPR001611 // Leucine-rich repeat // 5.4E-5	2156367			NP_569054	NM_126166	NM_126166	GenBank	Consensus sequence	Q99MB1///Q499F3///Q8C2X8///Q3TM31	gb:NM_126166.1 /DB_XREF=gi:18497293 /GEN=Tlr3 /FEA=FLmRNA /CNT=44 /TID=Mm.33874.1 /TIER=FL+Stack /STK=12 /UG=Mm.33874 /LL=142980 /DEF=Mus musculus toll-like receptor 3 (Tlr3), mRNA. /PROD=toll-like receptor 3 /FL=gb:AF355152.1 gb:NM_126166.1	AF355152 // Mus musculus toll-like receptor 3 (Tlr3) mRNA, complete cds. // gb // 10 // ---///AK083977 // Mus musculus 12 days embryo spinal ganglion cDNA, RIKEN full-length enriched library, clone:D130071D16 product:toll-like receptor 3, full insert sequence. // gb // 11 // ---///AK171438 // Mus musculus B6-derived CD11 +ve dendritic cells cDNA, RIKEN full-length enriched library, clone:F730215M…	Mm.33874.1	full length	Mm.33874	Mm.33874
1420549_at	14.1769	56.3191	0	1.8341	1.8341	3.5655	P	P	Gbp2b	guanylate binding protein 2b	14468	0006184 // GTP catabolic process // inferred from electronic annotation///0035458 // cellular response to interferon-beta // inferred from direct assay///0042832 // defense response to protozoan // inferred from direct assay///0050830 // defense response to Gram-positive bacterium // inferred from direct assay///0050830 // defense response to Gram-positive bacterium // inferred from mutant phenot…	0000139 // Golgi membrane // inferred from electronic annotation///0005576 // extracellular region // inferred from electronic annotation///0005737 // cytoplasm // inferred from electronic annotation///0005794 // Golgi apparatus // inferred from electronic annotation///0016020 // membrane // inferred from electronic annotation///0020005 // symbiont-containing vacuole membrane // inferred from dir…	0000166 // nucleotide binding // inferred from electronic annotation///0003924 // GTPase activity // inferred from electronic annotation///0005525 // GTP binding // inferred from electronic annotation///0019002 // GMP binding // inferred from direct assay	GO:0006184|GO:0035458|GO:0042832|GO:0050830|GO:0050830|GO:0051607|GO:0051856|GO:0071346|GO:0000139|GO:0005576|GO:0005737|GO:0005794|GO:0016020|GO:0020005|GO:0031410|GO:0000166|GO:0003924|GO:0005525|GO:0019002	chr3:142500553-142619167 (+) // 90.19 // qH1		ENSMUSG00000028269	December 2011 (Mouse Genome Sequencing Consortium and NCBI 38)	IPR003191 // Guanylate-binding protein, C-terminal // 9.3E-126///IPR015894 // Guanylate-binding protein, N-terminal // 2.2E-124	95666			NP_034389	NM_010259	NM_010259	GenBank	Consensus sequence	A4UUI2///Q01514	gb:NM_010259.1 /DB_XREF=gi:6753947 /GEN=Gbp1 /FEA=FLmRNA /CNT=12 /TID=Mm.250.1 /TIER=FL /STK=4 /UG=Mm.250 /LL=14468 /DEF=Mus musculus guanylate nucleotide binding protein 1 (Gbp1), mRNA. /PROD=guanylate nucleotide binding protein 1 /FL=gb:NM_010259.1 gb:M63961.1	AK077796 // Mus musculus adult male thymus cDNA, RIKEN full-length enriched library, clone:5830475C06 product:guanylate nucleotide binding protein 1, full insert sequence. // gb // 11 // ---///EF494422 // Mus musculus guanylate binding protein 1 (Gbp1) mRNA, complete cds. // gb // 11 // ---///ENSMUST00000029936 // cdna:known chromosome:GRCm38:3:142594847:142619179:1 gene:ENSMUSG00000028269 gene_b…	Mm.250.1	est///full length	Mm.402232///Mm.457978	Mm.250
1442306_at	10.3813	41.115	0	1.82971	1.82971	3.55465	P	P								chr8:56530425-56530997 (-) // 99.83 // qB2			December 2011 (Mouse Genome Sequencing Consortium and NCBI 38)							AV255639	GenBank	Consensus sequence		gb:AV255639 /DB_XREF=gi:15405326 /DB_XREF=AV255639 /CLONE=4921521M06 /FEA=EST /CNT=5 /TID=Mm.61332.1 /TIER=ConsEnd /STK=3 /UG=Mm.61332 /UG_TITLE=ESTs	AV255639 // /DB_XREF=AV255639 /CLONE=4921521M06 // gb // --- // ---///BF225090 // /DB_XREF=uz42g11.y1 /CLONE=IMAGE:3671780 // gb // --- // ---///BF228319 // /DB_XREF=uz42g11.x1 /CLONE=IMAGE:3671780 // gb // --- // ---	Mm.61332.1	est	Mm.349841	Mm.61332
1439855_at	27.0161	105.705	0	1.81218	1.81218	3.51172	P	P	Tmtc1	transmembrane and tetratricopeptide repeat containing 1	387314	0006396 // RNA processing // inferred from electronic annotation	0005622 // intracellular // inferred from electronic annotation///0005739 // mitochondrion // inferred from direct assay///0016020 // membrane // inferred from electronic annotation///0016021 // integral to membrane // inferred from electronic annotation	0005515 // protein binding // inferred from electronic annotation	GO:0006396|GO:0005622|GO:0005739|GO:0016020|GO:0016021|GO:0005515	chr6:148236596-148237501 (-) // 91.54 // qG3		ENSMUSG00000030306	December 2011 (Mouse Genome Sequencing Consortium and NCBI 38)	IPR001440 // Tetratricopeptide TPR-1 // 4.8E-8///IPR001440 // Tetratricopeptide TPR-1 // 6.5E-8///IPR001440 // Tetratricopeptide TPR-1 // 3.8E-8///IPR001440 // Tetratricopeptide TPR-1 // 5.2E-8///IPR003151 // PIK-related kinase, FAT // 5.1E-9///IPR013105 // Tetratricopeptide TPR2 // 5.0E-9///IPR013105 // Tetratricopeptide TPR2 // 2.5E-8///IPR013105 // Tetratricopeptide TPR2 // 2.0E-8///IPR013618 …	3039590			NP_945318	NM_198967	AV341449	GenBank	Consensus sequence	Q3UV71	gb:AV341449 /DB_XREF=gi:16396949 /DB_XREF=AV341449 /CLONE=6430521H08 /FEA=EST /CNT=9 /TID=Mm.137858.1 /TIER=ConsEnd /STK=6 /UG=Mm.137858 /UG_TITLE=ESTs, Weakly similar to F32D1.3.p (Caenorhabditis elegans) (C.elegans)	AK046396 // Mus musculus adult male corpora quadrigemina cDNA, RIKEN full-length enriched library, clone:B230379O03 product:ARG99 homolog [Homo sapiens], full insert sequence. // gb // 11 // ---///AK137545 // Mus musculus adult male bone cDNA, RIKEN full-length enriched library, clone:9830134N05 product:ARG99 homolog [Mus musculus], full insert sequence. // gb // 11 // ---///ENSMUST00000060095 //…	Mm.137858.1	est///full length	Mm.137858///Mm.402464///Mm.483258	Mm.137858
1419725_at	50.4921	193.634	0	1.78323	1.78323	3.44196	P	P	Slc26a4	solute carrier family 26, member 4	23985	0006810 // transport // inferred from electronic annotation///0006820 // anion transport // inferred from sequence or structural similarity///0006821 // chloride transport // not recorded///0006885 // regulation of pH // inferred from mutant phenotype///0008272 // sulfate transport // inferred from electronic annotation///0009887 // organ morphogenesis // inferred from sequence or structural simi…	0005886 // plasma membrane // inferred from electronic annotation///0016020 // membrane // inferred from electronic annotation///0016021 // integral to membrane // inferred from electronic annotation///0016324 // apical plasma membrane // inferred from direct assay///0016324 // apical plasma membrane // not recorded///0031526 // brush border membrane // inferred from direct assay	0008271 // secondary active sulfate transmembrane transporter activity // inferred from electronic annotation///0008509 // anion transmembrane transporter activity // inferred from sequence or structural similarity///0015108 // chloride transmembrane transporter activity // not recorded///0015111 // iodide transmembrane transporter activity // not recorded///0015116 // sulfate transmembrane trans…	GO:0006810|GO:0006820|GO:0006821|GO:0006885|GO:0008272|GO:0009887|GO:0015698|GO:0015705|GO:0032880|GO:0034220|GO:0055085|GO:0005886|GO:0016020|GO:0016021|GO:0016324|GO:0016324|GO:0031526|GO:0008271|GO:0008509|GO:0015108|GO:0015111|GO:0015116	chr12:31519813-31559969 (-) // 99.74 // qA2		ENSMUSG00000020651	December 2011 (Mouse Genome Sequencing Consortium and NCBI 38)	IPR002645 // STAS domain // 4.2E-44///IPR011547 // Sulphate transporter // 1.2E-74	1346029			NP_035997	NM_011867	NM_011867	GenBank	Consensus sequence	Q9R155///B2RU71	gb:NM_011867.1 /DB_XREF=gi:6755021 /GEN=Slc26a4 /FEA=FLmRNA /CNT=9 /TID=Mm.100187.1 /TIER=FL /STK=7 /UG=Mm.100187 /LL=23985 /DEF=Mus musculus solute carrier family 26, member 4 (Slc26a4), mRNA. /PROD=pendrin /FL=gb:NM_011867.1 gb:AF167411.1	AF167411 // Mus musculus pendrin (Pds) mRNA, complete cds. // gb // 11 // ---///ENSMUST00000001253 // cdna:known chromosome:GRCm38:12:31519827:31559969:-1 gene:ENSMUSG00000020651 gene_biotype:protein_coding transcript_biotype:protein_coding // ensembl // 11 // ---///NM_011867 // Mus musculus solute carrier family 26, member 4 (Slc26a4), mRNA. // refseq // 11 // ---	Mm.100187.1	full length	Mm.100187	Mm.100187
1436794_at	36.8769	141.394	0	1.78295	1.78295	3.4413	P	P	Nlrp4f	NLR family, pyrin domain containing 4F	97895			0000166 // nucleotide binding // inferred from electronic annotation///0005524 // ATP binding // inferred from electronic annotation	GO:0000166|GO:0005524	chr13:65177113-65183036 (-) // 98.61 // qB3		ENSMUSG00000032999	December 2011 (Mouse Genome Sequencing Consortium and NCBI 38)	IPR004020 // DAPIN domain // 1.0E-23				NP_780499	NM_175290	BG069844	GenBank	Consensus sequence	L7N1W9///Q3UX59///Q4G0D0///Q8BWZ1///F8VQK0///Q66X05	gb:BG069844 /DB_XREF=gi:12552413 /DB_XREF=H3080G03-3 /CLONE=H3080G03 /FEA=EST /CNT=55 /TID=Mm.25394.1 /TIER=Stack /STK=53 /UG=Mm.25394 /LL=97895 /UG_GENE=C86045 /UG_TITLE=expressed sequence C86045	ENSMUST00000037372 // cdna:known chromosome:GRCm38:13:65177111:65205716:-1 gene:ENSMUSG00000032999 gene_biotype:protein_coding transcript_biotype:protein_coding // ensembl // 11 // ---///NM_175290 // Mus musculus NLR family, pyrin domain containing 4F (Nlrp4f), mRNA. // refseq // 11 // ---	Mm.25394.1	est///full length	Mm.315815///Mm.401666///Mm.481978///Mm.481988	Mm.25394
1435261_at	105.527	399.338	0	1.76402	1.76402	3.39643	P	P	Tmtc1	transmembrane and tetratricopeptide repeat containing 1	387314	0006396 // RNA processing // inferred from electronic annotation	0005622 // intracellular // inferred from electronic annotation///0005739 // mitochondrion // inferred from direct assay///0016020 // membrane // inferred from electronic annotation///0016021 // integral to membrane // inferred from electronic annotation	0005515 // protein binding // inferred from electronic annotation	GO:0006396|GO:0005622|GO:0005739|GO:0016020|GO:0016021|GO:0005515	chr6:148232431-148235428 (-) // 95.47 // qG3		ENSMUSG00000030306	December 2011 (Mouse Genome Sequencing Consortium and NCBI 38)	IPR001440 // Tetratricopeptide TPR-1 // 4.8E-8///IPR001440 // Tetratricopeptide TPR-1 // 6.5E-8///IPR001440 // Tetratricopeptide TPR-1 // 3.8E-8///IPR001440 // Tetratricopeptide TPR-1 // 5.2E-8///IPR003151 // PIK-related kinase, FAT // 5.1E-9///IPR013105 // Tetratricopeptide TPR2 // 5.0E-9///IPR013105 // Tetratricopeptide TPR2 // 2.5E-8///IPR013105 // Tetratricopeptide TPR2 // 2.0E-8///IPR013618 …	3039590			NP_945318	NM_198967	BQ174442	GenBank	Consensus sequence	Q3UV71	gb:BQ174442 /DB_XREF=gi:20349933 /DB_XREF=UI-M-DJ2-bvy-i-07-0-UI.s1 /CLONE=UI-M-DJ2-bvy-i-07-0-UI /FEA=EST /CNT=40 /TID=Mm.23956.1 /TIER=Stack /STK=18 /UG=Mm.23956 /UG_TITLE=ESTs, Weakly similar to F32D1.3.p (Caenorhabditis elegans) (C.elegans)	AK135908 // Mus musculus in vitro fertilized eggs cDNA, RIKEN full-length enriched library, clone:7420436A12 product:unclassifiable, full insert sequence. // gb // 11 // ---///ENSMUST00000060095 // cdna:known chromosome:GRCm38:6:148232430:148444389:-1 gene:ENSMUSG00000030306 gene_biotype:protein_coding transcript_biotype:protein_coding // ensembl // 11 // ---///ENSMUST00000100772 // cdna:novel ch…	Mm.23956.1	est///full length	Mm.137858///Mm.402464///Mm.483258	Mm.23956
1426268_at	24.4886	91.867	0	1.75146	1.75146	3.36699	P	P	Cwh43	cell wall biogenesis 43 C-terminal homolog (S. cerevisiae)	231293	0006506 // GPI anchor biosynthetic process // inferred from electronic annotation	0016020 // membrane // inferred from electronic annotation///0016021 // integral to membrane // inferred from electronic annotation		GO:0006506|GO:0016020|GO:0016021	chr5:73406227-73453432 (+) // 96.47 // qC3.2		ENSMUSG00000029154	December 2011 (Mouse Genome Sequencing Consortium and NCBI 38)		2444131			NP_851840	NM_181323	BC016523	GenBank	Consensus sequence	Q91YL7	gb:BC016523.1 /DB_XREF=gi:16741399 /FEA=FLmRNA /CNT=33 /TID=Mm.66253.1 /TIER=FL+Stack /STK=16 /UG=Mm.66253 /DEF=Mus musculus, Similar to hypothetical protein FLJ21511, clone MGC:27925 IMAGE:3584006, mRNA, complete cds. /PROD=Similar to hypothetical protein FLJ21511 /FL=gb:BC016523.1	BC016523 // Mus musculus RIKEN cDNA C130090K23 gene, mRNA (cDNA clone MGC:27925 IMAGE:3584006), complete cds. // gb // 9 // ---///ENSMUST00000031040 // cdna:known chromosome:GRCm38:5:73406076:73453435:1 gene:ENSMUSG00000029154 gene_biotype:protein_coding transcript_biotype:protein_coding // ensembl // 11 // ---///ENSMUST00000065543 // cdna:novel chromosome:GRCm38:5:73406228:73453276:1 gene:ENSMUS…	Mm.66253.1	est///full length	Mm.280211///Mm.398739	Mm.66253
1427738_at	3.99784	14.9513	0	1.747	1.747	3.3566	M	M	A230006K03Rik	RIKEN cDNA A230006K03 gene	27493		0005829 // cytosol // inferred from direct assay///0016604 // nuclear body // inferred from direct assay		GO:0005829|GO:0016604	chr7:61201574-61276522 (-) // 65.83 // qC			December 2011 (Mouse Genome Sequencing Consortium and NCBI 38)		3644205				XR_140830///XR_142237	U80889	GenBank	Consensus sequence	Q0Z9Z6	gb:U80889.1 /DB_XREF=gi:2228569 /FEA=mRNA /CNT=1 /TID=Mm.195104.1 /TIER=ConsEnd /STK=0 /UG=Mm.195104 /LL=27493 /UG_GENE=D0Kist2 /UG_TITLE=DNA segment, KIST 2 /DEF=Mus musculus CAG trinucleotide repeat mRNA, partial sequence.	U80889 // Mus musculus CAG trinucleotide repeat mRNA, partial sequence. // gb // 9 // ---	Mm.195104.1	full length	Mm.247154	Mm.195104
1455851_at	20.7219	75.8189	0	1.71542	1.71542	3.28393	M	P	Bmp5	bone morphogenetic protein 5	12160	0001501 // skeletal system development // inferred from mutant phenotype///0001503 // ossification // inferred from electronic annotation///0003323 // type B pancreatic cell development // not recorded///0007275 // multicellular organismal development // inferred from electronic annotation///0007389 // pattern specification process // inferred from mutant phenotype///0008285 // negative regulatio…	0005576 // extracellular region // inferred from electronic annotation///0005615 // extracellular space // not recorded///0031988 // membrane-bounded vesicle // not recorded	0005125 // cytokine activity // inferred from electronic annotation///0005515 // protein binding // inferred from physical interaction///0008083 // growth factor activity // inferred from electronic annotation///0070700 // BMP receptor binding // not recorded	GO:0001501|GO:0001503|GO:0003323|GO:0007275|GO:0007389|GO:0008285|GO:0010862|GO:0010894|GO:0030154|GO:0030539|GO:0032348|GO:0040007|GO:0043569|GO:0045944|GO:0050679|GO:0051216|GO:1900006|GO:2000065|GO:2000105|GO:0005576|GO:0005615|GO:0031988|GO:0005125|GO:0005515|GO:0008083|GO:0070700	chr9:75899054-75900509 (+) // 89.84 // qD		ENSMUSG00000032179	December 2011 (Mouse Genome Sequencing Consortium and NCBI 38)	IPR001111 // Transforming growth factor-beta, N-terminal // 6.9E-62///IPR001839 // Transforming growth factor-beta, C-terminal // 1.4E-47	88181			NP_031581	NM_007555	AV032115	GenBank	Consensus sequence	Q3UXE6///P49003///B9EJ18///Q496P8///Q496P9	gb:AV032115 /DB_XREF=gi:15431531 /DB_XREF=AV032115 /CLONE=1500034B01 /FEA=EST /CNT=45 /TID=Mm.11958.1 /TIER=Stack /STK=36 /UG=Mm.11958 /LL=102686 /UG_GENE=AU023399 /UG_TITLE=expressed sequence AU023399	AK034687 // Mus musculus 12 days embryo embryonic body between diaphragm region and neck cDNA, RIKEN full-length enriched library, clone:9430024M13 product:bone morphogenetic protein 5, full insert sequence. // gb // 11 // ---///AK135704 // Mus musculus in vitro fertilized eggs cDNA, RIKEN full-length enriched library, clone:7420405B20 product:bone morphogenetic protein 5, full insert sequence. /…	Mm.11958.1	est///full length	Mm.428950///Mm.481693	Mm.11958
1428758_at	94.8344	346.071	0	1.71161	1.71161	3.27527	P	P	Tmem86a	transmembrane protein 86A	67893		0016020 // membrane // inferred from electronic annotation///0016021 // integral to membrane // inferred from electronic annotation		GO:0016020|GO:0016021	chr7:47050600-47054777 (+) // 98.58 // qB3		ENSMUSG00000010307	December 2011 (Mouse Genome Sequencing Consortium and NCBI 38)	IPR012506 // YhhN-like // 7.0E-48	1915143			NP_080712	NM_026436	AK007864	GenBank	Consensus sequence	Q9D8N3	gb:AK007864.1 /DB_XREF=gi:12841693 /FEA=mRNA /CNT=72 /TID=Mm.27338.1 /TIER=Stack /STK=22 /UG=Mm.27338 /LL=67893 /UG_GENE=1810054O13Rik /UG_TITLE=RIKEN cDNA 1810054O13 gene /DEF=Mus musculus 10 day old male pancreas cDNA, RIKEN full-length enriched library, clone:1810054O13:related to CG7582 PROTEIN, full insert sequence.	BC056619 // Mus musculus transmembrane protein 86A, mRNA (cDNA clone MGC:68084 IMAGE:4987281), complete cds. // gb // 11 // ---///ENSMUST00000010451 // cdna:known chromosome:GRCm38:7:47050640:47054776:1 gene:ENSMUSG00000010307 gene_biotype:protein_coding transcript_biotype:protein_coding // ensembl // 11 // ---///NM_026436 // Mus musculus transmembrane protein 86A (Tmem86a), mRNA. // refseq // 11…	Mm.27338.1	full length	Mm.27338	Mm.27338
1422802_at	13.9392	50.679	0	1.70627	1.70627	3.26316	P	P	Defa3	defensin, alpha, 3	13237	0006952 // defense response // inferred from electronic annotation///0042493 // response to drug // inferred from direct assay///0042742 // defense response to bacterium // inferred from direct assay///0050829 // defense response to Gram-negative bacterium // inferred from genetic interaction///0050830 // defense response to Gram-positive bacterium // inferred from genetic interaction///0071222 /…	0005576 // extracellular region // inferred from electronic annotation///0005615 // extracellular space // inferred from direct assay		GO:0006952|GO:0042493|GO:0042742|GO:0050829|GO:0050830|GO:0071222|GO:0005576|GO:0005615	chr8:21655767-21656736 (+) // 49.16 // qA2			December 2011 (Mouse Genome Sequencing Consortium and NCBI 38)					NP_031876	NM_007850	NM_007850	GenBank	Consensus sequence	P28310///P50706///P50707///P50708///P50711///P50713///Q499K8	gb:NM_007850.1 /DB_XREF=gi:13937344 /GEN=Defcr3 /FEA=FLmRNA /CNT=25 /TID=Mm.175392.1 /TIER=FL+Stack /STK=11 /UG=Mm.175392 /LL=13237 /DEF=Mus musculus defensin related cryptdin 3 (Defcr3), mRNA. /PROD=defensin related cryptdin 3 /FL=gb:NM_007850.1	NM_007850 // /DEF=Mus musculus defensin related cryptdin 3 (Defcr3), mRNA. /GEN=Defcr3 /PROD=defensin related cryptdin 3 // gb // --- // ---	Mm.175392.1	full length	Mm.436573	Mm.175392
1422640_at	18.8279	67.2801	0	1.68133	1.68133	3.20724	P	P	Pcdhb9	protocadherin beta 9	93880	0007155 // cell adhesion // inferred from electronic annotation///0007156 // homophilic cell adhesion // inferred from electronic annotation	0005886 // plasma membrane // inferred from electronic annotation///0016020 // membrane // inferred from electronic annotation///0016021 // integral to membrane // inferred from electronic annotation	0005509 // calcium ion binding // inferred from electronic annotation	GO:0007155|GO:0007156|GO:0005886|GO:0016020|GO:0016021|GO:0005509	chr18:37400856-37404283 (+) // 99.94 // qB3		ENSMUSG00000051242	December 2011 (Mouse Genome Sequencing Consortium and NCBI 38)	IPR002126 // Cadherin // 1.1E-13///IPR002126 // Cadherin // 4.4E-20///IPR002126 // Cadherin // 4.5E-15///IPR002126 // Cadherin // 1.8E-20///IPR002126 // Cadherin // 4.4E-13///IPR013164 // Cadherin, N-terminal // 1.6E-35	2136744			NP_444364	NM_053134	NM_053134	GenBank	Consensus sequence	Q8CCK1///Q91XZ1///E9Q5G2///Q925M0	gb:NM_053134.1 /DB_XREF=gi:16716434 /GEN=Pcdhb9 /FEA=FLmRNA /CNT=35 /TID=Mm.125898.1 /TIER=FL+Stack /STK=23 /UG=Mm.125898 /LL=93880 /DEF=Mus musculus protocadherin beta 9 (Pcdhb9), mRNA. /PROD=protocadherin beta 9 /FL=gb:NM_053134.1 gb:AY013791.1	AK032626 // Mus musculus adult male olfactory brain cDNA, RIKEN full-length enriched library, clone:6432401H06 product:protocadherin beta 9, full insert sequence. // gb // 11 // ---///BC055319 // Mus musculus protocadherin beta 9, mRNA (cDNA clone MGC:65696 IMAGE:5703531), complete cds. // gb // 11 // ---///BC062640 // Mus musculus protocadherin beta 9, mRNA (cDNA clone MGC:66841 IMAGE:5703531), …	Mm.125898.1	full length	Mm.286019	Mm.125898
1428332_at	95.0477	339.492	0	1.68068	1.68068	3.20579	P	P	Pik3ip1	phosphoinositide-3-kinase interacting protein 1	216505	0014067 // negative regulation of phosphatidylinositol 3-kinase cascade // inferred from direct assay///0014067 // negative regulation of phosphatidylinositol 3-kinase cascade // not recorded///0043553 // negative regulation of phosphatidylinositol 3-kinase activity // inferred from direct assay///0043553 // negative regulation of phosphatidylinositol 3-kinase activity // not recorded	0016020 // membrane // inferred from electronic annotation///0016021 // integral to membrane // inferred from electronic annotation	0036313 // phosphatidylinositol 3-kinase catalytic subunit binding // not recorded	GO:0014067|GO:0014067|GO:0043553|GO:0043553|GO:0016020|GO:0016021|GO:0036313	chr11:3330378-3342971 (+) // 96.26 // qA1		ENSMUSG00000034614	December 2011 (Mouse Genome Sequencing Consortium and NCBI 38)	IPR000001 // Kringle // 6.6E-15	1917016			NP_835362	NM_178149	AW556858	GenBank	Consensus sequence	Q7TMJ8	gb:AW556858 /DB_XREF=gi:7202287 /DB_XREF=L0274C03-3 /CLONE=L0274C03 /FEA=mRNA /CNT=102 /TID=Mm.46653.1 /TIER=Stack /STK=52 /UG=Mm.46653 /LL=69766 /UG_GENE=1500004A08Rik /UG_TITLE=RIKEN cDNA 1500004A08 gene	AK154842 // Mus musculus NOD-derived CD11c +ve dendritic cells cDNA, RIKEN full-length enriched library, clone:F630109D05 product:HGFL(L) protein, full insert sequence. // gb // 11 // ---///AK161428 // Mus musculus adult male testis cDNA, RIKEN full-length enriched library, clone:4930573E17 product:hypothetical protein, full insert sequence. // gb // 9 // ---///AY522649 // Mus musculus calcineuri…	Mm.46653.1	full length	Mm.390323	Mm.46653
1426047_a_at	18.8786	67.3692	0	1.67936	1.67936	3.20287	P	P	Ptprr	protein tyrosine phosphatase, receptor type, R	19279	0001701 // in utero embryonic development // inferred from sequence or structural similarity///0001701 // in utero embryonic development // inferred from electronic annotation///0006470 // protein dephosphorylation // inferred from direct assay///0016311 // dephosphorylation // inferred from electronic annotation///0030182 // neuron differentiation // inferred from electronic annotation///0035335…	0005634 // nucleus // not recorded///0005737 // cytoplasm // not recorded///0005794 // Golgi apparatus // inferred from electronic annotation///0005886 // plasma membrane // inferred from electronic annotation///0009986 // cell surface // not recorded///0016020 // membrane // inferred from electronic annotation///0016021 // integral to membrane // inferred from electronic annotation	0004721 // phosphoprotein phosphatase activity // inferred from electronic annotation///0004725 // protein tyrosine phosphatase activity // inferred from direct assay///0005515 // protein binding // inferred from physical interaction///0016787 // hydrolase activity // inferred from electronic annotation///0016791 // phosphatase activity // inferred from electronic annotation///0019901 // protein …	GO:0001701|GO:0001701|GO:0006470|GO:0016311|GO:0030182|GO:0035335|GO:0035335|GO:0005634|GO:0005737|GO:0005794|GO:0005886|GO:0009986|GO:0016020|GO:0016021|GO:0004721|GO:0004725|GO:0005515|GO:0016787|GO:0016791|GO:0019901	chr10:116177425-116274331 (+) // 99.26 // qD2	EC:3.1.3.48	ENSMUSG00000020151	December 2011 (Mouse Genome Sequencing Consortium and NCBI 38)	IPR000242 // Protein-tyrosine phosphatase, receptor/non-receptor type // 2.8E-79///IPR000242 // Protein-tyrosine phosphatase, receptor/non-receptor type // 1.9E-79///IPR000242 // Protein-tyrosine phosphatase, receptor/non-receptor type // 9.2E-80	109559			NP_001155309///NP_001155310///NP_001155311///NP_001155312///NP_035347	NM_001161837///NM_001161838///NM_001161839///NM_001161840///NM_011217	AF129509	GenBank	Consensus sequence	Q8CEI8///Q62132///Q5U1U7///Q5U1U8///Q5U1U5///Q5U1U6	gb:AF129509.1 /DB_XREF=gi:4768904 /FEA=FLmRNA /CNT=1 /TID=Mm.3771.3 /TIER=FL /STK=1 /UG=Mm.3771 /LL=19279 /UG_GENE=Ptprr /DEF=Mus musculus protein tyrosine phosphatase PBS gamma mRNA, complete cds. /PROD=protein tyrosine phosphatase PBS gamma /FL=gb:AF129509.1	AF041866 // Mus musculus protein tyrosine phosphatase PC12-PTP1/PTPBR7/PTP-SL gamma isoform mRNA, complete cds. // gb // 11 // ---///AF129509 // Mus musculus protein tyrosine phosphatase PBS gamma mRNA, complete cds. // gb // 11 // ---///AK028054 // Mus musculus adult male cerebellum cDNA, RIKEN full-length enriched library, clone:1500019M22 product:protein tyrosine phosphatase, receptor type, R,…	Mm.3771.3	full length	Mm.336316	Mm.3771
1430261_at	10.4979	37.4114	0	1.67741	1.67741	3.19852	P	P	1700024J04Rik	RIKEN cDNA 1700024J04 gene	71848					chr11:52188901-52190757 (+) // 85.23 // qB1.3///chr11:49586640-49588462 (-) // 86.66 // qB1.2///chr11:52477312-52479154 (-) // 84.95 // qB1.3///chr11:51174020-51175873 (-) // 84.46 // qB1.3		ENSMUSG00000069890	December 2011 (Mouse Genome Sequencing Consortium and NCBI 38)		1919098			XP_001475476	XM_001475426	AK006305	GenBank	Consensus sequence	Q9D9Z9	gb:AK006305.1 /DB_XREF=gi:12839335 /FEA=mRNA /CNT=4 /TID=Mm.52577.1 /TIER=ConsEnd /STK=3 /UG=Mm.52577 /LL=71848 /UG_GENE=1700024J04Rik /UG_TITLE=RIKEN cDNA 1700024J04 gene /DEF=Mus musculus adult male testis cDNA, RIKEN full-length enriched library, clone:1700024J04:Metallothionein containing protein, full insert sequence.	AK006305 // Mus musculus adult male testis cDNA, RIKEN full-length enriched library, clone:1700024J04 product:hypothetical TNFR/CD27/30/40/95 cysteine-rich region/von Willebrand factor, type C repeat containing protein, full insert sequence. // gb // 11 // ---///ENSMUST00000093146 // cdna:pseudogene chromosome:GRCm38:11:49586641:49588462:-1 gene:ENSMUSG00000069890 gene_biotype:processed_pseudogen…	Mm.52577.1		Mm.52577	Mm.52577
1439006_x_at	13.9835	49.498	0	1.66767	1.66767	3.177	P	P	Tmem255a	transmembrane protein 255A	245386		0016020 // membrane // inferred from electronic annotation///0016021 // integral to membrane // inferred from electronic annotation		GO:0016020|GO:0016021	chrX:38197296-38198095 (-) // 97.31 // qA3.3		ENSMUSG00000036502	December 2011 (Mouse Genome Sequencing Consortium and NCBI 38)		3045722			NP_766518	NM_172930	BB093996	GenBank	Consensus sequence	Q8BHW5///Q8BHS0	gb:BB093996 /DB_XREF=gi:8677245 /DB_XREF=BB093996 /CLONE=9430044M03 /FEA=EST /CNT=176 /TID=Mm.72979.2 /TIER=Stack /STK=8 /UG=Mm.72979 /UG_TITLE=ESTs	BC062956 // Mus musculus family with sequence similarity 70, member A, mRNA (cDNA clone MGC:86163 IMAGE:30550174), complete cds. // gb // 11 // ---///ENSMUST00000066498 // cdna:known chromosome:GRCm38:X:38197306:38252439:-1 gene:ENSMUSG00000036502 gene_biotype:protein_coding transcript_biotype:protein_coding // ensembl // 11 // ---///ENSMUST00000089054 // cdna:known chromosome:GRCm38:X:38197306:3…	Mm.72979.2	est///full length	Mm.472221///Mm.72979	Mm.72979
1436566_at	53.6488	187.551	0	1.64969	1.64969	3.13766	P	P	Rab40b	Rab40b, member RAS oncogene family	217371	0006184 // GTP catabolic process // inferred from electronic annotation///0006886 // intracellular protein transport // inferred from electronic annotation///0006913 // nucleocytoplasmic transport // inferred from electronic annotation///0007165 // signal transduction // inferred from electronic annotation///0007264 // small GTPase mediated signal transduction // inferred from electronic annotati…	0005622 // intracellular // inferred from electronic annotation///0005886 // plasma membrane // inferred from electronic annotation///0016020 // membrane // inferred from electronic annotation	0000166 // nucleotide binding // inferred from electronic annotation///0003924 // GTPase activity // inferred from electronic annotation///0005525 // GTP binding // inferred from electronic annotation	GO:0006184|GO:0006886|GO:0006913|GO:0007165|GO:0007264|GO:0015031|GO:0016567|GO:0035556|GO:0005622|GO:0005886|GO:0016020|GO:0000166|GO:0003924|GO:0005525	chr11:121356123-121356802 (-) // 100.0 // qE2		ENSMUSG00000025170	December 2011 (Mouse Genome Sequencing Consortium and NCBI 38)	IPR001496 // SOCS protein, C-terminal // 8.2E-13///IPR001806 // Small GTPase superfamily // 3.4E-44///IPR006689 // Small GTPase superfamily, ARF/SAR type // 6.4E-9///IPR013684 // Mitochondrial Rho-like // 6.1E-15	2183451			NP_631886	NM_139147	AV364488	GenBank	Consensus sequence	Q4VA07///B1ATT4///Q8VHP8	gb:AV364488 /DB_XREF=gi:16397612 /DB_XREF=AV364488 /CLONE=8230402D24 /FEA=EST /CNT=12 /TID=Mm.24511.2 /TIER=Stack /STK=8 /UG=Mm.24511 /LL=217371 /UG_GENE=RAB40B /UG_TITLE=RAR SOCS box containing protein	AK078797 // Mus musculus 15 days embryo embryonic body below diaphragm cDNA, RIKEN full-length enriched library, clone:8230402D24 product:unclassifiable, full insert sequence. // gb // 11 // ---///BC096601 // Mus musculus Rab40b, member RAS oncogene family, mRNA (cDNA clone MGC:106328 IMAGE:4974190), complete cds. // gb // 11 // ---///ENSMUST00000106107 // cdna:known chromosome:GRCm38:11:12135612…	Mm.24511.2	full length	Mm.281639	Mm.24511
1436483_at	31.8862	111.152	0	1.64556	1.64556	3.12869	P	P	Myt1l	myelin transcription factor 1-like	17933	0006351 // transcription, DNA-dependent // inferred from electronic annotation///0006355 // regulation of transcription, DNA-dependent // inferred from electronic annotation///0007275 // multicellular organismal development // inferred from electronic annotation///0007399 // nervous system development // inferred from electronic annotation///0030154 // cell differentiation // inferred from electr…	0005634 // nucleus // inferred from direct assay	0001105 // RNA polymerase II transcription coactivator activity // not recorded///0003677 // DNA binding // inferred from electronic annotation///0003700 // sequence-specific DNA binding transcription factor activity // inferred from electronic annotation///0005515 // protein binding // inferred from physical interaction///0008270 // zinc ion binding // inferred from electronic annotation///00443…	GO:0006351|GO:0006355|GO:0007275|GO:0007399|GO:0030154|GO:0045944|GO:0005634|GO:0001105|GO:0003677|GO:0003700|GO:0005515|GO:0008270|GO:0044323|GO:0046872	chr12:29922781-29923216 (+) // 100.0 // qA2		ENSMUSG00000061911	December 2011 (Mouse Genome Sequencing Consortium and NCBI 38)	IPR002515 // Zinc finger, C2HC-type // 1.2E-19///IPR002515 // Zinc finger, C2HC-type // 1.5E-17///IPR002515 // Zinc finger, C2HC-type // 5.7E-19///IPR002515 // Zinc finger, C2HC-type // 1.2E-20///IPR002515 // Zinc finger, C2HC-type // 1.7E-19///IPR002515 // Zinc finger, C2HC-type // 1.6E-18///IPR002515 // Zinc finger, C2HC-type // 1.5E-17///IPR002515 // Zinc finger, C2HC-type // 5.7E-19///IPR0025…	1100511			NP_001087244///NP_001087245///NP_001087247///NP_032692	NM_001093775///NM_001093776///NM_001093778///NM_008666	BM116113	GenBank	Consensus sequence	E9QLD2///D3Z1P7///P97500///Q0VGN2///Q33DP0///Q3TSN8	gb:BM116113 /DB_XREF=gi:17079131 /DB_XREF=L0830F09-3 /CLONE=L0830F09 /FEA=EST /CNT=9 /TID=Mm.86134.1 /TIER=Stack /STK=9 /UG=Mm.86134 /UG_TITLE=ESTs	AK013654 // Mus musculus adult male hippocampus cDNA, RIKEN full-length enriched library, clone:2900046C06 product:unclassifiable, full insert sequence. // gb // 11 // ---///ENSMUST00000021009 // cdna:known chromosome:GRCm38:12:29534905:29923209:1 gene:ENSMUSG00000061911 gene_biotype:protein_coding transcript_biotype:protein_coding // ensembl // 11 // ---///ENSMUST00000049784 // cdna:known chromo…	Mm.86134.1	est///full length	Mm.253067///Mm.397617	Mm.86134
1420459_at	60.8809	212.108	0	1.64476	1.64476	3.12696	P	P	Ripply3	ripply3 homolog (zebrafish)	170765	0000122 // negative regulation of transcription from RNA polymerase II promoter // inferred from direct assay///0006351 // transcription, DNA-dependent // inferred from electronic annotation///0006355 // regulation of transcription, DNA-dependent // inferred from electronic annotation///0007275 // multicellular organismal development // inferred from electronic annotation///0007507 // heart devel…	0005634 // nucleus // inferred from electronic annotation	0005515 // protein binding // inferred from physical interaction	GO:0000122|GO:0006351|GO:0006355|GO:0007275|GO:0007507|GO:0060037|GO:0005634|GO:0005515	chr16:94328419-94336929 (+) // 82.48 // qC4		ENSMUSG00000022941	December 2011 (Mouse Genome Sequencing Consortium and NCBI 38)		2181192			NP_573492	NM_133229	NM_133229	GenBank	Consensus sequence	Q924S9	gb:NM_133229.1 /DB_XREF=gi:18875389 /GEN=Dscr6 /FEA=FLmRNA /CNT=7 /TID=Mm.42604.1 /TIER=FL /STK=5 /UG=Mm.42604 /LL=170765 /DEF=Mus musculus mouse homolog of human Down syndrome critical region gene 6 DSCR6 (Dscr6), mRNA. /PROD=mouse homolog of human Down syndrome criticalregion gene 6 DSCR6 /FL=gb:AB063284.1 gb:NM_133229.1	AB063284 // Mus musculus Dscr6 mRNA, mouse homolog of Human Down syndrome critical region gene 6 DSCR6, complete cds. // gb // 11 // ---///AK041355 // Mus musculus 3 days neonate thymus cDNA, RIKEN full-length enriched library, clone:A630004L20 product:DSCR6 PROTEIN, full insert sequence. // gb // 10 // ---///AK172430 // Mus musculus activated spleen cDNA, RIKEN full-length enriched library, clon…	Mm.42604.1	full length	Mm.42604	Mm.42604
1443836_x_at	111.251	385.732	0	1.63781	1.63781	3.11193	P	P	Wdr48	WD repeat domain 48	67561	0016579 // protein deubiquitination // not recorded	0005634 // nucleus // not recorded///0005737 // cytoplasm // inferred from electronic annotation///0005764 // lysosome // inferred from electronic annotation///0043231 // intracellular membrane-bounded organelle // not recorded	0005515 // protein binding // inferred from electronic annotation	GO:0016579|GO:0005634|GO:0005737|GO:0005764|GO:0043231|GO:0005515	chr9:119926347-119926588 (+) // 96.68 // qF3		ENSMUSG00000032512	December 2011 (Mouse Genome Sequencing Consortium and NCBI 38)	IPR001680 // WD40 repeat // 3.6E-7///IPR001680 // WD40 repeat // 3.1E-11///IPR001680 // WD40 repeat // 4.4E-10///IPR001680 // WD40 repeat // 5.9E-8///IPR001680 // WD40 repeat // 1.3E-12///IPR001680 // WD40 repeat // 1.0E-6///IPR021772 // Protein of unknown function DUF3337 // 9.6E-83	1914811			NP_080512	NM_026236	BB064885	GenBank	Consensus sequence	Q8BH57	gb:BB064885 /DB_XREF=gi:8522299 /DB_XREF=BB064885 /CLONE=7530419J02 /FEA=EST /CNT=3 /TID=Mm.104789.1 /TIER=ConsEnd /STK=3 /UG=Mm.104789 /UG_TITLE=ESTs	AK122511 // Mus musculus premature mRNA for mKIAA1449 protein. // gb // --- // chr9:119894910-119926585(+)///BC048155 // Mus musculus WD repeat domain 48, mRNA (cDNA clone MGC:61205 IMAGE:5698339), complete cds. // gb // --- // chr9:119894905-119926587(+)///BC062967 // Mus musculus WD repeat domain 48, mRNA (cDNA clone MGC:64692 IMAGE:6835444), complete cds. // gb // --- // chr9:119894890-1199265…	Mm.104789.1	est///full length	Mm.473239///Mm.476306	Mm.104789
1436736_x_at	280.122	967.003	0	1.63149	1.63149	3.09833	P	P	Nrep	neuronal regeneration related protein	27528	0017015 // regulation of transforming growth factor beta receptor signaling pathway // inferred from direct assay///0031103 // axon regeneration // inferred from electronic annotation///0045664 // regulation of neuron differentiation // not recorded	0005634 // nucleus // not recorded///0005737 // cytoplasm // not recorded	0005515 // protein binding // inferred from physical interaction	GO:0017015|GO:0031103|GO:0045664|GO:0005634|GO:0005737|GO:0005515	chr18:33437017-33437317 (-) // 86.34 // qB1		ENSMUSG00000042834	December 2011 (Mouse Genome Sequencing Consortium and NCBI 38)	IPR024417 // Neuronal protein 3.1 // 4.4E-42	99444			NP_001103458///NP_001103459///NP_001254646///NP_444308	NM_001109988///NM_001109989///NM_001267717///NM_053078	BB369191	GenBank	Consensus sequence	Q542Q5///Q07475	gb:BB369191 /DB_XREF=gi:9081020 /DB_XREF=BB369191 /CLONE=C130047C13 /FEA=EST /CNT=78 /TID=Mm.4919.2 /TIER=Stack /STK=78 /UG=Mm.4919 /LL=27528 /UG_GENE=D0H4S114 /UG_TITLE=DNA segment, human D4S114	AK048361 // Mus musculus 16 days embryo head cDNA, RIKEN full-length enriched library, clone:C130052N24 product:DNA segment, human D4S114, full insert sequence. // gb // 11 // ---///AK133769 // Mus musculus 8 days embryo whole body cDNA, RIKEN full-length enriched library, clone:5730410K07 product:Neuronal protein 3.1 (p311 protein), full insert sequence. // gb // 11 // ---///BC054762 // Mus musc…	Mm.4919.2	est///full length	Mm.407415///Mm.470341///Mm.471084	Mm.4919
1431204_at	21.6446	74.6702	0	1.63055	1.63055	3.09631	P	P	Ccdc173	coiled-coil domain containing 173	75051					chr2:69758032-69789577 (-) // 97.25 // qC2		ENSMUSG00000070883	December 2011 (Mouse Genome Sequencing Consortium and NCBI 38)		1923100			NP_001071152	NM_001077684	AI451448	GenBank	Consensus sequence	A0JLY1///B7ZN54///Q4KKZ3	gb:AI451448 /DB_XREF=gi:4304069 /DB_XREF=mu40c11.x1 /CLONE=IMAGE:641876 /FEA=mRNA /CNT=12 /TID=Mm.34433.1 /TIER=ConsEnd /STK=0 /UG=Mm.34433 /LL=75850 /UG_GENE=4930578N16Rik /UG_TITLE=RIKEN cDNA 4930578N16 gene	BC125570 // Mus musculus RIKEN cDNA 4930578N16 gene, mRNA (cDNA clone MGC:159273 IMAGE:40130085), complete cds. // gb // 11 // ---///BC132491 // Mus musculus RIKEN cDNA 4930578N16 gene, mRNA (cDNA clone MGC:164122 IMAGE:40130768), complete cds. // gb // 11 // ---///BC145015 // Mus musculus RIKEN cDNA 4930578N16 gene, mRNA (cDNA clone MGC:178571 IMAGE:9053563), complete cds. // gb // 11 // ---///E…	Mm.34433.1	full length	Mm.195726	Mm.34433
1420039_s_at	40.6152	139.324	0	1.62238	1.62238	3.07883	M	P	Cbx7	chromobox 7	52609	0000122 // negative regulation of transcription from RNA polymerase II promoter // not recorded///0006351 // transcription, DNA-dependent // inferred from electronic annotation///0006355 // regulation of transcription, DNA-dependent // inferred from electronic annotation///0016568 // chromatin modification // inferred from electronic annotation	0000790 // nuclear chromatin // not recorded///0000792 // heterochromatin // inferred from direct assay///0005634 // nucleus // inferred from direct assay///0005634 // nucleus // not recorded///0031519 // PcG protein complex // not recorded///0035102 // PRC1 complex // inferred from direct assay	0003682 // chromatin binding // inferred from direct assay///0003723 // RNA binding // inferred from electronic annotation///0003727 // single-stranded RNA binding // inferred from direct assay///0005515 // protein binding // inferred from electronic annotation///0035064 // methylated histone residue binding // inferred from direct assay	GO:0000122|GO:0006351|GO:0006355|GO:0016568|GO:0000790|GO:0000792|GO:0005634|GO:0005634|GO:0031519|GO:0035102|GO:0003682|GO:0003723|GO:0003727|GO:0005515|GO:0035064	chr15:79917492-79917995 (-) // 94.26 // qE1		ENSMUSG00000053411	December 2011 (Mouse Genome Sequencing Consortium and NCBI 38)	IPR023780 // Chromo domain // 2.0E-19///IPR023780 // Chromo domain // 4.7E-19	1196439			NP_659060	NM_144811	C85667	GenBank	Consensus sequence	Q8VDS3///F8WHN2///D3YY71	gb:C85667 /DB_XREF=gi:2917624 /DB_XREF=C85667 /CLONE=J0212G11 /FEA=EST /CNT=1 /TID=Mm.215184.1 /TIER=ConsEnd /STK=1 /UG=Mm.215184 /LL=52609 /UG_GENE=D15Ertd417e /UG_TITLE=DNA segment, Chr 15, ERATO Doi 417, expressed	AK045714 // Mus musculus adult male corpora quadrigemina cDNA, RIKEN full-length enriched library, clone:B230307D15 product:CHROMOBOX PROTEIN HOMOLOG 7 homolog [Homo sapiens], full insert sequence. // gb // 11 // ---///BC021398 // Mus musculus chromobox homolog 7, mRNA (cDNA clone MGC:29271 IMAGE:5066655), complete cds. // gb // 10 // ---///BC042657 // Mus musculus chromobox homolog 7, mRNA (cDNA…	Mm.215184.1	est///full length	Mm.323442///Mm.475391	Mm.215184
1424698_s_at	37.6909	129.27	0	1.62212	1.62212	3.07827	P	P	Gca	grancalcin	227960		0005737 // cytoplasm // not recorded///0005829 // cytosol // traceable author statement///0005886 // plasma membrane // not recorded///0016020 // membrane // inferred from electronic annotation	0005509 // calcium ion binding // not recorded///0042803 // protein homodimerization activity // not recorded///0046872 // metal ion binding // inferred from electronic annotation///0046982 // protein heterodimerization activity // not recorded	GO:0005737|GO:0005829|GO:0005886|GO:0016020|GO:0005509|GO:0042803|GO:0046872|GO:0046982	chr2:62664287-62694105 (+) // 90.65 // qC1.3		ENSMUSG00000026893	December 2011 (Mouse Genome Sequencing Consortium and NCBI 38)		1918521			NP_663498	NM_145523	BC021450	GenBank	Consensus sequence	Q8VC88	gb:AV374959 /DB_XREF=gi:15412272 /DB_XREF=AV374959 /CLONE=9130019G03 /FEA=FLmRNA /CNT=58 /TID=Mm.187368.1 /TIER=ConsEnd /STK=1 /UG=Mm.187368 /UG_TITLE=Mus musculus, Similar to grancalcin, EF-hand calcium binding protein, clone MGC:29240 IMAGE:5044040, mRNA, complete cds /FL=gb:BC021450.1	AK050540 // Mus musculus adult pancreas islet cells cDNA, RIKEN full-length enriched library, clone:C820012N19 product:SIMILAR TO GRANCALCIN, EF-HAND CALCIUM BINDING PROTEIN homolog [Mus musculus], full insert sequence. // gb // 10 // ---///AK078915 // Mus musculus adult male cecum cDNA, RIKEN full-length enriched library, clone:9130019G03 product:similar to GRANCALCIN [Homo sapiens], full insert…	Mm.187368.1	est///full length	Mm.219877///Mm.395919	Mm.187368
1438665_at	209.085	715.345	0	1.61858	1.61858	3.07072	P	P	Smpd3	sphingomyelin phosphodiesterase 3, neutral	58994	0006629 // lipid metabolic process // inferred from electronic annotation///0006665 // sphingolipid metabolic process // inferred from electronic annotation///0006684 // sphingomyelin metabolic process // inferred from direct assay///0006950 // response to stress // traceable author statement///0007049 // cell cycle // inferred from electronic annotation///0007165 // signal transduction // tracea…	0000137 // Golgi cis cisterna // inferred from direct assay///0000139 // Golgi membrane // inferred from electronic annotation///0005794 // Golgi apparatus // inferred from direct assay///0005886 // plasma membrane // inferred from electronic annotation///0016020 // membrane // inferred from electronic annotation	0004767 // sphingomyelin phosphodiesterase activity // inferred from direct assay///0004767 // sphingomyelin phosphodiesterase activity // inferred from mutant phenotype///0016787 // hydrolase activity // inferred from electronic annotation///0046872 // metal ion binding // inferred from electronic annotation	GO:0006629|GO:0006665|GO:0006684|GO:0006950|GO:0007049|GO:0007165|GO:0007275|GO:0008152|GO:0030072|GO:0000137|GO:0000139|GO:0005794|GO:0005886|GO:0016020|GO:0004767|GO:0004767|GO:0016787|GO:0046872	chr8:106252504-106253330 (-) // 99.52 // qD3	EC:3.1.4.12	ENSMUSG00000031906	December 2011 (Mouse Genome Sequencing Consortium and NCBI 38)	IPR005135 // Endonuclease/exonuclease/phosphatase // 3.1E-16	1927578			NP_067466	NM_021491	BF456582	GenBank	Consensus sequence	Q3US57///Q9JJY3	gb:BF456582 /DB_XREF=gi:11522751 /DB_XREF=UI-M-BZ1-bkq-b-02-0-UI.s1 /CLONE=UI-M-BZ1-bkq-b-02-0-UI /FEA=EST /CNT=84 /TID=Mm.23298.1 /TIER=Stack /STK=9 /UG=Mm.23298 /LL=102326 /UG_GENE=AW537966 /UG_TITLE=expressed sequence AW537966	AK076416 // Mus musculus 0 day neonate head cDNA, RIKEN full-length enriched library, clone:4831415O15 product:sphingomyelin phosphodiesterase 3, neutral, full insert sequence. // gb // 10 // ---///AK140788 // Mus musculus 16 days embryo head cDNA, RIKEN full-length enriched library, clone:C130019G01 product:sphingomyelin phosphodiesterase 3, neutral, full insert sequence. // gb // 10 // ---///AK…	Mm.23298.1	est///full length	Mm.23298///Mm.487528	Mm.23298
1456981_at	49.3964	168.845	0	1.61725	1.61725	3.06789	P	P	Tmc7	transmembrane channel-like gene family 7	209760	0006810 // transport // inferred from electronic annotation///0006811 // ion transport // inferred from electronic annotation	0016020 // membrane // inferred from electronic annotation///0016021 // integral to membrane // inferred from electronic annotation		GO:0006810|GO:0006811|GO:0016020|GO:0016021	chr7:118535838-118536523 (-) // 93.58 // qF1		ENSMUSG00000042246	December 2011 (Mouse Genome Sequencing Consortium and NCBI 38)	IPR012496 // TMC // 9.1E-51				NP_766064	NM_172476	BB428982	GenBank	Consensus sequence	Q8C428	gb:BB428982 /DB_XREF=gi:16423964 /DB_XREF=BB428982 /CLONE=C630024K23 /FEA=EST /CNT=6 /TID=Mm.33000.1 /TIER=ConsEnd /STK=6 /UG=Mm.33000 /UG_TITLE=ESTs	ENSMUST00000044195 // cdna:known chromosome:GRCm38:7:118535843:118584736:-1 gene:ENSMUSG00000042246 gene_biotype:protein_coding transcript_biotype:protein_coding // ensembl // 11 // ---///NM_172476 // Mus musculus transmembrane channel-like gene family 7 (Tmc7), mRNA. // refseq // 11 // ---	Mm.33000.1	est///full length	Mm.486926///Mm.69380	Mm.33000
1441182_at	23.0002	78.4423	0	1.61401	1.61401	3.06102	P	P	Brwd3	bromodomain and WD repeat domain containing 3	382236	0007010 // cytoskeleton organization // not recorded///0008360 // regulation of cell shape // not recorded		0005515 // protein binding // inferred from electronic annotation	GO:0007010|GO:0008360|GO:0005515	chrX:108743442-108750825 (-) // 100.0 // qD		ENSMUSG00000063663	December 2011 (Mouse Genome Sequencing Consortium and NCBI 38)	IPR001487 // Bromodomain // 1.7E-20///IPR001487 // Bromodomain // 3.5E-15///IPR001680 // WD40 repeat // 8.1E-12///IPR001680 // WD40 repeat // 2.9E-10///IPR001680 // WD40 repeat // 4.4E-11///IPR001680 // WD40 repeat // 5.7E-5///IPR001680 // WD40 repeat // 2.8E-10///IPR001680 // WD40 repeat // 4.8E-9///IPR001680 // WD40 repeat // 1.6E-5				NP_001074946	NM_001081477	BG066622	GenBank	Consensus sequence	G3UXF9///G3UZT0///A2AHJ4///Q3UVZ7	gb:BG066622 /DB_XREF=gi:12549114 /DB_XREF=H3044C02-3 /CLONE=H3044C02 /FEA=EST /CNT=5 /TID=Mm.25038.1 /TIER=ConsEnd /STK=4 /UG=Mm.25038 /UG_TITLE=ESTs	ENSMUST00000041866 // cdna:known chromosome:GRCm38:X:108742568:108834372:-1 gene:ENSMUSG00000063663 gene_biotype:protein_coding transcript_biotype:nonsense_mediated_decay // ensembl // 11 // ---///ENSMUST00000144521 // cdna:known chromosome:GRCm38:X:108742568:108834372:-1 gene:ENSMUSG00000063663 gene_biotype:protein_coding transcript_biotype:nonsense_mediated_decay // ensembl // 11 // ---///ENSMU…	Mm.25038.1	est///full length	Mm.100112///Mm.404226///Mm.404234///Mm.413432///Mm.426127	Mm.25038
1423792_a_at	76.2014	259.732	0	1.61316	1.61316	3.05921	P	P	Cmtm6	CKLF-like MARVEL transmembrane domain containing 6	67213	0006935 // chemotaxis // inferred from electronic annotation	0005615 // extracellular space // inferred from electronic annotation///0016020 // membrane // inferred from electronic annotation///0016021 // integral to membrane // inferred from electronic annotation	0005125 // cytokine activity // inferred from electronic annotation	GO:0006935|GO:0005615|GO:0016020|GO:0016021|GO:0005125	chr9:114731182-114749344 (+) // 88.64 // qF3		ENSMUSG00000032434	December 2011 (Mouse Genome Sequencing Consortium and NCBI 38)	IPR021128 // MARVEL-like domain // 4.2E-15	2447165			NP_080312	NM_026036	BC027248	GenBank	Consensus sequence	Q3UL30///Q3UAS5///Q9CZ69///Q3TX31	gb:BC027248.1 /DB_XREF=gi:20071227 /FEA=FLmRNA /CNT=223 /TID=Mm.28858.1 /TIER=FL+Stack /STK=110 /UG=Mm.28858 /LL=67213 /UG_GENE=2810051A14Rik /DEF=Mus musculus, RIKEN cDNA 2810051A14 gene, clone MGC:27767 IMAGE:2811938, mRNA, complete cds. /PROD=RIKEN cDNA 2810051A14 gene /FL=gb:BC027248.1	AK003445 // Mus musculus 18-day embryo whole body cDNA, RIKEN full-length enriched library, clone:1110004O24 product:unclassifiable, full insert sequence. // gb // 11 // ---///AK145743 // Mus musculus blastocyst blastocyst cDNA, RIKEN full-length enriched library, clone:I1C0037F21 product:chemokine-like factor super family 6, full insert sequence. // gb // 11 // ---///AK150775 // Mus musculus bon…	Mm.28858.1	est///full length	Mm.28858///Mm.400578	Mm.28858
1418686_at	29.6287	100.924	0	1.61223	1.61223	3.05724	P	P	Oas1c	2'-5' oligoadenylate synthetase 1C	114643	0006955 // immune response // inferred from electronic annotation///0051607 // defense response to virus // inferred from electronic annotation		0001730 // 2'-5'-oligoadenylate synthetase activity // inferred from direct assay///0003723 // RNA binding // inferred from electronic annotation///0003725 // double-stranded RNA binding // inferred from direct assay///0005524 // ATP binding // inferred from electronic annotation///0016740 // transferase activity // inferred from electronic annotation	GO:0006955|GO:0051607|GO:0001730|GO:0003723|GO:0003725|GO:0005524|GO:0016740	chr5:120800092-120812514 (-) // 99.96 // qF		ENSMUSG00000001166	December 2011 (Mouse Genome Sequencing Consortium and NCBI 38)	IPR018952 // 2'-5'-oligoadenylate synthetase 1, domain 2/C-terminal // 1.2E-82	2149633			NP_291019	NM_033541	NM_033541	GenBank	Consensus sequence	Q924S2///Q8K4B5///D3YWG4	gb:NM_033541.1 /DB_XREF=gi:15809043 /GEN=Oas1c /FEA=FLmRNA /CNT=34 /TID=Mm.206775.1 /TIER=FL+Stack /STK=20 /UG=Mm.206775 /LL=114643 /DEF=Mus musculus 2-5 oligoadenylate synthetase 1C (Oas1c), mRNA. /PROD=2-5 oligoadenylate synthetase 1C /FL=gb:NM_033541.1 gb:AB067528.1	AB067528 // Mus musculus oasl5 mRNA for 2',5'-oligoadenylate synthetase-like 5, complete cds. // gb // 11 // ---///AF459815 // Mus musculus 2'-5'olygoadenylate synthetase 1c (Oas1c) mRNA, Oas1c-RV allele, complete cds. // gb // 11 // ---///AF459816 // Mus musculus 2'-5'olygoadenylate synthetase 1c (Oas1c) mRNA, Oas1c-He allele, complete cds. // gb // 11 // ---///AK028986 // Mus musculus 10 days n…	Mm.206775.1	full length	Mm.43230	Mm.206775
1427041_at	22.3404	76.0821	0	1.61193	1.61193	3.0566	P	P	Themis2	thymocyte selection associated family member 2	230787	0006954 // inflammatory response // inferred from electronic annotation///0050852 // T cell receptor signaling pathway // inferred from mutant phenotype	0005634 // nucleus // inferred from direct assay///0005737 // cytoplasm // inferred from direct assay	0005515 // protein binding // inferred from physical interaction	GO:0006954|GO:0050852|GO:0005634|GO:0005737|GO:0005515	chr4:132781842-132796383 (-) // 85.92 // qD2.3		ENSMUSG00000037731	December 2011 (Mouse Genome Sequencing Consortium and NCBI 38)		2446213			NP_001028480	NM_001033308	BB262491	GenBank	Consensus sequence	Q91YX0	gb:BB262491 /DB_XREF=gi:16400058 /DB_XREF=BB262491 /CLONE=A830006K20 /FEA=mRNA /CNT=44 /TID=Mm.97514.1 /TIER=Stack /STK=22 /UG=Mm.97514 /UG_TITLE=Mus musculus, clone IMAGE:3155889, mRNA, partial cds	AK137465 // Mus musculus adult male bone cDNA, RIKEN full-length enriched library, clone:9830006A17 product:similar to ICB-1 [Homo sapiens], full insert sequence. // gb // 11 // ---///AK149775 // Mus musculus bone marrow macrophage cDNA, RIKEN full-length enriched library, clone:G530015P12 product:similar to ICB-1 [Homo sapiens], full insert sequence. // gb // 11 // ---///AK155536 // Mus musculus…	Mm.97514.1	full length	Mm.290912	Mm.97514
1436210_at	69.8771	237.465	0	1.60885	1.60885	3.05008	P	P	Gk5	glycerol kinase 5 (putative)	235533	0005975 // carbohydrate metabolic process // inferred from electronic annotation///0006071 // glycerol metabolic process // inferred from electronic annotation///0016310 // phosphorylation // inferred from electronic annotation///0019563 // glycerol catabolic process // inferred from electronic annotation		0000166 // nucleotide binding // inferred from electronic annotation///0004370 // glycerol kinase activity // inferred from electronic annotation///0005524 // ATP binding // inferred from electronic annotation///0016301 // kinase activity // inferred from electronic annotation///0016740 // transferase activity // inferred from electronic annotation///0016773 // phosphotransferase activity, alcoho…	GO:0005975|GO:0006071|GO:0016310|GO:0019563|GO:0000166|GO:0004370|GO:0005524|GO:0016301|GO:0016740|GO:0016773	chr9:96183368-96184622 (+) // 69.65 // qE3.3	EC:2.7.1.30	ENSMUSG00000041440	December 2011 (Mouse Genome Sequencing Consortium and NCBI 38)	IPR018484 // Carbohydrate kinase, FGGY, N-terminal // 9.2E-52///IPR018485 // Carbohydrate kinase, FGGY, C-terminal // 1.2E-37	2443336			NP_796326	NM_177352	AV095337	GenBank	Consensus sequence	Q8BX05	gb:AV095337 /DB_XREF=gi:16381678 /DB_XREF=AV095337 /CLONE=2410005N02 /FEA=EST /CNT=15 /TID=Mm.76948.1 /TIER=Stack /STK=10 /UG=Mm.76948 /UG_TITLE=ESTs, Highly similar to POL2 MOUSE RETROVIRUS-RELATED POL POLYPROTEIN (M.musculus)	AK131936 // Mus musculus ES cells cDNA, RIKEN full-length enriched library, clone:2410005N02 product:unclassifiable, full insert sequence. // gb // 11 // ---///ENSMUST00000122383 // cdna:known chromosome:GRCm38:9:96119375:96184627:1 gene:ENSMUSG00000041440 gene_biotype:protein_coding transcript_biotype:protein_coding // ensembl // 11 // ---///n295322 // accn=AK131936 class=mRNAlike lncRNA name=Mo…	Mm.76948.1	est///full length	Mm.213651///Mm.398351	Mm.76948
1437270_a_at	21.3616	72.549	0	1.60797	1.60797	3.04822	P	P	Clcf1	cardiotrophin-like cytokine factor 1	56708	0002639 // positive regulation of immunoglobulin production // inferred from direct assay///0002830 // positive regulation of type 2 immune response // non-traceable author statement///0007166 // cell surface receptor signaling pathway // inferred from direct assay///0007259 // JAK-STAT cascade // inferred from direct assay///0008284 // positive regulation of cell proliferation // not recorded///…	0005576 // extracellular region // not recorded///0005615 // extracellular space // inferred from electronic annotation///0005622 // intracellular // traceable author statement///0005737 // cytoplasm // inferred from electronic annotation///0097058 // CRLF-CLCF1 complex // not recorded///0097059 // CNTFR-CLCF1 complex // not recorded	0005102 // receptor binding // not recorded///0005125 // cytokine activity // inferred from direct assay///0005125 // cytokine activity // not recorded///0005127 // ciliary neurotrophic factor receptor binding // not recorded///0005127 // ciliary neurotrophic factor receptor binding // traceable author statement///0005515 // protein binding // inferred from electronic annotation///0046982 // prot…	GO:0002639|GO:0002830|GO:0007166|GO:0007259|GO:0008284|GO:0030183|GO:0030890|GO:0040007|GO:0042517|GO:0042517|GO:0043524|GO:0043524|GO:0048295|GO:0048711|GO:0050727|GO:0051466|GO:0051896|GO:0070372|GO:2000672|GO:0005576|GO:0005615|GO:0005622|GO:0005737|GO:0097058|GO:0097059|GO:0005102|GO:0005125|GO:0005125|GO:0005127|GO:0005127|GO:0005515|GO:0046982|GO:0046982	chr19:4222951-4223505 (+) // 99.1 // qA		ENSMUSG00000040663///ENSMUSG00000097629	December 2011 (Mouse Genome Sequencing Consortium and NCBI 38)	IPR000151 // Ciliary neurotrophic factor, CNTF // 1.3E-8///IPR010681 // Plethodontid receptivity factor PRF // 2.6E-11	1930088			NP_064336	NM_019952	BB825816	GenBank	Consensus sequence	Q3TM06///Q9QZM3///D6RIL9///Q3TC09	gb:BB825816 /DB_XREF=gi:17004059 /DB_XREF=BB825816 /CLONE=G830039M09 /FEA=EST /CNT=22 /TID=Mm.32518.2 /TIER=Stack /STK=21 /UG=Mm.32518 /LL=56708 /UG_GENE=Bsf3-pending /UG_TITLE=B-cell stimulating factor 3	AK137396 // Mus musculus 16 days neonate cerebellum cDNA, RIKEN full-length enriched library, clone:9630045A04 product:B-cell stimulating factor 3, full insert sequence. // gb // 11 // ---///AK166218 // Mus musculus mammary gland RCB-0526 Jyg-MC(A) cDNA, RIKEN full-length enriched library, clone:G830017A10 product:B-cell stimulating factor 3, full insert sequence. // gb // 11 // ---///AK166421 //…	Mm.32518.2	full length	Mm.347919	Mm.32518
1429796_at	38.6969	128.902	0	1.58001	1.58001	2.98972	P	P	Kalrn	kalirin, RhoGEF kinase	545156	0006468 // protein phosphorylation // inferred from electronic annotation///0007399 // nervous system development // not recorded///0007409 // axonogenesis // not recorded///0016310 // phosphorylation // inferred from electronic annotation///0035023 // regulation of Rho protein signal transduction // inferred from electronic annotation///0035556 // intracellular signal transduction // not recorde…	0005622 // intracellular // inferred from electronic annotation///0005737 // cytoplasm // inferred from electronic annotation///0005856 // cytoskeleton // inferred from electronic annotation///0043005 // neuron projection // not recorded///0043025 // neuronal cell body // not recorded///0048471 // perinuclear region of cytoplasm // not recorded	0000166 // nucleotide binding // inferred from electronic annotation///0004672 // protein kinase activity // inferred from electronic annotation///0004674 // protein serine/threonine kinase activity // inferred from electronic annotation///0005085 // guanyl-nucleotide exchange factor activity // inferred from electronic annotation///0005089 // Rho guanyl-nucleotide exchange factor activity // inf…	GO:0006468|GO:0007399|GO:0007409|GO:0016310|GO:0035023|GO:0035556|GO:0050773|GO:0005622|GO:0005737|GO:0005856|GO:0043005|GO:0043025|GO:0048471|GO:0000166|GO:0004672|GO:0004674|GO:0005085|GO:0005089|GO:0005515|GO:0005524|GO:0005543|GO:0016301|GO:0016740|GO:0016772|GO:0019899|GO:0046872	chr16:34013135-34028111 (-) // 77.75 // qB3	EC:2.7.11.1	ENSMUSG00000061751	December 2011 (Mouse Genome Sequencing Consortium and NCBI 38)	IPR000219 // Dbl homology (DH) domain // 1.9E-40///IPR000219 // Dbl homology (DH) domain // 1.3E-38///IPR000219 // Dbl homology (DH) domain // 2.1E-39///IPR000219 // Dbl homology (DH) domain // 6.0E-41///IPR000219 // Dbl homology (DH) domain // 5.5E-41///IPR001452 // Src homology-3 domain // 1.6E-10///IPR001452 // Src homology-3 domain // 1.2E-9///IPR002017 // Spectrin repeat // 2.8E-13///IPR0020…	2685385			NP_001157740///NP_796331	NM_001164268///NM_177357	AK008844	GenBank	Consensus sequence	A2CG49///D3Z534///D3Z532///D3Z535///F6QYT9///Q6PD97	gb:AK008844.1 /DB_XREF=gi:12843280 /FEA=mRNA /CNT=11 /TID=Mm.63547.1 /TIER=Stack /STK=8 /UG=Mm.63547 /LL=72378 /UG_GENE=2210407G14Rik /UG_TITLE=RIKEN cDNA 2210407G14 gene /DEF=Mus musculus adult male stomach cDNA, RIKEN full-length enriched library, clone:2210407G14:homolog to KALIRIN-9A, full insert sequence.	AK088732 // Mus musculus 2 days neonate thymus thymic cells cDNA, RIKEN full-length enriched library, clone:E430024L14 product:KALIRIN-12A homolog [Rattus norvegicus], full insert sequence. // gb // 11 // ---///AK088732 // Mus musculus 2 days neonate thymus thymic cells cDNA, RIKEN full-length enriched library, clone:E430024L14 product:KALIRIN-12A homolog [Rattus norvegicus], full insert sequence…	Mm.63547.1	est///full length	Mm.400459///Mm.462523///Mm.476308///Mm.479108///Mm.82274	Mm.63547
1434736_at	44.8014	148.789	0	1.57567	1.57567	2.98074	P	P	Hlf	hepatic leukemia factor	217082	0006351 // transcription, DNA-dependent // inferred from electronic annotation///0006355 // regulation of transcription, DNA-dependent // inferred from electronic annotation///0035914 // skeletal muscle cell differentiation // inferred from mutant phenotype///0048511 // rhythmic process // inferred from electronic annotation	0005634 // nucleus // inferred from electronic annotation	0003677 // DNA binding // inferred from electronic annotation///0003700 // sequence-specific DNA binding transcription factor activity // inferred from electronic annotation///0043565 // sequence-specific DNA binding // inferred from electronic annotation///0046983 // protein dimerization activity // inferred from electronic annotation	GO:0006351|GO:0006355|GO:0035914|GO:0048511|GO:0005634|GO:0003677|GO:0003700|GO:0043565|GO:0046983	chr11:90336534-90390841 (-) // 95.36 // qC		ENSMUSG00000003949	December 2011 (Mouse Genome Sequencing Consortium and NCBI 38)	IPR004827 // Basic-leucine zipper domain // 3.5E-21	96108			NP_766151	NM_172563	BB744589	GenBank	Consensus sequence	Q8BW74///Q8BVB2	gb:BB744589 /DB_XREF=gi:16147528 /DB_XREF=BB744589 /CLONE=F530003O12 /FEA=EST /CNT=131 /TID=Mm.45146.2 /TIER=Stack /STK=9 /UG=Mm.45146 /LL=19027 /UG_GENE=Pphn /UG_TITLE=pantophysin	AK054062 // Mus musculus 2 days pregnant adult female oviduct cDNA, RIKEN full-length enriched library, clone:E230015K02 product:HEPATIC LEUKEMIA FACTOR homolog [Rattus norvegicus], full insert sequence. // gb // 11 // ---///AK079068 // Mus musculus adult male diencephalon cDNA, RIKEN full-length enriched library, clone:9330137N20 product:similar to HEPATIC LEUKEMIA FACTOR [Homo sapiens], full in…	Mm.45146.2	full length	Mm.158903	Mm.45146
1438954_x_at	23.6153	78.3788	0	1.57477	1.57477	2.97887	P	P	Figf	c-fos induced growth factor	14205	0001525 // angiogenesis // inferred from electronic annotation///0001666 // response to hypoxia // inferred from electronic annotation///0007275 // multicellular organismal development // inferred from electronic annotation///0008283 // cell proliferation // inferred from direct assay///0008284 // positive regulation of cell proliferation // inferred from direct assay///0030154 // cell differenti…	0005576 // extracellular region // inferred from direct assay///0005615 // extracellular space // inferred from direct assay///0016020 // membrane // inferred from electronic annotation	0005172 // vascular endothelial growth factor receptor binding // not recorded///0005515 // protein binding // inferred from physical interaction///0008083 // growth factor activity // inferred from direct assay///0042056 // chemoattractant activity // not recorded///0042803 // protein homodimerization activity // inferred from physical interaction///0043184 // vascular endothelial growth factor …	GO:0001525|GO:0001666|GO:0007275|GO:0008283|GO:0008284|GO:0030154|GO:0030947|GO:0032755|GO:0048010|GO:0048010|GO:0050918|GO:0050930|GO:0051781|GO:0060754|GO:0070555|GO:0005576|GO:0005615|GO:0016020|GO:0005172|GO:0005515|GO:0008083|GO:0042056|GO:0042803|GO:0043184|GO:0043185	chrX:164400662-164400969 (+) // 99.35 // qF5		ENSMUSG00000031380	December 2011 (Mouse Genome Sequencing Consortium and NCBI 38)	IPR000072 // Platelet-derived growth factor (PDGF) // 2.9E-17	108037			NP_034346	NM_010216	BB359521	GenBank	Consensus sequence	P97946///Q6P5N9	gb:BB359521 /DB_XREF=gi:9071349 /DB_XREF=BB359521 /CLONE=C030039K08 /FEA=EST /CNT=9 /TID=Mm.3983.2 /TIER=Stack /STK=9 /UG=Mm.3983 /LL=14205 /UG_GENE=Figf /UG_TITLE=c-fos induced growth factor	BC080770 // Mus musculus c-fos induced growth factor, mRNA (cDNA clone MGC:91248 IMAGE:30286444), complete cds. // gb // --- // chrX:164373566-164402644(+)///D89628 // Mus musculus mRNA for vascular endothelial growth factor D, complete cds. // gb // --- // chrX:164373738-164402535(+)///ENSMUST00000033751 // cdna:known chromosome:GRCm38:X:164373378:164402650:1 gene:ENSMUSG00000031380 gene_biotype…	Mm.3983.2	full length	Mm.297978	Mm.3983
1450839_at	136.027	449.446	0	1.56828	1.56828	2.96552	P	P	Nrep	neuronal regeneration related protein	27528	0017015 // regulation of transforming growth factor beta receptor signaling pathway // inferred from direct assay///0031103 // axon regeneration // inferred from electronic annotation///0045664 // regulation of neuron differentiation // not recorded	0005634 // nucleus // not recorded///0005737 // cytoplasm // not recorded	0005515 // protein binding // inferred from physical interaction	GO:0017015|GO:0031103|GO:0045664|GO:0005634|GO:0005737|GO:0005515	chr18:33437018-33463421 (-) // 88.06 // qB1		ENSMUSG00000042834	December 2011 (Mouse Genome Sequencing Consortium and NCBI 38)	IPR024417 // Neuronal protein 3.1 // 4.4E-42	99444			NP_001103458///NP_001103459///NP_001254646///NP_444308	NM_001109988///NM_001109989///NM_001267717///NM_053078	D45203	GenBank	Consensus sequence	Q07475///Q542Q5	gb:D45203.1 /DB_XREF=gi:757508 /FEA=FLmRNA /CNT=377 /TID=Mm.4919.1 /TIER=Stack /STK=198 /UG=Mm.4919 /LL=27528 /UG_GENE=D0H4S114 /UG_TITLE=DNA segment, human D4S114 /DEF=Mouse pentylenetetrazol-related mRNA PTZ-17 (3UTR of E3.1). /FL=gb:NM_053078.1	AK048361 // Mus musculus 16 days embryo head cDNA, RIKEN full-length enriched library, clone:C130052N24 product:DNA segment, human D4S114, full insert sequence. // gb // 11 // ---///BC054762 // Mus musculus DNA segment, human D4S114, mRNA (cDNA clone MGC:65708 IMAGE:6414312), complete cds. // gb // 11 // ---///ENSMUST00000051087 // cdna:known chromosome:GRCm38:18:33437019:33463634:-1 gene:ENSMUSG…	Mm.4919.1	est///full length	Mm.407415///Mm.470341///Mm.471084	Mm.4919
1421483_at	24.642	81.3645	0	1.5673	1.5673	2.96351	P	P	Lhx4	LIM homeobox protein 4	16872	0001890 // placenta development // inferred from genetic interaction///0006351 // transcription, DNA-dependent // inferred from electronic annotation///0006355 // regulation of transcription, DNA-dependent // inferred from electronic annotation///0008045 // motor neuron axon guidance // inferred from genetic interaction///0009887 // organ morphogenesis // inferred from mutant phenotype///0021526 …	0005622 // intracellular // inferred from direct assay///0005634 // nucleus // inferred from electronic annotation	0003677 // DNA binding // inferred from electronic annotation///0003700 // sequence-specific DNA binding transcription factor activity // inferred from electronic annotation///0008270 // zinc ion binding // inferred from electronic annotation///0043565 // sequence-specific DNA binding // inferred from electronic annotation///0046872 // metal ion binding // inferred from electronic annotation	GO:0001890|GO:0006351|GO:0006355|GO:0008045|GO:0009887|GO:0021526|GO:0043066|GO:0005622|GO:0005634|GO:0003677|GO:0003700|GO:0008270|GO:0043565|GO:0046872	chr1:155701724-155751710 (-) // 98.87 // qG3		ENSMUSG00000026468	December 2011 (Mouse Genome Sequencing Consortium and NCBI 38)	IPR001356 // Homeodomain // 1.0E-24///IPR001781 // Zinc finger, LIM-type // 6.7E-19///IPR001781 // Zinc finger, LIM-type // 3.8E-20	101776			NP_034842	NM_010712	NM_010712	GenBank	Consensus sequence	P53776	gb:NM_010712.1 /DB_XREF=gi:7110668 /GEN=Lhx4 /FEA=FLmRNA /CNT=5 /TID=Mm.103624.1 /TIER=FL /STK=2 /UG=Mm.103624 /LL=16872 /DEF=Mus musculus LIM homeobox protein 4 (Lhx4), mRNA. /PROD=LIM homeo box protein 4 /FL=gb:AF135415.1 gb:NM_010712.1	AF135415 // Mus musculus LIM-homeobox protein (Lhx4) mRNA, complete cds. // gb // 11 // ---///BC049834 // Mus musculus LIM homeobox protein 4, mRNA (cDNA clone MGC:54612 IMAGE:6493203), complete cds. // gb // 9 // ---///ENSMUST00000027740 // cdna:known chromosome:GRCm38:1:155698036:155742120:-1 gene:ENSMUSG00000026468 gene_biotype:protein_coding transcript_biotype:protein_coding // ensembl // 10 …	Mm.103624.1	full length	Mm.103624///Mm.351266	Mm.103624
1419127_at	211.387	696.689	0	1.56465	1.56465	2.95806	P	P	Npy	neuropeptide Y	109648	0007218 // neuropeptide signaling pathway // not recorded///0007268 // synaptic transmission // not recorded///0008217 // regulation of blood pressure // inferred from direct assay///0008343 // adult feeding behavior // not recorded///0021954 // central nervous system neuron development // inferred from electronic annotation///0021987 // cerebral cortex development // inferred from electronic ann…	0005576 // extracellular region // inferred from electronic annotation///0005615 // extracellular space // not recorded	0001664 // G-protein coupled receptor binding // inferred from direct assay///0001664 // G-protein coupled receptor binding // inferred from genetic interaction///0005179 // hormone activity // inferred from electronic annotation///0031841 // neuropeptide Y receptor binding // not recorded	GO:0007218|GO:0007268|GO:0008217|GO:0008343|GO:0021954|GO:0021987|GO:0031175|GO:0032100|GO:0045776|GO:0050909|GO:0005576|GO:0005615|GO:0001664|GO:0001664|GO:0005179|GO:0031841	chr6:49822709-49829503 (+) // 97.23 // qB2.3		ENSMUSG00000029819	December 2011 (Mouse Genome Sequencing Consortium and NCBI 38)	IPR001955 // Pancreatic hormone-like // 5.7E-24	97374			NP_075945	NM_023456	NM_023456	GenBank	Consensus sequence	P57774	gb:NM_023456.1 /DB_XREF=gi:12963682 /GEN=0710005A05Rik /FEA=FLmRNA /CNT=20 /TID=Mm.154796.1 /TIER=FL+Stack /STK=13 /UG=Mm.154796 /LL=68398 /DEF=Mus musculus RIKEN cDNA 0710005A05 gene (0710005A05Rik), mRNA. /PROD=preproneuropeptide Y /FL=gb:NM_023456.1 gb:AF273768.1	AF273768 // Mus musculus preproneuropeptide Y (Npy) mRNA, complete cds. // gb // 9 // ---///AK002982 // Mus musculus adult male brain cDNA, RIKEN full-length enriched library, clone:0710005A05 product:NEUROPEPTIDE Y PRECURSOR (NPY), full insert sequence. // gb // 11 // ---///BC043012 // Mus musculus neuropeptide Y, mRNA (cDNA clone MGC:57879 IMAGE:5683102), complete cds. // gb // 11 // ---///ENSM…	Mm.154796.1	full length	Mm.154796	Mm.154796
AFFX-PyruCarbMur/L09192_3_at	107.591	354.592	0	1.56463	1.56463	2.95801	P	P	Pcx	pyruvate carboxylase	18563	0006090 // pyruvate metabolic process // not recorded///0006094 // gluconeogenesis // not recorded///0006107 // oxaloacetate metabolic process // not recorded///0006629 // lipid metabolic process // inferred from electronic annotation///0008152 // metabolic process // inferred from electronic annotation	0005739 // mitochondrion // inferred from direct assay///0005739 // mitochondrion // not recorded///0005743 // mitochondrial inner membrane // inferred from direct assay///0005759 // mitochondrial matrix // inferred from electronic annotation	0000166 // nucleotide binding // inferred from electronic annotation///0003677 // DNA binding // inferred from electronic annotation///0003824 // catalytic activity // inferred from electronic annotation///0004075 // biotin carboxylase activity // inferred from electronic annotation///0004736 // pyruvate carboxylase activity // not recorded///0005524 // ATP binding // not recorded///0009374 // bi…	GO:0006090|GO:0006094|GO:0006107|GO:0006629|GO:0008152|GO:0005739|GO:0005739|GO:0005743|GO:0005759|GO:0000166|GO:0003677|GO:0003824|GO:0004075|GO:0004736|GO:0005524|GO:0009374|GO:0016874|GO:0031406|GO:0046872		EC:6.4.1.1		December 2011 (Mouse Genome Sequencing Consortium and NCBI 38)		97520		Fatty_Acid_Synthesis // GenMAPP///Glycolysis_and_Gluconeogenesis // GenMAPP///Krebs-TCA_Cycle // GenMAPP	NP_001156418///NP_032823	NM_001162946///NM_008797	AFFX-PyruCarbMur/L09192_3	Affymetrix Proprietary Database	Control sequence	Q05920///Q3T9S7///Q3TCQ3///Q3UFS6///Q62043///Q8BP54	M. musculus /GEN=pyruvate carboxylase /DB_XREF=gb:L09192.1 /DEF=Mus musculus pyruvate carboxylase mRNA, complete cds.	AFFX-PyruCarbMur/L09192_3 // M. musculus /GEN=pyruvate carboxylase /DB_XREF=gb:L09192.1 /DEF=Mus musculus pyruvate carboxylase mRNA, complete cds. // affx // --- // ---///AFFX-PyruCarbMur/L09192_3 // --- // unknown // --- // ---///L09192 // L09192 Mus musculus pyruvate carboxylase mRNA, complete cds (_5, _MA, MB, _3 represent transcript regions 5 prime, MiddleA, MiddleB, and 3 prime respectively)…	AFFX-PyruCarbMur/L09192_3		Mm.1845
1451114_at	44.2268	145.402	0	1.56108	1.56108	2.95074	P	P	Cmtm6	CKLF-like MARVEL transmembrane domain containing 6	67213	0006935 // chemotaxis // inferred from electronic annotation	0005615 // extracellular space // inferred from electronic annotation///0016020 // membrane // inferred from electronic annotation///0016021 // integral to membrane // inferred from electronic annotation	0005125 // cytokine activity // inferred from electronic annotation	GO:0006935|GO:0005615|GO:0016020|GO:0016021|GO:0005125	chr9:114731182-114749344 (+) // 88.64 // qF3		ENSMUSG00000032434	December 2011 (Mouse Genome Sequencing Consortium and NCBI 38)	IPR021128 // MARVEL-like domain // 4.2E-15	2447165			NP_080312	NM_026036	BC027248	GenBank	Consensus sequence	Q3UL30///Q3UAS5///Q9CZ69///Q3TX31	gb:BC027248.1 /DB_XREF=gi:20071227 /FEA=FLmRNA /CNT=223 /TID=Mm.28858.1 /TIER=FL+Stack /STK=110 /UG=Mm.28858 /LL=67213 /UG_GENE=2810051A14Rik /DEF=Mus musculus, RIKEN cDNA 2810051A14 gene, clone MGC:27767 IMAGE:2811938, mRNA, complete cds. /PROD=RIKEN cDNA 2810051A14 gene /FL=gb:BC027248.1	AK003445 // Mus musculus 18-day embryo whole body cDNA, RIKEN full-length enriched library, clone:1110004O24 product:unclassifiable, full insert sequence. // gb // 11 // ---///AK145743 // Mus musculus blastocyst blastocyst cDNA, RIKEN full-length enriched library, clone:I1C0037F21 product:chemokine-like factor super family 6, full insert sequence. // gb // 11 // ---///AK150775 // Mus musculus bon…	Mm.28858.1	est///full length	Mm.28858///Mm.400578	Mm.28858
1429138_at	20.394	66.8971	0	1.55783	1.55783	2.9441	P	P	Npas3	neuronal PAS domain protein 3	27386	0001964 // startle response // inferred from genetic interaction///0006351 // transcription, DNA-dependent // inferred from electronic annotation///0006355 // regulation of transcription, DNA-dependent // inferred from electronic annotation///0007165 // signal transduction // inferred from electronic annotation///0007610 // behavior // inferred from mutant phenotype///0007626 // locomotory behavi…	0005634 // nucleus // inferred from direct assay///0005634 // nucleus // not recorded///0005730 // nucleolus // inferred from sequence or structural similarity///0005737 // cytoplasm // not recorded	0003677 // DNA binding // inferred from electronic annotation///0004871 // signal transducer activity // inferred from electronic annotation///0005515 // protein binding // inferred from physical interaction///0046983 // protein dimerization activity // inferred from electronic annotation	GO:0001964|GO:0006351|GO:0006355|GO:0007165|GO:0007610|GO:0007626|GO:0035176|GO:0042711|GO:0045893|GO:0005634|GO:0005634|GO:0005730|GO:0005737|GO:0003677|GO:0004871|GO:0005515|GO:0046983	chr12:54071066-54072668 (+) // 99.44 // qC1		ENSMUSG00000021010	December 2011 (Mouse Genome Sequencing Consortium and NCBI 38)	IPR013655 // PAS fold-3 // 5.7E-20///IPR013767 // PAS fold // 4.2E-14				NP_038808	NM_013780	BB391772	GenBank	Consensus sequence	F8VQB2///Q9QZQ0///Q0IJ77///Q3TRD6	gb:BB391772 /DB_XREF=gi:9114730 /DB_XREF=BB391772 /CLONE=C230075N20 /FEA=mRNA /CNT=18 /TID=Mm.127382.1 /TIER=Stack /STK=11 /UG=Mm.127382 /LL=71644 /UG_GENE=4930423H22Rik /UG_TITLE=RIKEN cDNA 4930423H22 gene	ENSMUST00000101432 // cdna:known chromosome:GRCm38:12:53248677:54072175:1 gene:ENSMUSG00000021010 gene_biotype:protein_coding transcript_biotype:protein_coding // ensembl // 11 // ---///NM_013780 // Mus musculus neuronal PAS domain protein 3 (Npas3), mRNA. // refseq // 11 // ---	Mm.127382.1	full length	Mm.247044///Mm.466545	Mm.127382
1451451_at	40.3866	132.218	0	1.555	1.555	2.93834	P	P	Gca	grancalcin	227960		0005737 // cytoplasm // not recorded///0005829 // cytosol // traceable author statement///0005886 // plasma membrane // not recorded///0016020 // membrane // inferred from electronic annotation	0005509 // calcium ion binding // not recorded///0042803 // protein homodimerization activity // not recorded///0046872 // metal ion binding // inferred from electronic annotation///0046982 // protein heterodimerization activity // not recorded	GO:0005737|GO:0005829|GO:0005886|GO:0016020|GO:0005509|GO:0042803|GO:0046872|GO:0046982	chr2:62664287-62694105 (+) // 90.65 // qC1.3		ENSMUSG00000026893	December 2011 (Mouse Genome Sequencing Consortium and NCBI 38)		1918521			NP_663498	NM_145523	BC021450	GenBank	Consensus sequence	Q8VC88	gb:BC021450.1 /DB_XREF=gi:18203988 /FEA=FLmRNA /CNT=58 /TID=Mm.187368.1 /TIER=FL+Stack /STK=19 /UG=Mm.187368 /DEF=Mus musculus, Similar to grancalcin, EF-hand calcium binding protein, clone MGC:29240 IMAGE:5044040, mRNA, complete cds. /PROD=Similar to grancalcin, EF-hand calcium bindingprotein /FL=gb:BC021450.1	AK033740 // Mus musculus adult male cecum cDNA, RIKEN full-length enriched library, clone:9130605B21 product:SIMILAR TO GRANCALCIN, EF-HAND CALCIUM BINDING PROTEIN homolog [Mus musculus], full insert sequence. // gb // 11 // ---///AK050540 // Mus musculus adult pancreas islet cells cDNA, RIKEN full-length enriched library, clone:C820012N19 product:SIMILAR TO GRANCALCIN, EF-HAND CALCIUM BINDING PR…	Mm.187368.1	est///full length	Mm.219877///Mm.395919	Mm.187368
1439087_a_at	60.7897	198.499	0	1.55125	1.55125	2.93072	P	P	Pik3ip1	phosphoinositide-3-kinase interacting protein 1	216505	0014067 // negative regulation of phosphatidylinositol 3-kinase cascade // inferred from direct assay///0014067 // negative regulation of phosphatidylinositol 3-kinase cascade // not recorded///0043553 // negative regulation of phosphatidylinositol 3-kinase activity // inferred from direct assay///0043553 // negative regulation of phosphatidylinositol 3-kinase activity // not recorded	0016020 // membrane // inferred from electronic annotation///0016021 // integral to membrane // inferred from electronic annotation	0036313 // phosphatidylinositol 3-kinase catalytic subunit binding // not recorded	GO:0014067|GO:0014067|GO:0043553|GO:0043553|GO:0016020|GO:0016021|GO:0036313	chr11:3332804-3333971 (+) // 88.64 // qA1		ENSMUSG00000034614	December 2011 (Mouse Genome Sequencing Consortium and NCBI 38)	IPR000001 // Kringle // 6.6E-15///IPR000001 // Kringle // 6.2E-15///IPR000001 // Kringle // 4.3E-15///IPR000001 // Kringle // 8.9E-11	1917016			NP_835362	NM_178149	BB030508	GenBank	Consensus sequence	Q7TMJ8///F6S185	gb:BB030508 /DB_XREF=gi:16258162 /DB_XREF=BB030508 /CLONE=5830455E04 /FEA=EST /CNT=14 /TID=Mm.46653.2 /TIER=Stack /STK=8 /UG=Mm.46653 /LL=69766 /UG_GENE=1500004A08Rik /UG_TITLE=RIKEN cDNA 1500004A08 gene	AF528078 // Mus musculus HGFL(S) protein (Hgfl) mRNA, complete cds. // gb // 11 // ---///AF528081 // Mus musculus HGFL(L) protein (Hgfl) mRNA, complete cds. // gb // 11 // ---///AK028419 // Mus musculus 16 days embryo head cDNA, RIKEN full-length enriched library, clone:4122401D17 product:unclassifiable, full insert sequence. // gb // 10 // ---///AK029304 // Mus musculus 0 day neonate head cDNA, …	Mm.46653.2	full length	Mm.390323	Mm.46653
1436861_at	49.2545	160.042	0	1.54415	1.54415	2.91631	P	P	Il7	interleukin 7	16196	0002360 // T cell lineage commitment // inferred from mutant phenotype///0006955 // immune response // inferred from electronic annotation///0010468 // regulation of gene expression // inferred from direct assay///0010468 // regulation of gene expression // inferred from mutant phenotype///0030308 // negative regulation of cell growth // inferred from electronic annotation///0030890 // positive r…	0005576 // extracellular region // inferred from electronic annotation///0005615 // extracellular space // inferred from direct assay	0005125 // cytokine activity // inferred from direct assay///0005126 // cytokine receptor binding // inferred from electronic annotation///0005139 // interleukin-7 receptor binding // inferred from electronic annotation///0005515 // protein binding // inferred from electronic annotation///0008083 // growth factor activity // inferred from direct assay	GO:0002360|GO:0006955|GO:0010468|GO:0010468|GO:0030308|GO:0030890|GO:0043066|GO:0043086|GO:0045453|GO:0045582|GO:0046622|GO:0046622|GO:0048873|GO:2001237|GO:2001240|GO:0005576|GO:0005615|GO:0005125|GO:0005126|GO:0005139|GO:0005515|GO:0008083	chr3:7572023-7572791 (-) // 97.45 // qA1		ENSMUSG00000040329	December 2011 (Mouse Genome Sequencing Consortium and NCBI 38)	IPR000226 // Interleukin-7/interleukin-9 // 9.0E-58	96561			NP_032397	NM_008371	BG069762	GenBank	Consensus sequence	Q544C8///Q8C9S3///P10168///Q3UT18	gb:BG069762 /DB_XREF=gi:12552331 /DB_XREF=H3079H02-3 /CLONE=H3079H02 /FEA=EST /CNT=48 /TID=Mm.3825.2 /TIER=Stack /STK=42 /UG=Mm.3825 /LL=16196 /UG_GENE=Il7 /UG_TITLE=interleukin 7	AK040399 // Mus musculus 0 day neonate thymus cDNA, RIKEN full-length enriched library, clone:A430091K05 product:interleukin 7, full insert sequence. // gb // 11 // ---///AK041307 // Mus musculus adult male aorta and vein cDNA, RIKEN full-length enriched library, clone:A530098I02 product:interleukin 7, full insert sequence. // gb // 11 // ---///AK041403 // Mus musculus 3 days neonate thymus cDNA,…	Mm.3825.2	full length	Mm.3825	Mm.3825
1449528_at	45.7957	148.598	0	1.54216	1.54216	2.91229	P	P	Figf	c-fos induced growth factor	14205	0001525 // angiogenesis // inferred from electronic annotation///0001666 // response to hypoxia // inferred from electronic annotation///0007275 // multicellular organismal development // inferred from electronic annotation///0008283 // cell proliferation // inferred from direct assay///0008284 // positive regulation of cell proliferation // inferred from direct assay///0030154 // cell differenti…	0005576 // extracellular region // inferred from direct assay///0005615 // extracellular space // inferred from direct assay///0016020 // membrane // inferred from electronic annotation	0005172 // vascular endothelial growth factor receptor binding // not recorded///0005515 // protein binding // inferred from physical interaction///0008083 // growth factor activity // inferred from direct assay///0042056 // chemoattractant activity // not recorded///0042803 // protein homodimerization activity // inferred from physical interaction///0043184 // vascular endothelial growth factor …	GO:0001525|GO:0001666|GO:0007275|GO:0008283|GO:0008284|GO:0030154|GO:0030947|GO:0032755|GO:0048010|GO:0048010|GO:0050918|GO:0050930|GO:0051781|GO:0060754|GO:0070555|GO:0005576|GO:0005615|GO:0016020|GO:0005172|GO:0005515|GO:0008083|GO:0042056|GO:0042803|GO:0043184|GO:0043185	chrX:164373300-164402646 (+) // 98.37 // qF5		ENSMUSG00000031380	December 2011 (Mouse Genome Sequencing Consortium and NCBI 38)	IPR000072 // Platelet-derived growth factor (PDGF) // 2.9E-17	108037			NP_034346	NM_010216	NM_010216	GenBank	Consensus sequence	P97946///Q6P5N9	gb:NM_010216.1 /DB_XREF=gi:6753873 /GEN=Figf /FEA=FLmRNA /CNT=19 /TID=Mm.3983.1 /TIER=FL+Stack /STK=8 /UG=Mm.3983 /LL=14205 /DEF=Mus musculus c-fos induced growth factor (Figf), mRNA. /PROD=c-fos induced growth factor /FL=gb:NM_010216.1 gb:D89628.1	BC080770 // Mus musculus c-fos induced growth factor, mRNA (cDNA clone MGC:91248 IMAGE:30286444), complete cds. // gb // 10 // ---///ENSMUST00000033751 // cdna:known chromosome:GRCm38:X:164373378:164402650:1 gene:ENSMUSG00000031380 gene_biotype:protein_coding transcript_biotype:protein_coding // ensembl // 11 // ---///NM_010216 // Mus musculus c-fos induced growth factor (Figf), mRNA. // refseq /…	Mm.3983.1	full length	Mm.297978	Mm.3983
1447958_at	10.4236	33.7715	0	1.53998	1.53998	2.90791	P	P	Gm11944	predicted gene 11944	100302648					chr11:3322219-3322947 (+) // 22.36 // qA1			December 2011 (Mouse Genome Sequencing Consortium and NCBI 38)						NR_045708	BB165262	GenBank	Consensus sequence		gb:BB165262 /DB_XREF=gi:16268883 /DB_XREF=BB165262 /CLONE=A130082C12 /FEA=EST /CNT=5 /TID=Mm.37370.1 /TIER=ConsEnd /STK=1 /UG=Mm.37370 /UG_TITLE=ESTs, Weakly similar to JAK3 MOUSE TYROSINE-PROTEIN KINASE JAK3 (M.musculus)	AK038148 // Mus musculus 16 days neonate thymus cDNA, RIKEN full-length enriched library, clone:A130082C12 product:unclassifiable, full insert sequence. // gb // 11 // ---///n283551 // accn=AK038148 class=mRNAlike lncRNA name=Mouse noncoding transcript ref=FANTOM3 transcriptId=A130082C12 cpcScore=-1.1100600 cnci=-0.2386783 // noncode // 11 // ---	Mm.37370.1		Mm.458664	Mm.37370
1459922_at	9.00342	28.8676	0	1.52493	1.52493	2.87773	P	P	AI646383	expressed sequence AI646383	106627					chr17:36280893-36281307 (+) // 65.33 // qB1			December 2011 (Mouse Genome Sequencing Consortium and NCBI 38)		2146900					AA216889	GenBank	Consensus sequence		gb:AA216889 /DB_XREF=gi:1825881 /DB_XREF=mu93c07.r1 /CLONE=IMAGE:653100 /FEA=EST /CNT=5 /TID=Mm.2304.1 /TIER=ConsEnd /STK=0 /UG=Mm.2304 /LL=106627 /UG_GENE=AI646383 /UG_TITLE=expressed sequence AI646383	AI646383 // vv46h03.x1 Mus musculus cDNA, 3' end /clone=IMAGE-1225493 /clone_end=3' /gb=AI646383 /gi=4724858 /ug=Mm.2304 /len=209 // gb // --- // ---///AI646383 // /DB_XREF=vv46h03.x1 /CLONE=IMAGE:1225493 // gb // --- // ---	Mm.2304.1	est	Mm.116830	Mm.2304
1430798_x_at	99.3756	318.233	0	1.52314	1.52314	2.87417	P	P	Mrpl15	mitochondrial ribosomal protein L15	27395	0000002 // mitochondrial genome maintenance // traceable author statement///0006412 // translation // not recorded	0005739 // mitochondrion // inferred from direct assay///0005739 // mitochondrion // not recorded///0005762 // mitochondrial large ribosomal subunit // not recorded///0005840 // ribosome // inferred from electronic annotation///0015934 // large ribosomal subunit // inferred from electronic annotation///0030529 // ribonucleoprotein complex // inferred from electronic annotation	0003735 // structural constituent of ribosome // not recorded	GO:0000002|GO:0006412|GO:0005739|GO:0005739|GO:0005762|GO:0005840|GO:0015934|GO:0030529|GO:0003735	chr1:4781219-4785697 (-) // 73.23 // qA1		ENSMUSG00000033845	December 2011 (Mouse Genome Sequencing Consortium and NCBI 38)		1351639			NP_001171129///NP_079576	NM_001177658///NM_025300///NR_033530	AV306676	GenBank	Consensus sequence	Q9CPR5	gb:AV306676 /DB_XREF=gi:6339190 /DB_XREF=AV306676 /CLONE=5730543M03 /FEA=mRNA /CNT=5 /TID=Mm.29904.2 /TIER=ConsEnd /STK=1 /UG=Mm.29904 /LL=27395 /UG_GENE=Mrpl15 /UG_TITLE=mitochondrial ribosomal protein L15	AK017820 // Mus musculus 8 days embryo whole body cDNA, RIKEN full-length enriched library, clone:5730543M03 product:weakly similar to MITOCHONDRIAL RIBOSOMAL PROTEIN L15 [Mus musculus], full insert sequence. // gb // 11 // ---///AK154840 // Mus musculus NOD-derived CD11c +ve dendritic cells cDNA, RIKEN full-length enriched library, clone:F630108O13 product:mitochondrial ribosomal protein L15, fu…	Mm.29904.2	full length	Mm.182927	Mm.29904
1426025_s_at	15.92	50.852	0	1.51949	1.51949	2.86689	P	P	Laptm5	lysosomal-associated protein transmembrane 5	16792	0006810 // transport // inferred from electronic annotation	0005764 // lysosome // not recorded///0005765 // lysosomal membrane // inferred from electronic annotation///0005887 // integral to plasma membrane // inferred from electronic annotation///0016020 // membrane // inferred from electronic annotation///0016021 // integral to membrane // inferred from electronic annotation		GO:0006810|GO:0005764|GO:0005765|GO:0005887|GO:0016020|GO:0016021	chr4:130913313-130936139 (+) // 96.04 // qD2.2		ENSMUSG00000028581	December 2011 (Mouse Genome Sequencing Consortium and NCBI 38)	IPR004687 // Lysosomal-associated transmembrane protein 4/5 // 3.0E-136	108046			NP_034816	NM_010686	U29539	GenBank	Consensus sequence	Q544S4///Q8BFZ0///Q3UD11///Q3U6X9///Q3U2D0///Q3TC76///Q3TBK6///Q3TBF2///Q3TBE8///Q3TAZ4///Q3T982///Q61168///Q3TD09///Q3TBQ5///Q6A0D3	gb:U29539.1 /DB_XREF=gi:924941 /FEA=FLmRNA /CNT=1 /TID=MmAffx.1.13 /TIER=FL /STK=1 /NOTE=sequence(s) not in UniGene /DEF=Mus musculus retinoic acid-inducible E3 protein mRNA, complete cds. /PROD=E3 protein /FL=gb:U29539.1	AK031802 // Mus musculus adult male medulla oblongata cDNA, RIKEN full-length enriched library, clone:6330401J04 product:lysosomal-associated protein transmembrane 5, full insert sequence. // gb // 11 // ---///AK089508 // Mus musculus B6-derived CD11 +ve dendritic cells cDNA, RIKEN full-length enriched library, clone:F730042E24 product:lysosomal-associated protein transmembrane 5, full insert seq…	MmAffx.1.13	full length	Mm.271868
1416368_at	70.0556	222.619	0	1.51203	1.51203	2.85211	P	P	Gsta4	glutathione S-transferase, alpha 4	14860	0006749 // glutathione metabolic process // inferred from sequence or structural similarity///0008152 // metabolic process // traceable author statement	0005737 // cytoplasm // not recorded///0005739 // mitochondrion // not recorded	0004364 // glutathione transferase activity // not recorded///0004364 // glutathione transferase activity // traceable author statement///0005515 // protein binding // inferred from electronic annotation///0008144 // drug binding // not recorded///0016740 // transferase activity // inferred from electronic annotation///0043295 // glutathione binding // not recorded	GO:0006749|GO:0008152|GO:0005737|GO:0005739|GO:0004364|GO:0004364|GO:0005515|GO:0008144|GO:0016740|GO:0043295	chr9:78191989-78209349 (+) // 95.69 // qE1	EC:2.5.1.18	ENSMUSG00000032348	December 2011 (Mouse Genome Sequencing Consortium and NCBI 38)	IPR004045 // Glutathione S-transferase, N-terminal // 1.3E-24///IPR004046 // Glutathione S-transferase, C-terminal // 1.5E-19	1309515			NP_034487	NM_010357	NM_010357	GenBank	Consensus sequence	P24472	gb:NM_010357.1 /DB_XREF=gi:6754081 /GEN=Gsta4 /FEA=FLmRNA /CNT=158 /TID=Mm.2662.1 /TIER=FL+Stack /STK=94 /UG=Mm.2662 /LL=14860 /DEF=Mus musculus glutathione S-transferase, alpha 4 (Gsta4), mRNA. /PROD=glutathione-S-transferase, alpha 4 /FL=gb:NM_010357.1 gb:L06047.1 gb:BC012639.1	AK008189 // Mus musculus adult male small intestine cDNA, RIKEN full-length enriched library, clone:2010011I18 product:glutathione S-transferase, alpha 4, full insert sequence. // gb // 9 // ---///AK008193 // Mus musculus adult male small intestine cDNA, RIKEN full-length enriched library, clone:2010011L06 product:glutathione S-transferase, alpha 4, full insert sequence. // gb // 11 // ---///AK00…	Mm.2662.1	full length	Mm.2662	Mm.2662
1416383_a_at	143.226	453.291	0	1.50616	1.50616	2.84054	P	P	Pcx	pyruvate carboxylase	18563	0006090 // pyruvate metabolic process // not recorded///0006094 // gluconeogenesis // not recorded///0006107 // oxaloacetate metabolic process // not recorded///0006629 // lipid metabolic process // inferred from electronic annotation///0008152 // metabolic process // inferred from electronic annotation///0009252 // peptidoglycan biosynthetic process // inferred from electronic annotation	0005739 // mitochondrion // inferred from direct assay///0005739 // mitochondrion // not recorded///0005743 // mitochondrial inner membrane // inferred from direct assay///0005759 // mitochondrial matrix // inferred from electronic annotation	0000166 // nucleotide binding // inferred from electronic annotation///0003677 // DNA binding // inferred from electronic annotation///0003824 // catalytic activity // inferred from electronic annotation///0004075 // biotin carboxylase activity // inferred from electronic annotation///0004736 // pyruvate carboxylase activity // not recorded///0005524 // ATP binding // not recorded///0008716 // D-…	GO:0006090|GO:0006094|GO:0006107|GO:0006629|GO:0008152|GO:0009252|GO:0005739|GO:0005739|GO:0005743|GO:0005759|GO:0000166|GO:0003677|GO:0003824|GO:0004075|GO:0004736|GO:0005524|GO:0008716|GO:0009374|GO:0016874|GO:0031406|GO:0046872	chr19:4594321-4621753 (+) // 99.13 // qA	EC:6.4.1.1	ENSMUSG00000024892	December 2011 (Mouse Genome Sequencing Consortium and NCBI 38)	IPR000089 // Biotin/lipoyl attachment // 2.7E-22///IPR000089 // Biotin/lipoyl attachment // 2.7E-22///IPR000891 // Pyruvate carboxyltransferase // 1.1E-28///IPR000891 // Pyruvate carboxyltransferase // 1.1E-28///IPR003379 // Carboxylase, conserved domain // 4.0E-69///IPR003379 // Carboxylase, conserved domain // 4.0E-69///IPR005479 // Carbamoyl-phosphate synthetase large subunit-like, ATP-binding…	97520		Fatty_Acid_Synthesis // GenMAPP///Glycolysis_and_Gluconeogenesis // GenMAPP///Krebs-TCA_Cycle // GenMAPP	NP_001156418///NP_032823	NM_001162946///NM_008797	NM_008797	GenBank	Consensus sequence	Q8BP54///Q3UFS6///Q3T9S7///Q05920///G5E8R3///E9QPD7///Q3TCQ3///Q62043	gb:NM_008797.1 /DB_XREF=gi:6679236 /GEN=Pcx /FEA=FLmRNA /CNT=164 /TID=Mm.1845.1 /TIER=FL+Stack /STK=93 /UG=Mm.1845 /LL=18563 /DEF=Mus musculus pyruvate decarboxylase (Pcx), mRNA. /PROD=pyruvate decarboxylase /FL=gb:L09192.1 gb:NM_008797.1	AK077665 // Mus musculus 8 days embryo whole body cDNA, RIKEN full-length enriched library, clone:5730513C12 product:pyruvate decarboxylase, full insert sequence. // gb // 11 // ---///AK148328 // Mus musculus B16 F10Y cells cDNA, RIKEN full-length enriched library, clone:G370093C05 product:pyruvate carboxylase, full insert sequence. // gb // 11 // ---///AK170871 // Mus musculus NOD-derived CD11c …	Mm.1845.1	est///full length	Mm.1845///Mm.466963///Mm.488807	Mm.1845
1427298_at	51.2568	162.056	0	1.5047	1.5047	2.83765	P	P	Dnm3os	dynamin 3, opposite strand	474332	0001501 // skeletal system development // inferred from mutant phenotype///0030282 // bone mineralization // inferred from mutant phenotype			GO:0001501|GO:0030282	chr1:162221010-162223705 (+) // 98.22 // qH2.1		ENSMUSG00000078190	December 2011 (Mouse Genome Sequencing Consortium and NCBI 38)		3052332				NR_002870	BB542096	GenBank	Consensus sequence	Q3UYS8///Q68BG2	gb:AV241189 /DB_XREF=gi:15405184 /DB_XREF=AV241189 /CLONE=4732446L13 /FEA=mRNA /CNT=47 /TID=Mm.130425.1 /TIER=ConsEnd /STK=5 /UG=Mm.130425 /LL=18152 /UG_GENE=Npn1 /UG_TITLE=neoplastic progression 1	AK051872 // Mus musculus 12 days embryo eyeball cDNA, RIKEN full-length enriched library, clone:D230012O04 product:unclassifiable, full insert sequence. // gb // 11 // ---///ENSMUST00000139662 // cdna:known chromosome:GRCm38:1:162217623:162225550:1 gene:ENSMUSG00000078190 gene_biotype:antisense transcript_biotype:antisense // ensembl // 11 // ---///ENSMUST00000178978 // cdna:known chromosome:GRCm…	Mm.130425.1	est///full length	Mm.479755///Mm.485249///Mm.485366	Mm.130425
1438953_at	21.6363	68.2291	0	1.50096	1.50096	2.83031	P	P	Figf	c-fos induced growth factor	14205	0001525 // angiogenesis // inferred from electronic annotation///0001666 // response to hypoxia // inferred from electronic annotation///0007275 // multicellular organismal development // inferred from electronic annotation///0008283 // cell proliferation // inferred from direct assay///0008284 // positive regulation of cell proliferation // inferred from direct assay///0030154 // cell differenti…	0005576 // extracellular region // inferred from direct assay///0005615 // extracellular space // inferred from direct assay///0016020 // membrane // inferred from electronic annotation	0005172 // vascular endothelial growth factor receptor binding // not recorded///0005515 // protein binding // inferred from physical interaction///0008083 // growth factor activity // inferred from direct assay///0042056 // chemoattractant activity // not recorded///0042803 // protein homodimerization activity // inferred from physical interaction///0043184 // vascular endothelial growth factor …	GO:0001525|GO:0001666|GO:0007275|GO:0008283|GO:0008284|GO:0030154|GO:0030947|GO:0032755|GO:0048010|GO:0048010|GO:0050918|GO:0050930|GO:0051781|GO:0060754|GO:0070555|GO:0005576|GO:0005615|GO:0016020|GO:0005172|GO:0005515|GO:0008083|GO:0042056|GO:0042803|GO:0043184|GO:0043185	chrX:164400662-164400969 (+) // 99.35 // qF5		ENSMUSG00000031380	December 2011 (Mouse Genome Sequencing Consortium and NCBI 38)	IPR000072 // Platelet-derived growth factor (PDGF) // 2.9E-17	108037			NP_034346	NM_010216	BB359521	GenBank	Consensus sequence	P97946///Q6P5N9	gb:BB359521 /DB_XREF=gi:9071349 /DB_XREF=BB359521 /CLONE=C030039K08 /FEA=EST /CNT=9 /TID=Mm.3983.2 /TIER=Stack /STK=9 /UG=Mm.3983 /LL=14205 /UG_GENE=Figf /UG_TITLE=c-fos induced growth factor	BC080770 // Mus musculus c-fos induced growth factor, mRNA (cDNA clone MGC:91248 IMAGE:30286444), complete cds. // gb // --- // chrX:164373566-164402644(+)///D89628 // Mus musculus mRNA for vascular endothelial growth factor D, complete cds. // gb // --- // chrX:164373738-164402535(+)///ENSMUST00000033751 // cdna:known chromosome:GRCm38:X:164373378:164402650:1 gene:ENSMUSG00000031380 gene_biotype…	Mm.3983.2	full length	Mm.297978	Mm.3983
1456005_a_at	28.2522	88.592	0	1.49284	1.49284	2.81442	P	P	Bcl2l11	BCL2-like 11 (apoptosis facilitator)	12125	0001701 // in utero embryonic development // inferred from genetic interaction///0001776 // leukocyte homeostasis // inferred from genetic interaction///0001776 // leukocyte homeostasis // inferred from mutant phenotype///0001782 // B cell homeostasis // inferred from genetic interaction///0001782 // B cell homeostasis // inferred from mutant phenotype///0001783 // B cell apoptotic process // inf…	0005737 // cytoplasm // inferred from direct assay///0005739 // mitochondrion // inferred from direct assay///0005739 // mitochondrion // not recorded///0005829 // cytosol // not recorded///0005874 // microtubule // not recorded///0016020 // membrane // inferred from electronic annotation///0019898 // extrinsic to membrane // inferred from direct assay///0043231 // intracellular membrane-bounded …	0005515 // protein binding // inferred from physical interaction///0008017 // microtubule binding // inferred from direct assay///0008017 // microtubule binding // not recorded///0046982 // protein heterodimerization activity // not recorded	GO:0001701|GO:0001776|GO:0001776|GO:0001782|GO:0001782|GO:0001783|GO:0001822|GO:0002260|GO:0002260|GO:0002262|GO:0006915|GO:0006915|GO:0006917|GO:0006917|GO:0006919|GO:0007160|GO:0007283|GO:0007420|GO:0008584|GO:0008630|GO:0008630|GO:0009791|GO:0030879|GO:0032464|GO:0034976|GO:0034976|GO:0035148|GO:0042475|GO:0042981|GO:0042981|GO:0043029|GO:0043029|GO:0043065|GO:0043065|GO:0043065|GO:0043280|GO:…	chr2:128160187-128161229 (+) // 91.67 // qF1		ENSMUSG00000027381	December 2011 (Mouse Genome Sequencing Consortium and NCBI 38)	IPR014771 // Apoptosis, Bim N-terminal // 1.3E-24///IPR014771 // Apoptosis, Bim N-terminal // 7.5E-25///IPR015040 // Bcl-x interacting // 8.7E-28///IPR015040 // Bcl-x interacting // 4.8E-28	1197519		Apoptosis // GenMAPP	NP_033884///NP_997563///NP_997564	NM_009754///NM_207680///NM_207681	BB667581	GenBank	Consensus sequence	Q542N5///O54918///Q3TR86///Q3U7X3///Q6PEB3	gb:BB667581 /DB_XREF=gi:16399030 /DB_XREF=BB667581 /CLONE=C730026B05 /FEA=EST /CNT=24 /TID=Mm.141083.2 /TIER=Stack /STK=20 /UG=Mm.141083 /UG_TITLE=ESTs	AK050192 // Mus musculus adult male liver tumor cDNA, RIKEN full-length enriched library, clone:C730026B05 product:BCL2-like 11 (apoptosis facilitator), full insert sequence. // gb // 11 // ---///AK082613 // Mus musculus 0 day neonate cerebellum cDNA, RIKEN full-length enriched library, clone:C230069E03 product:BCL2-like 11 (apoptosis facilitator), full insert sequence. // gb // 11 // ---///BC066…	Mm.141083.2	full length	Mm.141083	Mm.141083
AFFX-PyruCarbMur/L09192_MB_at	41.4185	129.755	0	1.49147	1.49147	2.81175	P	P	Pcx	pyruvate carboxylase	18563	0006090 // pyruvate metabolic process // not recorded///0006094 // gluconeogenesis // not recorded///0006107 // oxaloacetate metabolic process // not recorded///0006629 // lipid metabolic process // inferred from electronic annotation///0008152 // metabolic process // inferred from electronic annotation	0005739 // mitochondrion // inferred from direct assay///0005739 // mitochondrion // not recorded///0005743 // mitochondrial inner membrane // inferred from direct assay///0005759 // mitochondrial matrix // inferred from electronic annotation	0000166 // nucleotide binding // inferred from electronic annotation///0003677 // DNA binding // inferred from electronic annotation///0003824 // catalytic activity // inferred from electronic annotation///0004075 // biotin carboxylase activity // inferred from electronic annotation///0004736 // pyruvate carboxylase activity // not recorded///0005524 // ATP binding // not recorded///0009374 // bi…	GO:0006090|GO:0006094|GO:0006107|GO:0006629|GO:0008152|GO:0005739|GO:0005739|GO:0005743|GO:0005759|GO:0000166|GO:0003677|GO:0003824|GO:0004075|GO:0004736|GO:0005524|GO:0009374|GO:0016874|GO:0031406|GO:0046872		EC:6.4.1.1		December 2011 (Mouse Genome Sequencing Consortium and NCBI 38)		97520		Fatty_Acid_Synthesis // GenMAPP///Glycolysis_and_Gluconeogenesis // GenMAPP///Krebs-TCA_Cycle // GenMAPP	NP_001156418///NP_032823	NM_001162946///NM_008797	AFFX-PyruCarbMur/L09192_MB	Affymetrix Proprietary Database	Control sequence	Q05920///Q3T9S7///Q3TCQ3///Q3UFS6///Q62043///Q8BP54	M. musculus /GEN=pyruvate carboxylase /DB_XREF=gb:L09192.1 /DEF=Mus musculus pyruvate carboxylase mRNA, complete cds.	AFFX-PyruCarbMur/L09192_MB // M. musculus /GEN=pyruvate carboxylase /DB_XREF=gb:L09192.1 /DEF=Mus musculus pyruvate carboxylase mRNA, complete cds. // affx // --- // ---///AFFX-PyruCarbMur/L09192_MB // --- // unknown // --- // ---///L09192 // L09192 Mus musculus pyruvate carboxylase mRNA, complete cds (_5, _MA, MB, _3 represent transcript regions 5 prime, MiddleA, MiddleB, and 3 prime respectivel…	AFFX-PyruCarbMur/L09192_MB		Mm.1845
1437481_at	22.1891	69.4532	0	1.49022	1.49022	2.80931	P	P	Trmt61b	tRNA methyltransferase 61B	68789					chr17:71588514-71588986 (-) // 95.55 // qE1.3		ENSMUSG00000085492	December 2011 (Mouse Genome Sequencing Consortium and NCBI 38)		1916039				NR_015549///NR_027952///NR_027953	AV032349	GenBank	Consensus sequence		gb:AV032349 /DB_XREF=gi:4831897 /DB_XREF=AV032349 /CLONE=1500035A04 /FEA=EST /CNT=24 /TID=Mm.75202.2 /TIER=Stack /STK=17 /UG=Mm.75202 /LL=70891 /UG_GENE=4921517J08Rik /UG_TITLE=RIKEN cDNA 4921517J08 gene	AK004173 // Mus musculus 18-day embryo whole body cDNA, RIKEN full-length enriched library, clone:1110039F03 product:unclassifiable, full insert sequence. // gb // 10 // ---///ENSMUST00000143828 // ensembl_havana_lincrna:lincRNA chromosome:GRCm38:17:71588557:71598253:-1 gene:ENSMUSG00000085492 gene_biotype:lincRNA transcript_biotype:processed_transcript // ensembl // 11 // ---///n297316 // accn=A…	Mm.75202.2		Mm.75202	Mm.75202
1441905_x_at	7.40086	23.0935	0	1.48575	1.48575	2.80062	P	P	Snrpn///Snurf	small nuclear ribonucleoprotein N///SNRPN upstream reading frame	20646///84704	0009725 // response to hormone stimulus // inferred from electronic annotation	0005634 // nucleus // traceable author statement///0005634 // nucleus // inferred from direct assay///0005685 // U1 snRNP // not recorded///0005686 // U2 snRNP // not recorded///0030529 // ribonucleoprotein complex // inferred from electronic annotation	0003723 // RNA binding // inferred from electronic annotation///0005515 // protein binding // inferred from electronic annotation	GO:0009725|GO:0005634|GO:0005634|GO:0005685|GO:0005686|GO:0030529|GO:0003723|GO:0005515	chr7:59982501-59982776 (-) // 42.18 // qB5		ENSMUSG00000000948	December 2011 (Mouse Genome Sequencing Consortium and NCBI 38)	IPR001163 // Ribonucleoprotein LSM domain // 2.0E-22	98347			NP_001076430///NP_001076431///NP_038698///NP_149409	NM_001082961///NM_001082962///NM_013670///NM_033174	BB264453	GenBank	Consensus sequence	Q3UN87///P63163///Q9WU12	gb:BB264453 /DB_XREF=gi:8960909 /DB_XREF=BB264453 /CLONE=A830015E01 /FEA=EST /CNT=4 /TID=Mm.117170.1 /TIER=ConsEnd /STK=4 /UG=Mm.117170 /UG_TITLE=ESTs	AK144386 // Mus musculus 13 days embryo spinal cord cDNA, RIKEN full-length enriched library, clone:G630051A13 product:small nuclear ribonucleoprotein N, full insert sequence. // gb // 11 // ---///ENSMUST00000059305 // cdna:known chromosome:GRCm38:7:59982495:60005111:-1 gene:ENSMUSG00000000948 gene_biotype:protein_coding transcript_biotype:protein_coding // ensembl // 11 // ---///ENSMUST000000984…	Mm.117170.1	full length	Mm.274995///Mm.390698	Mm.117170
1425126_at	25.0668	77.9626	0	1.48103	1.48103	2.79148	P	P	Ncam1	neural cell adhesion molecule 1	17967	0001928 // regulation of exocyst assembly // inferred from mutant phenotype///0007155 // cell adhesion // inferred from electronic annotation///0007166 // cell surface receptor signaling pathway // inferred from direct assay///0007568 // aging // not recorded///0007611 // learning or memory // not recorded///0010288 // response to lead ion // not recorded///0014076 // response to fluoxetine // no…	0005886 // plasma membrane // inferred from electronic annotation///0009897 // external side of plasma membrane // inferred from direct assay///0009897 // external side of plasma membrane // not recorded///0009986 // cell surface // not recorded///0016020 // membrane // inferred from electronic annotation///0016021 // integral to membrane // inferred from electronic annotation///0030424 // axon /…	0005515 // protein binding // inferred from physical interaction///0008201 // heparin binding // inferred from electronic annotation///0019902 // phosphatase binding // not recorded///0030275 // LRR domain binding // not recorded	GO:0001928|GO:0007155|GO:0007166|GO:0007568|GO:0007611|GO:0010288|GO:0014076|GO:0021794|GO:0031175|GO:0033555|GO:0034109|GO:0042220|GO:0048666|GO:0050850|GO:0051930|GO:0060045|GO:0060548|GO:0005886|GO:0009897|GO:0009897|GO:0009986|GO:0016020|GO:0016021|GO:0030424|GO:0030426|GO:0031225|GO:0043025|GO:0043025|GO:0005515|GO:0008201|GO:0019902|GO:0030275	chr9:49531276-49798758 (-) // 94.98 // qA5.3	EC:2.7.11.1		December 2011 (Mouse Genome Sequencing Consortium and NCBI 38)		97281			NP_001074914///NP_001106675///NP_035005	NM_001081445///NM_001113204///NM_010875	BC011310	GenBank	Consensus sequence	P13595///O08909///Q61947	gb:BC011310.1 /DB_XREF=gi:15030114 /FEA=FLmRNA /CNT=15 /TID=Mm.4974.2 /TIER=FL /STK=6 /UG=Mm.4974 /LL=17967 /UG_GENE=Ncam1 /DEF=Mus musculus, clone MGC:12077 IMAGE:3708650, mRNA, complete cds. /PROD=Unknown (protein for MGC:12077) /FL=gb:BC011310.1	AK045258 // Mus musculus 9.5 days embryo parthenogenote cDNA, RIKEN full-length enriched library, clone:B130052F01 product:inferred: neural cell adhesion molecule 1, full insert sequence. // gb // 10 // ---///BC011310 // Mus musculus neural cell adhesion molecule 1, mRNA (cDNA clone MGC:12077 IMAGE:3708650), complete cds. // gb // 11 // ---///n277881 // accn=AK045258 class=mRNAlike lncRNA name=Mo…	Mm.4974.2	full length	Mm.4974	Mm.4974
1451229_at	153.383	476.057	0	1.47802	1.47802	2.78567	P	P	Hdac11	histone deacetylase 11	232232	0006351 // transcription, DNA-dependent // inferred from electronic annotation///0006355 // regulation of transcription, DNA-dependent // inferred from electronic annotation///0014003 // oligodendrocyte development // not recorded///0016568 // chromatin modification // traceable author statement///0016575 // histone deacetylation // not recorded///0070932 // histone H3 deacetylation // inferred f…	0000118 // histone deacetylase complex // not recorded///0000118 // histone deacetylase complex // traceable author statement///0005634 // nucleus // not recorded///0005634 // nucleus // traceable author statement///0005737 // cytoplasm // traceable author statement///0005886 // plasma membrane // not recorded	0004407 // histone deacetylase activity // not recorded///0004407 // histone deacetylase activity // traceable author statement///0005515 // protein binding // inferred from physical interaction///0008134 // transcription factor binding // traceable author statement///0016787 // hydrolase activity // inferred from electronic annotation///0031078 // histone deacetylase activity (H3-K14 specific) /…	GO:0006351|GO:0006355|GO:0014003|GO:0016568|GO:0016575|GO:0070932|GO:0070933|GO:0000118|GO:0000118|GO:0005634|GO:0005634|GO:0005737|GO:0005886|GO:0004407|GO:0004407|GO:0005515|GO:0008134|GO:0016787|GO:0031078|GO:0032041|GO:0032129|GO:0034739|GO:0046969|GO:0046970|GO:0097372	chr6:91157163-91174692 (+) // 97.36 // qD1	EC:3.5.1.98	ENSMUSG00000034245	December 2011 (Mouse Genome Sequencing Consortium and NCBI 38)	IPR023801 // Histone deacetylase domain // 2.6E-64	2385252			NP_659168	NM_144919	BC016208	GenBank	Consensus sequence	Q91WA3///Q543U1	gb:BC016208.1 /DB_XREF=gi:16740658 /FEA=FLmRNA /CNT=96 /TID=Mm.206218.1 /TIER=FL+Stack /STK=55 /UG=Mm.206218 /DEF=Mus musculus, Similar to hypothetical protein FLJ22237, clone MGC:27683 IMAGE:4913322, mRNA, complete cds. /PROD=Similar to hypothetical protein FLJ22237 /FL=gb:BC016208.1	BC016208 // Mus musculus histone deacetylase 11, mRNA (cDNA clone MGC:27683 IMAGE:4913322), complete cds. // gb // 11 // ---///ENSMUST00000041736 // cdna:known chromosome:GRCm38:6:91156665:91174692:1 gene:ENSMUSG00000034245 gene_biotype:protein_coding transcript_biotype:protein_coding // ensembl // 11 // ---///NM_144919 // Mus musculus histone deacetylase 11 (Hdac11), mRNA. // refseq // 11 // ---	Mm.206218.1	full length	Mm.206218	Mm.206218
1455931_at	183.688	568.356	0	1.47356	1.47356	2.77707	P	P	Chrna3	cholinergic receptor, nicotinic, alpha polypeptide 3	110834	0006810 // transport // inferred from electronic annotation///0006811 // ion transport // inferred from electronic annotation///0006812 // cation transport // inferred from mutant phenotype///0006937 // regulation of muscle contraction // inferred from mutant phenotype///0006940 // regulation of smooth muscle contraction // inferred from mutant phenotype///0007165 // signal transduction // not re…	0005886 // plasma membrane // inferred from electronic annotation///0005892 // acetylcholine-gated channel complex // inferred from physical interaction///0005892 // acetylcholine-gated channel complex // not recorded///0014069 // postsynaptic density // not recorded///0016020 // membrane // not recorded///0016021 // integral to membrane // inferred from electronic annotation///0030054 // cell ju…	0004889 // acetylcholine-activated cation-selective channel activity // inferred from mutant phenotype///0004889 // acetylcholine-activated cation-selective channel activity // not recorded///0005216 // ion channel activity // inferred from electronic annotation///0005230 // extracellular ligand-gated ion channel activity // inferred from electronic annotation///0005515 // protein binding // infe…	GO:0006810|GO:0006811|GO:0006812|GO:0006937|GO:0006940|GO:0007165|GO:0007171|GO:0007271|GO:0007399|GO:0007507|GO:0007626|GO:0010035|GO:0014056|GO:0034220|GO:0035095|GO:0035095|GO:0042391|GO:0042493|GO:0048814|GO:0051291|GO:0060079|GO:0060084|GO:0060084|GO:0005886|GO:0005892|GO:0005892|GO:0014069|GO:0016020|GO:0016021|GO:0030054|GO:0030425|GO:0043025|GO:0045202|GO:0045211|GO:0004889|GO:0004889|GO:…	chr9:55011340-55012474 (-) // 64.26 // qB		ENSMUSG00000032303	December 2011 (Mouse Genome Sequencing Consortium and NCBI 38)	IPR006029 // Neurotransmitter-gated ion-channel transmembrane domain // 1.0E-87///IPR006202 // Neurotransmitter-gated ion-channel ligand-binding // 2.5E-76	87887			NP_660111	NM_145129	BB460687	GenBank	Consensus sequence	Q8R4G9///Q0VBK4///Q8VI11///Q8VHH6	gb:BB460687 /DB_XREF=gi:16426561 /DB_XREF=BB460687 /CLONE=D130068A06 /FEA=EST /CNT=40 /TID=Mm.205308.2 /TIER=Stack /STK=24 /UG=Mm.205308 /UG_TITLE=Mus musculus neuronal nicotinic acetylcholine receptor alpha 3 subunit (Chrna3) mRNA, complete cds	AK041217 // Mus musculus adult male aorta and vein cDNA, RIKEN full-length enriched library, clone:A530092D02 product:nicotinic acetylcholine receptor alpha-3 chain, neuronal (fragment) homolog [Gallus gallus], full insert sequence. // gb // 11 // ---///AK051730 // Mus musculus 12 days embryo spinal ganglion cDNA, RIKEN full-length enriched library, clone:D130068A06 product:NEURONAL NICOTINIC ACE…	Mm.205308.2	full length	Mm.63569	Mm.205308
1446119_at	37.071	114.402	0	1.46977	1.46977	2.76978	P	P	Gm17733	predicted gene, 17733	100503783					chr6:115127599-115128307 (-) // 79.74 // qE3		ENSMUSG00000097486	December 2011 (Mouse Genome Sequencing Consortium and NCBI 38)						XR_105011///XR_107813	BB176004	GenBank	Consensus sequence		gb:BB176004 /DB_XREF=gi:16269720 /DB_XREF=BB176004 /CLONE=A230059N19 /FEA=EST /CNT=2 /TID=Mm.102390.1 /TIER=ConsEnd /STK=2 /UG=Mm.102390 /UG_TITLE=ESTs	AK038749 // Mus musculus adult male hypothalamus cDNA, RIKEN full-length enriched library, clone:A230059N19 product:unclassifiable, full insert sequence. // gb // 9 // ---///ENSMUST00000181883 // ensembl_lincrna:lincRNA chromosome:GRCm38:6:115127602:115134772:-1 gene:ENSMUSG00000097486 gene_biotype:lincRNA transcript_biotype:lincRNA // ensembl // 9 // ---///n283066 // accn=AK038749 class=mRNAlike…	Mm.102390.1		Mm.102390	Mm.102390
AFFX-MUR_b2_at	432.186	1330.08	0	1.46581	1.46581	2.76219	P	P											December 2011 (Mouse Genome Sequencing Consortium and NCBI 38)							AFFX-MUR_b2	Affymetrix Proprietary Database	Control sequence		M. musculus /GEN=b2 /DB_XREF=gb:X63136.1 /DEF=M.musculus DNA for intragenic sequence including B2 element (pMm2K).	AFFX-MUR_b2 // M. musculus /GEN=b2 /DB_XREF=gb:X63136.1 /DEF=M.musculus DNA for intragenic sequence including B2 element (pMm2K). // affx // --- // ---///AFFX-MUR_b2 // --- // unknown // --- // ---///X63136 // Mus musculus /REF=X63136 /DEF=M.musculus DNA for intragenic sequence including B2 element /LEN=196 // gb // --- // ---///X63136 // X63136 M.musculus DNA for intragenic sequence including B2…	AFFX-MUR_b2
1416390_at	55.8126	171.318	0	1.46204	1.46204	2.75497	P	P	Rcbtb2	regulator of chromosome condensation (RCC1) and BTB (POZ) domain containing protein 2	105670		0001669 // acrosomal vesicle // inferred from direct assay	0005515 // protein binding // inferred from electronic annotation	GO:0001669|GO:0005515	chr14:73138768-73184218 (+) // 89.24 // qD3		ENSMUSG00000022106	December 2011 (Mouse Genome Sequencing Consortium and NCBI 38)	IPR000408 // Regulator of chromosome condensation, RCC1 // 5.6E-18///IPR000408 // Regulator of chromosome condensation, RCC1 // 7.5E-16///IPR000408 // Regulator of chromosome condensation, RCC1 // 3.2E-19///IPR000408 // Regulator of chromosome condensation, RCC1 // 4.1E-17///IPR000408 // Regulator of chromosome condensation, RCC1 // 5.3E-18///IPR000408 // Regulator of chromosome condensation, RCC…	1917200			NP_001164165///NP_598844	NM_001170694///NM_134083///NR_033185	NM_134083	GenBank	Consensus sequence	Q99LJ7///G1EE51///E9PY30///E9PZR2///E9Q213///E9Q3W8///E9Q7J4///E9QA48///E9QAL7	gb:AW551470 /DB_XREF=gi:7196898 /DB_XREF=L0079D03-3 /CLONE=L0079D03 /FEA=FLmRNA /CNT=131 /TID=Mm.33954.1 /TIER=Stack /STK=19 /UG=Mm.33954 /LL=105670 /UG_GENE=AW240694 /UG_TITLE=expressed sequence AW240694 /FL=gb:BC003224.1 gb:NM_134083.1	AK147784 // Mus musculus melanocyte cDNA, RIKEN full-length enriched library, clone:G270036N16 product:chromosome condensation 1-like, full insert sequence. // gb // 11 // ---///AK160881 // Mus musculus 12 days embryo embryonic body below diaphragm region cDNA, RIKEN full-length enriched library, clone:3732406M13 product:chromosome condensation 1-like, full insert sequence. // gb // 11 // ---///E…	Mm.33954.1	est///full length	Mm.280068///Mm.482968	Mm.33954
1434715_at	11.6232	35.6678	0	1.46164	1.46164	2.75421	P	P	1600014C10Rik	RIKEN cDNA 1600014C10 gene	72244		0005739 // mitochondrion // inferred from electronic annotation///0016020 // membrane // inferred from electronic annotation///0016021 // integral to membrane // inferred from electronic annotation///0031966 // mitochondrial membrane // inferred from electronic annotation		GO:0005739|GO:0016020|GO:0016021|GO:0031966	chr7:38196927-38197563 (+) // 71.03 // qB3		ENSMUSG00000054676	December 2011 (Mouse Genome Sequencing Consortium and NCBI 38)		1919494			NP_001078854///NP_082442	NM_001085385///NM_028166	AV341544	GenBank	Consensus sequence	Q8WUR0	gb:AV341544 /DB_XREF=gi:16396952 /DB_XREF=AV341544 /CLONE=6430522I20 /FEA=EST /CNT=33 /TID=Mm.100145.1 /TIER=Stack /STK=26 /UG=Mm.100145 /UG_TITLE=ESTs	BC085480 // Mus musculus RIKEN cDNA 1600014C10 gene, mRNA (cDNA clone MGC:101969 IMAGE:6401538), complete cds. // gb // 10 // ---///ENSMUST00000067854 // cdna:known chromosome:GRCm38:7:38183787:38197563:1 gene:ENSMUSG00000054676 gene_biotype:protein_coding transcript_biotype:protein_coding // ensembl // 10 // ---///ENSMUST00000165308 // cdna:known chromosome:GRCm38:7:38183217:38197563:1 gene:ENSM…	Mm.100145.1	est///full length	Mm.187554///Mm.475013	Mm.100145
1415897_a_at	15.0993	46.2447	0	1.45883	1.45883	2.74886	P	P	Mgst1	microsomal glutathione S-transferase 1	56615	0006749 // glutathione metabolic process // inferred from direct assay///0010243 // response to organic nitrogen // not recorded///0032496 // response to lipopolysaccharide // not recorded///0033327 // Leydig cell differentiation // inferred from electronic annotation///0042493 // response to drug // not recorded///0055114 // oxidation-reduction process // not recorded///0070207 // protein homotr…	0005634 // nucleus // not recorded///0005739 // mitochondrion // inferred from direct assay///0005739 // mitochondrion // not recorded///0005741 // mitochondrial outer membrane // inferred from electronic annotation///0005743 // mitochondrial inner membrane // inferred from direct assay///0005778 // peroxisomal membrane // not recorded///0005783 // endoplasmic reticulum // not recorded///0005789 …	0004364 // glutathione transferase activity // inferred from direct assay///0004364 // glutathione transferase activity // not recorded///0004602 // glutathione peroxidase activity // not recorded///0005515 // protein binding // inferred from electronic annotation///0016740 // transferase activity // inferred from electronic annotation///0042802 // identical protein binding // not recorded///0042…	GO:0006749|GO:0010243|GO:0032496|GO:0033327|GO:0042493|GO:0055114|GO:0070207|GO:0071449|GO:0005634|GO:0005739|GO:0005739|GO:0005741|GO:0005743|GO:0005778|GO:0005783|GO:0005789|GO:0016020|GO:0016021|GO:0043231|GO:0045177|GO:0004364|GO:0004364|GO:0004602|GO:0005515|GO:0016740|GO:0042802|GO:0042803|GO:0043295	chr6:138140315-138157279 (+) // 84.91 // qG1	EC:2.5.1.18	ENSMUSG00000008540	December 2011 (Mouse Genome Sequencing Consortium and NCBI 38)	IPR001129 // Membrane-associated, eicosanoid/glutathione metabolism (MAPEG) protein // 1.2E-26///IPR001129 // Membrane-associated, eicosanoid/glutathione metabolism (MAPEG) protein // 4.3E-26	1913850			NP_064330	NM_019946	BI150149	GenBank	Consensus sequence	Q91VS7///E9QJW0///D3YU60///Q53ZD4	gb:BC009155.1 /DB_XREF=gi:14318724 /FEA=FLmRNA /CNT=448 /TID=Mm.14796.1 /TIER=FL+Stack /STK=177 /UG=Mm.14796 /LL=56615 /UG_GENE=Mgst1 /DEF=Mus musculus, RIKEN cDNA 1500002K10 gene, clone MGC:6549 IMAGE:2655738, mRNA, complete cds. /PROD=RIKEN cDNA 1500002K10 gene /FL=gb:NM_019946.1 gb:BC009155.1 gb:AF159050.1	AK002800 // Mus musculus adult male kidney cDNA, RIKEN full-length enriched library, clone:0610038I09 product:microsomal glutathione S-transferase 1, full insert sequence. // gb // 10 // ---///AK005122 // Mus musculus adult male cerebellum cDNA, RIKEN full-length enriched library, clone:1500002K10 product:microsomal glutathione S-transferase 1, full insert sequence. // gb // 11 // ---///BC009155 …	Mm.14796.1	est///full length	Mm.14796///Mm.426978	Mm.14796
1425279_at	51.6166	157.817	0	1.45638	1.45638	2.74418	P	P	Pdik1l	PDLIM1 interacting kinase 1 like	230809	0006468 // protein phosphorylation // inferred from electronic annotation///0016310 // phosphorylation // inferred from electronic annotation	0005634 // nucleus // inferred from electronic annotation	0000166 // nucleotide binding // inferred from electronic annotation///0004672 // protein kinase activity // inferred from electronic annotation///0004674 // protein serine/threonine kinase activity // inferred from electronic annotation///0004713 // protein tyrosine kinase activity // inferred from electronic annotation///0005524 // ATP binding // inferred from electronic annotation///0016301 //…	GO:0006468|GO:0016310|GO:0005634|GO:0000166|GO:0004672|GO:0004674|GO:0004713|GO:0005524|GO:0016301|GO:0016740|GO:0016772	chr4:134276030-134287895 (-) // 92.26 // qD3	EC:2.7.11.1	ENSMUSG00000050890	December 2011 (Mouse Genome Sequencing Consortium and NCBI 38)	IPR000719 // Protein kinase, catalytic domain // 1.1E-54///IPR000719 // Protein kinase, catalytic domain // 2.2E-54///IPR001245 // Serine-threonine/tyrosine-protein kinase catalytic domain // 4.8E-11///IPR001245 // Serine-threonine/tyrosine-protein kinase catalytic domain // 9.3E-27///IPR001245 // Serine-threonine/tyrosine-protein kinase catalytic domain // 7.0E-11///IPR001245 // Serine-threonine…	2385213			NP_001157266///NP_666268	NM_001163794///NM_146156	AA739402	GenBank	Consensus sequence	Q8QZR7///A2A9L3///Q3TS08	gb:BC027088.1 /DB_XREF=gi:20073282 /FEA=FLmRNA /CNT=29 /TID=Mm.22778.1 /TIER=FL /STK=3 /UG=Mm.22778 /DEF=Mus musculus, similar to Cell division control protein 2 homolog (P34 protein kinase), clone MGC:36635 IMAGE:5358000, mRNA, complete cds. /PROD=similar to Cell division control protein 2homolog (P34 protein kinase) /FL=gb:BC027088.1	AK139413 // Mus musculus 10 days neonate cortex cDNA, RIKEN full-length enriched library, clone:A830054C09 product:Similar to cell division control protein 2 homolog (P34 protein kinase), full insert sequence. // gb // 11 // ---///AK141823 // Mus musculus 12 days embryo spinal ganglion cDNA, RIKEN full-length enriched library, clone:D130012P03 product:Similar to cell division control protein 2 ho…	Mm.22778.1	est///full length	Mm.22778///Mm.398734	Mm.22778
1426204_a_at	5.58748	16.9759	0	1.44725	1.44725	2.72687	M	P	Oprl1	opioid receptor-like 1	18389	0007165 // signal transduction // inferred from electronic annotation///0007186 // G-protein coupled receptor signaling pathway // inferred from electronic annotation///0007204 // elevation of cytosolic calcium ion concentration // not recorded///0038003 // opioid receptor signaling pathway // inferred from electronic annotation	0005886 // plasma membrane // inferred from electronic annotation///0016020 // membrane // inferred from electronic annotation///0016021 // integral to membrane // inferred from electronic annotation	0001626 // nociceptin receptor activity // inferred from electronic annotation///0004871 // signal transducer activity // inferred from electronic annotation///0004930 // G-protein coupled receptor activity // not recorded///0004985 // opioid receptor activity // inferred from electronic annotation	GO:0007165|GO:0007186|GO:0007204|GO:0038003|GO:0005886|GO:0016020|GO:0016021|GO:0001626|GO:0004871|GO:0004930|GO:0004985	chr2:181714964-181720986 (+) // 98.93 // qH4		ENSMUSG00000027584	December 2011 (Mouse Genome Sequencing Consortium and NCBI 38)	IPR000276 // G protein-coupled receptor, rhodopsin-like // 7.2E-69///IPR000276 // G protein-coupled receptor, rhodopsin-like // 3.3E-65///IPR019424 // 7TM GPCR, olfactory receptor/chemoreceptor Srsx // 1.7E-17///IPR019424 // 7TM GPCR, olfactory receptor/chemoreceptor Srsx // 1.8E-13///IPR019426 // 7TM GPCR, serpentine receptor class v (Srv) // 1.5E-13///IPR019426 // 7TM GPCR, serpentine receptor …	97440		GPCRDB_Class_A_Rhodopsin-like // GenMAPP///GPCRDB_Other // GenMAPP///Peptide_GPCRs // GenMAPP	NP_001239494///NP_035142	NM_001252565///NM_011012///NR_045540///NR_045541///NR_045542	AF043276	GenBank	Consensus sequence	Q542U1///P35377///Q80WU7///B0R0C0	gb:AF043276.1 /DB_XREF=gi:3769423 /FEA=FLmRNA /CNT=212 /TID=Mm.2991.5 /TIER=FL+Stack /STK=195 /UG=Mm.2991 /LL=18389 /UG_GENE=Oprl /DEF=Mus musculus kappa3 related opioid receptor isoform A mRNA, complete cds. /PROD=kappa3 related opioid receptor isoform A /FL=gb:AF043276.1 gb:U09421.1	AF043276 // Mus musculus kappa3 related opioid receptor isoform A mRNA, complete cds. // gb // 11 // ---///AF043278 // Mus musculus kappa3 related opioid receptor isoform C mRNA, complete cds. // gb // 11 // ---///AK031926 // Mus musculus adult male medulla oblongata cDNA, RIKEN full-length enriched library, clone:6330500C19 product:opioid receptor-like, full insert sequence. // gb // 11 // ---//…	Mm.2991.5	est///full length	Mm.285075///Mm.414251///Mm.490099	Mm.2991
1448747_at	23.1771	70.3884	0	1.44666	1.44666	2.72577	P	P	Fbxo32	F-box protein 32	67731	0014889 // muscle atrophy // not recorded///0014894 // response to denervation involved in regulation of muscle adaptation // inferred from direct assay///0016567 // protein ubiquitination // inferred from electronic annotation	0005634 // nucleus // inferred from direct assay///0005634 // nucleus // inferred from sequence or structural similarity///0005737 // cytoplasm // inferred from electronic annotation///0030018 // Z disc // inferred from direct assay	0005515 // protein binding // inferred from physical interaction	GO:0014889|GO:0014894|GO:0016567|GO:0005634|GO:0005634|GO:0005737|GO:0030018|GO:0005515	chr15:58180074-58214926 (-) // 98.65 // qD1		ENSMUSG00000022358	December 2011 (Mouse Genome Sequencing Consortium and NCBI 38)		1914981			NP_080622	NM_026346	AF441120	GenBank	Consensus sequence	Q9CPU7	gb:AF441120.1 /DB_XREF=gi:17940317 /GEN=Atrogin1 /FEA=FLmRNA /CNT=90 /TID=Mm.40466.1 /TIER=FL+Stack /STK=14 /UG=Mm.40466 /LL=67731 /DEF=Mus musculus ATROGIN1 (Atrogin1) mRNA, complete cds. /PROD=ATROGIN1 /FL=gb:AF441120.1 gb:NM_026346.1 gb:BC027211.1	AF441120 // Mus musculus ATROGIN1 (Atrogin1) mRNA, complete cds. // gb // 11 // ---///AK014612 // Mus musculus 0 day neonate skin cDNA, RIKEN full-length enriched library, clone:4633401I05 product:f-box only protein 32, full insert sequence. // gb // 11 // ---///AK014793 // Mus musculus 0 day neonate head cDNA, RIKEN full-length enriched library, clone:4833442G10 product:f-box only protein 32, fu…	Mm.40466.1	est///full length	Mm.25683///Mm.410042	Mm.40466
1450032_at	12.7783	38.7999	0	1.44638	1.44638	2.72523	M	P	Slco2a1	solute carrier organic anion transporter family, member 2a1	24059	0006810 // transport // inferred from electronic annotation///0015732 // prostaglandin transport // inferred from direct assay///0055085 // transmembrane transport // inferred from direct assay	0005886 // plasma membrane // inferred from electronic annotation///0005887 // integral to plasma membrane // inferred by curator///0016020 // membrane // inferred from electronic annotation///0016021 // integral to membrane // inferred from electronic annotation	0005215 // transporter activity // inferred from electronic annotation///0015132 // prostaglandin transmembrane transporter activity // inferred from direct assay	GO:0006810|GO:0015732|GO:0055085|GO:0005886|GO:0005887|GO:0016020|GO:0016021|GO:0005215|GO:0015132	chr9:103008433-103088601 (+) // 92.44 // qF1		ENSMUSG00000032548	December 2011 (Mouse Genome Sequencing Consortium and NCBI 38)	IPR004156 // Organic anion transporter polypeptide OATP // 1.0E-200///IPR011701 // Major facilitator superfamily // 2.5E-24	1346021			NP_201571	NM_033314	NM_033314	GenBank	Consensus sequence	Q9CQU9///Q3TED0///Q9EPT5	gb:NM_033314.1 /DB_XREF=gi:15217192 /GEN=Slc21a2 /FEA=FLmRNA /CNT=106 /TID=Mm.23996.1 /TIER=FL /STK=2 /UG=Mm.23996 /LL=24059 /DEF=Mus musculus solute carrier family 21 (prostaglandin transporter), member 2 (Slc21a2), mRNA. /PROD=solute carrier family 21 (prostaglandintransporter), member 2 /FL=gb:AF323958.1 gb:NM_026537.1 gb:NM_033314.1	AF323958 // Mus musculus prostaglandin transporter PGT mRNA, complete cds. // gb // 11 // ---///AK004616 // Mus musculus adult male lung cDNA, RIKEN full-length enriched library, clone:1200006J22 product:solute carrier family 21 (prostaglandin transporter), member 2, full insert sequence. // gb // 11 // ---///AK009434 // Mus musculus adult male tongue cDNA, RIKEN full-length enriched library, clo…	Mm.23996.1	est///full length	Mm.207106///Mm.405285	Mm.23996
1439821_at	17.9337	54.2613	0	1.44128	1.44128	2.71562	P	P	Lrp2bp	Lrp2 binding protein	67620		0005737 // cytoplasm // not recorded	0005515 // protein binding // inferred from physical interaction	GO:0005737|GO:0005515	chr8:46028754-46029476 (+) // 44.34 // qB1.1		ENSMUSG00000031637	December 2011 (Mouse Genome Sequencing Consortium and NCBI 38)	IPR006597 // Sel1-like // 5.2E-7///IPR006597 // Sel1-like // 8.6E-11///IPR006597 // Sel1-like // 0.0016///IPR006597 // Sel1-like // 5.1E-10///IPR006597 // Sel1-like // 3.8E-7///IPR013105 // Tetratricopeptide TPR2 // 9.8E-9	1914870			NP_080554	NM_026278	BB075157	GenBank	Consensus sequence	Q9D4C6	gb:BB075157 /DB_XREF=gi:16260267 /DB_XREF=BB075157 /CLONE=9330102C18 /FEA=EST /CNT=9 /TID=Mm.115430.1 /TIER=ConsEnd /STK=6 /UG=Mm.115430 /UG_TITLE=ESTs	AK137605 // Mus musculus adult male bone cDNA, RIKEN full-length enriched library, clone:9830165K17 product:hypothetical Sel1-like repeat containing protein, full insert sequence. // gb // 11 // ---///ENSMUST00000110381 // cdna:known chromosome:GRCm38:8:46010602:46029477:1 gene:ENSMUSG00000031637 gene_biotype:protein_coding transcript_biotype:protein_coding // ensembl // 11 // ---///ENSMUST000001…	Mm.115430.1	full length	Mm.383914	Mm.115430
1442098_at	17.3927	52.3471	0	1.43365	1.43365	2.7013	P	P	AU022434	expressed sequence AU022434	106337					chr16:11758342-11759094 (+) // 97.79 // qA1			December 2011 (Mouse Genome Sequencing Consortium and NCBI 38)		2146564					BG068260	GenBank	Consensus sequence		gb:BG068260 /DB_XREF=gi:12550829 /DB_XREF=H3063E03-3 /CLONE=H3063E03 /FEA=EST /CNT=6 /TID=Mm.11846.1 /TIER=ConsEnd /STK=3 /UG=Mm.11846 /LL=106337 /UG_GENE=AU022434 /UG_TITLE=expressed sequence AU022434	AU022434 // AU022434 Mus musculus cDNA, 3' end /clone=J0414D03 /clone_end=3' /gb=AU022434 /gi=3387409 /ug=Mm.11846 /len=363 // gb // --- // ---///AU022434 // /DB_XREF=AU022434 /CLONE=J0414D03 // gb // --- // ---///BG068260 // /DB_XREF=H3063E03-3 /CLONE=H3063E03 // gb // --- // ---	Mm.11846.1	est	Mm.192893	Mm.11846
1453770_at	106.941	319.685	0	1.42386	1.42386	2.68303	P	P	Cpa4	carboxypeptidase A4	71791	0006508 // proteolysis // inferred from electronic annotation	0005576 // extracellular region // inferred from electronic annotation	0004180 // carboxypeptidase activity // inferred from electronic annotation///0004181 // metallocarboxypeptidase activity // inferred from electronic annotation///0008233 // peptidase activity // inferred from electronic annotation///0008237 // metallopeptidase activity // inferred from electronic annotation///0008270 // zinc ion binding // inferred from electronic annotation///0016787 // hydrola…	GO:0006508|GO:0005576|GO:0004180|GO:0004181|GO:0008233|GO:0008237|GO:0008270|GO:0016787|GO:0046872	chr6:30590789-30592418 (+) // 80.11 // qA3.3		ENSMUSG00000039070	December 2011 (Mouse Genome Sequencing Consortium and NCBI 38)	IPR000834 // Peptidase M14, carboxypeptidase A // 2.4E-88///IPR003146 // Proteinase inhibitor, carboxypeptidase propeptide // 6.6E-23	1919041			NP_082202	NM_027926	AV294399	GenBank	Consensus sequence	Q6P8K8	gb:AV294399 /DB_XREF=gi:16392612 /DB_XREF=AV294399 /CLONE=5530600K16 /FEA=mRNA /CNT=16 /TID=Mm.105759.1 /TIER=ConsEnd /STK=0 /UG=Mm.105759 /LL=71791 /UG_GENE=1110019K20Rik /UG_TITLE=RIKEN cDNA 1110019K20 gene	AK003823 // Mus musculus 18-day embryo whole body cDNA, RIKEN full-length enriched library, clone:1110019K20 product:carboxypeptidase A4, full insert sequence. // gb // 10 // ---///ENSMUST00000049251 // cdna:known chromosome:GRCm38:6:30568369:30592418:1 gene:ENSMUSG00000039070 gene_biotype:protein_coding transcript_biotype:protein_coding // ensembl // 10 // ---	Mm.105759.1	est///full length	Mm.105759///Mm.402741	Mm.105759
1422955_at	41.7832	124.647	0	1.42087	1.42087	2.67748	P	P	Syt17	synaptotagmin XVII	110058	0006810 // transport // inferred from electronic annotation	0005802 // trans-Golgi network // inferred from direct assay///0008021 // synaptic vesicle // inferred from electronic annotation///0016020 // membrane // inferred from electronic annotation	0005215 // transporter activity // inferred from electronic annotation///0005515 // protein binding // inferred from electronic annotation	GO:0006810|GO:0005802|GO:0008021|GO:0016020|GO:0005215|GO:0005515	chr7:118381825-118443552 (-) // 99.16 // qF1		ENSMUSG00000058420	December 2011 (Mouse Genome Sequencing Consortium and NCBI 38)	IPR000008 // C2 calcium-dependent membrane targeting // 2.4E-22///IPR000008 // C2 calcium-dependent membrane targeting // 1.5E-22	104966			NP_619590	NM_138649	NM_138649	GenBank	Consensus sequence	Q920M7///Q920M6	gb:NM_138649.1 /DB_XREF=gi:20149721 /GEN=Bk-pending /FEA=FLmRNA /CNT=7 /TID=Mm.156558.1 /TIER=FL /STK=1 /UG=Mm.156558 /LL=110058 /DEF=Mus musculus brain and kidney protein (Bk-pending), mRNA. /PROD=brain and kidney protein /FL=gb:NM_138649.1 gb:AB069667.1	AB069667 // Mus musculus B/K mRNA for B/K protein, complete cds, strain:BALB/c. // gb // 11 // ---///AK135098 // Mus musculus adult male olfactory brain cDNA, RIKEN full-length enriched library, clone:6430587F14 product:brain and kidney protein, full insert sequence. // gb // 11 // ---///AK144560 // Mus musculus adult male intestinal mucosa cDNA, RIKEN full-length enriched library, clone:G630097L…	Mm.156558.1	full length	Mm.156558	Mm.156558
1426528_at	89.0483	265.409	0	1.41958	1.41958	2.67508	P	P	Nrp2	neuropilin 2	18187	0001525 // angiogenesis // inferred from electronic annotation///0001755 // neural crest cell migration // inferred from mutant phenotype///0007155 // cell adhesion // inferred from electronic annotation///0007275 // multicellular organismal development // inferred from electronic annotation///0007399 // nervous system development // inferred from electronic annotation///0007411 // axon guidance …	0005886 // plasma membrane // inferred by curator///0016020 // membrane // inferred from electronic annotation///0016021 // integral to membrane // inferred from electronic annotation///0030424 // axon // inferred from direct assay	0005021 // vascular endothelial growth factor-activated receptor activity // inferred from electronic annotation///0005515 // protein binding // inferred from physical interaction///0008201 // heparin binding // inferred from electronic annotation///0017154 // semaphorin receptor activity // inferred from physical interaction///0046872 // metal ion binding // inferred from electronic annotation	GO:0001525|GO:0001755|GO:0007155|GO:0007275|GO:0007399|GO:0007411|GO:0007507|GO:0021675|GO:0030154|GO:0038084|GO:0048846|GO:0050919|GO:0050919|GO:0071526|GO:0071526|GO:0071526|GO:0005886|GO:0016020|GO:0016021|GO:0030424|GO:0005021|GO:0005515|GO:0008201|GO:0017154|GO:0046872	chr1:62703704-62796981 (+) // 85.35 // qC2		ENSMUSG00000025969	December 2011 (Mouse Genome Sequencing Consortium and NCBI 38)	IPR000421 // Coagulation factor 5/8 C-terminal type domain // 2.5E-28///IPR000421 // Coagulation factor 5/8 C-terminal type domain // 1.0E-29///IPR000859 // CUB domain // 3.5E-32///IPR000859 // CUB domain // 2.1E-33///IPR000998 // MAM domain // 4.0E-34///IPR000998 // MAM domain // 4.1E-34///IPR022579 // Neuropilin-1, C-terminal // 3.4E-36///IPR022579 // Neuropilin-1, C-terminal // 3.5E-36	1100492			NP_001070871///NP_001070872///NP_001070873///NP_001070874///NP_001070875///NP_035069	NM_001077403///NM_001077404///NM_001077405///NM_001077406///NM_001077407///NM_010939	BQ176723	GenBank	Consensus sequence	Q3U5I8///O35375///Q8BPZ0///Q3URT2///Q8K2T3///Q8QZY7	gb:BQ176723 /DB_XREF=gi:20352215 /DB_XREF=UI-M-DJ2-bvz-d-11-0-UI.s1 /CLONE=UI-M-DJ2-bvz-d-11-0-UI /FEA=FLmRNA /CNT=44 /TID=Mm.30314.4 /TIER=Stack /STK=34 /UG=Mm.30314 /LL=18187 /UG_GENE=Nrp2 /UG_TITLE=neuropilin 2 /FL=gb:AF022858.1 gb:AF022857.1	AF022857 // Mus musculus neuropilin-2(b0) mRNA, alternatively spliced, complete cds. // gb // 11 // ---///AF022858 // Mus musculus neuropilin-2(b5) mRNA, alternatively spliced, complete cds. // gb // 11 // ---///AK153553 // Mus musculus bone marrow macrophage cDNA, RIKEN full-length enriched library, clone:I830174P12 product:neuropilin 2, full insert sequence. // gb // 11 // ---///ENSMUST00000027…	Mm.30314.4	est///full length	Mm.266341///Mm.401022///Mm.472337	Mm.30314
1431754_at	18.2523	54.2502	0	1.41557	1.41557	2.66766	P	P	Ccdc173	coiled-coil domain containing 173	75051					chr2:69771931-69789529 (-) // 98.35 // qC2		ENSMUSG00000070883	December 2011 (Mouse Genome Sequencing Consortium and NCBI 38)		1923100			NP_001071152	NM_001077684	BE282424	GenBank	Consensus sequence	Q4KKZ3///A0JLY1///B7ZN54	gb:BE282424 /DB_XREF=gi:9157983 /DB_XREF=601102661F1 /CLONE=IMAGE:3494894 /FEA=mRNA /CNT=2 /TID=Mm.195726.1 /TIER=ConsEnd /STK=0 /UG=Mm.195726 /LL=75051 /UG_GENE=4930525K21Rik /UG_TITLE=RIKEN cDNA 4930525K21 gene	AK015894 // Mus musculus adult male testis cDNA, RIKEN full-length enriched library, clone:4930525K21 product:hypothetical protein, full insert sequence. // gb // 11 // ---///BC099565 // Mus musculus RIKEN cDNA 4930578N16 gene, mRNA (cDNA clone IMAGE:30916894), partial cds. // gb // 11 // ---///BC125570 // Mus musculus RIKEN cDNA 4930578N16 gene, mRNA (cDNA clone MGC:159273 IMAGE:40130085), compl…	Mm.195726.1	full length	Mm.195726	Mm.195726
1438060_at	21.6162	64.1929	0	1.41433	1.41433	2.66536	P	P	Npas3	neuronal PAS domain protein 3	27386	0001964 // startle response // inferred from genetic interaction///0006351 // transcription, DNA-dependent // inferred from electronic annotation///0006355 // regulation of transcription, DNA-dependent // inferred from electronic annotation///0007165 // signal transduction // inferred from electronic annotation///0007610 // behavior // inferred from mutant phenotype///0007626 // locomotory behavi…	0005634 // nucleus // inferred from direct assay///0005634 // nucleus // not recorded///0005730 // nucleolus // inferred from sequence or structural similarity///0005737 // cytoplasm // not recorded	0003677 // DNA binding // inferred from electronic annotation///0004871 // signal transducer activity // inferred from electronic annotation///0005515 // protein binding // inferred from physical interaction///0046983 // protein dimerization activity // inferred from electronic annotation	GO:0001964|GO:0006351|GO:0006355|GO:0007165|GO:0007610|GO:0007626|GO:0035176|GO:0042711|GO:0045893|GO:0005634|GO:0005634|GO:0005730|GO:0005737|GO:0003677|GO:0004871|GO:0005515|GO:0046983	chr12:54069717-54071258 (+) // 87.72 // qC1		ENSMUSG00000021010	December 2011 (Mouse Genome Sequencing Consortium and NCBI 38)	IPR013655 // PAS fold-3 // 5.7E-20///IPR013767 // PAS fold // 4.2E-14				NP_038808	NM_013780	AV226749	GenBank	Consensus sequence	F8VQB2///Q9QZQ0///Q0IJ77///Q3TRD6	gb:AV226749 /DB_XREF=gi:16385377 /DB_XREF=AV226749 /CLONE=4022401C23 /FEA=EST /CNT=28 /TID=Mm.133037.1 /TIER=Stack /STK=12 /UG=Mm.133037 /UG_TITLE=ESTs	ENSMUST00000101432 // cdna:known chromosome:GRCm38:12:53248677:54072175:1 gene:ENSMUSG00000021010 gene_biotype:protein_coding transcript_biotype:protein_coding // ensembl // 9 // ---///NM_013780 // Mus musculus neuronal PAS domain protein 3 (Npas3), mRNA. // refseq // 9 // ---	Mm.133037.1	full length	Mm.247044///Mm.466545	Mm.133037
1458518_at	65.0351	192.977	0	1.41316	1.41316	2.6632	P	P	Cpeb2	cytoplasmic polyadenylation element binding protein 2	231207	0006417 // regulation of translation // inferred from electronic annotation///0033125 // negative regulation of GTP catabolic process // inferred from genetic interaction///0045900 // negative regulation of translational elongation // inferred from genetic interaction	0005737 // cytoplasm // inferred from direct assay///0005844 // polysome // inferred from direct assay	0000166 // nucleotide binding // inferred from electronic annotation///0003676 // nucleic acid binding // inferred from electronic annotation///0003723 // RNA binding // inferred from electronic annotation///0005515 // protein binding // inferred from physical interaction///0008187 // poly-pyrimidine tract binding // inferred from direct assay	GO:0006417|GO:0033125|GO:0045900|GO:0005737|GO:0005844|GO:0000166|GO:0003676|GO:0003723|GO:0005515|GO:0008187	chr5:43287335-43288551 (+) // 95.4 // qB3		ENSMUSG00000039782	December 2011 (Mouse Genome Sequencing Consortium and NCBI 38)	IPR000504 // RNA recognition motif domain // 1.5E-11///IPR000504 // RNA recognition motif domain // 3.6E-11///IPR000504 // RNA recognition motif domain // 3.5E-11	2442640			NP_001170850///NP_787951	NM_001177379///NM_175937	BM935843	GenBank	Consensus sequence	E9Q5X2///E9Q969///Q812E0	gb:BM935843 /DB_XREF=gi:19394995 /DB_XREF=UI-M-CG0p-bdk-a-11-0-UI.r1 /CLONE=UI-M-CG0p-bdk-a-11-0-UI /FEA=EST /CNT=5 /TID=Mm.151602.1 /TIER=ConsEnd /STK=2 /UG=Mm.151602 /UG_TITLE=ESTs	AK154330 // Mus musculus NOD-derived CD11c +ve dendritic cells cDNA, RIKEN full-length enriched library, clone:F630021B20 product:unclassifiable, full insert sequence. // gb // 10 // ---///ENSMUST00000114065 // cdna:known chromosome:GRCm38:5:43233956:43289724:1 gene:ENSMUSG00000039782 gene_biotype:protein_coding transcript_biotype:protein_coding // ensembl // 11 // ---///ENSMUST00000166713 // cdn…	Mm.151602.1	est///full length	Mm.398905///Mm.408452///Mm.7233	Mm.151602
1419524_at	82.1015	243.577	0	1.41292	1.41292	2.66276	P	P	Tph1	tryptophan hydroxylase 1	21990	0006950 // response to stress // inferred from electronic annotation///0007623 // circadian rhythm // inferred from electronic annotation///0008152 // metabolic process // inferred from electronic annotation///0009072 // aromatic amino acid family metabolic process // inferred from electronic annotation///0030279 // negative regulation of ossification // not recorded///0035902 // response to immo…	0043005 // neuron projection // not recorded	0004497 // monooxygenase activity // inferred from electronic annotation///0004510 // tryptophan 5-monooxygenase activity // inferred from direct assay///0004510 // tryptophan 5-monooxygenase activity // not recorded///0005506 // iron ion binding // inferred from electronic annotation///0016491 // oxidoreductase activity // inferred from electronic annotation///0016597 // amino acid binding // in…	GO:0006950|GO:0007623|GO:0008152|GO:0009072|GO:0030279|GO:0035902|GO:0042427|GO:0046849|GO:0055114|GO:0055114|GO:0060749|GO:0043005|GO:0004497|GO:0004510|GO:0004510|GO:0005506|GO:0016491|GO:0016597|GO:0016714|GO:0046872	chr7:46647130-46667348 (-) // 97.3 // qB3	EC:1.14.16.4	ENSMUSG00000040046	December 2011 (Mouse Genome Sequencing Consortium and NCBI 38)	IPR002912 // ACT domain // 1.7E-9///IPR019774 // Aromatic amino acid hydroxylase, C-terminal // 7.3E-189	98796		Biogenic_Amine_Synthesis // GenMAPP	NP_001129556///NP_001263301///NP_033440	NM_001136084///NM_001276372///NM_009414	NM_009414	GenBank	Consensus sequence	Q3UK52///P17532///Q3TZH2///Q9JHZ8	gb:NM_009414.1 /DB_XREF=gi:6678410 /GEN=Tph /FEA=FLmRNA /CNT=25 /TID=Mm.4421.1 /TIER=FL+Stack /STK=9 /UG=Mm.4421 /LL=21990 /DEF=Mus musculus tryptophan hydroxylase (Tph), mRNA. /PROD=tryptophan hydroxylase /FL=gb:NM_009414.1 gb:J04758.1	AK146134 // Mus musculus TIB-55 BB88 cDNA, RIKEN full-length enriched library, clone:I730008K11 product:tryptophan hydroxylase 1, full insert sequence. // gb // 11 // ---///AK146171 // Mus musculus TIB-55 BB88 cDNA, RIKEN full-length enriched library, clone:I730028N07 product:tryptophan hydroxylase 1, full insert sequence. // gb // 10 // ---///BC072582 // Mus musculus tryptophan hydroxylase 1, mR…	Mm.4421.1	full length	Mm.248684	Mm.4421
1457170_at	15.1004	44.7449	0	1.41116	1.41116	2.65951	P	P	Lrrc36	leucine rich repeat containing 36	270091					chr8:105457468-105464084 (+) // 99.85 // qD3		ENSMUSG00000054320	December 2011 (Mouse Genome Sequencing Consortium and NCBI 38)		2448585			NP_001028543///NP_001164259///NP_001164260	NM_001033371///NM_001170788///NM_001170789	BB016410	GenBank	Consensus sequence	Q3V0M2///B7ZWL7///F8WI85	gb:BB016410 /DB_XREF=gi:16257457 /DB_XREF=BB016410 /CLONE=4930560D22 /FEA=EST /CNT=5 /TID=Mm.212709.1 /TIER=ConsEnd /STK=5 /UG=Mm.212709 /UG_TITLE=ESTs	BC036564 // Mus musculus leucine rich repeat containing 36, mRNA (cDNA clone IMAGE:3469143), with apparent retained intron. // gb // 11 // ---///BC150957 // Mus musculus leucine rich repeat containing 36, mRNA (cDNA clone MGC:183868 IMAGE:9087868), complete cds. // gb // 11 // ---///BC172120 // Mus musculus leucine rich repeat containing 36, mRNA (cDNA clone MGC:198825 IMAGE:9054406), complete cd…	Mm.212709.1	full length	Mm.212709	Mm.212709
1454880_s_at	67.1188	198.507	0	1.40843	1.40843	2.65448	P	P	Bmf	BCL2 modifying factor	171543	0006915 // apoptotic process // inferred from direct assay///0032464 // positive regulation of protein homooligomerization // inferred from direct assay///0042981 // regulation of apoptotic process // inferred from direct assay///0043276 // anoikis // ---///0090200 // positive regulation of release of cytochrome c from mitochondria // inferred from genetic interaction///2001234 // negative regula…	0001669 // acrosomal vesicle // not recorded///0005737 // cytoplasm // inferred from direct assay///0015629 // actin cytoskeleton // inferred from direct assay///0016459 // myosin complex // inferred from direct assay///0016459 // myosin complex // inferred from physical interaction	0005515 // protein binding // inferred from physical interaction	GO:0006915|GO:0032464|GO:0042981|GO:0043276|GO:0090200|GO:2001234|GO:2001235|GO:0001669|GO:0005737|GO:0015629|GO:0016459|GO:0016459|GO:0005515	chr2:118528758-118531442 (-) // 88.66 // qE5		ENSMUSG00000040093	December 2011 (Mouse Genome Sequencing Consortium and NCBI 38)		2176433			NP_612186	NM_138313	BB212341	GenBank	Consensus sequence	Q91ZE9///Q3TAQ6///A2AV75	gb:BB212341 /DB_XREF=gi:15410054 /DB_XREF=BB212341 /CLONE=A430110F10 /FEA=EST /CNT=64 /TID=Mm.35368.1 /TIER=Stack /STK=38 /UG=Mm.35368 /LL=99353 /UG_GENE=AW260063 /UG_TITLE=expressed sequence AW260063	AK040622 // Mus musculus 0 day neonate thymus cDNA, RIKEN full-length enriched library, clone:A430110F10 product:BCL-2 MODIFYING FACTOR homolog [Mus musculus], full insert sequence. // gb // 11 // ---///AK171688 // Mus musculus activated spleen cDNA, RIKEN full-length enriched library, clone:F830004G02 product:Bcl2 modifying factor, full insert sequence. // gb // 11 // ---///BC079650 // Mus muscu…	Mm.35368.1	full length	Mm.210125	Mm.35368
1440688_at	58.4766	172.634	0	1.40581	1.40581	2.64967	P	P	Arhgap26	Rho GTPase activating protein 26	71302	0007165 // signal transduction // inferred from electronic annotation///0043547 // positive regulation of GTPase activity // inferred from electronic annotation///0046847 // filopodium assembly // inferred from electronic annotation	0005622 // intracellular // inferred from electronic annotation///0005737 // cytoplasm // inferred from electronic annotation///0005856 // cytoskeleton // inferred from electronic annotation///0030054 // cell junction // inferred from electronic annotation	0005096 // GTPase activator activity // inferred from electronic annotation///0005515 // protein binding // inferred from physical interaction///0005543 // phospholipid binding // inferred from electronic annotation///0008093 // cytoskeletal adaptor activity // inferred from electronic annotation///0017124 // SH3 domain binding // inferred from electronic annotation	GO:0007165|GO:0043547|GO:0046847|GO:0005622|GO:0005737|GO:0005856|GO:0030054|GO:0005096|GO:0005515|GO:0005543|GO:0008093|GO:0017124	chr18:39296801-39307372 (+) // 100.0 // qB3		ENSMUSG00000036452	December 2011 (Mouse Genome Sequencing Consortium and NCBI 38)		1918552			NP_780373	NM_175164	BM244666	GenBank	Consensus sequence	B9EJ96///Q3U860///Q3ULQ8///Q3V3R3	gb:BM244666 /DB_XREF=gi:17879936 /DB_XREF=K0714C05-3 /CLONE=K0714C05 /FEA=EST /CNT=5 /TID=Mm.183885.1 /TIER=ConsEnd /STK=5 /UG=Mm.183885 /UG_TITLE=ESTs	AK017029 // Mus musculus adult male testis cDNA, RIKEN full-length enriched library, clone:4933432P15 product:GRAF PROTEIN (FRAGMENT) homolog [Homo sapiens], full insert sequence. // gb // 11 // ---///ENSMUST00000148399 // cdna:known chromosome:GRCm38:18:39291435:39307373:1 gene:ENSMUSG00000036452 gene_biotype:protein_coding transcript_biotype:processed_transcript // ensembl // 11 // ---	Mm.183885.1	est///full length	Mm.244585///Mm.329396///Mm.398146///Mm.443985	Mm.183885
1420580_at	24.6045	72.0946	0	1.39499	1.39499	2.62987	P	P	4930429B21Rik	RIKEN cDNA 4930429B21 gene	67576					chr3:32365488-32367438 (+) // 84.56 // qA3		ENSMUSG00000049507	December 2011 (Mouse Genome Sequencing Consortium and NCBI 38)		1914826				NR_027966	NM_026249	GenBank	Consensus sequence	Q9CQQ1	gb:NM_026249.1 /DB_XREF=gi:13385757 /GEN=4930429B21Rik /FEA=FLmRNA /CNT=8 /TID=Mm.97822.1 /TIER=FL /STK=4 /UG=Mm.97822 /LL=67576 /DEF=Mus musculus RIKEN cDNA 4930429B21 gene (4930429B21Rik), mRNA. /PROD=RIKEN cDNA 4930429B21 /FL=gb:NM_026249.1	AK018559 // Mus musculus adult male colon cDNA, RIKEN full-length enriched library, clone:9030618L18 product:RIKEN cDNA 4930429B21 gene, full insert sequence. // gb // 11 // ---///ENSMUST00000057768 // cdna:known chromosome:GRCm38:3:32365775:32367436:1 gene:ENSMUSG00000049507 gene_biotype:protein_coding transcript_biotype:protein_coding // ensembl // 11 // ---///n414414 // accn=NR_027966 class=ln…	Mm.97822.1		Mm.435324	Mm.97822
1441885_s_at	28.2495	82.5008	0	1.39021	1.39021	2.62117	P	P								chr15:92366692-92366928 (+) // 66.09 // qE3			December 2011 (Mouse Genome Sequencing Consortium and NCBI 38)							BB278809	GenBank	Consensus sequence		gb:BB278809 /DB_XREF=gi:8975831 /DB_XREF=BB278809 /CLONE=A930013K20 /FEA=EST /CNT=4 /TID=Mm.128300.1 /TIER=ConsEnd /STK=4 /UG=Mm.128300 /UG_TITLE=ESTs	BB244620 // /DB_XREF=BB244620 /CLONE=A730003E03 // gb // --- // ---///BB278809 // /DB_XREF=BB278809 /CLONE=A930013K20 // gb // --- // ---///BB303895 // /DB_XREF=BB303895 /CLONE=B230107F23 // gb // --- // ---	Mm.128300.1		Mm.352910	Mm.128300
1422080_at	19.2203	56.0968	0	1.38931	1.38931	2.61954	P	P	Il7	interleukin 7	16196	0002360 // T cell lineage commitment // inferred from mutant phenotype///0006955 // immune response // inferred from electronic annotation///0010468 // regulation of gene expression // inferred from direct assay///0010468 // regulation of gene expression // inferred from mutant phenotype///0030308 // negative regulation of cell growth // inferred from electronic annotation///0030890 // positive r…	0005576 // extracellular region // inferred from electronic annotation///0005615 // extracellular space // inferred from direct assay	0005125 // cytokine activity // inferred from direct assay///0005126 // cytokine receptor binding // inferred from electronic annotation///0005139 // interleukin-7 receptor binding // inferred from electronic annotation///0005515 // protein binding // inferred from electronic annotation///0008083 // growth factor activity // inferred from direct assay	GO:0002360|GO:0006955|GO:0010468|GO:0010468|GO:0030308|GO:0030890|GO:0043066|GO:0043086|GO:0045453|GO:0045582|GO:0046622|GO:0046622|GO:0048873|GO:2001237|GO:2001240|GO:0005576|GO:0005615|GO:0005125|GO:0005126|GO:0005139|GO:0005515|GO:0008083	chr3:7573055-7613770 (-) // 98.19 // qA1		ENSMUSG00000040329	December 2011 (Mouse Genome Sequencing Consortium and NCBI 38)	IPR000226 // Interleukin-7/interleukin-9 // 9.0E-58	96561			NP_032397	NM_008371	NM_008371	GenBank	Consensus sequence	Q544C8///Q8C9S3///Q3UT18///P10168	gb:NM_008371.1 /DB_XREF=gi:6680432 /GEN=Il7 /FEA=FLmRNA /CNT=15 /TID=Mm.3825.1 /TIER=FL /STK=1 /UG=Mm.3825 /LL=16196 /DEF=Mus musculus interleukin 7 (Il7), mRNA. /PROD=interleukin 7 /FL=gb:NM_008371.1	AK040399 // Mus musculus 0 day neonate thymus cDNA, RIKEN full-length enriched library, clone:A430091K05 product:interleukin 7, full insert sequence. // gb // 11 // ---///AK041307 // Mus musculus adult male aorta and vein cDNA, RIKEN full-length enriched library, clone:A530098I02 product:interleukin 7, full insert sequence. // gb // 11 // ---///AK041403 // Mus musculus 3 days neonate thymus cDNA,…	Mm.3825.1	full length	Mm.3825	Mm.3825
1456679_at	10.025	29.2266	0	1.3877	1.3877	2.61661	P	P								chr19:47520832-47521625 (-) // 78.18 // qC3			December 2011 (Mouse Genome Sequencing Consortium and NCBI 38)							BM120356	GenBank	Consensus sequence		gb:BM120356 /DB_XREF=gi:17088382 /DB_XREF=L0938F04-3 /CLONE=L0938F04 /FEA=EST /CNT=9 /TID=Mm.218048.1 /TIER=Stack /STK=8 /UG=Mm.218048 /UG_TITLE=ESTs	AI020118 // /DB_XREF=ub25a11.r1 /CLONE=IMAGE:1378748 // gb // --- // ---///BM120356 // /DB_XREF=L0938F04-3 /CLONE=L0938F04 // gb // --- // ---///BM211393 // /DB_XREF=C0805F06-3 /CLONE=C0805F06 // gb // --- // ---///BM212197 // /DB_XREF=C0818E01-3 /CLONE=C0818E01 // gb // --- // ---///BM214245 // /DB_XREF=C0847H05-3 /CLONE=C0847H05 // gb // --- // ---///BM215794 // /DB_XREF=C0870H03-3 /CLONE=C0870…	Mm.218048.1	est	Mm.442204	Mm.218048
1419147_at	185.03	536.912	0	1.38095	1.38095	2.60439	P	P	Rec8	REC8 homolog (yeast)	56739	0000724 // double-strand break repair via homologous recombination // inferred from genetic interaction///0001556 // oocyte maturation // inferred from mutant phenotype///0007059 // chromosome segregation // inferred from electronic annotation///0007126 // meiosis // inferred from physical interaction///0007129 // synapsis // inferred from mutant phenotype///0007141 // male meiosis I // inferred …	0000228 // nuclear chromosome // inferred from electronic annotation///0000775 // chromosome, centromeric region // inferred from electronic annotation///0000778 // condensed nuclear chromosome kinetochore // inferred from direct assay///0000780 // condensed nuclear chromosome, centromeric region // inferred from direct assay///0000794 // condensed nuclear chromosome // inferred from direct assay…	0005515 // protein binding // inferred from physical interaction	GO:0000724|GO:0001556|GO:0007059|GO:0007126|GO:0007129|GO:0007141|GO:0007286|GO:0009566|GO:0030999|GO:0072520|GO:0000228|GO:0000775|GO:0000778|GO:0000780|GO:0000794|GO:0000795|GO:0000800|GO:0001673|GO:0005634|GO:0005654|GO:0005694|GO:0030893|GO:0034991|GO:0005515	chr14:55618165-55625390 (+) // 96.81 // qC3		ENSMUSG00000002324	December 2011 (Mouse Genome Sequencing Consortium and NCBI 38)	IPR006909 // Rad21/Rec8-like protein, C-terminal, eukaryotic // 9.4E-23///IPR006910 // Rad21/Rec8-like protein, N-terminal // 8.3E-32	1929645			NP_064386	NM_020002	NM_020002	GenBank	Consensus sequence	Q8C5S7	gb:NM_020002.1 /DB_XREF=gi:9910527 /GEN=Rec8-pending /FEA=FLmRNA /CNT=21 /TID=Mm.23149.1 /TIER=FL+Stack /STK=13 /UG=Mm.23149 /LL=56739 /DEF=Mus musculus meiotic cohesion Rec8 (Rec8-pending), mRNA. /PROD=meiotic cohesion Rec8 /FL=gb:AF262055.1 gb:NM_020002.1	AF262055 // Mus musculus meiotic cohesin REC8 mRNA, complete cds. // gb // 11 // ---///AK077167 // Mus musculus adult male testis cDNA, RIKEN full-length enriched library, clone:4933416L08 product:meiotic cohesion Rec8, full insert sequence. // gb // 11 // ---///AK146832 // Mus musculus cDNA, RIKEN full-length enriched library, clone:I920062F23 product:REC8-like 1 (yeast), full insert sequence. /…	Mm.23149.1	est///full length	Mm.23149///Mm.488691	Mm.23149
1443486_at	81.0287	234.791	0	1.3789	1.3789	2.6007	P	P	Cog7	component of oligomeric golgi complex 7	233824	0006486 // protein glycosylation // not recorded///0006810 // transport // inferred from electronic annotation///0006886 // intracellular protein transport // not recorded///0006890 // retrograde vesicle-mediated transport, Golgi to ER // not recorded///0015031 // protein transport // inferred from electronic annotation///0033365 // protein localization to organelle // not recorded///0034067 // p…	0000139 // Golgi membrane // inferred from electronic annotation///0005794 // Golgi apparatus // not recorded///0016020 // membrane // inferred from electronic annotation///0017119 // Golgi transport complex // not recorded	0005515 // protein binding // inferred from electronic annotation	GO:0006486|GO:0006810|GO:0006886|GO:0006890|GO:0015031|GO:0033365|GO:0034067|GO:0050821|GO:0000139|GO:0005794|GO:0016020|GO:0017119|GO:0005515	chr7:121922838-121923132 (-) // 22.38 // qF2		ENSMUSG00000034951	December 2011 (Mouse Genome Sequencing Consortium and NCBI 38)	IPR019335 // Conserved oligomeric Golgi complex subunit 7 // 0.0	2685013			NP_001028490	NM_001033318	AV294603	GenBank	Consensus sequence	Q3UM29///Q3TR20	gb:AV294603 /DB_XREF=gi:15405845 /DB_XREF=AV294603 /CLONE=5630400E24 /FEA=EST /CNT=3 /TID=Mm.73775.1 /TIER=ConsEnd /STK=3 /UG=Mm.73775 /UG_TITLE=ESTs, Moderately similar to POL2 MOUSE RETROVIRUS-RELATED POL POLYPROTEIN (M.musculus)	AK154693 // Mus musculus NOD-derived CD11c +ve dendritic cells cDNA, RIKEN full-length enriched library, clone:F630103I12 product:Conserved oligomeric Golgi complex component 7 homolog [Homo sapiens], full insert sequence. // gb // --- // chr7:121922838-121981693(-)///ENSMUST00000057576 // cdna:known chromosome:GRCm38:7:121922839:121981711:-1 gene:ENSMUSG00000034951 gene_biotype:protein_coding tr…	Mm.73775.1	full length	Mm.442015	Mm.73775
1422779_at	102.663	296.799	0	1.37559	1.37559	2.59475	P	P	Smpd3	sphingomyelin phosphodiesterase 3, neutral	58994	0006629 // lipid metabolic process // inferred from electronic annotation///0006665 // sphingolipid metabolic process // inferred from electronic annotation///0006684 // sphingomyelin metabolic process // inferred from direct assay///0006950 // response to stress // traceable author statement///0007049 // cell cycle // inferred from electronic annotation///0007165 // signal transduction // tracea…	0000137 // Golgi cis cisterna // inferred from direct assay///0000139 // Golgi membrane // inferred from electronic annotation///0005794 // Golgi apparatus // inferred from direct assay///0005886 // plasma membrane // inferred from electronic annotation///0016020 // membrane // inferred from electronic annotation	0004767 // sphingomyelin phosphodiesterase activity // inferred from direct assay///0004767 // sphingomyelin phosphodiesterase activity // inferred from mutant phenotype///0016787 // hydrolase activity // inferred from electronic annotation///0046872 // metal ion binding // inferred from electronic annotation	GO:0006629|GO:0006665|GO:0006684|GO:0006950|GO:0007049|GO:0007165|GO:0007275|GO:0008152|GO:0030072|GO:0000137|GO:0000139|GO:0005794|GO:0005886|GO:0016020|GO:0004767|GO:0004767|GO:0016787|GO:0046872	chr8:106253407-106337966 (-) // 97.49 // qD3	EC:3.1.4.12	ENSMUSG00000031906	December 2011 (Mouse Genome Sequencing Consortium and NCBI 38)	IPR005135 // Endonuclease/exonuclease/phosphatase // 3.1E-16	1927578			NP_067466	NM_021491	NM_021491	GenBank	Consensus sequence	Q3US57///Q9JJY3	gb:AI466621 /DB_XREF=gi:4315240 /DB_XREF=mg77e07.y1 /CLONE=IMAGE:439044 /FEA=FLmRNA /CNT=55 /TID=Mm.143806.1 /TIER=ConsEnd /STK=0 /UG=Mm.143806 /LL=58994 /UG_GENE=Smpd3 /UG_TITLE=sphingomyelin phosphodiesterase 3, neutral /FL=gb:NM_021491.1	AK076416 // Mus musculus 0 day neonate head cDNA, RIKEN full-length enriched library, clone:4831415O15 product:sphingomyelin phosphodiesterase 3, neutral, full insert sequence. // gb // 10 // ---///AK140788 // Mus musculus 16 days embryo head cDNA, RIKEN full-length enriched library, clone:C130019G01 product:sphingomyelin phosphodiesterase 3, neutral, full insert sequence. // gb // 11 // ---///AK…	Mm.143806.1	est///full length	Mm.23298///Mm.487528	Mm.143806
1456838_at	24.7164	71.2817	0	1.37209	1.37209	2.58845	P	P	Lingo3	leucine rich repeat and Ig domain containing 3	237403		0016020 // membrane // inferred from electronic annotation///0016021 // integral to membrane // inferred from electronic annotation	0005515 // protein binding // inferred from electronic annotation	GO:0016020|GO:0016021|GO:0005515	chr10:80832804-80833452 (-) // 99.39 // qC1		ENSMUSG00000051067	December 2011 (Mouse Genome Sequencing Consortium and NCBI 38)	IPR000372 // Leucine-rich repeat-containing N-terminal // 5.8E-8///IPR001611 // Leucine-rich repeat // 1.0E-5///IPR001611 // Leucine-rich repeat // 1.0E-4///IPR013098 // Immunoglobulin I-set // 3.2E-20///IPR013106 // Immunoglobulin V-set // 2.9E-11///IPR013151 // Immunoglobulin // 2.7E-9	3609246			NP_001013780	NM_001013758	BE995608	GenBank	Consensus sequence	Q6GQU6	gb:BE995608 /DB_XREF=gi:10680029 /DB_XREF=UI-M-CG0p-bia-d-03-0-UI.s1 /CLONE=UI-M-CG0p-bia-d-03-0-UI /FEA=EST /CNT=7 /TID=Mm.40213.1 /TIER=ConsEnd /STK=7 /UG=Mm.40213 /LL=103304 /UG_GENE=AI851712 /UG_TITLE=expressed sequence AI851712	BC072620 // Mus musculus leucine rich repeat and Ig domain containing 3, mRNA (cDNA clone MGC:99885 IMAGE:6815693), complete cds. // gb // 11 // ---///ENSMUST00000053986 // cdna:known chromosome:GRCm38:10:80832807:80844039:-1 gene:ENSMUSG00000051067 gene_biotype:protein_coding transcript_biotype:protein_coding // ensembl // 11 // ---///NM_001013758 // Mus musculus leucine rich repeat and Ig domai…	Mm.40213.1	full length	Mm.40213	Mm.40213
1449910_at	44.4628	127.908	0	1.36846	1.36846	2.58195	P	P	2210418O10Rik///Gm6182	RIKEN cDNA 2210418O10 gene///zinc finger protein 845-like	100380879///100504263	0006355 // regulation of transcription, DNA-dependent // inferred from electronic annotation	0005622 // intracellular // inferred from electronic annotation	0003676 // nucleic acid binding // inferred from electronic annotation///0008270 // zinc ion binding // inferred from electronic annotation///0046872 // metal ion binding // inferred from electronic annotation	GO:0006355|GO:0005622|GO:0003676|GO:0008270|GO:0046872	chr2:175275088-176238721 (+) // 39.86 // qH4///chr2:176915656-177398337 (-) // 38.41 // qH4		ENSMUSG00000074527///ENSMUSG00000078894	December 2011 (Mouse Genome Sequencing Consortium and NCBI 38)	IPR001909 // Krueppel-associated box // 9.5E-25///IPR007087 // Zinc finger, C2H2 // 2.5E-10///IPR007087 // Zinc finger, C2H2 // 7.8E-11	1924208				XR_168653	NM_029813	GenBank	Consensus sequence	Q9D7Q9///A2ARL4///D3YYR3///A2ARV8///Q3TM80	gb:NM_029813.1 /DB_XREF=gi:13386439 /GEN=2210418O10Rik /FEA=FLmRNA /CNT=10 /TID=Mm.219622.1 /TIER=FL /STK=4 /UG=Mm.219622 /LL=76958 /DEF=Mus musculus RIKEN cDNA 2210418O10 gene (2210418O10Rik), mRNA. /PROD=RIKEN cDNA 2210418O10 /FL=gb:NM_029813.1	AK008984 // Mus musculus adult male stomach cDNA, RIKEN full-length enriched library, clone:2210418O10 product:similar to DNA-BINDING PROTEIN (FRAGMENT) [Homo sapiens], full insert sequence. // gb // 11 // ---///AK163771 // Mus musculus 16 days embryo head cDNA, RIKEN full-length enriched library, clone:C130009E18 product:weakly similar to Zinc finger protein (Fragment) [Mus musculus], full inser…	Mm.219622.1	est	Mm.379980///Mm.407996///Mm.427115///Mm.436749///Mm.448539///Mm.459349///Mm.491671	Mm.219622
1418937_at	26.7415	76.766	0	1.36541	1.36541	2.5765	P	P	Dio2	deiodinase, iodothyronine, type II	13371	0006590 // thyroid hormone generation // not recorded///0009409 // response to cold // not recorded///0032496 // response to lipopolysaccharide // inferred from electronic annotation///0042403 // thyroid hormone metabolic process // not recorded///0042404 // thyroid hormone catabolic process // inferred from mutant phenotype///0042446 // hormone biosynthetic process // inferred from electronic an…	0016020 // membrane // inferred from electronic annotation///0016021 // integral to membrane // inferred from electronic annotation	0004800 // thyroxine 5'-deiodinase activity // inferred from direct assay///0004800 // thyroxine 5'-deiodinase activity // inferred from mutant phenotype///0004800 // thyroxine 5'-deiodinase activity // not recorded///0016209 // antioxidant activity // inferred from electronic annotation///0016491 // oxidoreductase activity // inferred from electronic annotation///0031625 // ubiquitin protein lig…	GO:0006590|GO:0009409|GO:0032496|GO:0042403|GO:0042404|GO:0042446|GO:0055114|GO:0055114|GO:0070460|GO:0016020|GO:0016021|GO:0004800|GO:0004800|GO:0004800|GO:0016209|GO:0016491|GO:0031625	chr12:90724551-90738438 (-) // 99.26 // qD3	EC:1.97.1.10	ENSMUSG00000007682	December 2011 (Mouse Genome Sequencing Consortium and NCBI 38)	IPR000643 // Iodothyronine deiodinase // 9.3E-116///IPR000866 // Alkyl hydroperoxide reductase subunit C/ Thiol specific antioxidant // 1.1E-9	1338833			NP_034180	NM_010050	AF177196	GenBank	Consensus sequence	Q9Z1Y9///Q9ES98///Q9QXV5	gb:NM_010050.1 /DB_XREF=gi:6753637 /GEN=Dio2 /FEA=FLmRNA /CNT=27 /TID=Mm.21389.1 /TIER=FL+Stack /STK=16 /UG=Mm.21389 /LL=13371 /DEF=Mus musculus deiodinase, iodothyronine, type II (Dio2), mRNA. /PROD=deiodinase, iodothyronine, type II /FL=gb:AF177196.1 gb:NM_010050.1 gb:AF093137.1 gb:AF096875.1	AF096875 // Mus musculus type 2 deiodinase mRNA, complete cds. // gb // 10 // ---///ENSMUST00000082432 // cdna:known chromosome:GRCm38:12:90724554:90738438:-1 gene:ENSMUSG00000007682 gene_biotype:protein_coding transcript_biotype:protein_coding // ensembl // 11 // ---///NM_010050 // Mus musculus deiodinase, iodothyronine, type II (Dio2), mRNA. // refseq // 11 // ---	Mm.21389.1	est///full length	Mm.21389///Mm.405144///Mm.408815	Mm.21389
1453108_at	47.5509	136.332	0	1.3636	1.3636	2.57327	P	P	Arsk	arylsulfatase K	77041	0008152 // metabolic process // inferred from electronic annotation	0005576 // extracellular region // inferred from electronic annotation	0003824 // catalytic activity // inferred from electronic annotation///0008484 // sulfuric ester hydrolase activity // inferred from electronic annotation///0016787 // hydrolase activity // inferred from electronic annotation///0046872 // metal ion binding // inferred from electronic annotation	GO:0008152|GO:0005576|GO:0003824|GO:0008484|GO:0016787|GO:0046872	chr13:76060419-76098660 (-) // 93.13 // qC1	EC:3.1.6.-	ENSMUSG00000021592	December 2011 (Mouse Genome Sequencing Consortium and NCBI 38)	IPR000917 // Sulfatase // 1.2E-54				NP_084123	NM_029847	AK013194	GenBank	Consensus sequence	Q9D2L1	gb:AK019515.1 /DB_XREF=gi:12859771 /FEA=mRNA /CNT=122 /TID=Mm.196399.1 /TIER=Stack /STK=43 /UG=Mm.196399 /LL=77041 /UG_GENE=2810429K17Rik /UG_TITLE=RIKEN cDNA 2810429K17 gene /DEF=Mus musculus 0 day neonate head cDNA, RIKEN full-length enriched library, clone:4833414G15:related to CHOLINE SULFATASE, full insert sequence.	ENSMUST00000120573 // cdna:known chromosome:GRCm38:13:76060422:76098648:-1 gene:ENSMUSG00000021592 gene_biotype:protein_coding transcript_biotype:protein_coding // ensembl // 11 // ---///NM_029847 // Mus musculus arylsulfatase K (Arsk), mRNA. // refseq // 11 // ---	Mm.196399.1	full length	Mm.196399	Mm.196399
1439768_x_at	19.1631	54.941	0	1.36357	1.36357	2.57322	P	P	Sema4f	sema domain, immunoglobulin domain (Ig), TM domain, and short cytoplasmic domain	20355	0007275 // multicellular organismal development // inferred from electronic annotation///0007399 // nervous system development // inferred from electronic annotation///0007411 // axon guidance // not recorded///0030154 // cell differentiation // inferred from electronic annotation///0030517 // negative regulation of axon extension // not recorded///0031290 // retinal ganglion cell axon guidance /…	0005783 // endoplasmic reticulum // not recorded///0005886 // plasma membrane // inferred from direct assay///0016020 // membrane // inferred from electronic annotation///0016021 // integral to membrane // not recorded///0045202 // synapse // not recorded///0045211 // postsynaptic membrane // not recorded	0004872 // receptor activity // inferred from electronic annotation///0005515 // protein binding // inferred from physical interaction	GO:0007275|GO:0007399|GO:0007411|GO:0030154|GO:0030517|GO:0031290|GO:0005783|GO:0005886|GO:0016020|GO:0016021|GO:0045202|GO:0045211|GO:0004872|GO:0005515	chr6:82911885-82912529 (-) // 54.55 // qC3		ENSMUSG00000000627	December 2011 (Mouse Genome Sequencing Consortium and NCBI 38)	IPR001627 // Semaphorin/CD100 antigen // 6.8E-113///IPR002165 // Plexin // 1.5E-11	1340055			NP_001106953///NP_035480	NM_001113481///NM_011350	BB271145	GenBank	Consensus sequence	Q9Z123///Q810B2///D3YWP2	gb:BB271145 /DB_XREF=gi:8968161 /DB_XREF=BB271145 /CLONE=A830052O08 /FEA=EST /CNT=7 /TID=Mm.134512.1 /TIER=ConsEnd /STK=7 /UG=Mm.134512 /UG_TITLE=ESTs	AB021291 // Mus musculus mRNA for semaphorin W, complete cds. // gb // 11 // ---///AK143196 // Mus musculus 0 day neonate eyeball cDNA, RIKEN full-length enriched library, clone:E130305L08 product:sema domain, immunoglobulin domain (Ig), TM domain, and short cytoplasmic domain, full insert sequence. // gb // 11 // ---///BC094567 // Mus musculus sema domain, immunoglobulin domain (Ig), TM domain, …	Mm.134512.1	full length	Mm.270543	Mm.134512
1427944_at	108.863	311.993	0	1.36302	1.36302	2.57224	P	P	Caprin2	caprin family member 2	232560	0017148 // negative regulation of translation // inferred from electronic annotation///0030154 // cell differentiation // inferred from electronic annotation///0030308 // negative regulation of cell growth // not recorded///0032092 // positive regulation of protein binding // not recorded///0033138 // positive regulation of peptidyl-serine phosphorylation // not recorded///0040008 // regulation o…	0005737 // cytoplasm // not recorded///0005739 // mitochondrion // not recorded///0043235 // receptor complex // not recorded	0003723 // RNA binding // inferred from electronic annotation///0005102 // receptor binding // not recorded///0005515 // protein binding // inferred from electronic annotation	GO:0017148|GO:0030154|GO:0030308|GO:0032092|GO:0033138|GO:0040008|GO:0045944|GO:0050775|GO:0061003|GO:0090263|GO:0005737|GO:0005739|GO:0043235|GO:0003723|GO:0005102|GO:0005515	chr6:148842492-148843654 (-) // 98.31 // qG3		ENSMUSG00000030309	December 2011 (Mouse Genome Sequencing Consortium and NCBI 38)	IPR001073 // Complement C1q protein // 3.6E-35///IPR001073 // Complement C1q protein // 2.6E-35///IPR022070 // Cytoplasmic activation/proliferation-associated protein-1 C term // 3.2E-33///IPR022070 // Cytoplasmic activation/proliferation-associated protein-1 C term // 2.0E-33	2448541			NP_853519	NM_181541	BE951890	GenBank	Consensus sequence	Q0P6A6///Q05A80///D3Z2D4///E4NKG5	gb:BE951890 /DB_XREF=gi:10591706 /DB_XREF=UI-M-CC0-ayg-b-04-0-UI.s1 /CLONE=UI-M-CC0-ayg-b-04-0-UI /FEA=mRNA /CNT=23 /TID=Mm.3419.1 /TIER=Stack /STK=14 /UG=Mm.3419 /UG_TITLE=Mus musculus, Similar to hypothetical protein FLJ22569, clone MGC:41153 IMAGE:1434214, mRNA, complete cds	AK140744 // Mus musculus 16 days embryo head cDNA, RIKEN full-length enriched library, clone:C130001D11 product:C1q domain containing 1, full insert sequence. // gb // 10 // ---///BC025636 // Mus musculus caprin family member 2, mRNA (cDNA clone IMAGE:5321417), complete cds. // gb // 11 // ---///BC027523 // Mus musculus caprin family member 2, mRNA (cDNA clone IMAGE:1434214), with apparent retain…	Mm.3419.1	est///full length	Mm.150568///Mm.422291	Mm.3419
1436761_s_at	278.338	796.035	0	1.36002	1.36002	2.56688	P	P	Fam13c	family with sequence similarity 13, member C	71721					chr10:70558399-70558783 (+) // 91.67 // qB5.3		ENSMUSG00000043259	December 2011 (Mouse Genome Sequencing Consortium and NCBI 38)		1918971			NP_001137248///NP_001137249///NP_077206	NM_001143776///NM_001143777///NM_024244	BB461323	GenBank	Consensus sequence	Q9DBR2///Q8BLV7///Q5DTU9///G3X9S1///Q99LJ4///A1L311///Q6NXX8	gb:BB461323 /DB_XREF=gi:9356816 /DB_XREF=BB461323 /CLONE=D130071C21 /FEA=EST /CNT=62 /TID=Mm.181061.2 /TIER=Stack /STK=59 /UG=Mm.181061 /LL=70911 /UG_GENE=4921522K17Rik /UG_TITLE=RIKEN cDNA 4921522K17 gene	AK004797 // Mus musculus adult male lung cDNA, RIKEN full-length enriched library, clone:1200015N20 product:weakly similar to KINESIN HEAVY CHAIN-LIKE PROTEIN [Homo sapiens], full insert sequence. // gb // 11 // ---///AK034001 // Mus musculus adult male diencephalon cDNA, RIKEN full-length enriched library, clone:9330137H23 product:unclassifiable, full insert sequence. // gb // 11 // ---///AK0411…	Mm.181061.2	full length	Mm.477813	Mm.181061
1434588_x_at	43.9668	125.714	0	1.35969	1.35969	2.5663	P	P	Tbca	tubulin cofactor A	21371	0007021 // tubulin complex assembly // inferred from electronic annotation	0005730 // nucleolus // not recorded///0005737 // cytoplasm // inferred from electronic annotation///0005856 // cytoskeleton // inferred from electronic annotation///0005874 // microtubule // inferred from electronic annotation///0015630 // microtubule cytoskeleton // not recorded	0051082 // unfolded protein binding // inferred from electronic annotation	GO:0007021|GO:0005730|GO:0005737|GO:0005856|GO:0005874|GO:0015630|GO:0051082	chr13:94836982-94842900 (+) // 98.72 // qD1		ENSMUSG00000042043///ENSMUSG00000084304	December 2011 (Mouse Genome Sequencing Consortium and NCBI 38)	IPR004226 // Tubulin binding cofactor A // 3.0E-36	107549			NP_033347	NM_009321	AI181686	GenBank	Consensus sequence	Q5I0U7///P48428	gb:AI181686 /DB_XREF=gi:3732324 /DB_XREF=ub78a11.r1 /CLONE=IMAGE:1383836 /FEA=EST /CNT=30 /TID=Mm.1863.2 /TIER=Stack /STK=29 /UG=Mm.1863 /LL=21371 /UG_GENE=Tbca /UG_TITLE=tubulin cofactor a	AK010859 // Mus musculus 13 days embryo liver cDNA, RIKEN full-length enriched library, clone:2500002P09 product:tubulin cofactor a, full insert sequence. // gb // --- // chr13:94788926-94842897(+)///AK140276 // Mus musculus adult male corpora quadrigemina cDNA, RIKEN full-length enriched library, clone:B230378I06 product:tubulin cofactor a, full insert sequence. // gb // --- // chr13:94788919-94…	Mm.1863.2	est///full length	Mm.310036///Mm.379025///Mm.465399	Mm.1863
1437855_at	37.1987	106.244	0	1.35808	1.35808	2.56344	P	P	Map4	microtubule-associated protein 4	17758	0000073 // spindle pole body separation // ---///0007052 // mitotic spindle organization // inferred from direct assay///0007052 // mitotic spindle organization // not recorded///0051012 // microtubule sliding // inferred from direct assay///0051012 // microtubule sliding // not recorded///0051294 // establishment of spindle orientation // inferred from direct assay///0051294 // establishment of …	0005737 // cytoplasm // not recorded///0005856 // cytoskeleton // inferred from electronic annotation///0005874 // microtubule // inferred from electronic annotation///0005886 // plasma membrane // not recorded///0015630 // microtubule cytoskeleton // not recorded///0072686 // mitotic spindle // not recorded	0008017 // microtubule binding // inferred from direct assay///0015631 // tubulin binding // inferred from electronic annotation	GO:0000073|GO:0007052|GO:0007052|GO:0051012|GO:0051012|GO:0051294|GO:0051294|GO:0051301|GO:0005737|GO:0005856|GO:0005874|GO:0005886|GO:0015630|GO:0072686|GO:0008017|GO:0015631	chr9:110003533-110005780 (+) // 88.92 // qF2		ENSMUSG00000032479	December 2011 (Mouse Genome Sequencing Consortium and NCBI 38)					NP_001192259///NP_001192260///NP_001192261///NP_032659	NM_001205330///NM_001205331///NM_001205332///NM_008633	BB280360	GenBank	Consensus sequence	Q78TF3///P27546///Q60638	gb:BB280360 /DB_XREF=gi:16401247 /DB_XREF=BB280360 /CLONE=A930026A03 /FEA=EST /CNT=106 /TID=Mm.12625.3 /TIER=Stack /STK=13 /UG=Mm.12625 /LL=17758 /UG_GENE=Mtap4 /UG_TITLE=microtubule-associated protein 4	AK032052 // Mus musculus adult male medulla oblongata cDNA, RIKEN full-length enriched library, clone:6330564N04 product:unclassifiable, full insert sequence. // gb // 11 // ---///AK034206 // Mus musculus adult male diencephalon cDNA, RIKEN full-length enriched library, clone:9330163J20 product:microtubule-associated protein 4, full insert sequence. // gb // 11 // ---///AK044110 // Mus musculus 1…	Mm.12625.3	est///full length	Mm.217318///Mm.397306///Mm.408026///Mm.409650///Mm.416604///Mm.443428///Mm.472982///Mm.473470///Mm.484451	Mm.12625
1435540_at	75.6921	216.167	0	1.35796	1.35796	2.56322	P	P	Irgq	immunity-related GTPase family, Q	210146					chr7:24535649-24538600 (+) // 65.01 // qA3		ENSMUSG00000041037	December 2011 (Mouse Genome Sequencing Consortium and NCBI 38)		2667176			NP_694774	NM_153134	BM116550	GenBank	Consensus sequence	Q8VIM9	gb:BM116550 /DB_XREF=gi:17079568 /DB_XREF=L0837H11-3 /CLONE=L0837H11 /FEA=EST /CNT=50 /TID=Mm.41108.1 /TIER=Stack /STK=15 /UG=Mm.41108 /UG_TITLE=ESTs	BC056347 // Mus musculus immunity-related GTPase family, Q, mRNA (cDNA clone MGC:73929 IMAGE:5705226), complete cds. // gb // 11 // ---///BC080294 // Mus musculus immunity-related GTPase family, Q, mRNA (cDNA clone MGC:90588 IMAGE:6856174), complete cds. // gb // 11 // ---///ENSMUST00000049020 // cdna:known chromosome:GRCm38:7:24530648:24538599:1 gene:ENSMUSG00000041037 gene_biotype:protein_codin…	Mm.41108.1	est///full length	Mm.396876///Mm.41108	Mm.41108
1459882_at	26.3226	74.91	0	1.35288	1.35288	2.55422	P	P	Asf1a	ASF1 anti-silencing function 1 homolog A (S. cerevisiae)	66403	0001649 // osteoblast differentiation // inferred from genetic interaction///0006281 // DNA repair // not recorded///0006333 // chromatin assembly or disassembly // inferred from electronic annotation///0006334 // nucleosome assembly // not recorded///0006351 // transcription, DNA-dependent // inferred from electronic annotation///0006355 // regulation of transcription, DNA-dependent // inferred …	0005634 // nucleus // not recorded	0005515 // protein binding // inferred from electronic annotation///0042393 // histone binding // not recorded	GO:0001649|GO:0006281|GO:0006333|GO:0006334|GO:0006351|GO:0006355|GO:0016568|GO:0042692|GO:0005634|GO:0005515|GO:0042393	chr10:53608552-53609745 (+) // 88.48 // qB3		ENSMUSG00000019857	December 2011 (Mouse Genome Sequencing Consortium and NCBI 38)	IPR006818 // Histone chaperone, ASF1-like // 7.6E-74	1913653			NP_079817	NM_025541	AV312905	GenBank	Consensus sequence	Q9CQE6	gb:AV312905 /DB_XREF=gi:16394352 /DB_XREF=AV312905 /CLONE=5830406L23 /FEA=EST /CNT=8 /TID=Mm.25008.1 /TIER=ConsEnd /STK=1 /UG=Mm.25008 /LL=97642 /UG_GENE=C79052 /UG_TITLE=expressed sequence C79052	AK031513 // Mus musculus 13 days embryo male testis cDNA, RIKEN full-length enriched library, clone:6030446A10 product:ASF1 anti-silencing function 1 homolog A (S. cerevisiae), full insert sequence. // gb // --- // chr10:53596996-53609213(+)///ENSMUST00000020004 // cdna:known chromosome:GRCm38:10:53596961:53609213:1 gene:ENSMUSG00000019857 gene_biotype:protein_coding transcript_biotype:protein_co…	Mm.25008.1	full length	Mm.272989	Mm.25008
1448350_at	535.784	1520.73	0	1.34907	1.34907	2.54747	P	P	Asl	argininosuccinate lyase	109900	0000050 // urea cycle // not recorded///0000053 // argininosuccinate metabolic process // not recorded///0001101 // response to acid // inferred from electronic annotation///0001822 // kidney development // inferred from electronic annotation///0001889 // liver development // not recorded///0006475 // internal protein amino acid acetylation // not recorded///0006520 // cellular amino acid metabol…	0005634 // nucleus // not recorded///0005737 // cytoplasm // not recorded///0005741 // mitochondrial outer membrane // not recorded///0005783 // endoplasmic reticulum // not recorded///0043025 // neuronal cell body // not recorded///0043204 // perikaryon // not recorded///0048471 // perinuclear region of cytoplasm // not recorded///0070852 // cell body fiber // not recorded	0003824 // catalytic activity // inferred from electronic annotation///0004056 // argininosuccinate lyase activity // not recorded///0016829 // lyase activity // inferred from electronic annotation	GO:0000050|GO:0000053|GO:0001101|GO:0001822|GO:0001889|GO:0006475|GO:0006520|GO:0006526|GO:0007494|GO:0007568|GO:0007584|GO:0007626|GO:0008652|GO:0009791|GO:0010043|GO:0014075|GO:0019676|GO:0032496|GO:0042450|GO:0042493|GO:0060416|GO:0060539|GO:0071242|GO:0071320|GO:0071346|GO:0071356|GO:0071377|GO:0071456|GO:0071549|GO:0005634|GO:0005737|GO:0005741|GO:0005783|GO:0043025|GO:0043204|GO:0048471|GO:…	chr5:130011259-130024324 (-) // 94.49 // qG1.3	EC:4.3.2.1	ENSMUSG00000025533	December 2011 (Mouse Genome Sequencing Consortium and NCBI 38)	IPR022761 // Fumarate lyase, N-terminal // 3.4E-110///IPR022761 // Fumarate lyase, N-terminal // 9.3E-56///IPR022761 // Fumarate lyase, N-terminal // 4.3E-42///IPR022761 // Fumarate lyase, N-terminal // 1.5E-36	88084			NP_598529	NM_133768	NM_133768	GenBank	Consensus sequence	Q91YI0///Q3UUH0///F7D439///E0CXM2///E0CY49	gb:NM_133768.1 /DB_XREF=gi:19526985 /GEN=2510006M18Rik /FEA=FLmRNA /CNT=175 /TID=Mm.23869.1 /TIER=FL+Stack /STK=87 /UG=Mm.23869 /LL=76802 /DEF=Mus musculus RIKEN cDNA 2510006M18 gene (2510006M18Rik), mRNA. /PROD=RIKEN cDNA 2510006M18 /FL=gb:BC016670.1 gb:NM_133768.1	AK010922 // Mus musculus 13 days embryo liver cDNA, RIKEN full-length enriched library, clone:2510006M18 product:SIMILAR TO ARGININOSUCCINATE LYASE homolog [Mus musculus], full insert sequence. // gb // 11 // ---///AK076453 // Mus musculus 0 day neonate head cDNA, RIKEN full-length enriched library, clone:4833404O05 product:ARGININOSUCCINATE LYASE homolog [Homo sapiens], full insert sequence. // …	Mm.23869.1	est///full length	Mm.23869///Mm.419412///Mm.461251///Mm.468143///Mm.480857	Mm.23869
1427277_at	4.84927	13.7405	0	1.34662	1.34662	2.54316	P	P	Six1	sine oculis-related homeobox 1	20471	0000122 // negative regulation of transcription from RNA polymerase II promoter // inferred from direct assay///0001657 // ureteric bud development // inferred from genetic interaction///0001657 // ureteric bud development // inferred from mutant phenotype///0001658 // branching involved in ureteric bud morphogenesis // inferred from genetic interaction///0001759 // organ induction // inferred fr…	0005634 // nucleus // inferred from direct assay///0005634 // nucleus // not recorded///0005667 // transcription factor complex // inferred from direct assay///0005667 // transcription factor complex // inferred from physical interaction///0005730 // nucleolus // not recorded///0005737 // cytoplasm // inferred from electronic annotation	0003677 // DNA binding // not recorded///0003682 // chromatin binding // inferred from genetic interaction///0003700 // sequence-specific DNA binding transcription factor activity // inferred from direct assay///0003700 // sequence-specific DNA binding transcription factor activity // not recorded///0005515 // protein binding // inferred from physical interaction///0043565 // sequence-specific DN…	GO:0000122|GO:0001657|GO:0001657|GO:0001658|GO:0001759|GO:0001822|GO:0003151|GO:0006351|GO:0006355|GO:0006915|GO:0007275|GO:0007389|GO:0007389|GO:0007519|GO:0007605|GO:0008582|GO:0010468|GO:0021610|GO:0030855|GO:0030878|GO:0032880|GO:0034504|GO:0035909|GO:0042472|GO:0042474|GO:0043524|GO:0045664|GO:0045664|GO:0045893|GO:0045944|GO:0045944|GO:0045944|GO:0048538|GO:0048538|GO:0048665|GO:0048699|GO:…	chr12:73041826-73046697 (-) // 95.16 // qC3		ENSMUSG00000051367	December 2011 (Mouse Genome Sequencing Consortium and NCBI 38)	IPR001356 // Homeodomain // 2.3E-18	102780			NP_033215	NM_009189	BB137929	GenBank	Consensus sequence	Q8BSP4///Q62231///Q3V2C3	gb:BB137929 /DB_XREF=gi:8792866 /DB_XREF=BB137929 /CLONE=9830145A18 /FEA=mRNA /CNT=76 /TID=Mm.4645.1 /TIER=Stack /STK=15 /UG=Mm.4645 /LL=20471 /UG_GENE=Six1 /UG_TITLE=sine oculis-related homeobox 1 homolog (Drosophila)	AK031122 // Mus musculus 13 days embryo forelimb cDNA, RIKEN full-length enriched library, clone:5930406O08 product:sine oculis-related homeobox 1 homolog (Drosophila), full insert sequence. // gb // 11 // ---///AK144753 // Mus musculus lung RCB-0558 LLC cDNA, RIKEN full-length enriched library, clone:G730029H15 product:sine oculis-related homeobox 1 homolog (Drosophila), full insert sequence. //…	Mm.4645.1	est///full length	Mm.372218///Mm.403010///Mm.416396///Mm.4645///Mm.471576///Mm.488340	Mm.4645
1429196_at	20.8088	58.826	0	1.34329	1.34329	2.53729	P	P	Rabgap1l	RAB GTPase activating protein 1-like	29809	0032313 // regulation of Rab GTPase activity // inferred from electronic annotation///0032851 // positive regulation of Rab GTPase activity // not recorded///0032880 // regulation of protein localization // not recorded///0035855 // megakaryocyte development // non-traceable author statement	0005622 // intracellular // inferred from electronic annotation///0005634 // nucleus // not recorded///0005769 // early endosome // not recorded///0005794 // Golgi apparatus // not recorded	0005096 // GTPase activator activity // inferred from electronic annotation///0005097 // Rab GTPase activator activity // not recorded///0005515 // protein binding // inferred from electronic annotation///0017137 // Rab GTPase binding // not recorded	GO:0032313|GO:0032851|GO:0032880|GO:0035855|GO:0005622|GO:0005634|GO:0005769|GO:0005794|GO:0005096|GO:0005097|GO:0005515|GO:0017137	chr1:160256579-160309171 (-) // 95.67 // qH2.1		ENSMUSG00000026721	December 2011 (Mouse Genome Sequencing Consortium and NCBI 38)	IPR000195 // Rab-GTPase-TBC domain // 1.2E-59///IPR006020 // Phosphotyrosine interaction domain // 6.0E-10///IPR022164 // Kinesin-like // 1.5E-41	1352507			NP_001033710///NP_038890	NM_001038621///NM_013862	BB431654	GenBank	Consensus sequence	A6H6A9///Q9CRQ7	gb:BB431654 /DB_XREF=gi:16424175 /DB_XREF=BB431654 /CLONE=C630039O19 /FEA=mRNA /CNT=38 /TID=Mm.39565.1 /TIER=Stack /STK=9 /UG=Mm.39565 /LL=78066 /UG_GENE=5830411O09Rik /UG_TITLE=RIKEN cDNA 5830411O09 gene	AK020007 // Mus musculus adult male thymus cDNA, RIKEN full-length enriched library, clone:5830411O09 product:unclassifiable, full insert sequence. // gb // 11 // ---///AK079402 // Mus musculus adult male bone cDNA, RIKEN full-length enriched library, clone:9830114M21 product:unclassifiable, full insert sequence. // gb // 11 // ---///AK088910 // Mus musculus 2 days neonate thymus thymic cells cDN…	Mm.39565.1	est///full length	Mm.25833///Mm.400113	Mm.39565
1422716_a_at	79.9126	225.325	0	1.33954	1.33954	2.5307	P	P	Acp1///LOC631286	acid phosphatase 1, soluble///low molecular weight phosphotyrosine protein phosphatase-like	11431///631286	0006470 // protein dephosphorylation // inferred from electronic annotation///0007268 // synaptic transmission // inferred from electronic annotation///0016311 // dephosphorylation // inferred from direct assay///0035335 // peptidyl-tyrosine dephosphorylation // not recorded	0005634 // nucleus // not recorded///0005737 // cytoplasm // not recorded///0009898 // internal side of plasma membrane // not recorded///0043005 // neuron projection // not recorded	0003993 // acid phosphatase activity // inferred from direct assay///0003993 // acid phosphatase activity // not recorded///0004721 // phosphoprotein phosphatase activity // inferred from electronic annotation///0004725 // protein tyrosine phosphatase activity // not recorded///0004726 // non-membrane spanning protein tyrosine phosphatase activity // inferred from electronic annotation///0005515 …	GO:0006470|GO:0007268|GO:0016311|GO:0035335|GO:0005634|GO:0005737|GO:0009898|GO:0043005|GO:0003993|GO:0003993|GO:0004721|GO:0004725|GO:0004726|GO:0005515|GO:0016787|GO:0016791|GO:0017124	chr12:30893504-30911580 (-) // 89.95 // qA2	EC:3.1.3.2///EC:3.1.3.48	ENSMUSG00000044573	December 2011 (Mouse Genome Sequencing Consortium and NCBI 38)	IPR023485 // Phosphotyrosine protein phosphatase I superfamily // 4.3E-52///IPR023485 // Phosphotyrosine protein phosphatase I superfamily // 8.2E-52	87881			NP_001103709///NP_067305///XP_003945900	NM_001110239///NM_021330///XM_003945851	AW554436	GenBank	Consensus sequence	Q9D358///Q561M1///Q4VAI2	gb:AW554436 /DB_XREF=gi:7199859 /DB_XREF=L0240G08-3 /CLONE=L0240G08 /FEA=FLmRNA /CNT=167 /TID=Mm.26166.1 /TIER=Stack /STK=53 /UG=Mm.26166 /LL=11431 /UG_GENE=Acp1 /UG_TITLE=acid phosphatase 1, soluble /FL=gb:NM_021330.1	AK014603 // Mus musculus 0 day neonate skin cDNA, RIKEN full-length enriched library, clone:4632432E04 product:acid phosphatase 1, soluble, full insert sequence. // gb // 11 // ---///AK018329 // Mus musculus 10 days neonate cerebellum cDNA, RIKEN full-length enriched library, clone:6530407M10 product:acid phosphatase 1, soluble, full insert sequence. // gb // 11 // ---///AK082955 // Mus musculus …	Mm.26166.1	est///full length	Mm.359831///Mm.439804	Mm.26166
1437812_x_at	10.078	28.4101	0	1.33922	1.33922	2.53014	P	P	Ganab	alpha glucosidase 2 alpha neutral subunit	14376	0005975 // carbohydrate metabolic process // inferred from electronic annotation///0006491 // N-glycan processing // traceable author statement///0008152 // metabolic process // not recorded	0005783 // endoplasmic reticulum // traceable author statement///0005794 // Golgi apparatus // inferred from electronic annotation///0017177 // glucosidase II complex // inferred from physical interaction///0042470 // melanosome // inferred from electronic annotation	0003824 // catalytic activity // inferred from electronic annotation///0004553 // hydrolase activity, hydrolyzing O-glycosyl compounds // inferred from electronic annotation///0005515 // protein binding // inferred from physical interaction///0015926 // glucosidase activity // not recorded///0016787 // hydrolase activity // inferred from electronic annotation///0016798 // hydrolase activity, acti…	GO:0005975|GO:0006491|GO:0008152|GO:0005783|GO:0005794|GO:0017177|GO:0042470|GO:0003824|GO:0004553|GO:0005515|GO:0015926|GO:0016787|GO:0016798|GO:0030246|GO:0033919	chr19:8916458-8916654 (+) // 63.0 // qA	EC:3.2.1.84	ENSMUSG00000071650	December 2011 (Mouse Genome Sequencing Consortium and NCBI 38)	IPR000322 // Glycoside hydrolase, family 31 // 1.2E-162	1097667			NP_032086	NM_008060	BB188199	GenBank	Consensus sequence	Q8BHN3///A1A4T2///Q3UE86///Q9R1N7	gb:BB188199 /DB_XREF=gi:8848770 /DB_XREF=BB188199 /CLONE=A330047I23 /FEA=EST /CNT=15 /TID=Mm.3196.2 /TIER=Stack /STK=14 /UG=Mm.3196 /LL=14376 /UG_GENE=G2an /UG_TITLE=alpha glucosidase 2, alpha neutral subunit	AK017873 // Mus musculus 8 days embryo whole body cDNA, RIKEN full-length enriched library, clone:5730578N21 product:alpha glucosidase 2, alpha neutral subunit, full insert sequence. // gb // --- // chr19:8911292-8916663(+)///AK028655 // Mus musculus 10 days neonate skin cDNA, RIKEN full-length enriched library, clone:4732427L16 product:alpha glucosidase 2, alpha neutral subunit, full insert sequ…	Mm.3196.2	full length	Mm.3196	Mm.3196
1433819_s_at	119.692	337.316	0	1.3388	1.3388	2.5294	P	P	Agpat3	1-acylglycerol-3-phosphate O-acyltransferase 3	28169	0006629 // lipid metabolic process // inferred from electronic annotation///0008152 // metabolic process // inferred from electronic annotation///0008654 // phospholipid biosynthetic process // inferred from electronic annotation///0016024 // CDP-diacylglycerol biosynthetic process // inferred from electronic annotation	0005634 // nucleus // inferred from electronic annotation///0005635 // nuclear envelope // inferred from electronic annotation///0005783 // endoplasmic reticulum // not recorded///0005789 // endoplasmic reticulum membrane // inferred from electronic annotation///0005886 // plasma membrane // not recorded///0016020 // membrane // inferred from electronic annotation///0016021 // integral to membran…	0003841 // 1-acylglycerol-3-phosphate O-acyltransferase activity // inferred from electronic annotation///0016740 // transferase activity // inferred from electronic annotation///0016746 // transferase activity, transferring acyl groups // inferred from electronic annotation	GO:0006629|GO:0008152|GO:0008654|GO:0016024|GO:0005634|GO:0005635|GO:0005783|GO:0005789|GO:0005886|GO:0016020|GO:0016021|GO:0003841|GO:0016740|GO:0016746	chr10:78269730-78273053 (-) // 99.79 // qC1	EC:2.3.1.51	ENSMUSG00000001211	December 2011 (Mouse Genome Sequencing Consortium and NCBI 38)	IPR002123 // Phospholipid/glycerol acyltransferase // 1.3E-19				NP_443747	NM_053014	AV296997	GenBank	Consensus sequence	Q9D517///C4B4E7///D3YTN7///D3YUW0///D3YV65///D3Z1M6///Q3TXT9	gb:AV296997 /DB_XREF=gi:15405860 /DB_XREF=AV296997 /CLONE=5730446A02 /FEA=EST /CNT=117 /TID=Mm.86311.1 /TIER=Stack /STK=18 /UG=Mm.86311 /LL=103456 /UG_GENE=AW493985 /UG_TITLE=expressed sequence AW493985	ENSMUST00000001240 // cdna:known chromosome:GRCm38:10:78269178:78352442:-1 gene:ENSMUSG00000001211 gene_biotype:protein_coding transcript_biotype:protein_coding // ensembl // 11 // ---	Mm.86311.1	est///full length	Mm.141230///Mm.408551///Mm.418597///Mm.487872	Mm.86311
1434673_at	29.6732	83.5617	0	1.33771	1.33771	2.52749	P	P	Gpr22	G protein-coupled receptor 22	73010	0007165 // signal transduction // inferred from electronic annotation///0007186 // G-protein coupled receptor signaling pathway // inferred from electronic annotation	0005886 // plasma membrane // inferred from electronic annotation///0016020 // membrane // inferred from electronic annotation///0016021 // integral to membrane // inferred from electronic annotation	0004871 // signal transducer activity // inferred from electronic annotation///0004930 // G-protein coupled receptor activity // inferred from electronic annotation	GO:0007165|GO:0007186|GO:0005886|GO:0016020|GO:0016021|GO:0004871|GO:0004930	chr12:31706870-31709959 (-) // 99.23 // qA3		ENSMUSG00000044067	December 2011 (Mouse Genome Sequencing Consortium and NCBI 38)	IPR000276 // G protein-coupled receptor, rhodopsin-like // 8.2E-30	1920260			NP_780400	NM_175191	BB429977	GenBank	Consensus sequence	Q8BZL4///G3X9C3///Q8BXB7///G3UZX5	gb:BB429977 /DB_XREF=gi:16424039 /DB_XREF=BB429977 /CLONE=C630031C05 /FEA=EST /CNT=57 /TID=Mm.68486.1 /TIER=Stack /STK=14 /UG=Mm.68486 /LL=104996 /UG_GENE=AW061316 /UG_TITLE=expressed sequence AW061316	AK034194 // Mus musculus adult male diencephalon cDNA, RIKEN full-length enriched library, clone:9330162L13 product:PROBABLE G PROTEIN-COUPLED RECEPTOR GPR22, full insert sequence. // gb // 11 // ---///AK141569 // Mus musculus adult male hippocampus cDNA, RIKEN full-length enriched library, clone:C630031C05 product:G protein-coupled receptor 22, full insert sequence. // gb // 11 // ---///BC089509…	Mm.68486.1	full length	Mm.441517	Mm.68486
1439380_x_at	25.1584	70.7942	0	1.33662	1.33662	2.52558	P	P	Meg3	maternally expressed 3	17263	0001701 // in utero embryonic development // inferred from mutant phenotype///0001889 // liver development // inferred from mutant phenotype///0006306 // DNA methylation // inferred from mutant phenotype///0007411 // axon guidance // inferred from mutant phenotype///0007519 // skeletal muscle tissue development // inferred from mutant phenotype///0008285 // negative regulation of cell proliferati…	0005634 // nucleus // inferred from direct assay///0005737 // cytoplasm // inferred from direct assay	0003713 // transcription coactivator activity // inferred from sequence or structural similarity	GO:0001701|GO:0001889|GO:0006306|GO:0007411|GO:0007519|GO:0008285|GO:0008340|GO:0009790|GO:0009791|GO:0016525|GO:0030154|GO:0030948|GO:0032274|GO:0034337|GO:0035264|GO:0040019|GO:0044029|GO:0045746|GO:0045892|GO:0045892|GO:0045893|GO:0048286|GO:0048743|GO:0060562|GO:0071514|GO:2000279|GO:0005634|GO:0005737|GO:0003713	chr12:109571460-109571723 (+) // 45.88 // qF1		ENSMUSG00000021268	December 2011 (Mouse Genome Sequencing Consortium and NCBI 38)		1202886				NM_144513///NR_003633///NR_027651///NR_027652///NR_046475	BB093563	GenBank	Consensus sequence	Q8CCV7	gb:BB093563 /DB_XREF=gi:8676810 /DB_XREF=BB093563 /CLONE=9430042P15 /FEA=EST /CNT=8 /TID=Mm.154560.3 /TIER=Stack /STK=8 /UG=Mm.154560 /LL=17263 /UG_GENE=Meg3 /UG_TITLE=maternally expressed gene 3	AK141629 // Mus musculus adult male hippocampus cDNA, RIKEN full-length enriched library, clone:C630047F23 product:GTL2, imprinted maternally expressed untranslated mRNA, full insert sequence. // gb // 11 // ---///AK148955 // Mus musculus 2 days neonate sympathetic ganglion cDNA, RIKEN full-length enriched library, clone:7120467M20 product:unclassifiable, full insert sequence. // gb // 11 // ---/…	Mm.154560.3	est	Mm.289645///Mm.397189///Mm.410663///Mm.442513///Mm.486914///Mm.487879	Mm.154560
1452253_at	11.0069	30.9197	0	1.33414	1.33414	2.52125	P	P	Crim1	cysteine rich transmembrane BMP regulator 1 (chordin like)	50766	0001558 // regulation of cell growth // inferred from electronic annotation///0043086 // negative regulation of catalytic activity // inferred from electronic annotation	0005576 // extracellular region // inferred from electronic annotation///0016020 // membrane // inferred from electronic annotation///0016021 // integral to membrane // inferred from electronic annotation	0004857 // enzyme inhibitor activity // inferred from electronic annotation///0004867 // serine-type endopeptidase inhibitor activity // inferred from electronic annotation///0005515 // protein binding // inferred from electronic annotation///0005520 // insulin-like growth factor binding // inferred from electronic annotation	GO:0001558|GO:0043086|GO:0005576|GO:0016020|GO:0016021|GO:0004857|GO:0004867|GO:0005515|GO:0005520	chr17:78200247-78376592 (+) // 93.12 // qE2		ENSMUSG00000024074	December 2011 (Mouse Genome Sequencing Consortium and NCBI 38)	IPR001007 // von Willebrand factor, type C // 3.7E-11///IPR001007 // von Willebrand factor, type C // 5.9E-11///IPR001007 // von Willebrand factor, type C // 1.4E-10///IPR001007 // von Willebrand factor, type C // 9.1E-14///IPR001007 // von Willebrand factor, type C // 1.6E-12///IPR001007 // von Willebrand factor, type C // 7.4E-15///IPR004094 // Proteinase inhibitor I15, antistasin-like // 4.2E-…	1354756			NP_056615	NM_015800	AK018666	GenBank	Consensus sequence	Q3TWP4///Q9JLL0///Q8BS96	gb:AK018666.1 /DB_XREF=gi:12858488 /FEA=mRNA /CNT=125 /TID=Mm.19271.1 /TIER=Stack /STK=34 /UG=Mm.19271 /LL=50766 /UG_GENE=Crim1 /UG_TITLE=cysteine-rich motor neuron 1 /DEF=Mus musculus adult male cecum cDNA, RIKEN full-length enriched library, clone:9130409M24:cysteine-rich motor neuron 1, full insert sequence.	AK018666 // Mus musculus adult male cecum cDNA, RIKEN full-length enriched library, clone:9130409M24 product:cysteine-rich motor neuron 1, full insert sequence. // gb // 10 // ---///AK159603 // Mus musculus osteoclast-like cell cDNA, RIKEN full-length enriched library, clone:I420025H24 product:cysteine-rich motor neuron 1, full insert sequence. // gb // 11 // ---///ENSMUST00000112498 // cdna:know…	Mm.19271.1	est///full length	Mm.311912///Mm.439091///Mm.474949	Mm.19271
1455947_at	303.43	851.001	0	1.33183	1.33183	2.51721	P	P	March11	membrane-associated ring finger (C3HC4) 11	211147	0016567 // protein ubiquitination // inferred from electronic annotation	0016020 // membrane // inferred from electronic annotation///0016021 // integral to membrane // inferred from electronic annotation///0030659 // cytoplasmic vesicle membrane // inferred from electronic annotation///0031410 // cytoplasmic vesicle // inferred from electronic annotation	0008270 // zinc ion binding // inferred from electronic annotation///0016874 // ligase activity // inferred from electronic annotation///0046872 // metal ion binding // inferred from electronic annotation	GO:0016567|GO:0016020|GO:0016021|GO:0030659|GO:0031410|GO:0008270|GO:0016874|GO:0046872	chr15:26309583-26409573 (+) // 87.67 // qB1	EC:6.3.2.-	ENSMUSG00000022269	December 2011 (Mouse Genome Sequencing Consortium and NCBI 38)	IPR018957 // Zinc finger, C3HC4 RING-type // 4.0E-14///IPR018957 // Zinc finger, C3HC4 RING-type // 2.0E-14				NP_808265	NM_177597	BB667208	GenBank	Consensus sequence	D3YXE6///Q8CBH7	gb:BB667208 /DB_XREF=gi:16398657 /DB_XREF=BB667208 /CLONE=6820429G08 /FEA=EST /CNT=26 /TID=Mm.54257.1 /TIER=Stack /STK=23 /UG=Mm.54257 /UG_TITLE=ESTs, Weakly similar to T00268 hypothetical protein KIAA0597 (H.sapiens)	ENSMUST00000140840 // cdna:novel chromosome:GRCm38:15:26309064:26409576:1 gene:ENSMUSG00000022269 gene_biotype:protein_coding transcript_biotype:protein_coding // ensembl // 11 // ---///ENSMUST00000152841 // cdna:putative chromosome:GRCm38:15:26309064:26409576:1 gene:ENSMUSG00000022269 gene_biotype:protein_coding transcript_biotype:protein_coding // ensembl // 11 // ---///NM_177597 // Mus musculu…	Mm.54257.1	est///full length	Mm.399242///Mm.54257	Mm.54257
1421175_at	49.704	139.305	0	1.33084	1.33084	2.5155	P	P	Myt1l	myelin transcription factor 1-like	17933	0006351 // transcription, DNA-dependent // inferred from electronic annotation///0006355 // regulation of transcription, DNA-dependent // inferred from electronic annotation///0007275 // multicellular organismal development // inferred from electronic annotation///0007399 // nervous system development // inferred from electronic annotation///0030154 // cell differentiation // inferred from electr…	0005634 // nucleus // inferred from direct assay	0001105 // RNA polymerase II transcription coactivator activity // not recorded///0003677 // DNA binding // inferred from electronic annotation///0003700 // sequence-specific DNA binding transcription factor activity // inferred from electronic annotation///0005515 // protein binding // inferred from physical interaction///0008270 // zinc ion binding // inferred from electronic annotation///00443…	GO:0006351|GO:0006355|GO:0007275|GO:0007399|GO:0030154|GO:0045944|GO:0005634|GO:0001105|GO:0003677|GO:0003700|GO:0005515|GO:0008270|GO:0044323|GO:0046872	chr12:29528565-29920857 (+) // 88.21 // qA2		ENSMUSG00000061911	December 2011 (Mouse Genome Sequencing Consortium and NCBI 38)	IPR002515 // Zinc finger, C2HC-type // 1.2E-19///IPR002515 // Zinc finger, C2HC-type // 1.5E-17///IPR002515 // Zinc finger, C2HC-type // 5.7E-19///IPR002515 // Zinc finger, C2HC-type // 1.2E-20///IPR002515 // Zinc finger, C2HC-type // 1.7E-19///IPR002515 // Zinc finger, C2HC-type // 1.6E-18///IPR002515 // Zinc finger, C2HC-type // 1.5E-17///IPR002515 // Zinc finger, C2HC-type // 5.7E-19///IPR0025…	1100511			NP_001087244///NP_001087245///NP_001087247///NP_032692	NM_001093775///NM_001093776///NM_001093778///NM_008666	NM_008666	GenBank	Consensus sequence	P97500///Q33DP0///Q0VGN2///E9QLD2///D3Z1P7///Q3TSN8	gb:NM_008666.1 /DB_XREF=gi:6678999 /GEN=Myt1l /FEA=FLmRNA /CNT=21 /TID=Mm.2523.1 /TIER=FL /STK=2 /UG=Mm.2523 /LL=17933 /DEF=Mus musculus myelin transcription factor 1-like (Myt1l), mRNA. /PROD=myelin transcription factor 1-like /FL=gb:U86338.1 gb:AF004295.1 gb:NM_008666.1	AB212898 // Mus musculus Myt1l mRNA for neural zinc finger protein NZF-1, complete cds. // gb // 11 // ---///AF004295 // Mus musculus myelin transcription factor 1-like mRNA, complete cds. // gb // 11 // ---///BC094438 // Mus musculus myelin transcription factor 1-like, mRNA (cDNA clone MGC:122968 IMAGE:30692780), complete cds. // gb // 11 // ---///ENSMUST00000021009 // cdna:known chromosome:GRCm…	Mm.2523.1	est///full length	Mm.253067///Mm.397617	Mm.2523
1443234_at	25.7748	72.1489	0	1.32904	1.32904	2.51236	P	P	Cep44	centrosomal protein 44	382010		0000922 // spindle pole // not recorded///0005737 // cytoplasm // inferred from electronic annotation///0005813 // centrosome // not recorded///0005856 // cytoskeleton // inferred from electronic annotation		GO:0000922|GO:0005737|GO:0005813|GO:0005856	chr8:56537216-56537877 (-) // 69.38 // qB2			December 2011 (Mouse Genome Sequencing Consortium and NCBI 38)					NP_001009951	NM_001009951	BB210980	GenBank	Consensus sequence	Q5HZK1	gb:BB210980 /DB_XREF=gi:16352611 /DB_XREF=BB210980 /CLONE=A430102B03 /FEA=EST /CNT=3 /TID=Mm.207991.1 /TIER=ConsEnd /STK=3 /UG=Mm.207991 /UG_TITLE=ESTs	AK040478 // Mus musculus 0 day neonate thymus cDNA, RIKEN full-length enriched library, clone:A430102B03 product:unclassifiable, full insert sequence. // gb // 11 // ---///n281545 // accn=AK040478 class=mRNAlike lncRNA name=Mouse noncoding transcript ref=FANTOM3 transcriptId=A430102B03 cpcScore=-1.2001500 cnci=-0.3719843 // noncode // 11 // ---	Mm.207991.1	full length	Mm.425534	Mm.207991
1453994_at	5.18465	14.4487	0	1.32264	1.32264	2.50124	P	P	Eml6	echinoderm microtubule associated protein like 6	237711		0005737 // cytoplasm // inferred from electronic annotation///0005856 // cytoskeleton // inferred from electronic annotation///0005874 // microtubule // inferred from electronic annotation		GO:0005737|GO:0005856|GO:0005874	chr11:29793195-29794580 (-) // 91.77 // qA3.3			December 2011 (Mouse Genome Sequencing Consortium and NCBI 38)		2442895			NP_666128	NM_146016	AK013815	GenBank	Consensus sequence	Q5SQM0	gb:AK013815.1 /DB_XREF=gi:12851320 /FEA=mRNA /CNT=2 /TID=Mm.158947.1 /TIER=ConsEnd /STK=0 /UG=Mm.158947 /LL=73111 /UG_GENE=2900083P10Rik /UG_TITLE=RIKEN cDNA 2900083P10 gene /DEF=Mus musculus adult male hippocampus cDNA, RIKEN full-length enriched library, clone:2900083P10:unclassifiable, full insert sequence.	AK013815 // Mus musculus adult male hippocampus cDNA, RIKEN full-length enriched library, clone:2900083P10 product:unclassifiable, full insert sequence. // gb // 11 // ---///AK030576 // Mus musculus adult male pituitary gland cDNA, RIKEN full-length enriched library, clone:5330434E23 product:unclassifiable, full insert sequence. // gb // 11 // ---///n290902 // accn=AK030576 class=mRNAlike lncRNA …	Mm.158947.1	full length	Mm.445271	Mm.158947
1455231_s_at	23.7895	66.1988	0	1.32051	1.32051	2.49754	P	P	Apc2	adenomatosis polyposis coli 2	23805	0016055 // Wnt receptor signaling pathway // inferred from electronic annotation///0030178 // negative regulation of Wnt receptor signaling pathway // inferred from electronic annotation///0035414 // negative regulation of catenin import into nucleus // not recorded///0090090 // negative regulation of canonical Wnt receptor signaling pathway // not recorded	0005737 // cytoplasm // not recorded///0005794 // Golgi apparatus // not recorded///0005881 // cytoplasmic microtubule // not recorded///0005884 // actin filament // not recorded///0016342 // catenin complex // not recorded///0031258 // lamellipodium membrane // not recorded///0048471 // perinuclear region of cytoplasm // not recorded	0005488 // binding // inferred from electronic annotation///0005515 // protein binding // inferred from electronic annotation///0008013 // beta-catenin binding // not recorded///0008017 // microtubule binding // inferred from electronic annotation	GO:0016055|GO:0030178|GO:0035414|GO:0090090|GO:0005737|GO:0005794|GO:0005881|GO:0005884|GO:0016342|GO:0031258|GO:0048471|GO:0005488|GO:0005515|GO:0008013|GO:0008017	chr10:80317233-80318257 (+) // 88.28 // qC1		ENSMUSG00000020135	December 2011 (Mouse Genome Sequencing Consortium and NCBI 38)	IPR000225 // Armadillo // 1.5E-11///IPR000225 // Armadillo // 1.5E-11///IPR009223 // Adenomatous polyposis coli protein, cysteine-rich repeat // 2.8E-9///IPR009223 // Adenomatous polyposis coli protein, cysteine-rich repeat // 2.6E-8///IPR009223 // Adenomatous polyposis coli protein, cysteine-rich repeat // 3.7E-8///IPR009223 // Adenomatous polyposis coli protein, cysteine-rich repeat // 3.6E-8//…				NP_035919	NM_011789	BM114349	GenBank	Consensus sequence	G5E832///D3YTR0///D3YYQ9	gb:BM114349 /DB_XREF=gi:17077367 /DB_XREF=L0803D07-3 /CLONE=L0803D07 /FEA=EST /CNT=25 /TID=Mm.4692.1 /TIER=Stack /STK=19 /UG=Mm.4692 /LL=97679 /UG_GENE=R75424 /UG_TITLE=expressed sequence R75424	ENSMUST00000020349 // cdna:known chromosome:GRCm38:10:80301820:80318256:1 gene:ENSMUSG00000020135 gene_biotype:protein_coding transcript_biotype:protein_coding // ensembl // 11 // ---///ENSMUST00000105359 // cdna:novel chromosome:GRCm38:10:80295977:80318263:1 gene:ENSMUSG00000020135 gene_biotype:protein_coding transcript_biotype:protein_coding // ensembl // 11 // ---///NM_011789 // Mus musculus a…	Mm.4692.1	full length	Mm.57247	Mm.4692
1442809_at	73.7635	205.199	0	1.32007	1.32007	2.49678	P	P	Scn9a	sodium channel, voltage-gated, type IX, alpha	20274	0006810 // transport // inferred from electronic annotation///0006811 // ion transport // inferred from electronic annotation///0006814 // sodium ion transport // inferred from electronic annotation///0006954 // inflammatory response // inferred from mutant phenotype///0009636 // response to toxic substance // inferred from direct assay///0009791 // post-embryonic development // inferred from mut…	0001518 // voltage-gated sodium channel complex // not recorded///0016020 // membrane // inferred from electronic annotation///0016021 // integral to membrane // inferred from electronic annotation	0005216 // ion channel activity // inferred from electronic annotation///0005244 // voltage-gated ion channel activity // inferred from electronic annotation///0005248 // voltage-gated sodium channel activity // not recorded///0005272 // sodium channel activity // inferred from electronic annotation///0005515 // protein binding // inferred from electronic annotation///0031402 // sodium ion bindin…	GO:0006810|GO:0006811|GO:0006814|GO:0006954|GO:0009636|GO:0009791|GO:0019228|GO:0034220|GO:0034765|GO:0035725|GO:0035725|GO:0048266|GO:0055085|GO:0001518|GO:0016020|GO:0016021|GO:0005216|GO:0005244|GO:0005248|GO:0005272|GO:0005515|GO:0031402	chr2:66480079-66481423 (-) // 99.85 // qC1.3		ENSMUSG00000075316	December 2011 (Mouse Genome Sequencing Consortium and NCBI 38)	IPR005821 // Ion transport domain // 1.2E-79///IPR005821 // Ion transport domain // 2.5E-49///IPR005821 // Ion transport domain // 5.3E-57///IPR005821 // Ion transport domain // 3.7E-53///IPR005821 // Ion transport domain // 9.4E-80///IPR005821 // Ion transport domain // 2.5E-49///IPR005821 // Ion transport domain // 5.3E-57///IPR005821 // Ion transport domain // 3.7E-53///IPR010526 // Sodium ion…				NP_061340	NM_018852	BB452274	GenBank	Consensus sequence	F8VPQ7///Q62205///Q3UQV9///A9JQD6///B2RY06///B7ZWN0///Q3UR35	gb:BB452274 /DB_XREF=gi:16425644 /DB_XREF=BB452274 /CLONE=D130016G11 /FEA=EST /CNT=5 /TID=Mm.153332.1 /TIER=ConsEnd /STK=3 /UG=Mm.153332 /UG_TITLE=ESTs	ENSMUST00000100063 // cdna:known chromosome:GRCm38:2:66480080:66634952:-1 gene:ENSMUSG00000075316 gene_biotype:protein_coding transcript_biotype:protein_coding // ensembl // 11 // ---///ENSMUST00000100064 // cdna:known chromosome:GRCm38:2:66480080:66634952:-1 gene:ENSMUSG00000075316 gene_biotype:protein_coding transcript_biotype:protein_coding // ensembl // 11 // ---///NM_018852 // Mus musculus s…	Mm.153332.1	full length	Mm.440889	Mm.153332
1422871_at	24.0157	66.8073	0	1.32006	1.32006	2.49676	P	P	Kcnj12	potassium inwardly-rectifying channel, subfamily J, member 12	16515	0006810 // transport // inferred from electronic annotation///0006811 // ion transport // inferred from electronic annotation///0006813 // potassium ion transport // not recorded///0034765 // regulation of ion transmembrane transport // inferred from electronic annotation///0051289 // protein homotetramerization // not recorded	0005886 // plasma membrane // inferred from electronic annotation///0016020 // membrane // inferred from electronic annotation///0016021 // integral to membrane // inferred from electronic annotation///0030315 // T-tubule // not recorded///0030425 // dendrite // not recorded///0031224 // intrinsic to membrane // not recorded///0043025 // neuronal cell body // not recorded	0005242 // inward rectifier potassium channel activity // not recorded///0005244 // voltage-gated ion channel activity // inferred from electronic annotation///0030165 // PDZ domain binding // not recorded	GO:0006810|GO:0006811|GO:0006813|GO:0034765|GO:0051289|GO:0005886|GO:0016020|GO:0016021|GO:0030315|GO:0030425|GO:0031224|GO:0043025|GO:0005242|GO:0005244|GO:0030165	chr11:61065803-61071129 (+) // 97.97 // qB2		ENSMUSG00000042529	December 2011 (Mouse Genome Sequencing Consortium and NCBI 38)	IPR013673 // Potassium channel, inwardly rectifying, Kir, N-terminal // 7.8E-32///IPR013673 // Potassium channel, inwardly rectifying, Kir, N-terminal // 1.0E-31///IPR016449 // Potassium channel, inwardly rectifying, Kir // 2.2E-174///IPR016449 // Potassium channel, inwardly rectifying, Kir // 4.4E-174	108495			NP_001254522///NP_034733	NM_001267593///NM_010603	NM_010603	GenBank	Consensus sequence	Q9D3L6///P52187///B1ATI1	gb:NM_010603.1 /DB_XREF=gi:6754427 /GEN=Kcnj12 /FEA=FLmRNA /CNT=15 /TID=Mm.4970.1 /TIER=FL+Stack /STK=9 /UG=Mm.4970 /LL=16515 /DEF=Mus musculus potassium inwardly-rectifying channel, subfamily J, member 12 (Kcnj12), mRNA. /PROD=potassium inwardly-rectifying channel, subfamilyJ, member 12 /FL=gb:NM_010603.1	AK017299 // Mus musculus 6 days neonate head cDNA, RIKEN full-length enriched library, clone:5430411M10 product:potassium inwardly-rectifying channel, subfamily J, member 12, full insert sequence. // gb // 11 // ---///AK032271 // Mus musculus adult male olfactory brain cDNA, RIKEN full-length enriched library, clone:6430514B10 product:potassium inwardly-rectifying channel, subfamily J, member 12,…	Mm.4970.1	full length	Mm.4970	Mm.4970
1442824_at	22.0972	61.2469	0	1.3148	1.3148	2.48767	P	P	8030497I03Rik	RIKEN cDNA 8030497I03 gene	399593					chr2:154812242-154813156 (+) // 49.95 // qH1			December 2011 (Mouse Genome Sequencing Consortium and NCBI 38)		3026991					BB071501	GenBank	Consensus sequence		gb:BB071501 /DB_XREF=gi:16260114 /DB_XREF=BB071501 /CLONE=8030497I03 /FEA=EST /CNT=5 /TID=Mm.155652.1 /TIER=ConsEnd /STK=3 /UG=Mm.155652 /UG_TITLE=ESTs	AK078793 // Mus musculus 15 days embryo male testis cDNA, RIKEN full-length enriched library, clone:8030497I03 product:unclassifiable, full insert sequence. // gb // 11 // ---///n287449 // accn=AK078793 class=mRNAlike lncRNA name=Mouse noncoding transcript ref=FANTOM3 transcriptId=8030497I03 cpcScore=-0.5479290 cnci=-0.4300718 // noncode // 11 // ---	Mm.155652.1			Mm.155652
1429583_at	27.7062	76.7473	0	1.31393	1.31393	2.48619	P	P	Pet100	PET100 homolog (S. cerevisiae)	100503890		0005739 // mitochondrion // inferred from electronic annotation///0016020 // membrane // inferred from electronic annotation///0016021 // integral to membrane // inferred from electronic annotation		GO:0005739|GO:0016020|GO:0016021	chr8:3621615-3624235 (+) // 61.88 // qA1.1		ENSMUSG00000087687	December 2011 (Mouse Genome Sequencing Consortium and NCBI 38)	IPR018625 // Protein of unknown function DUF2346 // 5.8E-37	3615306			NP_001182173	NM_001195244	BE865033	GenBank	Consensus sequence	P0DJE0	gb:AK011549.1 /DB_XREF=gi:12847745 /FEA=mRNA /CNT=45 /TID=Mm.41456.3 /TIER=ConsEnd /STK=7 /UG=Mm.41456 /LL=18545 /UG_GENE=Pcp2 /UG_TITLE=Purkinje cell protein 2 (L7) /DEF=Mus musculus 10 days embryo whole body cDNA, RIKEN full-length enriched library, clone:2610025D16:Purkinje cell protein 2 (L7), full insert sequence.	AK011549 // Mus musculus 10 days embryo whole body cDNA, RIKEN full-length enriched library, clone:2610025D16 product:unclassifiable, full insert sequence. // gb // 9 // ---///ENSMUST00000156380 // cdna:known chromosome:GRCm38:8:3621551:3624231:1 gene:ENSMUSG00000087687 gene_biotype:protein_coding transcript_biotype:protein_coding // ensembl // 11 // ---///n295122 // accn=AK011549 class=mRNAlike …	Mm.41456.3	full length	Mm.254898	Mm.41456
1444468_at	47.8985	132.12	0	1.30782	1.30782	2.47567	P	P	Paqr8	progestin and adipoQ receptor family member VIII	74229	0007275 // multicellular organismal development // inferred from electronic annotation///0030154 // cell differentiation // inferred from electronic annotation///0048477 // oogenesis // inferred from electronic annotation	0005886 // plasma membrane // inferred from electronic annotation///0016020 // membrane // inferred from electronic annotation///0016021 // integral to membrane // inferred from electronic annotation	0005496 // steroid binding // inferred from electronic annotation///0008289 // lipid binding // inferred from electronic annotation	GO:0007275|GO:0030154|GO:0048477|GO:0005886|GO:0016020|GO:0016021|GO:0005496|GO:0008289	chr1:20937602-20938247 (+) // 69.86 // qA4		ENSMUSG00000025931	December 2011 (Mouse Genome Sequencing Consortium and NCBI 38)	IPR004254 // Hly-III-related // 2.7E-48	1921479			NP_083105	NM_028829	AV328983	GenBank	Consensus sequence	Q80ZE5	gb:AV328983 /DB_XREF=gi:16396007 /DB_XREF=AV328983 /CLONE=6330445L16 /FEA=EST /CNT=4 /TID=Mm.196818.1 /TIER=ConsEnd /STK=2 /UG=Mm.196818 /UG_TITLE=ESTs	AK029723 // Mus musculus adult male testis cDNA, RIKEN full-length enriched library, clone:4930510E01 product:RIKEN cDNA 1700019B16 gene, full insert sequence. // gb // 10 // ---///AK147376 // Mus musculus cDNA, RIKEN full-length enriched library, clone:M5C1024I04 product:Progestin and adipoQ receptor family member VIII, full insert sequence. // gb // 11 // ---///BC059813 // Mus musculus progesti…	Mm.196818.1	est///full length	Mm.40780///Mm.411094	Mm.196818
1426288_at	9.48986	26.1757	0	1.30779	1.30779	2.47563	P	P	Lrp4	low density lipoprotein receptor-related protein 4	228357	0001822 // kidney development // inferred from mutant phenotype///0001932 // regulation of protein phosphorylation // inferred from mutant phenotype///0001942 // hair follicle development // inferred from mutant phenotype///0006897 // endocytosis // inferred from electronic annotation///0007275 // multicellular organismal development // inferred from electronic annotation///0008104 // protein loc…	0005886 // plasma membrane // inferred from direct assay///0016020 // membrane // inferred from electronic annotation///0016021 // integral to membrane // inferred from electronic annotation	0005509 // calcium ion binding // inferred from electronic annotation///0005515 // protein binding // inferred from physical interaction///0030971 // receptor tyrosine kinase binding // inferred from physical interaction///0042803 // protein homodimerization activity // inferred from direct assay	GO:0001822|GO:0001932|GO:0001942|GO:0006897|GO:0007275|GO:0008104|GO:0009953|GO:0009954|GO:0016055|GO:0030154|GO:0030178|GO:0030279|GO:0030326|GO:0042475|GO:0042733|GO:0043113|GO:0048856|GO:0051124|GO:0090090|GO:0005886|GO:0016020|GO:0016021|GO:0005509|GO:0005515|GO:0030971|GO:0042803	chr2:91457510-91513901 (+) // 99.07 // qE1		ENSMUSG00000027253	December 2011 (Mouse Genome Sequencing Consortium and NCBI 38)	IPR000033 // LDLR class B repeat // 5.4E-11///IPR000033 // LDLR class B repeat // 1.8E-15///IPR000033 // LDLR class B repeat // 2.6E-14///IPR000033 // LDLR class B repeat // 9.8E-15///IPR000033 // LDLR class B repeat // 2.3E-12///IPR000033 // LDLR class B repeat // 6.3E-14///IPR000033 // LDLR class B repeat // 5.5E-16///IPR000033 // LDLR class B repeat // 1.9E-11///IPR000033 // LDLR class B repea…	2442252			NP_001139329///NP_766256	NM_001145857///NM_172668	AF247637	GenBank	Consensus sequence	Q8VI56	gb:AF247637.1 /DB_XREF=gi:17224415 /FEA=FLmRNA /CNT=20 /TID=Mm.25242.1 /TIER=FL+Stack /STK=12 /UG=Mm.25242 /DEF=Mus musculus LDLR dan mRNA, complete cds. /PROD=LDLR dan /FL=gb:AF247637.1	AF247637 // Mus musculus LDLR dan mRNA, complete cds. // gb // 9 // ---///AK142445 // Mus musculus 13 days embryo stomach cDNA, RIKEN full-length enriched library, clone:D530015H10 product:low density lipoprotein receptor-related protein 4, full insert sequence. // gb // 9 // ---///ENSMUST00000028689 // cdna:known chromosome:GRCm38:2:91457511:91513779:1 gene:ENSMUSG00000027253 gene_biotype:protei…	Mm.25242.1	full length	Mm.275149///Mm.469960	Mm.25242
1440773_at	140.802	388.335	0	1.30766	1.30766	2.4754	P	P	Cep44	centrosomal protein 44	382010		0000922 // spindle pole // not recorded///0005737 // cytoplasm // inferred from electronic annotation///0005813 // centrosome // not recorded///0005815 // microtubule organizing center // inferred from electronic annotation///0005856 // cytoskeleton // inferred from electronic annotation///0030496 // midbody // inferred from electronic annotation		GO:0000922|GO:0005737|GO:0005813|GO:0005815|GO:0005856|GO:0030496	chr8:56550286-56550616 (-) // 98.19 // qB2		ENSMUSG00000038215	December 2011 (Mouse Genome Sequencing Consortium and NCBI 38)					NP_001009951	NM_001009951	BB209878	GenBank	Consensus sequence	Q5HZK1	gb:BB209878 /DB_XREF=gi:8874831 /DB_XREF=BB209878 /CLONE=A430094K05 /FEA=EST /CNT=5 /TID=Mm.45403.1 /TIER=ConsEnd /STK=5 /UG=Mm.45403 /UG_TITLE=ESTs	AK010408 // Mus musculus ES cells cDNA, RIKEN full-length enriched library, clone:2410004P22 product:inferred: f-box only protein 8, full insert sequence. // gb // 11 // ---///ENSMUST00000126830 // cdna:known chromosome:GRCm38:8:56549329:56550803:-1 gene:ENSMUSG00000038215 gene_biotype:protein_coding transcript_biotype:processed_transcript // ensembl // 11 // ---	Mm.45403.1			Mm.45403
1428958_at	57.1406	157.458	0	1.30641	1.30641	2.47325	P	P	Paqr8	progestin and adipoQ receptor family member VIII	74229	0007275 // multicellular organismal development // inferred from electronic annotation///0030154 // cell differentiation // inferred from electronic annotation///0048477 // oogenesis // inferred from electronic annotation	0005886 // plasma membrane // inferred from electronic annotation///0016020 // membrane // inferred from electronic annotation///0016021 // integral to membrane // inferred from electronic annotation	0005496 // steroid binding // inferred from electronic annotation///0008289 // lipid binding // inferred from electronic annotation	GO:0007275|GO:0030154|GO:0048477|GO:0005886|GO:0016020|GO:0016021|GO:0005496|GO:0008289	chr1:20938042-20939650 (+) // 84.12 // qA4			December 2011 (Mouse Genome Sequencing Consortium and NCBI 38)		1921479			NP_083105	NM_028829	AV265674	GenBank	Consensus sequence	Q80ZE5	gb:AV265674 /DB_XREF=gi:16389383 /DB_XREF=AV265674 /CLONE=4930510E01 /FEA=mRNA /CNT=37 /TID=Mm.107266.1 /TIER=Stack /STK=16 /UG=Mm.107266 /LL=69262 /UG_GENE=3110001D06Rik /UG_TITLE=RIKEN cDNA 3110001D06 gene	AK013938 // Mus musculus 13 days embryo head cDNA, RIKEN full-length enriched library, clone:3110001D06 product:unclassifiable, full insert sequence. // gb // 10 // ---///AK029723 // Mus musculus adult male testis cDNA, RIKEN full-length enriched library, clone:4930510E01 product:RIKEN cDNA 1700019B16 gene, full insert sequence. // gb // 11 // ---///AK147376 // Mus musculus cDNA, RIKEN full-lengt…	Mm.107266.1	full length	Mm.40780	Mm.107266
1457811_at	44.714	123.174	0	1.30593	1.30593	2.47243	P	P								chrX:108735844-108736390 (-) // 82.94 // qD			December 2011 (Mouse Genome Sequencing Consortium and NCBI 38)							BM217632	GenBank	Consensus sequence		gb:BM217632 /DB_XREF=gi:17776880 /DB_XREF=C0899G01-3 /CLONE=C0899G01 /FEA=EST /CNT=5 /TID=Mm.214701.1 /TIER=ConsEnd /STK=3 /UG=Mm.214701 /UG_TITLE=ESTs	BM217632 // /DB_XREF=C0899G01-3 /CLONE=C0899G01 // gb // --- // ---	Mm.214701.1			Mm.214701
1456164_at	14.4302	39.7365	0	1.3054	1.3054	2.47153	P	P	AW011738	expressed sequence AW011738	100382					chr4:156204054-156205161 (+) // 53.49 // qE2		ENSMUSG00000078349	December 2011 (Mouse Genome Sequencing Consortium and NCBI 38)		2140540				NR_030671	BB132726	GenBank	Consensus sequence	Q3T9T0///F6S7Q2///Q3U0L7	gb:BB132726 /DB_XREF=gi:16266495 /DB_XREF=BB132726 /CLONE=9830002K14 /FEA=EST /CNT=16 /TID=Mm.129510.2 /TIER=Stack /STK=14 /UG=Mm.129510 /LL=100382 /UG_GENE=AW011738 /UG_TITLE=expressed sequence AW011738	AK036383 // Mus musculus adult male bone cDNA, RIKEN full-length enriched library, clone:9830002K14 product:unclassifiable, full insert sequence. // gb // 11 // ---///AK078660 // Mus musculus adult male adrenal gland cDNA, RIKEN full-length enriched library, clone:7330443J04 product:unclassifiable, full insert sequence. // gb // 11 // ---///AK085774 // Mus musculus 16 days neonate heart cDNA, RIK…	Mm.129510.2		Mm.461024///Mm.483291	Mm.129510
1421979_at	6.0644	16.6639	0	1.30231	1.30231	2.46624	P	P	Phex	phosphate regulating gene with homologies to endopeptidases on the X chromosome (hypophosphatemia, vitamin D resistant rickets)	18675	0006508 // proteolysis // not recorded///0019637 // organophosphate metabolic process // inferred from mutant phenotype///0030282 // bone mineralization // inferred from mutant phenotype///0031214 // biomineral tissue development // inferred from electronic annotation	0005783 // endoplasmic reticulum // inferred from direct assay///0005794 // Golgi apparatus // inferred from direct assay///0016020 // membrane // inferred from electronic annotation///0016021 // integral to membrane // inferred from electronic annotation///0048471 // perinuclear region of cytoplasm // inferred from direct assay	0004222 // metalloendopeptidase activity // inferred from electronic annotation///0008233 // peptidase activity // inferred from electronic annotation///0008237 // metallopeptidase activity // inferred from electronic annotation///0016787 // hydrolase activity // inferred from electronic annotation///0046872 // metal ion binding // inferred from electronic annotation	GO:0006508|GO:0019637|GO:0030282|GO:0031214|GO:0005783|GO:0005794|GO:0016020|GO:0016021|GO:0048471|GO:0004222|GO:0008233|GO:0008237|GO:0016787|GO:0046872	chrX:157162074-157415286 (-) // 93.0 // qF4		ENSMUSG00000057457	December 2011 (Mouse Genome Sequencing Consortium and NCBI 38)	IPR008753 // Peptidase M13, N-terminal domain // 6.6E-116///IPR018497 // Peptidase M13, C-terminal domain // 6.9E-58	107489			NP_035207	NM_011077	U73910	GenBank	Consensus sequence	P70669///F6S0V7///Q3TYM9///Q9ERK6///A2AC80///A2ICR0	gb:BM214765 /DB_XREF=gi:17773035 /DB_XREF=C0855E09-3 /CLONE=C0855E09 /FEA=FLmRNA /CNT=18 /TID=Mm.2529.1 /TIER=Stack /STK=11 /UG=Mm.2529 /LL=18675 /UG_GENE=Phex /UG_TITLE=phosphate regulating neutral endopeptidases on the X chromosome /FL=gb:U73910.1 gb:NM_011077.1 gb:U49908.1 gb:U75646.1	ENSMUST00000079945 // cdna:known chromosome:GRCm38:X:157162075:157415286:-1 gene:ENSMUSG00000057457 gene_biotype:protein_coding transcript_biotype:protein_coding // ensembl // 11 // ---///ENSMUST00000135713 // cdna:known chromosome:GRCm38:X:157162075:157165662:-1 gene:ENSMUSG00000057457 gene_biotype:protein_coding transcript_biotype:protein_coding // ensembl // 11 // ---///NM_011077 // Mus muscul…	Mm.2529.1	est///full length	Mm.2529///Mm.429046	Mm.2529
1450670_at	26.0862	71.4791	0	1.29826	1.29826	2.45932	P	P	Dbh	dopamine beta hydroxylase	13166	0001816 // cytokine production // inferred from mutant phenotype///0001974 // blood vessel remodeling // inferred from mutant phenotype///0001975 // response to amphetamine // inferred from mutant phenotype///0002443 // leukocyte mediated immunity // inferred from mutant phenotype///0006584 // catecholamine metabolic process // inferred from electronic annotation///0007613 // memory // inferred f…	0005737 // cytoplasm // not recorded///0016020 // membrane // inferred from electronic annotation///0016021 // integral to membrane // inferred from electronic annotation///0016023 // cytoplasmic membrane-bounded vesicle // not recorded///0030424 // axon // not recorded///0030425 // dendrite // not recorded///0030658 // transport vesicle membrane // inferred from electronic annotation///0031410 /…	0003824 // catalytic activity // inferred from electronic annotation///0004497 // monooxygenase activity // inferred from electronic annotation///0004500 // dopamine beta-monooxygenase activity // not recorded///0005507 // copper ion binding // not recorded///0016491 // oxidoreductase activity // inferred from electronic annotation///0016715 // oxidoreductase activity, acting on paired donors, wi…	GO:0001816|GO:0001974|GO:0001975|GO:0002443|GO:0006584|GO:0007613|GO:0007626|GO:0008306|GO:0008542|GO:0010039|GO:0010193|GO:0010259|GO:0032355|GO:0035176|GO:0042127|GO:0042309|GO:0042420|GO:0042421|GO:0042421|GO:0042423|GO:0042593|GO:0042593|GO:0042596|GO:0042711|GO:0042981|GO:0043434|GO:0045907|GO:0046333|GO:0046688|GO:0048149|GO:0048265|GO:0050900|GO:0050909|GO:0055114|GO:0060348|GO:0071287|GO:…	chr2:27165232-27183205 (+) // 98.95 // qA3	EC:1.14.17.1	ENSMUSG00000000889	December 2011 (Mouse Genome Sequencing Consortium and NCBI 38)	IPR000323 // Copper type II, ascorbate-dependent monooxygenase, N-terminal // 1.0E-45///IPR005018 // DOMON domain // 1.3E-31	94864		Biogenic_Amine_Synthesis // GenMAPP	NP_620392	NM_138942	S50200	GenBank	Consensus sequence	Q3V1U4///Q64237	gb:S50200.1 /DB_XREF=gi:260872 /FEA=FLmRNA /CNT=42 /TID=Mm.117064.1 /TIER=FL+Stack /STK=32 /UG=Mm.117064 /LL=13166 /UG_GENE=Dbh /DEF=Mus musculus dopamine beta-hydroxylase mRNA, complete cds. /PROD=dopamine beta-hydroxylase /FL=gb:S50200.1 gb:NM_138942.1	AK132245 // Mus musculus 12 days embryo embryonic body below diaphragm region cDNA, RIKEN full-length enriched library, clone:3732409I16 product:dopamine beta hydroxylase, full insert sequence. // gb // 9 // ---///ENSMUST00000000910 // cdna:known chromosome:GRCm38:2:27165233:27183200:1 gene:ENSMUSG00000000889 gene_biotype:protein_coding transcript_biotype:protein_coding // ensembl // 9 // ---///N…	Mm.117064.1	full length	Mm.167781	Mm.117064
1439862_at	43.4291	118.998	0	1.29823	1.29823	2.45927	P	P	Rorb	RAR-related orphan receptor beta	225998	0006351 // transcription, DNA-dependent // inferred from electronic annotation///0006355 // regulation of transcription, DNA-dependent // inferred from electronic annotation///0007275 // multicellular organismal development // inferred from electronic annotation///0007420 // brain development // inferred from electronic annotation///0007601 // visual perception // inferred from electronic annotat…	0005634 // nucleus // inferred by curator	0003677 // DNA binding // inferred from electronic annotation///0003700 // sequence-specific DNA binding transcription factor activity // inferred from direct assay///0003700 // sequence-specific DNA binding transcription factor activity // not recorded///0003707 // steroid hormone receptor activity // inferred from electronic annotation///0004879 // ligand-activated sequence-specific DNA binding…	GO:0006351|GO:0006355|GO:0007275|GO:0007420|GO:0007601|GO:0007623|GO:0030522|GO:0042462|GO:0043401|GO:0045893|GO:0050896|GO:0005634|GO:0003677|GO:0003700|GO:0003700|GO:0003707|GO:0004879|GO:0005515|GO:0008270|GO:0008502|GO:0043565|GO:0046872	chr19:18930612-18931380 (-) // 91.88 // qB		ENSMUSG00000036192	December 2011 (Mouse Genome Sequencing Consortium and NCBI 38)	IPR000536 // Nuclear hormone receptor, ligand-binding, core // 4.8E-33///IPR000536 // Nuclear hormone receptor, ligand-binding, core // 4.6E-33///IPR001628 // Zinc finger, nuclear hormone receptor-type // 6.9E-37///IPR001628 // Zinc finger, nuclear hormone receptor-type // 6.6E-37	1343464		Nuclear_Receptors // GenMAPP	NP_001036819///NP_666207	NM_001043354///NM_146095	BB367351	GenBank	Consensus sequence	Q8R1B8	gb:BB367351 /DB_XREF=gi:16406529 /DB_XREF=BB367351 /CLONE=C130037J04 /FEA=EST /CNT=8 /TID=Mm.71017.1 /TIER=ConsEnd /STK=6 /UG=Mm.71017 /UG_TITLE=ESTs	AK159011 // Mus musculus visual cortex cDNA, RIKEN full-length enriched library, clone:K530032J01 product:unclassifiable, full insert sequence. // gb // 11 // ---///ENSMUST00000040153 // cdna:known chromosome:GRCm38:19:18930605:19001117:-1 gene:ENSMUSG00000036192 gene_biotype:protein_coding transcript_biotype:protein_coding // ensembl // 11 // ---///ENSMUST00000112832 // cdna:known chromosome:GRC…	Mm.71017.1	est///full length	Mm.234641///Mm.276747///Mm.408072///Mm.408176///Mm.483707	Mm.71017
1427870_x_at	29.0065	79.4657	0	1.29798	1.29798	2.45885	P	M	Ighm	immunoglobulin heavy constant mu	16019	0000187 // activation of MAPK activity // inferred from direct assay///0002455 // humoral immune response mediated by circulating immunoglobulin // inferred from direct assay///0016064 // immunoglobulin mediated immune response // inferred from direct assay///0019882 // antigen processing and presentation // inferred from direct assay///0030890 // positive regulation of B cell proliferation // in…	0005576 // extracellular region // inferred from electronic annotation///0005615 // extracellular space // inferred from direct assay///0005886 // plasma membrane // inferred from electronic annotation///0009897 // external side of plasma membrane // inferred from direct assay///0016020 // membrane // inferred from electronic annotation///0016021 // integral to membrane // inferred from electroni…	0003823 // antigen binding // inferred from direct assay///0004888 // transmembrane signaling receptor activity // inferred from direct assay///0005515 // protein binding // inferred from physical interaction	GO:0000187|GO:0002455|GO:0016064|GO:0019882|GO:0030890|GO:0043410|GO:0045022|GO:0045807|GO:0050731|GO:0050829|GO:0050853|GO:0050871|GO:0005576|GO:0005615|GO:0005886|GO:0009897|GO:0016020|GO:0016021|GO:0019815|GO:0042571|GO:0048471|GO:0003823|GO:0004888|GO:0005515	chr12:113328875-113329026 (-) // 98.67 // qF1			December 2011 (Mouse Genome Sequencing Consortium and NCBI 38)		96446					K00686	GenBank	Consensus sequence	I6L985///P01863///P84751///P01868///P01872///P01873///A0N1R6///A2NUE8///Q505N9///Q569W9///Q569X1///Q58E56///Q5R3U9///Q66K04///Q6KAM2///Q6PF95///Q6PIP8///Q6PJA7///Q6PJB2///Q8R3H6///Q91Z05///Q99LC4///Q9D8L4///Q9JL77	gb:K00686.1 /DB_XREF=gi:195126 /FEA=mRNA /CNT=1 /TID=Mm.196085.15 /TIER=ConsEnd /STK=0 /UG=Mm.196085 /LL=16017 /UG_GENE=Igh-4 /UG_TITLE=immunoglobulin heavy chain 4 (serum IgG1) /DEF=Mouse Ig active gamma-1 H-chain deletion mutant IF2, CH3 domain mRNA.	AB097849 // Mus musculus mRNA for immunoglobulin gamma-1 heavy chain, complete cds, anti-malathion monoclonal antibody MLT40-4. // gb // 11 // ---///AB453396 // Mus musculus mRNA for anti-prostaglandin E2 antibody heavy chain, complete cds. // gb // 11 // ---///AB538879 // Mus musculus mRNA for anti-leukotriene C4 monoclonal antibody immunoglobulin gamma1 heavy chain, complete cds. // gb // 11 //…	Mm.196085.15	full length	Mm.342177	Mm.196085
1435940_at	64.4135	176.224	0	1.296	1.296	2.45547	P	P	Dclk1	doublecortin-like kinase 1	13175	0001764 // neuron migration // inferred from genetic interaction///0006468 // protein phosphorylation // inferred from electronic annotation///0007275 // multicellular organismal development // inferred from electronic annotation///0007399 // nervous system development // inferred from electronic annotation///0007409 // axonogenesis // inferred from mutant phenotype///0007420 // brain development…	0005622 // intracellular // inferred from electronic annotation	0000166 // nucleotide binding // inferred from electronic annotation///0004672 // protein kinase activity // inferred from electronic annotation///0004674 // protein serine/threonine kinase activity // inferred from electronic annotation///0004713 // protein tyrosine kinase activity // inferred from electronic annotation///0005524 // ATP binding // inferred from electronic annotation///0016301 //…	GO:0001764|GO:0006468|GO:0007275|GO:0007399|GO:0007409|GO:0007420|GO:0009615|GO:0016310|GO:0021952|GO:0030154|GO:0030900|GO:0035556|GO:0048675|GO:0048813|GO:0005622|GO:0000166|GO:0004672|GO:0004674|GO:0004713|GO:0005524|GO:0016301|GO:0016740|GO:0016772	chr3:55538334-55539068 (+) // 97.14 // qC	EC:2.7.11.1	ENSMUSG00000027797	December 2011 (Mouse Genome Sequencing Consortium and NCBI 38)	IPR000719 // Protein kinase, catalytic domain // 2.0E-76///IPR000719 // Protein kinase, catalytic domain // 3.3E-77///IPR001245 // Serine-threonine/tyrosine-protein kinase catalytic domain // 1.4E-37///IPR001245 // Serine-threonine/tyrosine-protein kinase catalytic domain // 2.4E-38///IPR003533 // Doublecortin domain // 3.1E-27///IPR003533 // Doublecortin domain // 6.3E-22	1330861			NP_001104521///NP_001104522///NP_001104523///NP_001182467///NP_001182468///NP_001182469///NP_064362	NM_001111051///NM_001111052///NM_001111053///NM_001195538///NM_001195539///NM_001195540///NM_019978	BM232314	GenBank	Consensus sequence	H7BX36///Q9JLM8///Q1EDH1///A3KN70///A8IP62///Q3UGP0///Q80VB6///Q8CCN4///Q8CHG1///Q8VDT3///Q9JLM6///Q9JLM7	gb:BM232314 /DB_XREF=gi:17867584 /DB_XREF=K0321D06-3 /CLONE=K0321D06 /FEA=EST /CNT=15 /TID=Mm.39298.1 /TIER=Stack /STK=12 /UG=Mm.39298 /LL=99719 /UG_GENE=AI836758 /UG_TITLE=expressed sequence AI836758	AK134716 // Mus musculus adult male medulla oblongata cDNA, RIKEN full-length enriched library, clone:6330535A08 product:unclassifiable, full insert sequence. // gb // 11 // ---///ENSMUST00000054237 // cdna:known chromosome:GRCm38:3:55242526:55539064:1 gene:ENSMUSG00000027797 gene_biotype:protein_coding transcript_biotype:protein_coding // ensembl // 11 // ---///ENSMUST00000070418 // cdna:known c…	Mm.39298.1	est///full length	Mm.393242///Mm.409147///Mm.470413///Mm.472264	Mm.39298
1440369_at	7.71156	21.0949	0	1.29582	1.29582	2.45517	P	P								chr3:157645025-157645877 (+) // 100.0 // qH4			December 2011 (Mouse Genome Sequencing Consortium and NCBI 38)							BE952603	GenBank	Consensus sequence		gb:BE952603 /DB_XREF=gi:10593227 /DB_XREF=UI-M-BH4-azh-g-05-0-UI.s1 /CLONE=UI-M-BH4-azh-g-05-0-UI /FEA=EST /CNT=7 /TID=Mm.151179.1 /TIER=ConsEnd /STK=5 /UG=Mm.151179 /UG_TITLE=ESTs	AW122993 // /DB_XREF=UI-M-BH2.1-apb-c-01-0-UI.s1 /CLONE=UI-M-BH2.1-apb-c-01-0-UI // gb // --- // ---///BE648209 // /DB_XREF=UI-M-BH2.1-apb-c-01-0-UI.r1 /CLONE=UI-M-BH2.1-apb-c-01-0-UI // gb // --- // ---///BE952603 // /DB_XREF=UI-M-BH4-azh-g-05-0-UI.s1 /CLONE=UI-M-BH4-azh-g-05-0-UI // gb // --- // ---///BE956315 // /DB_XREF=UI-M-BH4-bax-f-06-0-UI.s1 /CLONE=UI-M-BH4-bax-f-06-0-UI // gb // --- // -…	Mm.151179.1	est	Mm.444170	Mm.151179
1439265_at	68.9184	188.323	0	1.29427	1.29427	2.45253	P	P								chr14:63821308-63821583 (+) // 88.44 // qD1			December 2011 (Mouse Genome Sequencing Consortium and NCBI 38)							BB131963	GenBank	Consensus sequence		gb:BB131963 /DB_XREF=gi:8786353 /DB_XREF=BB131963 /CLONE=9630056M16 /FEA=EST /CNT=9 /TID=Mm.220875.1 /TIER=Stack /STK=8 /UG=Mm.220875 /UG_TITLE=ESTs	BB131963 // /DB_XREF=BB131963 /CLONE=9630056M16 // gb // --- // ---	Mm.220875.1			Mm.220875
1423891_at	61.5897	168.221	0	1.29362	1.29362	2.45143	P	P	Gstt3	glutathione S-transferase, theta 3	103140	0006749 // glutathione metabolic process // inferred from direct assay		0004364 // glutathione transferase activity // inferred from direct assay///0005515 // protein binding // inferred from electronic annotation///0016740 // transferase activity // inferred from electronic annotation	GO:0006749|GO:0004364|GO:0005515|GO:0016740	chr10:75774118-75781414 (-) // 93.45 // qC1		ENSMUSG00000001665	December 2011 (Mouse Genome Sequencing Consortium and NCBI 38)	IPR004045 // Glutathione S-transferase, N-terminal // 2.4E-13///IPR004046 // Glutathione S-transferase, C-terminal // 1.4E-13	2143526			NP_598755	NM_133994	BC003903	GenBank	Consensus sequence	Q99L20///Q6P6I4	gb:BC003903.1 /DB_XREF=gi:13278109 /FEA=FLmRNA /CNT=137 /TID=Mm.25313.1 /TIER=FL+Stack /STK=83 /UG=Mm.25313 /LL=103140 /UG_GENE=AI118089 /DEF=Mus musculus, Similar to glutathione S-transferase theta 1, clone MGC:6769 IMAGE:3601446, mRNA, complete cds. /PROD=Similar to glutathione S-transferase theta 1 /FL=gb:BC003903.1	AF508157 // Mus musculus glutathione S-transferase theta 3 (Gstt3) mRNA, complete cds. // gb // 11 // ---///AK138669 // Mus musculus adult male spinal cord cDNA, RIKEN full-length enriched library, clone:A330099F23 product:glutathione S-transferase, theta 3, full insert sequence. // gb // 11 // ---///AK154161 // Mus musculus NOD-derived CD11c +ve dendritic cells cDNA, RIKEN full-length enriched l…	Mm.25313.1	full length	Mm.5731	Mm.25313
1453213_at	15.0683	41.1436	0	1.29317	1.29317	2.45067	P	P	Spata9	spermatogenesis associated 9	75571	0007275 // multicellular organismal development // inferred from electronic annotation///0007283 // spermatogenesis // inferred from electronic annotation///0030154 // cell differentiation // inferred from electronic annotation	0016020 // membrane // inferred from electronic annotation///0016021 // integral to membrane // inferred from electronic annotation		GO:0007275|GO:0007283|GO:0030154|GO:0016020|GO:0016021	chr13:75967738-75998976 (+) // 99.81 // qC1		ENSMUSG00000021590	December 2011 (Mouse Genome Sequencing Consortium and NCBI 38)		1922821			NP_083619	NM_029343	AK006554	GenBank	Consensus sequence	Q9D9R3	gb:AK006554.1 /DB_XREF=gi:12839718 /FEA=mRNA /CNT=14 /TID=Mm.78464.1 /TIER=Stack /STK=12 /UG=Mm.78464 /LL=75571 /UG_GENE=1700030K01Rik /UG_TITLE=RIKEN cDNA 1700030K01 gene /DEF=Mus musculus adult male testis cDNA, RIKEN full-length enriched library, clone:1700030K01:hypothetical protein, full insert sequence.	AK006554 // Mus musculus adult male testis cDNA, RIKEN full-length enriched library, clone:1700030K01 product:similar to NYD-SP16 [Homo sapiens], full insert sequence. // gb // 11 // ---///BC048558 // Mus musculus spermatogenesis associated 9, mRNA (cDNA clone MGC:58555 IMAGE:6703288), complete cds. // gb // 11 // ---///ENSMUST00000022081 // cdna:known chromosome:GRCm38:13:75967739:75998968:1 gen…	Mm.78464.1	full length	Mm.443291	Mm.78464
1429603_at	11.7573	32.0652	0	1.29148	1.29148	2.44779	P	P	Atat1	alpha tubulin acetyltransferase 1	73242	0048666 // neuron development // inferred from electronic annotation///0070507 // regulation of microtubule cytoskeleton organization // inferred from electronic annotation///0071929 // alpha-tubulin acetylation // inferred from electronic annotation		0016740 // transferase activity // inferred from electronic annotation///0019799 // tubulin N-acetyltransferase activity // inferred from direct assay///0019799 // tubulin N-acetyltransferase activity // not recorded	GO:0048666|GO:0070507|GO:0071929|GO:0016740|GO:0019799|GO:0019799	chr17:35902919-35910061 (-) // 83.34 // qB1	EC:2.3.1.108	ENSMUSG00000024426	December 2011 (Mouse Genome Sequencing Consortium and NCBI 38)		1913869			NP_001136216///NP_001136217///NP_082752	NM_001142744///NM_001142745///NM_028476	AK002569	GenBank	Consensus sequence	Q9DCR0///Q8K341	gb:AK002569.1 /DB_XREF=gi:12832645 /FEA=mRNA /CNT=18 /TID=Mm.82354.3 /TIER=Stack /STK=13 /UG=Mm.82354 /LL=73242 /UG_GENE=3110080J08Rik /UG_TITLE=RIKEN cDNA 3110080J08 gene /DEF=Mus musculus adult male kidney cDNA, RIKEN full-length enriched library, clone:0610011P08:homolog to CDNA FLJ13158 FIS, CLONE NT2RP3003552, full insert sequence.	AK002569 // Mus musculus adult male kidney cDNA, RIKEN full-length enriched library, clone:0610011P08 product:0610011P08RIK PROTEIN, full insert sequence. // gb // 11 // ---///ENSMUST00000140990 // cdna:known chromosome:GRCm38:17:35903331:35909739:-1 gene:ENSMUSG00000024426 gene_biotype:protein_coding transcript_biotype:retained_intron // ensembl // 11 // ---	Mm.82354.3	full length	Mm.273155	Mm.82354
1415936_at	195.254	531.894	0	1.28981	1.28981	2.44496	P	P	Bcar3	breast cancer anti-estrogen resistance 3	29815	0007264 // small GTPase mediated signal transduction // inferred from electronic annotation	0005622 // intracellular // inferred from electronic annotation	0005085 // guanyl-nucleotide exchange factor activity // inferred from electronic annotation///0005515 // protein binding // inferred from electronic annotation	GO:0007264|GO:0005622|GO:0005085|GO:0005515	chr3:122419756-122530191 (+) // 98.32 // qG1		ENSMUSG00000028121	December 2011 (Mouse Genome Sequencing Consortium and NCBI 38)	IPR000980 // SH2 domain // 1.1E-17///IPR001895 // Guanine-nucleotide dissociation stimulator CDC25 // 4.4E-15	1352501			NP_038895	NM_013867	NM_013867	GenBank	Consensus sequence	Q9QZK2	gb:NM_013867.1 /DB_XREF=gi:7304924 /GEN=Bcar3 /FEA=FLmRNA /CNT=187 /TID=Mm.45815.1 /TIER=FL+Stack /STK=165 /UG=Mm.45815 /LL=29815 /DEF=Mus musculus breast cancer anti-estrogen resistance 3 (Bcar3), mRNA. /PROD=breast cancer anti-estrogen resistance 3 /FL=gb:AF179566.1 gb:NM_013867.1	AF179566 // Mus musculus p130Cas-binding protein AND34-1 (And34) mRNA, complete cds. // gb // 11 // ---///AK143894 // Mus musculus adult male kidney cDNA, RIKEN full-length enriched library, clone:F520006D21 product:breast cancer anti-estrogen resistance 3, full insert sequence. // gb // 10 // ---///AK165396 // Mus musculus adult male kidney cDNA, RIKEN full-length enriched library, clone:F520002…	Mm.45815.1	est///full length	Mm.398478///Mm.45815	Mm.45815
1441476_at	11.076	30.1685	0	1.28963	1.28963	2.44465	P	P	Socs2	suppressor of cytokine signaling 2	216233	0007595 // lactation // inferred from genetic interaction///0007595 // lactation // inferred from mutant phenotype///0009968 // negative regulation of signal transduction // inferred from electronic annotation///0016567 // protein ubiquitination // inferred from electronic annotation///0032355 // response to estradiol stimulus // not recorded///0032870 // cellular response to hormone stimulus // …		0005131 // growth hormone receptor binding // inferred from physical interaction///0005159 // insulin-like growth factor receptor binding // not recorded///0005515 // protein binding // inferred from electronic annotation	GO:0007595|GO:0007595|GO:0009968|GO:0016567|GO:0032355|GO:0032870|GO:0035556|GO:0040008|GO:0040014|GO:0040015|GO:0040015|GO:0045666|GO:0046426|GO:0060396|GO:0060749|GO:0060749|GO:0005131|GO:0005159|GO:0005515	chr10:95385357-95386033 (-) // 73.65 // qC2		ENSMUSG00000020027	December 2011 (Mouse Genome Sequencing Consortium and NCBI 38)	IPR000980 // SH2 domain // 1.1E-15///IPR001496 // SOCS protein, C-terminal // 3.1E-17				NP_001162126///NP_001162127///NP_001162128///NP_031732	NM_001168655///NM_001168656///NM_001168657///NM_007706	BB067407	GenBank	Consensus sequence	F6RVG2///Q8CCG3///O35717///Q548Q7	gb:BB067407 /DB_XREF=gi:15404228 /DB_XREF=BB067407 /CLONE=8030460M17 /FEA=EST /CNT=4 /TID=Mm.209680.1 /TIER=ConsEnd /STK=4 /UG=Mm.209680 /UG_TITLE=ESTs	ENSMUST00000139210 // cdna:known chromosome:GRCm38:10:95385362:95413109:-1 gene:ENSMUSG00000020027 gene_biotype:protein_coding transcript_biotype:nonsense_mediated_decay // ensembl // 11 // ---	Mm.209680.1	est	Mm.411165///Mm.474283	Mm.209680
1450534_x_at	9.29878	25.3263	0	1.28955	1.28955	2.44451	P	P	H2-K1	histocompatibility 2, K1, K region	14972	0001916 // positive regulation of T cell mediated cytotoxicity // inferred from direct assay///0002474 // antigen processing and presentation of peptide antigen via MHC class I // inferred from electronic annotation///0002485 // antigen processing and presentation of endogenous peptide antigen via MHC class I via ER pathway, TAP-dependent // inferred from direct assay///0006952 // defense respons…	0005886 // plasma membrane // inferred from direct assay///0005886 // plasma membrane // inferred from electronic annotation///0009897 // external side of plasma membrane // inferred from direct assay///0016020 // membrane // inferred from electronic annotation///0016021 // integral to membrane // inferred from electronic annotation///0030670 // phagocytic vesicle membrane // traceable author sta…	0005102 // receptor binding // not recorded///0005515 // protein binding // inferred from physical interaction///0030881 // beta-2-microglobulin binding // not recorded///0042277 // peptide binding // not recorded///0042605 // peptide antigen binding // inferred from direct assay///0046982 // protein heterodimerization activity // not recorded	GO:0001916|GO:0002474|GO:0002485|GO:0006952|GO:0006955|GO:0019882|GO:0042590|GO:0042742|GO:0048839|GO:0005886|GO:0005886|GO:0009897|GO:0016020|GO:0016021|GO:0030670|GO:0042612|GO:0071556|GO:0005102|GO:0005515|GO:0030881|GO:0042277|GO:0042605|GO:0046982	chr17:33996027-34000262 (-) // 91.05 // qB1			December 2011 (Mouse Genome Sequencing Consortium and NCBI 38)		95904			NP_001001892///XP_003945794	NM_001001892///XM_003945745	M58156	GenBank	Consensus sequence	Q31172///Q61894///P01899///P01901///P01902///P04223///P01897///P14428///P03991///P01896///K7W4D1///K7X379///O19441///O19449///O19467///O19473///O19476///O78207///Q31116///Q31141///Q31142///Q31148///Q31149///Q31154///Q31156///Q31167///Q31168///Q31169///Q31170///Q31188///Q31189///Q31191///Q31193///Q31210///Q31211///Q31290///Q31614///Q31634///Q3TH01///Q3TVI9///Q3UBW0///Q5KTQ2///Q61642///Q61891///Q61…	gb:M58156.1 /DB_XREF=gi:199429 /GEN=K-f /FEA=FLmRNA /CNT=6 /TID=Mm.34332.1 /TIER=FL /STK=1 /UG=Mm.34332 /LL=56628 /DEF=Mouse MHC (A.CAJ(H-2K-f) class I antigen mRNA, complete cds. /PROD=MHC class I antigen /FL=gb:M58156.1 gb:NM_019909.1 gb:M69070.1	M58156 // Mouse MHC (A.CA/J(H-2K-f) class I antigen mRNA, complete cds. // gb // 11 // ---///M69070 // Mus musculus mRNA, complete cds. // gb // 11 // ---	Mm.34332.1	full length	Mm.466882	Mm.34332
1439545_at	8.02803	21.8543	0	1.28883	1.28883	2.44329	M	P								chr6:30073955-30074752 (+) // 79.75 // qA3.3			December 2011 (Mouse Genome Sequencing Consortium and NCBI 38)							BM240227	GenBank	Consensus sequence		gb:BM240227 /DB_XREF=gi:17875497 /DB_XREF=K0548G07-3 /CLONE=K0548G07 /FEA=EST /CNT=9 /TID=Mm.216264.1 /TIER=ConsEnd /STK=7 /UG=Mm.216264 /UG_TITLE=ESTs	BM240227 // /DB_XREF=K0548G07-3 /CLONE=K0548G07 // gb // --- // ---	Mm.216264.1			Mm.216264
1431577_at	6.39279	17.3946	0	1.28815	1.28815	2.44214	M	P	5430437J10Rik	RIKEN cDNA 5430437J10 gene	71432					chr15:5496317-5595235 (+) // 65.37 // qA1			December 2011 (Mouse Genome Sequencing Consortium and NCBI 38)		1918682				NR_045274	BF227338	GenBank	Consensus sequence		gb:BF227338 /DB_XREF=gi:11135289 /DB_XREF=uz22g06.x1 /CLONE=IMAGE:3669850 /FEA=mRNA /CNT=2 /TID=Mm.158699.1 /TIER=ConsEnd /STK=1 /UG=Mm.158699 /LL=71432 /UG_GENE=5430437J10Rik /UG_TITLE=RIKEN cDNA 5430437J10 gene	AK017404 // Mus musculus 6 days neonate head cDNA, RIKEN full-length enriched library, clone:5430437J10 product:unclassifiable, full insert sequence. // gb // --- // chr15:5496317-5594983(+)///BC023070 // Mus musculus RIKEN cDNA 5430437J10 gene, mRNA (cDNA clone IMAGE:5356629), with apparent retained intron. // gb // --- // chr15:5496265-5594983(+)///n290741 // accn=AK017404 class=mRNAlike lncRNA…	Mm.158699.1		Mm.291087	Mm.158699
1453053_at	146.152	397.531	0	1.28763	1.28763	2.44126	P	P	Cenpw	centromere protein W	66311	0000278 // mitotic cell cycle // not recorded///0007049 // cell cycle // inferred from electronic annotation///0007059 // chromosome segregation // not recorded///0007067 // mitosis // inferred from electronic annotation///0051276 // chromosome organization // not recorded///0051301 // cell division // inferred from electronic annotation///0051382 // kinetochore assembly // not recorded	0000775 // chromosome, centromeric region // not recorded///0000776 // kinetochore // not recorded///0000777 // condensed chromosome kinetochore // inferred from electronic annotation///0005634 // nucleus // inferred from electronic annotation///0005694 // chromosome // inferred from electronic annotation	0003677 // DNA binding // inferred from electronic annotation///0005515 // protein binding // inferred from electronic annotation///0046982 // protein heterodimerization activity // inferred from electronic annotation	GO:0000278|GO:0007049|GO:0007059|GO:0007067|GO:0051276|GO:0051301|GO:0051382|GO:0000775|GO:0000776|GO:0000777|GO:0005634|GO:0005694|GO:0003677|GO:0005515|GO:0046982	chr10:30196010-30200540 (-) // 74.82 // qA4		ENSMUSG00000075266	December 2011 (Mouse Genome Sequencing Consortium and NCBI 38)		1913561			NP_001103217	NM_001109747	BF453953	GenBank	Consensus sequence	Q3URR0///B2RVH1	gb:BF453953 /DB_XREF=gi:11520122 /DB_XREF=maa56b02.x1 /CLONE=IMAGE:3820731 /FEA=mRNA /CNT=26 /TID=Mm.53902.1 /TIER=ConsEnd /STK=0 /UG=Mm.53902 /LL=66311 /UG_GENE=2610036L11Rik /UG_TITLE=RIKEN cDNA 2610036L11 gene	AK011700 // Mus musculus 10 days embryo whole body cDNA, RIKEN full-length enriched library, clone:2610036L11 product:unclassifiable, full insert sequence. // gb // 10 // ---///BC050071 // Mus musculus RIKEN cDNA 2610036L11 gene, mRNA (cDNA clone IMAGE:30021627), partial cds. // gb // 11 // ---///ENSMUST00000099985 // cdna:known chromosome:GRCm38:10:30196011:30200540:-1 gene:ENSMUSG00000075266 ge…	Mm.53902.1	full length	Mm.251779	Mm.53902
1444646_at	41.1299	111.652	0	1.28477	1.28477	2.43644	P	P	Bnc2	basonuclin 2	242509	0003416 // endochondral bone growth // inferred from mutant phenotype///0006351 // transcription, DNA-dependent // inferred from electronic annotation///0006355 // regulation of transcription, DNA-dependent // inferred from electronic annotation///0043586 // tongue development // inferred from mutant phenotype///0060021 // palate development // inferred from mutant phenotype///0060485 // mesenchy…	0005634 // nucleus // inferred from direct assay///0005634 // nucleus // not recorded///0005737 // cytoplasm // not recorded///0005886 // plasma membrane // not recorded	0003677 // DNA binding // inferred from direct assay///0046872 // metal ion binding // inferred from electronic annotation	GO:0003416|GO:0006351|GO:0006355|GO:0043586|GO:0060021|GO:0060485|GO:0005634|GO:0005634|GO:0005737|GO:0005886|GO:0003677|GO:0046872	chr4:84273213-84273931 (-) // 99.72 // qC4			December 2011 (Mouse Genome Sequencing Consortium and NCBI 38)		2443805			NP_766458	NM_172870	BB522197	GenBank	Consensus sequence	Q8BMQ3///Q2TBA4///Q2TBA5	gb:BB522197 /DB_XREF=gi:9573655 /DB_XREF=BB522197 /CLONE=D930006I19 /FEA=EST /CNT=5 /TID=Mm.86920.2 /TIER=ConsEnd /STK=2 /UG=Mm.86920 /UG_TITLE=ESTs	AK018429 // Mus musculus 16 days embryo lung cDNA, RIKEN full-length enriched library, clone:8430420F16 product:unclassifiable, full insert sequence. // gb // 11 // ---///n287368 // accn=AK018429 class=mRNAlike lncRNA name=Mouse noncoding transcript ref=FANTOM3 transcriptId=8430420F16 cpcScore=-1.1337100 cnci=-0.2525588 // noncode // 11 // ---///NM_172870 // Mus musculus basonuclin 2 (Bnc2), mRNA…	Mm.86920.2	full length	Mm.190774	Mm.86920
1459913_at	7.91649	21.4601	0	1.28275	1.28275	2.43302	P	P	Tnfsf10	tumor necrosis factor (ligand) superfamily, member 10	22035	0006915 // apoptotic process // inferred from electronic annotation///0006955 // immune response // inferred from electronic annotation///0043065 // positive regulation of apoptotic process // not recorded///0043123 // positive regulation of I-kappaB kinase/NF-kappaB cascade // inferred from electronic annotation///0043280 // positive regulation of cysteine-type endopeptidase activity involved in…	0005615 // extracellular space // inferred from electronic annotation///0016020 // membrane // inferred from electronic annotation///0016021 // integral to membrane // inferred from electronic annotation	0005125 // cytokine activity // inferred from electronic annotation///0005164 // tumor necrosis factor receptor binding // inferred from electronic annotation///0005515 // protein binding // inferred from electronic annotation///0032813 // tumor necrosis factor receptor superfamily binding // inferred from physical interaction	GO:0006915|GO:0006955|GO:0043065|GO:0043123|GO:0043280|GO:0090200|GO:2001238|GO:0005615|GO:0016020|GO:0016021|GO:0005125|GO:0005164|GO:0005515|GO:0032813	chr3:27337892-27339159 (+) // 95.38 // qA3		ENSMUSG00000039304	December 2011 (Mouse Genome Sequencing Consortium and NCBI 38)	IPR006052 // Tumour necrosis factor // 2.4E-46	107414		Apoptosis // GenMAPP///Apoptosis_GenMAPP // GenMAPP	NP_033451	NM_009425	AI645293	GenBank	Consensus sequence	P50592///Q3U5H0///Q3UQ13///Q9EQS7///Q3TZR6	gb:AI645293 /DB_XREF=gi:4723768 /DB_XREF=mq48g09.y1 /CLONE=IMAGE:582016 /FEA=EST /CNT=10 /TID=Mm.89570.2 /TIER=ConsEnd /STK=0 /UG=Mm.89570 /LL=99628 /UG_GENE=AI448571 /UG_TITLE=expressed sequence AI448571	AK039433 // Mus musculus adult male spinal cord cDNA, RIKEN full-length enriched library, clone:A330042I21 product:unclassifiable, full insert sequence. // gb // 11 // ---///ENSMUST00000046383 // cdna:known chromosome:GRCm38:3:27317028:27339665:1 gene:ENSMUSG00000039304 gene_biotype:protein_coding transcript_biotype:protein_coding // ensembl // 11 // ---///n282553 // accn=AK039433 class=mRNAlike …	Mm.89570.2	full length	Mm.1062	Mm.89570
1448364_at	139.057	376.738	0	1.28191	1.28191	2.4316	P	P	Ccng2	cyclin G2	12452	0007049 // cell cycle // inferred from electronic annotation///0007067 // mitosis // inferred from electronic annotation///0051301 // cell division // inferred from electronic annotation///0051726 // regulation of cell cycle // inferred from direct assay	0005634 // nucleus // inferred from electronic annotation///0005737 // cytoplasm // inferred from electronic annotation		GO:0007049|GO:0007067|GO:0051301|GO:0051726|GO:0005634|GO:0005737	chr5:93267256-93276227 (+) // 97.9 // qE2		ENSMUSG00000029385	December 2011 (Mouse Genome Sequencing Consortium and NCBI 38)	IPR006671 // Cyclin, N-terminal // 1.8E-21	1095734		G1_to_S_cell_cycle_Reactome // GenMAPP	NP_031661	NM_007635	U95826	GenBank	Consensus sequence	Q8C9K5///Q3TG40///Q3TCL9///O08918///Q5HZK4	gb:U95826.1 /DB_XREF=gi:2149913 /FEA=FLmRNA /CNT=148 /TID=Mm.3527.1 /TIER=FL /STK=1 /UG=Mm.3527 /LL=12452 /UG_GENE=Ccng2 /DEF=Mus musculus cyclin G2 mRNA, complete cds. /PROD=cyclin G2 /FL=gb:NM_007635.1 gb:AF005885.1 gb:U95826.1	AF005885 // Mus musculus cyclin G2 mRNA, complete cds. // gb // 11 // ---///AK041941 // Mus musculus 3 days neonate thymus cDNA, RIKEN full-length enriched library, clone:A630048E05 product:cyclin G2, full insert sequence. // gb // 10 // ---///AK168891 // Mus musculus 17 days embryo stomach cDNA, RIKEN full-length enriched library, clone:I920062L09 product:cyclin G2, full insert sequence. // gb /…	Mm.3527.1	full length	Mm.3527	Mm.3527
1453334_at	10.9242	29.5739	0	1.28083	1.28083	2.42978	P	P	B230216N24Rik	RIKEN cDNA B230216N24 gene	78603					chr1:98031122-98047759 (-) // 97.12 // qD		ENSMUSG00000089706	December 2011 (Mouse Genome Sequencing Consortium and NCBI 38)		1925853				NR_037993	AK021003	GenBank	Consensus sequence		gb:AK021003.1 /DB_XREF=gi:12861759 /FEA=mRNA /CNT=9 /TID=Mm.126391.1 /TIER=ConsEnd /STK=6 /UG=Mm.126391 /LL=78603 /UG_GENE=B230216N24Rik /UG_TITLE=RIKEN cDNA B230216N24 gene /DEF=Mus musculus adult male corpora quadrigemina cDNA, RIKEN full-length enriched library, clone:B230216N24:unclassifiable, full insert sequence.	AK021003 // Mus musculus adult male corpora quadrigemina cDNA, RIKEN full-length enriched library, clone:B230216N24 product:unclassifiable, full insert sequence. // gb // 11 // ---///BC049988 // Mus musculus RIKEN cDNA B230216N24 gene, mRNA (cDNA clone IMAGE:6309764), partial cds. // gb // 10 // ---///ENSMUST00000159324 // cdna:known chromosome:GRCm38:1:98031127:98047759:-1 gene:ENSMUSG0000008970…	Mm.126391.1	est	Mm.412152///Mm.442597	Mm.126391
1456238_at	27.2842	73.8008	0	1.27959	1.27959	2.42771	P	P	Zfp133-ps	zinc finger protein 133, pseudogene	668917					chr2:144467358-144467794 (+) // 63.39 // qG1		ENSMUSG00000083674	December 2011 (Mouse Genome Sequencing Consortium and NCBI 38)						NR_033459	BB800442	GenBank	Consensus sequence	Q3UVL2	gb:BB800442 /DB_XREF=gi:16970065 /DB_XREF=BB800442 /CLONE=G630029P17 /FEA=EST /CNT=13 /TID=Mm.152805.1 /TIER=Stack /STK=13 /UG=Mm.152805 /UG_TITLE=ESTs	ENSMUST00000124788 // cdna:known chromosome:GRCm38:2:144459280:144467794:1 gene:ENSMUSG00000083674 gene_biotype:pseudogene transcript_biotype:processed_transcript // ensembl // 11 // ---///n411960 // accn=NULL class=lncRNA name= ref=EnsemblNoncode transcriptId=ENSMUST00000124788 cpcScore=1.1336400 cnci=-0.3122076 // noncode // 11 // ---///NR_033459 // Mus musculus zinc finger protein 133, pseudog…	Mm.152805.1		Mm.152805///Mm.450554	Mm.152805
1422782_s_at	63.2247	170.85	0	1.27819	1.27819	2.42535	P	P	Tlr3	toll-like receptor 3	142980	0001819 // positive regulation of cytokine production // inferred from electronic annotation///0001934 // positive regulation of protein phosphorylation // not recorded///0002224 // toll-like receptor signaling pathway // not recorded///0002282 // microglial cell activation involved in immune response // not recorded///0002756 // MyD88-independent toll-like receptor signaling pathway // inferred …	0005622 // intracellular // not recorded///0005737 // cytoplasm // not recorded///0005768 // endosome // inferred from electronic annotation///0005783 // endoplasmic reticulum // inferred from electronic annotation///0005789 // endoplasmic reticulum membrane // inferred from electronic annotation///0009986 // cell surface // not recorded///0010008 // endosome membrane // inferred from electronic …	0003723 // RNA binding // inferred from electronic annotation///0003725 // double-stranded RNA binding // not recorded///0004872 // receptor activity // not recorded///0004888 // transmembrane signaling receptor activity // inferred from electronic annotation///0005515 // protein binding // inferred from physical interaction	GO:0001819|GO:0001934|GO:0002224|GO:0002282|GO:0002756|GO:0006952|GO:0006954|GO:0007165|GO:0007252|GO:0008584|GO:0009615|GO:0032481|GO:0032722|GO:0032728|GO:0032735|GO:0032755|GO:0032755|GO:0032755|GO:0032757|GO:0032760|GO:0032760|GO:0034123|GO:0034138|GO:0034346|GO:0035458|GO:0035690|GO:0042346|GO:0043065|GO:0043123|GO:0043123|GO:0043123|GO:0043330|GO:0043331|GO:0045078|GO:0045080|GO:0045087|GO:…	chr8:45395667-45410618 (-) // 87.13 // qB1.1		ENSMUSG00000031639	December 2011 (Mouse Genome Sequencing Consortium and NCBI 38)	IPR000157 // Toll/interleukin-1 receptor homology (TIR) domain // 8.0E-30///IPR001611 // Leucine-rich repeat // 1.2E-4///IPR001611 // Leucine-rich repeat // 1.7E-5///IPR001611 // Leucine-rich repeat // 4.4E-5///IPR001611 // Leucine-rich repeat // 7.6E-5///IPR001611 // Leucine-rich repeat // 1.7E-5///IPR001611 // Leucine-rich repeat // 5.4E-5	2156367			NP_569054	NM_126166	NM_126166	GenBank	Consensus sequence	Q3TM31///Q499F3///Q99MB1///Q8C2X8	gb:NM_126166.1 /DB_XREF=gi:18497293 /GEN=Tlr3 /FEA=FLmRNA /CNT=44 /TID=Mm.33874.1 /TIER=FL+Stack /STK=12 /UG=Mm.33874 /LL=142980 /DEF=Mus musculus toll-like receptor 3 (Tlr3), mRNA. /PROD=toll-like receptor 3 /FL=gb:AF355152.1 gb:NM_126166.1	AK166177 // Mus musculus mammary gland RCB-0526 Jyg-MC(A) cDNA, RIKEN full-length enriched library, clone:G830005K06 product:toll-like receptor 3, full insert sequence. // gb // 9 // ---///AK171438 // Mus musculus B6-derived CD11 +ve dendritic cells cDNA, RIKEN full-length enriched library, clone:F730215M24 product:toll-like receptor 3, full insert sequence. // gb // 11 // ---///BC023850 // Mus m…	Mm.33874.1	full length	Mm.33874	Mm.33874
1440555_at	11.9212	32.1876	0	1.277	1.277	2.42334	P	P	Rragd	Ras-related GTP binding D	52187		0005634 // nucleus // not recorded///0005737 // cytoplasm // not recorded///0005764 // lysosome // not recorded	0000166 // nucleotide binding // inferred from electronic annotation///0005525 // GTP binding // inferred from electronic annotation///0046982 // protein heterodimerization activity // not recorded	GO:0005634|GO:0005737|GO:0005764|GO:0000166|GO:0005525|GO:0046982	chr4:33022643-33023356 (+) // 85.12 // qA5			December 2011 (Mouse Genome Sequencing Consortium and NCBI 38)		1098604			NP_081767	NM_027491	BB354941	GenBank	Consensus sequence	Q7TT45	gb:BB354941 /DB_XREF=gi:16405660 /DB_XREF=BB354941 /CLONE=C030003H22 /FEA=EST /CNT=5 /TID=Mm.126528.1 /TIER=ConsEnd /STK=5 /UG=Mm.126528 /UG_TITLE=ESTs	AK081204 // Mus musculus adult male corpus striatum cDNA, RIKEN full-length enriched library, clone:C030003H22 product:unclassifiable, full insert sequence. // gb // 11 // ---///n275993 // accn=AK081204 class=mRNAlike lncRNA name=Mouse noncoding transcript ref=FANTOM3 transcriptId=C030003H22 cpcScore=-1.2125400 cnci=-0.3505891 // noncode // 11 // ---	Mm.126528.1	full length	Mm.300814	Mm.126528
1447987_at	72.9318	196.543	0	1.27425	1.27425	2.41873	P	P	Letm2	leucine zipper-EF-hand containing transmembrane protein 2	270035		0005739 // mitochondrion // inferred from electronic annotation///0005743 // mitochondrial inner membrane // inferred from electronic annotation///0016020 // membrane // inferred from electronic annotation///0016021 // integral to membrane // inferred from electronic annotation		GO:0005739|GO:0005743|GO:0016020|GO:0016021	chr8:25587126-25596447 (-) // 99.9 // qA2			December 2011 (Mouse Genome Sequencing Consortium and NCBI 38)		2444979			NP_766600	NM_173012	BB443603	GenBank	Consensus sequence	Q7TNU7///Q8C3H4///Q8C6N2///Q8CC29	gb:BB443603 /DB_XREF=gi:16424895 /DB_XREF=BB443603 /CLONE=D030041N04 /FEA=EST /CNT=4 /TID=Mm.39637.3 /TIER=ConsEnd /STK=1 /UG=Mm.39637 /UG_TITLE=ESTs, Weakly similar to T43494 hypothetical protein DKFZp434C229.1 (H.sapiens)	AK050943 // Mus musculus 9 days embryo whole body cDNA, RIKEN full-length enriched library, clone:D030041N04 product:hypothetical protein, full insert sequence. // gb_htc // 11 // ---	Mm.39637.3	full length	Mm.268349	Mm.39637
1416488_at	437.626	1179	0	1.27382	1.27382	2.418	P	P	Ccng2	cyclin G2	12452	0007049 // cell cycle // inferred from electronic annotation///0007067 // mitosis // inferred from electronic annotation///0051301 // cell division // inferred from electronic annotation///0051726 // regulation of cell cycle // inferred from direct assay	0005634 // nucleus // inferred from electronic annotation///0005737 // cytoplasm // inferred from electronic annotation		GO:0007049|GO:0007067|GO:0051301|GO:0051726|GO:0005634|GO:0005737	chr5:93267256-93276227 (+) // 97.9 // qE2		ENSMUSG00000029385	December 2011 (Mouse Genome Sequencing Consortium and NCBI 38)	IPR006671 // Cyclin, N-terminal // 1.8E-21	1095734		G1_to_S_cell_cycle_Reactome // GenMAPP	NP_031661	NM_007635	U95826	GenBank	Consensus sequence	Q8C9K5///Q3TG40///Q3TCL9///O08918///Q5HZK4	gb:NM_007635.1 /DB_XREF=gi:6680871 /GEN=Ccng2 /FEA=FLmRNA /CNT=148 /TID=Mm.3527.1 /TIER=FL+Stack /STK=86 /UG=Mm.3527 /LL=12452 /DEF=Mus musculus cyclin G2 (Ccng2), mRNA. /PROD=cyclin G2 /FL=gb:NM_007635.1 gb:AF005885.1 gb:U95826.1	AF005885 // Mus musculus cyclin G2 mRNA, complete cds. // gb // 9 // ---///AK041941 // Mus musculus 3 days neonate thymus cDNA, RIKEN full-length enriched library, clone:A630048E05 product:cyclin G2, full insert sequence. // gb // 11 // ---///AK168891 // Mus musculus 17 days embryo stomach cDNA, RIKEN full-length enriched library, clone:I920062L09 product:cyclin G2, full insert sequence. // gb //…	Mm.3527.1	full length	Mm.3527	Mm.3527
1419279_at	136.698	368.175	0	1.27343	1.27343	2.41735	P	P	Pip4k2a	phosphatidylinositol-5-phosphate 4-kinase, type II, alpha	18718	0016310 // phosphorylation // inferred from electronic annotation///0035855 // megakaryocyte development // inferred from mutant phenotype///0046488 // phosphatidylinositol metabolic process // inferred from electronic annotation///0046854 // phosphatidylinositol phosphorylation // inferred from electronic annotation	0005634 // nucleus // inferred from electronic annotation///0005737 // cytoplasm // inferred from electronic annotation///0005886 // plasma membrane // inferred from electronic annotation///0016020 // membrane // inferred from electronic annotation	0000166 // nucleotide binding // inferred from electronic annotation///0005524 // ATP binding // inferred from electronic annotation///0016301 // kinase activity // inferred from electronic annotation///0016307 // phosphatidylinositol phosphate kinase activity // inferred from electronic annotation///0016309 // 1-phosphatidylinositol-5-phosphate 4-kinase activity // inferred from electronic annot…	GO:0016310|GO:0035855|GO:0046488|GO:0046854|GO:0005634|GO:0005737|GO:0005886|GO:0016020|GO:0000166|GO:0005524|GO:0016301|GO:0016307|GO:0016309|GO:0016740	chr2:18842255-18998126 (-) // 97.14 // qA3	EC:2.7.1.149	ENSMUSG00000026737	December 2011 (Mouse Genome Sequencing Consortium and NCBI 38)	IPR002498 // Phosphatidylinositol-4-phosphate 5-kinase, core // 1.4E-76	1298206		G13_Signaling_Pathway // GenMAPP	NP_032871	NM_008845	AK012196	GenBank	Consensus sequence	Q9CZS7///Q544E3///O70172	gb:BC011097.1 /DB_XREF=gi:15029755 /FEA=FLmRNA /CNT=88 /TID=Mm.8771.1 /TIER=FL+Stack /STK=11 /UG=Mm.8771 /LL=18718 /UG_GENE=Pip5k2a /DEF=Mus musculus, Similar to phosphatidylinositol-4-phosphate 5-kinase, type II, alpha, clone MGC:18357 IMAGE:3672732, mRNA, complete cds. /PROD=Similar to phosphatidylinositol-4-phosphate5-kinase, type II, alpha /FL=gb:NM_008845.1 gb:AB009615.1 gb:BC011097.1	AK012196 // Mus musculus 10 days embryo whole body cDNA, RIKEN full-length enriched library, clone:2610529P09 product:phosphatidylinositol-4-phosphate 5-kinase, type II, alpha, full insert sequence. // gb // 10 // ---///AK040558 // Mus musculus 0 day neonate thymus cDNA, RIKEN full-length enriched library, clone:A430106I07 product:phosphatidylinositol-4-phosphate 5-kinase, type II, alpha, full in…	Mm.8771.1	full length	Mm.313977	Mm.8771
1438774_s_at	14.084	37.9239	0	1.27307	1.27307	2.41676	P	P	Pgm2l1	phosphoglucomutase 2-like 1	70974	0005975 // carbohydrate metabolic process // inferred from electronic annotation///0006006 // glucose metabolic process // inferred from electronic annotation///0016052 // carbohydrate catabolic process // not recorded	0005829 // cytosol // not recorded	0004614 // phosphoglucomutase activity // not recorded///0016740 // transferase activity // inferred from electronic annotation///0016853 // isomerase activity // inferred from electronic annotation///0016868 // intramolecular transferase activity, phosphotransferases // inferred from electronic annotation///0047933 // glucose-1,6-bisphosphate synthase activity // not recorded	GO:0005975|GO:0006006|GO:0016052|GO:0005829|GO:0004614|GO:0016740|GO:0016853|GO:0016868|GO:0047933	chr18:82725751-82726179 (-) // 39.34 // qE3	EC:2.7.1.106	ENSMUSG00000030729	December 2011 (Mouse Genome Sequencing Consortium and NCBI 38)	IPR005843 // Alpha-D-phosphohexomutase, C-terminal // 3.8E-11///IPR005844 // Alpha-D-phosphohexomutase, alpha/beta/alpha domain I // 7.3E-39///IPR005844 // Alpha-D-phosphohexomutase, alpha/beta/alpha domain I // 2.1E-37///IPR005845 // Alpha-D-phosphohexomutase, alpha/beta/alpha domain II // 7.3E-27///IPR005846 // Alpha-D-phosphohexomutase, alpha/beta/alpha domain III // 2.6E-16	1918224			NP_081905	NM_027629	AW702170	GenBank	Consensus sequence	Q3TPW7///I6L9A5///Q8CAA7///E0CX81	gb:AW702170 /DB_XREF=gi:7586320 /DB_XREF=uq98h02.x1 /CLONE=IMAGE:2939187 /FEA=EST /CNT=12 /TID=Mm.32041.3 /TIER=Stack /STK=9 /UG=Mm.32041 /LL=70974 /UG_GENE=4931406N15Rik /UG_TITLE=RIKEN cDNA 4931406N15 gene	AK016437 // Mus musculus adult male testis cDNA, RIKEN full-length enriched library, clone:4931406N15 product:PMMLP homolog [Homo sapiens], full insert sequence. // gb // 11 // ---///AK040513 // Mus musculus 0 day neonate thymus cDNA, RIKEN full-length enriched library, clone:A430104G02 product:similar to PMMLP [Homo sapiens], full insert sequence. // gb // 9 // ---///AK164085 // Mus musculus 12 …	Mm.32041.3	est///full length	Mm.395592///Mm.440524///Mm.487561	Mm.32041
1435278_at	17.4826	47.0282	0	1.27163	1.27163	2.41434	P	P	Sft2d3	SFT2 domain containing 3	67158	0006810 // transport // inferred from electronic annotation///0015031 // protein transport // inferred from electronic annotation///0016192 // vesicle-mediated transport // inferred from electronic annotation	0016020 // membrane // inferred from electronic annotation///0016021 // integral to membrane // inferred from electronic annotation		GO:0006810|GO:0015031|GO:0016192|GO:0016020|GO:0016021	chr18:31909097-31909564 (-) // 97.9 // qB1		ENSMUSG00000044982	December 2011 (Mouse Genome Sequencing Consortium and NCBI 38)	IPR007305 // Vesicle transport protein, Got1/SFT2-like // 3.2E-28	1914408			NP_080282	NM_026006	BE688374	GenBank	Consensus sequence	Q9CSV6///E9QJT3	gb:BE688374 /DB_XREF=gi:10075931 /DB_XREF=uw44d03.x1 /CLONE=IMAGE:3464837 /FEA=EST /CNT=21 /TID=Mm.31537.2 /TIER=Stack /STK=18 /UG=Mm.31537 /LL=67158 /UG_GENE=2610206C24Rik /UG_TITLE=RIKEN cDNA 2610206C24 gene	AK011898 // Mus musculus 10 days embryo whole body cDNA, RIKEN full-length enriched library, clone:2610206C24 product:2610206C24RIK PROTEIN (FRAGMENT), full insert sequence. // gb // 11 // ---///ENSMUST00000054984 // cdna:known chromosome:GRCm38:18:31909094:31911903:-1 gene:ENSMUSG00000044982 gene_biotype:protein_coding transcript_biotype:protein_coding // ensembl // 11 // ---///NM_026006 // Mus …	Mm.31537.2	est///full length	Mm.31537///Mm.396905	Mm.31537
1439654_at	5.02424	13.5097	0	1.27105	1.27105	2.41337	P	P	Gm7111	predicted gene 7111	633385					chr9:100547402-100548437 (+) // 74.62 // qE3.3			December 2011 (Mouse Genome Sequencing Consortium and NCBI 38)					XP_001475686///XP_925651	XM_001475636///XM_920558	AV336439	GenBank	Consensus sequence		gb:AV336439 /DB_XREF=gi:16396396 /DB_XREF=AV336439 /CLONE=6330586M15 /FEA=EST /CNT=8 /TID=Mm.181485.1 /TIER=ConsEnd /STK=7 /UG=Mm.181485 /UG_TITLE=ESTs	AK078161 // Mus musculus adult male medulla oblongata cDNA, RIKEN full-length enriched library, clone:6330586M15 product:unclassifiable, full insert sequence. // gb // 11 // ---///n289276 // accn=AK078161 class=mRNAlike lncRNA name=Mouse noncoding transcript ref=FANTOM3 transcriptId=6330586M15 cpcScore=1.5245700 cnci=-0.3366215 // noncode // 11 // ---	Mm.181485.1		Mm.459484	Mm.181485
1459062_x_at	9.44147	25.3735	0	1.27027	1.27027	2.41206	P	P								chr10:82153153-82153527 (+) // 24.47 // qC1			December 2011 (Mouse Genome Sequencing Consortium and NCBI 38)							BE691677	GenBank	Consensus sequence		gb:BE691677 /DB_XREF=gi:10079301 /DB_XREF=uv65c02.x1 /CLONE=IMAGE:3412034 /FEA=EST /CNT=3 /TID=Mm.165626.1 /TIER=ConsEnd /STK=2 /UG=Mm.165626 /UG_TITLE=ESTs	BE691677 // /DB_XREF=uv65c02.x1 /CLONE=IMAGE:3412034 // gb // --- // ---	Mm.165626.1			Mm.165626
1440490_at	9.05195	24.2772	0	1.26733	1.26733	2.40715	P	P								chr6:50119959-50120877 (+) // 72.05 // qB2.3			December 2011 (Mouse Genome Sequencing Consortium and NCBI 38)							BB521778	GenBank	Consensus sequence		gb:BB521778 /DB_XREF=gi:16443564 /DB_XREF=BB521778 /CLONE=D930003F11 /FEA=EST /CNT=7 /TID=Mm.208205.1 /TIER=ConsEnd /STK=5 /UG=Mm.208205 /UG_TITLE=ESTs	AK086082 // Mus musculus 15 days embryo head cDNA, RIKEN full-length enriched library, clone:D930003F11 product:unclassifiable, full insert sequence. // gb // 11 // ---///AK163768 // Mus musculus 16 days embryo head cDNA, RIKEN full-length enriched library, clone:C130007B11 product:hypothetical protein, full insert sequence. // gb_htc // 11 // ---///n269646 // accn=AK086082 class=mRNAlike lncRNA …	Mm.208205.1			Mm.208205
1440009_at	20.0665	53.7185	0	1.26465	1.26465	2.40269	P	P	Olfr78	olfactory receptor 78	170639	0007165 // signal transduction // not recorded///0007165 // signal transduction // inferred from sequence or structural similarity///0007186 // G-protein coupled receptor signaling pathway // inferred from electronic annotation///0007186 // G-protein coupled receptor signaling pathway // not recorded///0007608 // sensory perception of smell // not recorded///0007608 // sensory perception of smell…	0005886 // plasma membrane // inferred from electronic annotation///0005887 // integral to plasma membrane // inferred from sequence or structural similarity///0016020 // membrane // inferred from electronic annotation///0016021 // integral to membrane // not recorded	0004871 // signal transducer activity // inferred from electronic annotation///0004930 // G-protein coupled receptor activity // inferred from electronic annotation///0004984 // olfactory receptor activity // not recorded///0004984 // olfactory receptor activity // inferred from sequence or structural similarity	GO:0007165|GO:0007165|GO:0007186|GO:0007186|GO:0007608|GO:0007608|GO:0050896|GO:0050911|GO:0050911|GO:0005886|GO:0005887|GO:0016020|GO:0016021|GO:0004871|GO:0004930|GO:0004984|GO:0004984	chr7:102740720-102741620 (-) // 85.54 // qE3		ENSMUSG00000043366	December 2011 (Mouse Genome Sequencing Consortium and NCBI 38)	IPR000276 // G protein-coupled receptor, rhodopsin-like // 2.8E-28///IPR019424 // 7TM GPCR, olfactory receptor/chemoreceptor Srsx // 5.7E-12	2157548			NP_001161975///NP_570936	NM_001168503///NM_130866	AV229538	GenBank	Consensus sequence	Q8VBV9	gb:AV229538 /DB_XREF=gi:15404938 /DB_XREF=AV229538 /CLONE=4631413D08 /FEA=EST /CNT=6 /TID=Mm.54680.1 /TIER=ConsEnd /STK=6 /UG=Mm.54680 /UG_TITLE=ESTs	AK028467 // Mus musculus 0 day neonate skin cDNA, RIKEN full-length enriched library, clone:4631413D08 product:OLFACTORY RECEPTOR MOR18-2, full insert sequence. // gb // 11 // ---///ENSMUST00000060187 // cdna:known chromosome:GRCm38:7:102740721:102759471:-1 gene:ENSMUSG00000043366 gene_biotype:protein_coding transcript_biotype:protein_coding // ensembl // 11 // ---///ENSMUST00000168007 // cdna:kn…	Mm.54680.1	full length	Mm.184372	Mm.54680
1459091_at	16.6833	44.6189	0	1.26328	1.26328	2.4004	P	P								chr9:96786761-96787895 (-) // 95.06 // qE3.3			December 2011 (Mouse Genome Sequencing Consortium and NCBI 38)							BB503994	GenBank	Consensus sequence		gb:BB503994 /DB_XREF=gi:16442679 /DB_XREF=BB503994 /CLONE=D630046B05 /FEA=EST /CNT=3 /TID=Mm.209616.1 /TIER=ConsEnd /STK=2 /UG=Mm.209616 /UG_TITLE=ESTs	AK085607 // Mus musculus 0 day neonate kidney cDNA, RIKEN full-length enriched library, clone:D630046B05 product:unclassifiable, full insert sequence. // gb // 11 // ---///n270130 // accn=AK085607 class=mRNAlike lncRNA name=Mouse noncoding transcript ref=FANTOM3 transcriptId=D630046B05 cpcScore=-1.0237500 cnci=-0.2832269 // noncode // 11 // ---	Mm.209616.1			Mm.209616
1422528_a_at	7.03868	18.801	0	1.26145	1.26145	2.39737	P	P	Zfp36l1	zinc finger protein 36, C3H type-like 1	12192	0000288 // nuclear-transcribed mRNA catabolic process, deadenylation-dependent decay // inferred from direct assay///0001570 // vasculogenesis // inferred from mutant phenotype///0006402 // mRNA catabolic process // not recorded///0006417 // regulation of translation // inferred from mutant phenotype///0033077 // T cell differentiation in thymus // inferred from genetic interaction///0043488 // r…	0005634 // nucleus // inferred from direct assay///0005737 // cytoplasm // inferred from direct assay///0005829 // cytosol // not recorded	0003676 // nucleic acid binding // inferred from electronic annotation///0003677 // DNA binding // inferred from electronic annotation///0003729 // mRNA binding // not recorded///0005515 // protein binding // inferred from electronic annotation///0008270 // zinc ion binding // inferred from electronic annotation///0017091 // AU-rich element binding // not recorded///0046872 // metal ion binding /…	GO:0000288|GO:0001570|GO:0006402|GO:0006417|GO:0033077|GO:0043488|GO:0005634|GO:0005737|GO:0005829|GO:0003676|GO:0003677|GO:0003729|GO:0005515|GO:0008270|GO:0017091|GO:0046872	chrX:38179888-38183457 (+) // 87.39 // qA3.3///chr12:80107753-80113013 (-) // 93.14 // qC3		ENSMUSG00000021127	December 2011 (Mouse Genome Sequencing Consortium and NCBI 38)	IPR000571 // Zinc finger, CCCH-type // 4.8E-16///IPR000571 // Zinc finger, CCCH-type // 5.9E-16///IPR007635 // Tis11B-like protein, N-terminal // 9.0E-51	107946			NP_031590	NM_007564	M58566	GenBank	Consensus sequence	Q543H2///Q91YI7///P23950	gb:BB036959 /DB_XREF=gi:16258396 /DB_XREF=BB036959 /CLONE=5930421O16 /FEA=FLmRNA /CNT=300 /TID=Mm.18571.1 /TIER=Stack /STK=26 /UG=Mm.18571 /LL=12192 /UG_GENE=Zfp36l1 /UG_TITLE=zinc finger protein 36, C3H type-like 1 /FL=gb:NM_007564.1 gb:M58566.1	AK036950 // Mus musculus adult female vagina cDNA, RIKEN full-length enriched library, clone:9930029G08 product:zinc finger protein 36, C3H type-like 1, full insert sequence. // gb // 10 // ---///AK051035 // Mus musculus 9 days embryo whole body cDNA, RIKEN full-length enriched library, clone:D030058A11 product:zinc finger protein 36, C3H type-like 1, full insert sequence. // gb // 11 // ---///AK…	Mm.18571.1	est///full length	Mm.235132///Mm.436162	Mm.18571
1435316_at	10.829	28.9148	0	1.26093	1.26093	2.3965	P	P	Psma6	proteasome (prosome, macropain) subunit, alpha type 6	26443	0006508 // proteolysis // inferred from electronic annotation///0006511 // ubiquitin-dependent protein catabolic process // inferred from electronic annotation///0007519 // skeletal muscle tissue development // non-traceable author statement///0051092 // positive regulation of NF-kappaB transcription factor activity // not recorded///0051603 // proteolysis involved in cellular protein catabolic p…	0000502 // proteasome complex // inferred from electronic annotation///0000932 // cytoplasmic mRNA processing body // inferred from direct assay///0000932 // cytoplasmic mRNA processing body // inferred from electronic annotation///0005634 // nucleus // not recorded///0005737 // cytoplasm // inferred from direct assay///0005737 // cytoplasm // not recorded///0005739 // mitochondrion // not record…	0003723 // RNA binding // inferred from direct assay///0003723 // RNA binding // not recorded///0004175 // endopeptidase activity // inferred from electronic annotation///0004298 // threonine-type endopeptidase activity // inferred from electronic annotation///0005515 // protein binding // inferred from electronic annotation///0008233 // peptidase activity // inferred from electronic annotation//…	GO:0006508|GO:0006511|GO:0007519|GO:0051092|GO:0051603|GO:0000502|GO:0000932|GO:0000932|GO:0005634|GO:0005737|GO:0005737|GO:0005739|GO:0005829|GO:0005839|GO:0005844|GO:0016363|GO:0019773|GO:0030016|GO:0030017|GO:0003723|GO:0003723|GO:0004175|GO:0004298|GO:0005515|GO:0008233|GO:0016787|GO:0051059	chr12:55418045-55418454 (+) // 71.5 // qC1	EC:3.4.25.1	ENSMUSG00000021024	December 2011 (Mouse Genome Sequencing Consortium and NCBI 38)	IPR000426 // Proteasome, alpha-subunit, N-terminal domain // 3.3E-18///IPR000426 // Proteasome, alpha-subunit, N-terminal domain // 2.6E-13///IPR001353 // Proteasome, subunit alpha/beta // 1.1E-57///IPR001353 // Proteasome, subunit alpha/beta // 2.8E-57	1347006		Proteasome_Degradation // GenMAPP	NP_036098	NM_011968	AA189256	GenBank	Consensus sequence	Q9QUM9///E0CYT2///E0CXB1	gb:AA189256 /DB_XREF=gi:1776856 /DB_XREF=mu52h11.r1 /CLONE=IMAGE:643077 /FEA=EST /CNT=18 /TID=Mm.30210.2 /TIER=Stack /STK=18 /UG=Mm.30210 /LL=26443 /UG_GENE=Psma6 /UG_TITLE=proteasome (prosome, macropain) subunit, alpha type 6	AF060087 // Mus musculus proteasome subunit iota (Psma6) mRNA, complete cds. // gb // --- // chr12:55398915-55418294(+)///AK088143 // Mus musculus 2 days neonate thymus thymic cells cDNA, RIKEN full-length enriched library, clone:E430005A01 product:proteasome (prosome, macropain) subunit, alpha type 6, full insert sequence. // gb // --- // chr12:55398887-55418449(+)///AK152915 // Mus musculus bon…	Mm.30210.2	full length	Mm.30210	Mm.30210
1447723_at	9.96239	26.5496	0	1.25815	1.25815	2.39189	P	P								chr7:78185015-78185276 (-) // 37.64 // qD2			December 2011 (Mouse Genome Sequencing Consortium and NCBI 38)							BE955100	GenBank	Consensus sequence		gb:BE955100 /DB_XREF=gi:10598298 /DB_XREF=UI-M-BH4-bbe-a-04-0-UI.s1 /CLONE=UI-M-BH4-bbe-a-04-0-UI /FEA=EST /CNT=2 /TID=Mm.150904.1 /TIER=ConsEnd /STK=2 /UG=Mm.150904 /UG_TITLE=ESTs	AK035926 // Mus musculus 16 days neonate cerebellum cDNA, RIKEN full-length enriched library, clone:9630018J10 product:unclassifiable, full insert sequence. // gb // 11 // ---///n285137 // accn=AK035926 class=mRNAlike lncRNA name=Mouse noncoding transcript ref=FANTOM3 transcriptId=9630018J10 cpcScore=-0.9758780 cnci=-0.2848016 // noncode // 11 // ---	Mm.150904.1		Mm.119373	Mm.150904
1433909_at	148.767	395.475	0	1.25456	1.25456	2.38594	P	P	Syt17	synaptotagmin XVII	110058	0006810 // transport // inferred from electronic annotation	0005802 // trans-Golgi network // inferred from direct assay///0008021 // synaptic vesicle // inferred from electronic annotation///0016020 // membrane // inferred from electronic annotation	0005215 // transporter activity // inferred from electronic annotation	GO:0006810|GO:0005802|GO:0008021|GO:0016020|GO:0005215	chr7:118380712-118381176 (-) // 94.07 // qF1			December 2011 (Mouse Genome Sequencing Consortium and NCBI 38)		104966			NP_619590	NM_138649	AW048713	GenBank	Consensus sequence	Q920M7	gb:AW048713 /DB_XREF=gi:5909242 /DB_XREF=UI-M-BH1-amy-c-05-0-UI.s1 /CLONE=UI-M-BH1-amy-c-05-0-UI /FEA=EST /CNT=54 /TID=Mm.6083.1 /TIER=Stack /STK=53 /UG=Mm.6083 /UG_TITLE=ESTs	AK135098 // Mus musculus adult male olfactory brain cDNA, RIKEN full-length enriched library, clone:6430587F14 product:brain and kidney protein, full insert sequence. // gb // 11 // ---	Mm.6083.1	full length	Mm.156558	Mm.6083
1430687_at	62.5031	166.094	0	1.25402	1.25402	2.38505	P	P	Rsg1	REM2 and RAB-like small GTPase 1	76166	0006810 // transport // inferred from electronic annotation///0006887 // exocytosis // inferred from electronic annotation///0007264 // small GTPase mediated signal transduction // inferred from electronic annotation///0015031 // protein transport // inferred from electronic annotation///0030030 // cell projection organization // inferred from electronic annotation	0005622 // intracellular // inferred from electronic annotation///0005737 // cytoplasm // inferred from electronic annotation///0005856 // cytoskeleton // inferred from electronic annotation///0005929 // cilium // inferred from electronic annotation///0042995 // cell projection // inferred from electronic annotation	0000166 // nucleotide binding // inferred from electronic annotation///0005525 // GTP binding // inferred from electronic annotation	GO:0006810|GO:0006887|GO:0007264|GO:0015031|GO:0030030|GO:0005622|GO:0005737|GO:0005856|GO:0005929|GO:0042995|GO:0000166|GO:0005525				December 2011 (Mouse Genome Sequencing Consortium and NCBI 38)		1923416			NP_001074643	NM_001081174	AV333178	GenBank	Consensus sequence	B2RWG6	gb:AV333178 /DB_XREF=gi:6373230 /DB_XREF=AV333178 /CLONE=6330545A04 /FEA=mRNA /CNT=7 /TID=Mm.159698.1 /TIER=ConsEnd /STK=1 /UG=Mm.159698 /LL=76166 /UG_GENE=6330545A04Rik /UG_TITLE=RIKEN cDNA 6330545A04 gene	AK018231 // Mus musculus adult male medulla oblongata cDNA, RIKEN full-length enriched library, clone:6330545A04 product:unclassifiable, full insert sequence. // gb // 11 // ---///AK036425 // Mus musculus adult male bone cDNA, RIKEN full-length enriched library, clone:9830106B10 product:unclassifiable, full insert sequence. // gb // 11 // ---///AK052237 // Mus musculus 13 days embryo heart cDNA, …	Mm.159698.1		Mm.458647	Mm.159698
1460363_at	54.4095	144.49	0	1.25307	1.25307	2.38348	P	P	Tnrc6c	trinucleotide repeat containing 6C	217351	0001706 // endoderm formation // inferred from mutant phenotype///0006417 // regulation of translation // inferred from electronic annotation///0007492 // endoderm development // inferred from mutant phenotype///0031047 // gene silencing by RNA // inferred from electronic annotation///0035162 // embryonic hemopoiesis // inferred from mutant phenotype///0048568 // embryonic organ development // in…		0000166 // nucleotide binding // inferred from electronic annotation///0003676 // nucleic acid binding // inferred from electronic annotation///0003723 // RNA binding // inferred from electronic annotation///0005515 // protein binding // inferred from electronic annotation	GO:0001706|GO:0006417|GO:0007492|GO:0031047|GO:0035162|GO:0048568|GO:0060213|GO:0060964|GO:1900153|GO:0000166|GO:0003676|GO:0003723|GO:0005515	chr11:117760956-117763434 (+) // 80.64 // qE2		ENSMUSG00000025571	December 2011 (Mouse Genome Sequencing Consortium and NCBI 38)	IPR000449 // Ubiquitin-associated/translation elongation factor EF1B, N-terminal // 5.7E-9///IPR019486 // Argonaute hook domain // 1.0E-26	2443265			NP_932139	NM_198022	BB795102	GenBank	Consensus sequence	B1ATC3///Q3UHC0	gb:BB795102 /DB_XREF=gi:16964721 /DB_XREF=BB795102 /CLONE=G431003F22 /FEA=FLmRNA /CNT=95 /TID=Mm.40272.1 /TIER=Stack /STK=25 /UG=Mm.40272 /UG_TITLE=Mus musculus, Similar to hypothetical protein, clone MGC:27918 IMAGE:3582119, mRNA, complete cds /FL=gb:BC018495.1	AK147551 // Mus musculus cDNA, RIKEN full-length enriched library, clone:M5C1074A22 product:Weakly similar to androgen receptor-related apoptosis-associated protein CBL27 (Fragment), full insert sequence. // gb // 11 // ---///ENSMUST00000026658 // cdna:known chromosome:GRCm38:11:117654289:117763437:1 gene:ENSMUSG00000025571 gene_biotype:protein_coding transcript_biotype:protein_coding // ensembl …	Mm.40272.1	est///full length	Mm.401036///Mm.40272///Mm.473244	Mm.40272
1435663_at	106.061	281.288	0	1.25118	1.25118	2.38035	P	P	Esr1	estrogen receptor 1 (alpha)	13982	0001547 // antral ovarian follicle growth // inferred from mutant phenotype///0002064 // epithelial cell development // inferred from mutant phenotype///0002076 // osteoblast development // inferred from electronic annotation///0006351 // transcription, DNA-dependent // inferred from electronic annotation///0006355 // regulation of transcription, DNA-dependent // inferred from direct assay///0007…	0005634 // nucleus // inferred from direct assay///0005634 // nucleus // not recorded///0005737 // cytoplasm // inferred from direct assay///0005737 // cytoplasm // not recorded///0005794 // Golgi apparatus // inferred from electronic annotation///0005886 // plasma membrane // not recorded///0016020 // membrane // inferred from electronic annotation///0030315 // T-tubule // not recorded///0043005…	0001046 // core promoter sequence-specific DNA binding // not recorded///0003677 // DNA binding // not recorded///0003682 // chromatin binding // inferred from direct assay///0003700 // sequence-specific DNA binding transcription factor activity // inferred from electronic annotation///0003707 // steroid hormone receptor activity // not recorded///0004879 // ligand-activated sequence-specific DNA…	GO:0001547|GO:0002064|GO:0002076|GO:0006351|GO:0006355|GO:0007200|GO:0007204|GO:0008209|GO:0008584|GO:0010629|GO:0010863|GO:0016049|GO:0030518|GO:0030520|GO:0030522|GO:0032355|GO:0042981|GO:0043124|GO:0043401|GO:0043433|GO:0043523|GO:0043627|GO:0045429|GO:0045742|GO:0045839|GO:0045944|GO:0045944|GO:0048146|GO:0048386|GO:0051000|GO:0051091|GO:0060011|GO:0060065|GO:0060068|GO:0060523|GO:0060527|GO:…	chr10:5002864-5005632 (+) // 97.44 // qA1		ENSMUSG00000019768	December 2011 (Mouse Genome Sequencing Consortium and NCBI 38)	IPR000536 // Nuclear hormone receptor, ligand-binding, core // 7.3E-38///IPR001292 // Oestrogen receptor // 1.2E-57///IPR001628 // Zinc finger, nuclear hormone receptor-type // 4.5E-35	1352467		Nuclear_Receptors // GenMAPP	NP_031982	NM_007956	AI646838	GenBank	Consensus sequence	P19785///B3VQI7///E7FJU2///Q3UWN0///E7FJU3///E7FJU6///Q3UT58	gb:BB551764 /DB_XREF=gi:16448081 /DB_XREF=BB551764 /CLONE=E230030D02 /FEA=EST /CNT=54 /TID=Mm.18981.1 /TIER=Stack /STK=14 /UG=Mm.18981 /LL=103092 /UG_GENE=AA420328 /UG_TITLE=expressed sequence AA420328	AK036627 // Mus musculus adult male bone cDNA, RIKEN full-length enriched library, clone:9830143G19 product:estrogen receptor 1 (alpha), full insert sequence. // gb // 10 // ---///AK087638 // Mus musculus 2 days pregnant adult female oviduct cDNA, RIKEN full-length enriched library, clone:E230030D02 product:estrogen receptor 1 (alpha), full insert sequence. // gb // 11 // ---///ENSMUST00000067086…	Mm.18981.1	est///full length	Mm.393566///Mm.463262///Mm.474824///Mm.9213	Mm.18981
1421244_at	23.4509	62.0992	0	1.24895	1.24895	2.37669	P	P	Esr1	estrogen receptor 1 (alpha)	13982	0001547 // antral ovarian follicle growth // inferred from mutant phenotype///0002064 // epithelial cell development // inferred from mutant phenotype///0002076 // osteoblast development // inferred from electronic annotation///0006351 // transcription, DNA-dependent // inferred from electronic annotation///0006355 // regulation of transcription, DNA-dependent // inferred from direct assay///0007…	0005634 // nucleus // inferred from direct assay///0005634 // nucleus // not recorded///0005737 // cytoplasm // inferred from direct assay///0005737 // cytoplasm // not recorded///0005794 // Golgi apparatus // inferred from electronic annotation///0005886 // plasma membrane // not recorded///0016020 // membrane // inferred from electronic annotation///0030315 // T-tubule // not recorded///0043005…	0001046 // core promoter sequence-specific DNA binding // not recorded///0003677 // DNA binding // not recorded///0003682 // chromatin binding // inferred from direct assay///0003700 // sequence-specific DNA binding transcription factor activity // inferred from electronic annotation///0003707 // steroid hormone receptor activity // not recorded///0004879 // ligand-activated sequence-specific DNA…	GO:0001547|GO:0002064|GO:0002076|GO:0006351|GO:0006355|GO:0007200|GO:0007204|GO:0008209|GO:0008584|GO:0010629|GO:0010863|GO:0016049|GO:0030518|GO:0030520|GO:0030522|GO:0032355|GO:0042981|GO:0043124|GO:0043401|GO:0043433|GO:0043523|GO:0043627|GO:0045429|GO:0045742|GO:0045839|GO:0045944|GO:0045944|GO:0048146|GO:0048386|GO:0051000|GO:0051091|GO:0060011|GO:0060065|GO:0060068|GO:0060523|GO:0060527|GO:…	chr10:4710157-5002026 (+) // 98.89 // qA1		ENSMUSG00000019768	December 2011 (Mouse Genome Sequencing Consortium and NCBI 38)	IPR000536 // Nuclear hormone receptor, ligand-binding, core // 7.3E-38///IPR001292 // Oestrogen receptor // 1.2E-57///IPR001628 // Zinc finger, nuclear hormone receptor-type // 4.5E-35	1352467		Nuclear_Receptors // GenMAPP	NP_031982	NM_007956	NM_007956	GenBank	Consensus sequence	P19785///Q3UWN0///E7FJU2///B3VQI7///E7FJU3///E7FJU6///Q3UT58	gb:NM_007956.1 /DB_XREF=gi:6679694 /GEN=Esr1 /FEA=FLmRNA /CNT=16 /TID=Mm.9213.1 /TIER=FL /STK=2 /UG=Mm.9213 /LL=13982 /DEF=Mus musculus estrogen receptor 1 (alpha) (Esr1), mRNA. /PROD=estrogen receptor 1 /FL=gb:NM_007956.1 gb:M38651.1	AB560752 // Mus musculus Esr1 mRNA for estrogen receptor alpha, complete cds. // gb // 11 // ---///AB560757 // Mus musculus Esr1 mRNA for N-terminally truncated estrogen receptor alpha product-1, complete cds. // gb // 11 // ---///AB560758 // Mus musculus Esr1 mRNA for N-terminally truncated estrogen receptor alpha product-2a, complete cds. // gb // 11 // ---///AB560759 // Mus musculus Esr1 mRNA …	Mm.9213.1	est///full length	Mm.393566///Mm.463262///Mm.474824///Mm.9213	Mm.9213
1434297_at	63.8833	168.569	0	1.24385	1.24385	2.3683	P	P	Nim1	serine/threonine-protein kinase NIM1	245269	0006468 // protein phosphorylation // inferred from electronic annotation///0006468 // protein phosphorylation // not recorded///0016310 // phosphorylation // inferred from electronic annotation		0000166 // nucleotide binding // inferred from electronic annotation///0000287 // magnesium ion binding // not recorded///0004672 // protein kinase activity // inferred from electronic annotation///0004674 // protein serine/threonine kinase activity // not recorded///0004713 // protein tyrosine kinase activity // inferred from electronic annotation///0005524 // ATP binding // not recorded///00163…	GO:0006468|GO:0006468|GO:0016310|GO:0000166|GO:0000287|GO:0004672|GO:0004674|GO:0004713|GO:0005524|GO:0016301|GO:0016740|GO:0016772|GO:0046872	chr13:119711920-119714297 (-) // 99.16 // qD2.3	EC:2.7.11.1	ENSMUSG00000095930	December 2011 (Mouse Genome Sequencing Consortium and NCBI 38)	IPR000719 // Protein kinase, catalytic domain // 2.9E-73///IPR001245 // Serine-threonine/tyrosine-protein kinase catalytic domain // 1.5E-44	2442399			NP_780747	NM_175538	BB359887	GenBank	Consensus sequence	Q8BHI9///Q3UQ09	gb:BB359887 /DB_XREF=gi:16405851 /DB_XREF=BB359887 /CLONE=C030043O08 /FEA=EST /CNT=47 /TID=Mm.38058.1 /TIER=Stack /STK=36 /UG=Mm.38058 /UG_TITLE=ESTs, Weakly similar to PUTATIVE SERINETHREONINE-PROTEIN KINASE MSK (M.musculus)	BC051189 // Mus musculus RIKEN cDNA E130304F04 gene, mRNA (cDNA clone MGC:57107 IMAGE:6491737), complete cds. // gb // 11 // ---///BC106122 // Mus musculus RIKEN cDNA E130304F04 gene, mRNA (cDNA clone MGC:117954 IMAGE:4505882), complete cds. // gb // 11 // ---///BC117955 // Mus musculus RIKEN cDNA E130304F04 gene, mRNA (cDNA clone MGC:144139 IMAGE:40098149), complete cds. // gb // 11 // ---///BC1…	Mm.38058.1	full length	Mm.403943	Mm.38058
1448944_at	419.592	1106.09	0	1.24243	1.24243	2.36597	P	P	Nrp1	neuropilin 1	18186	0001525 // angiogenesis // inferred from mutant phenotype///0001569 // patterning of blood vessels // inferred from mutant phenotype///0001764 // neuron migration // inferred from mutant phenotype///0007155 // cell adhesion // inferred from electronic annotation///0007275 // multicellular organismal development // inferred from electronic annotation///0007399 // nervous system development // infe…	0005829 // cytosol // not recorded///0005883 // neurofilament // inferred from direct assay///0005886 // plasma membrane // not recorded///0009986 // cell surface // not recorded///0016020 // membrane // inferred from electronic annotation///0016021 // integral to membrane // inferred from electronic annotation///0030424 // axon // inferred from direct assay///0030424 // axon // not recorded///00…	0005021 // vascular endothelial growth factor-activated receptor activity // not recorded///0005515 // protein binding // inferred from physical interaction///0008201 // heparin binding // inferred from electronic annotation///0017154 // semaphorin receptor activity // inferred from genetic interaction///0017154 // semaphorin receptor activity // inferred from physical interaction///0017154 // se…	GO:0001525|GO:0001569|GO:0001764|GO:0007155|GO:0007275|GO:0007399|GO:0007411|GO:0007411|GO:0007411|GO:0007413|GO:0007507|GO:0009611|GO:0009887|GO:0016358|GO:0016477|GO:0021636|GO:0021675|GO:0030154|GO:0030517|GO:0035729|GO:0035767|GO:0038084|GO:0043524|GO:0048008|GO:0048010|GO:0048010|GO:0048012|GO:0048485|GO:0048666|GO:0048841|GO:0048842|GO:0048843|GO:0048843|GO:0048846|GO:0050731|GO:0050918|GO:…	chr8:128359031-128505471 (+) // 96.14 // qE2		ENSMUSG00000025810	December 2011 (Mouse Genome Sequencing Consortium and NCBI 38)	IPR000421 // Coagulation factor 5/8 C-terminal type domain // 5.2E-30///IPR000421 // Coagulation factor 5/8 C-terminal type domain // 5.9E-30///IPR000859 // CUB domain // 1.9E-32///IPR000859 // CUB domain // 7.4E-36///IPR000998 // MAM domain // 3.1E-45///IPR022579 // Neuropilin-1, C-terminal // 8.7E-32	106206			NP_032763	NM_008737	AK011144	GenBank	Consensus sequence	P97333///Q3UQY7///Q7TQ64///Q80X28///Q3UFP7	gb:AK011144.1 /DB_XREF=gi:12847078 /FEA=FLmRNA /CNT=224 /TID=Mm.27448.1 /TIER=Stack /STK=20 /UG=Mm.27448 /LL=18186 /UG_GENE=Nrp /UG_TITLE=neuropilin /DEF=Mus musculus 10 days embryo whole body cDNA, RIKEN full-length enriched library, clone:2600002F02:neuropilin, full insert sequence. /FL=gb:D50086.1 gb:NM_008737.1	AK011144 // Mus musculus 10 days embryo whole body cDNA, RIKEN full-length enriched library, clone:2600002F02 product:neuropilin, full insert sequence. // gb // 11 // ---///ENSMUST00000026917 // cdna:known chromosome:GRCm38:8:128359073:128505462:1 gene:ENSMUSG00000025810 gene_biotype:protein_coding transcript_biotype:protein_coding // ensembl // 11 // ---///NM_008737 // Mus musculus neuropilin 1 …	Mm.27448.1	est///full length	Mm.271745///Mm.423531///Mm.472123	Mm.27448
1443771_x_at	35.6735	93.8015	0	1.23878	1.23878	2.35999	P	P	Smad7	SMAD family member 7	17131	0000122 // negative regulation of transcription from RNA polymerase II promoter // not recorded///0001657 // ureteric bud development // inferred from expression pattern///0006351 // transcription, DNA-dependent // inferred from electronic annotation///0006355 // regulation of transcription, DNA-dependent // inferred from electronic annotation///0007179 // transforming growth factor beta receptor…	0005622 // intracellular // inferred from electronic annotation///0005634 // nucleus // inferred from direct assay///0005634 // nucleus // not recorded///0005654 // nucleoplasm // traceable author statement///0005667 // transcription factor complex // inferred from electronic annotation///0005730 // nucleolus // inferred from electronic annotation///0005737 // cytoplasm // not recorded///0005813 …	0003677 // DNA binding // inferred from electronic annotation///0003700 // sequence-specific DNA binding transcription factor activity // inferred from electronic annotation///0005515 // protein binding // inferred from physical interaction///0005518 // collagen binding // inferred from physical interaction///0008013 // beta-catenin binding // not recorded///0030617 // transforming growth factor …	GO:0000122|GO:0001657|GO:0006351|GO:0006355|GO:0007179|GO:0010801|GO:0010944|GO:0017015|GO:0017015|GO:0022409|GO:0030512|GO:0030514|GO:0030514|GO:0031397|GO:0031398|GO:0032436|GO:0032925|GO:0033137|GO:0034333|GO:0034616|GO:0034629|GO:0035556|GO:0043433|GO:0045892|GO:0048844|GO:0050821|GO:0051444|GO:0055010|GO:0055117|GO:0060373|GO:0060389|GO:0060394|GO:0060412|GO:0005622|GO:0005634|GO:0005634|GO:…	chr18:75395679-75395934 (+) // 76.97 // qE3		ENSMUSG00000025880	December 2011 (Mouse Genome Sequencing Consortium and NCBI 38)	IPR001132 // SMAD domain, Dwarfin-type // 3.5E-66///IPR003619 // MAD homology 1, Dwarfin-type // 2.3E-35	1100518		TGF_Beta_Signaling_Pathway // GenMAPP	NP_001036125	NM_001042660///NM_008543	BB241324	GenBank	Consensus sequence	O35253///B2RPW6	gb:BB241324 /DB_XREF=gi:8934070 /DB_XREF=BB241324 /CLONE=A630086D01 /FEA=EST /CNT=3 /TID=Mm.131308.1 /TIER=ConsEnd /STK=3 /UG=Mm.131308 /UG_TITLE=ESTs	AK133505 // Mus musculus 11 days pregnant adult female ovary and uterus cDNA, RIKEN full-length enriched library, clone:5033401K05 product:MAD homolog 7 (Drosophila), full insert sequence. // gb // --- // chr18:75394602-75395818(+)///ENSMUST00000026999 // cdna:known chromosome:GRCm38:18:75367529:75395935:1 gene:ENSMUSG00000025880 gene_biotype:protein_coding transcript_biotype:protein_coding // en…	Mm.131308.1	est///full length	Mm.34407///Mm.470979	Mm.131308
1416200_at	32.9331	86.557	0	1.23814	1.23814	2.35894	P	P	Il33	interleukin 33	77125	0002686 // negative regulation of leukocyte migration // inferred from genetic interaction///0002826 // negative regulation of T-helper 1 type immune response // inferred from genetic interaction///0002830 // positive regulation of type 2 immune response // inferred from genetic interaction///0006351 // transcription, DNA-dependent // inferred from electronic annotation///0010628 // positive regu…	0005576 // extracellular region // inferred from electronic annotation///0005615 // extracellular space // inferred from electronic annotation///0005634 // nucleus // not recorded///0005694 // chromosome // inferred from electronic annotation///0030133 // transport vesicle // inferred from electronic annotation///0031410 // cytoplasmic vesicle // inferred from electronic annotation	0005125 // cytokine activity // inferred from direct assay///0005125 // cytokine activity // inferred from physical interaction///0005125 // cytokine activity // not recorded///0005515 // protein binding // inferred from electronic annotation	GO:0002686|GO:0002826|GO:0002830|GO:0006351|GO:0010628|GO:0032689|GO:0032736|GO:0032753|GO:0032754|GO:0032755|GO:0043032|GO:0043032|GO:0045944|GO:0050729|GO:0051024|GO:0051025|GO:0090197|GO:0090197|GO:0005576|GO:0005615|GO:0005634|GO:0005694|GO:0030133|GO:0031410|GO:0005125|GO:0005125|GO:0005125|GO:0005515	chr19:29925112-29960715 (+) // 97.66 // qC1		ENSMUSG00000024810	December 2011 (Mouse Genome Sequencing Consortium and NCBI 38)		1924375			NP_001158196///NP_598536	NM_001164724///NM_133775	NM_133775	GenBank	Consensus sequence	Q8BVZ5///D3Z6T7///E9M2E8	gb:NM_133775.1 /DB_XREF=gi:19526999 /GEN=9230117N10Rik /FEA=FLmRNA /CNT=149 /TID=Mm.182359.1 /TIER=FL+Stack /STK=114 /UG=Mm.182359 /LL=77125 /DEF=Mus musculus RIKEN cDNA 9230117N10 gene (9230117N10Rik), mRNA. /PROD=RIKEN cDNA 9230117N10 /FL=gb:NM_133775.1 gb:BC003847.1	BC003847 // Mus musculus interleukin 33, mRNA (cDNA clone MGC:6424 IMAGE:3593927), complete cds. // gb // 11 // ---///ENSMUST00000025724 // cdna:known chromosome:GRCm38:19:29945790:29960704:1 gene:ENSMUSG00000024810 gene_biotype:protein_coding transcript_biotype:protein_coding // ensembl // 11 // ---///ENSMUST00000120388 // cdna:known chromosome:GRCm38:19:29925114:29960718:1 gene:ENSMUSG000000248…	Mm.182359.1	full length	Mm.182359	Mm.182359
1452010_at	224.315	589.375	0	1.23768	1.23768	2.35819	P	P	Chrna3	cholinergic receptor, nicotinic, alpha polypeptide 3	110834	0006810 // transport // inferred from electronic annotation///0006811 // ion transport // inferred from electronic annotation///0006812 // cation transport // inferred from mutant phenotype///0006937 // regulation of muscle contraction // inferred from mutant phenotype///0006940 // regulation of smooth muscle contraction // inferred from mutant phenotype///0007165 // signal transduction // not re…	0005886 // plasma membrane // inferred from electronic annotation///0005892 // acetylcholine-gated channel complex // inferred from physical interaction///0005892 // acetylcholine-gated channel complex // not recorded///0014069 // postsynaptic density // not recorded///0016020 // membrane // not recorded///0016021 // integral to membrane // inferred from electronic annotation///0030054 // cell ju…	0004889 // acetylcholine-activated cation-selective channel activity // inferred from mutant phenotype///0004889 // acetylcholine-activated cation-selective channel activity // not recorded///0005216 // ion channel activity // inferred from electronic annotation///0005230 // extracellular ligand-gated ion channel activity // inferred from electronic annotation///0005515 // protein binding // infe…	GO:0006810|GO:0006811|GO:0006812|GO:0006937|GO:0006940|GO:0007165|GO:0007171|GO:0007271|GO:0007399|GO:0007507|GO:0007626|GO:0010035|GO:0014056|GO:0034220|GO:0035095|GO:0035095|GO:0042391|GO:0042493|GO:0048814|GO:0051291|GO:0060079|GO:0060084|GO:0060084|GO:0005886|GO:0005892|GO:0005892|GO:0014069|GO:0016020|GO:0016021|GO:0030054|GO:0030425|GO:0043025|GO:0045202|GO:0045211|GO:0004889|GO:0004889|GO:…	chr9:55012462-55026560 (-) // 97.46 // qB		ENSMUSG00000032303	December 2011 (Mouse Genome Sequencing Consortium and NCBI 38)	IPR006029 // Neurotransmitter-gated ion-channel transmembrane domain // 1.0E-87///IPR006202 // Neurotransmitter-gated ion-channel ligand-binding // 2.5E-76	87887			NP_660111	NM_145129	AF472588	GenBank	Consensus sequence	Q8R4G9///Q8VHH6///Q0VBK4///Q8VI11	gb:AF472588.1 /DB_XREF=gi:19073314 /FEA=FLmRNA /CNT=30 /TID=Mm.205308.1 /TIER=FL+Stack /STK=15 /UG=Mm.205308 /DEF=Mus musculus nicotinic acetylcholine receptor alpha 3 subunit mRNA, complete cds. /PROD=nicotinic acetylcholine receptor alpha 3subunit /FL=gb:AF472588.1 gb:AF459029.1	AF459029 // Mus musculus neuronal nicotinic acetylcholine receptor alpha 3 subunit (Chrna3) mRNA, complete cds. // gb // 10 // ---///AF472588 // Mus musculus nicotinic acetylcholine receptor alpha 3 subunit mRNA, complete cds. // gb // 9 // ---///AK041217 // Mus musculus adult male aorta and vein cDNA, RIKEN full-length enriched library, clone:A530092D02 product:nicotinic acetylcholine receptor a…	Mm.205308.1	full length	Mm.63569	Mm.205308
1435106_at	307.037	805.485	0	1.23547	1.23547	2.35458	P	P	Limch1	LIM and calponin homology domains 1	77569	0031032 // actomyosin structure organization // inferred from electronic annotation		0003779 // actin binding // inferred from electronic annotation///0008270 // zinc ion binding // inferred from electronic annotation///0046872 // metal ion binding // inferred from electronic annotation	GO:0031032|GO:0003779|GO:0008270|GO:0046872	chr5:67056139-67057158 (+) // 94.79 // qC3.1		ENSMUSG00000037736	December 2011 (Mouse Genome Sequencing Consortium and NCBI 38)	IPR001781 // Zinc finger, LIM-type // 8.4E-11				NP_001001980///NP_001243051	NM_001001980///NM_001256122	AV024662	GenBank	Consensus sequence	Q3UH68///F6W1Y9///Q8CGB7	gb:AV024662 /DB_XREF=gi:15431416 /DB_XREF=AV024662 /CLONE=1200006A12 /FEA=EST /CNT=25 /TID=Mm.24441.1 /TIER=Stack /STK=20 /UG=Mm.24441 /UG_TITLE=ESTs	ENSMUST00000038188 // cdna:known chromosome:GRCm38:5:66968416:67057159:1 gene:ENSMUSG00000037736 gene_biotype:protein_coding transcript_biotype:protein_coding // ensembl // 11 // ---///NM_001001980 // Mus musculus LIM and calponin homology domains 1 (Limch1), transcript variant 1, mRNA. // refseq // 11 // ---///NM_001256122 // Mus musculus LIM and calponin homology domains 1 (Limch1), transcript …	Mm.24441.1	est///full length	Mm.374778///Mm.422133///Mm.481371///Mm.490692	Mm.24441
1439649_at	23.7323	62.2251	0	1.23467	1.23467	2.35328	P	P	Adc	arginine decarboxylase	242669	0006591 // ornithine metabolic process // inferred from direct assay///0006596 // polyamine biosynthetic process // inferred from electronic annotation///0043085 // positive regulation of catalytic activity // inferred from genetic interaction	0005739 // mitochondrion // inferred from direct assay	0003824 // catalytic activity // inferred from electronic annotation///0004586 // ornithine decarboxylase activity // inferred from direct assay///0005515 // protein binding // inferred from physical interaction///0008792 // arginine decarboxylase activity // inferred from direct assay///0042978 // ornithine decarboxylase activator activity // inferred from genetic interaction	GO:0006591|GO:0006596|GO:0043085|GO:0005739|GO:0003824|GO:0004586|GO:0005515|GO:0008792|GO:0042978	chr4:128932145-128934673 (-) // 85.63 // qD2.2	EC:4.1.1.19	ENSMUSG00000028789	December 2011 (Mouse Genome Sequencing Consortium and NCBI 38)	IPR022643 // Orn/DAP/Arg decarboxylase 2, C-terminal // 3.9E-24///IPR022644 // Orn/DAP/Arg decarboxylase 2, N-terminal // 5.5E-71	2442093			NP_766463	NM_172875	AV282351	GenBank	Consensus sequence	Q8BVM4///B2RSR5///Q6P078	gb:AV282351 /DB_XREF=gi:16391626 /DB_XREF=AV282351 /CLONE=4933429I20 /FEA=EST /CNT=9 /TID=Mm.133092.1 /TIER=ConsEnd /STK=7 /UG=Mm.133092 /UG_TITLE=ESTs, Weakly similar to ODCI_MOUSE Ornithine decarboxylase antizyme inhibitor (M.musculus)	AK077201 // Mus musculus adult male testis cDNA, RIKEN full-length enriched library, clone:4933429I20 product:ORNITHINE DECARBOXYLASE-LIKE PROTEIN VARIANT 1 (SIMILAR TO ORNITHINE DECARBOXYLASE 1) homolog [Homo sapiens], full insert sequence. // gb // 11 // ---///AK154564 // Mus musculus NOD-derived CD11c +ve dendritic cells cDNA, RIKEN full-length enriched library, clone:F630047K14 product:Ornith…	Mm.133092.1	full length	Mm.215814	Mm.133092
1435088_at	11.8673	31.0702	0	1.23257	1.23257	2.34985	P	P	Nsd1	nuclear receptor-binding SET-domain protein 1	18193	0000122 // negative regulation of transcription from RNA polymerase II promoter // inferred from direct assay///0001702 // gastrulation with mouth forming second // inferred from mutant phenotype///0006351 // transcription, DNA-dependent // inferred from electronic annotation///0006355 // regulation of transcription, DNA-dependent // traceable author statement///0007275 // multicellular organisma…	0005634 // nucleus // inferred by curator///0005634 // nucleus // inferred from direct assay///0005694 // chromosome // inferred from electronic annotation///0035097 // histone methyltransferase complex // inferred by curator	0003682 // chromatin binding // inferred from direct assay///0003712 // transcription cofactor activity // inferred from direct assay///0003712 // transcription cofactor activity // not recorded///0003714 // transcription corepressor activity // inferred from direct assay///0005515 // protein binding // inferred from physical interaction///0008168 // methyltransferase activity // inferred from el…	GO:0000122|GO:0001702|GO:0006351|GO:0006355|GO:0007275|GO:0010452|GO:0016568|GO:0016571|GO:0032259|GO:0034770|GO:0034968|GO:0045893|GO:0005634|GO:0005634|GO:0005694|GO:0035097|GO:0003682|GO:0003712|GO:0003712|GO:0003714|GO:0005515|GO:0008168|GO:0008270|GO:0016740|GO:0016922|GO:0018024|GO:0030331|GO:0042054|GO:0042799|GO:0042974|GO:0046872|GO:0046965|GO:0046966|GO:0046975|GO:0046975|GO:0050681	chr13:55316381-55318326 (+) // 98.26 // qB1	EC:2.1.1.43	ENSMUSG00000021488	December 2011 (Mouse Genome Sequencing Consortium and NCBI 38)	IPR000313 // PWWP // 5.3E-13///IPR000313 // PWWP // 8.6E-26///IPR001214 // SET domain // 7.8E-30///IPR019787 // Zinc finger, PHD-finger // 3.3E-11				NP_032765	NM_008739	BM945177	GenBank	Consensus sequence	E9QAE4///Q3UL03///Q8VHQ8///O88491	gb:BM945177 /DB_XREF=gi:19428762 /DB_XREF=UI-M-EM0-bvf-j-24-0-UI.r2 /CLONE=IMAGE:5691383 /FEA=EST /CNT=45 /TID=Mm.133522.1 /TIER=Stack /STK=20 /UG=Mm.133522 /UG_TITLE=ESTs	ENSMUST00000099490 // cdna:known chromosome:GRCm38:13:55209782:55318325:1 gene:ENSMUSG00000021488 gene_biotype:protein_coding transcript_biotype:protein_coding // ensembl // 11 // ---///NM_008739 // Mus musculus nuclear receptor-binding SET-domain protein 1 (Nsd1), mRNA. // refseq // 11 // ---	Mm.133522.1	est///full length	Mm.168965///Mm.410635	Mm.133522
1455663_at	218.333	571.557	0	1.23239	1.23239	2.34957	P	P	Olfml1	olfactomedin-like 1	244198			0005515 // protein binding // inferred from electronic annotation	GO:0005515	chr7:107590404-107591365 (+) // 99.79 // qE3		ENSMUSG00000051041	December 2011 (Mouse Genome Sequencing Consortium and NCBI 38)	IPR003112 // Olfactomedin-like // 5.3E-19	2679264			NP_766495	NM_172907	BB055163	GenBank	Consensus sequence	Q8BSH2	gb:BB055163 /DB_XREF=gi:16259757 /DB_XREF=BB055163 /CLONE=6720478C22 /FEA=EST /CNT=19 /TID=Mm.45745.1 /TIER=Stack /STK=9 /UG=Mm.45745 /UG_TITLE=ESTs, Weakly similar to JE0096 myocilin - mouse (M.musculus)	BC047207 // Mus musculus olfactomedin-like 1, mRNA (cDNA clone MGC:56882 IMAGE:6310165), complete cds. // gb // 11 // ---///ENSMUST00000120990 // cdna:known chromosome:GRCm38:7:107567446:107591094:1 gene:ENSMUSG00000051041 gene_biotype:protein_coding transcript_biotype:protein_coding // ensembl // 11 // ---///GENSCAN00000030415 // cdna:genscan chromosome:GRCm38:7:107590148:107590939:1 transcript_…	Mm.45745.1	full length	Mm.77425	Mm.45745
[truncated: 246 more rows]

## Sheet: (6-c) x 0.5 in PP
Supplemental Table S7. Microarray results showing genes that were downregulated to less than half (siCPEB1 and siFMR1 vs siFMR1)
#Experiment: (6) siCPEB1 and siFMR1 vs siFMR1
#Technology: Affymetrix.GeneChip.Mouse430_2
Probe Set ID	[FMR1 siRNA](raw)	[CPEB1 and FMR1 siRNA](raw)	[FMR1 siRNA](normalized)	[CPEB1 and FMR1 siRNA](normalized)	Fold Change (log)	Fold Change	[FMR1 siRNA](flag)	[CPEB1 and FMR1 siRNA](flag)	Gene Symbol	Gene Title	Entrez Gene	Gene Ontology Biological Process	Gene Ontology Cellular Component	Gene Ontology Molecular Function	GO(Avadis)	Alignments	EC	Ensembl	Genome Version	InterPro	MGI Name	OMIM	Pathway	RefSeq Protein ID	RefSeq Transcript ID	Representative Public ID	Sequence Source	Sequence Type	SwissProt	Target Description	Transcript Assignments	Transcript ID(Array Design)	Unigene Cluster Type	UniGene ID	Archival UniGene Cluster
[truncated: 612 more rows]
