# Supplementary material for: Cytoplasmic Polyadenylation Element-Binding Protein 1 Post-transcriptionally Regulates Fragile X Mental Retardation 1 Expression Through 3′ Untranslated Region in Central Nervous System Neurons
Source: Front Cell Neurosci. 2022 Apr 15;16:869398. doi: 10.3389/fncel.2022.869398 (PMC9051318; doi:10.3389/fncel.2022.869398)
Supplement: Supplementary file 8 [file Table_8.XLSX]

## Sheet: Sheet1
Supplemental Table S8. The lists of GO terms annotated by microarray analyses that were performed using Affymetrix GeneChip Mouse 430 2.0 array with total RNAs from Neuro2a cells transfected with indicated siRNA.
siCPEB1 vs siControl: Up-regulated genes.
GO ACCESSION	GO Term	p-value	corrected p-value	Count in Selection	% Count in Selection	Count in Total	% Count in Total
GO:0018995	host	2.93769e-06	0.012257	5	1.06838	10	0.056699
GO:0030430	host cell cytoplasm	1.5017e-06	0.012257	5	1.06838	9	0.0510291
GO:0044217	other organism part	2.93769e-06	0.012257	5	1.06838	10	0.056699
GO:0044216	other organism cell	2.93769e-06	0.012257	5	1.06838	10	0.056699
GO:0044215	other organism	2.93769e-06	0.012257	5	1.06838	10	0.056699
GO:0033655	host cell cytoplasm part	1.5017e-06	0.012257	5	1.06838	9	0.0510291
GO:0002475	antigen processing and presentation via MHC class Ib	2.93769e-06	0.012257	5	1.06838	10	0.056699
GO:0043656	intracellular region of host	1.5017e-06	0.012257	5	1.06838	9	0.0510291
GO:0043657	host cell	2.93769e-06	0.012257	5	1.06838	10	0.056699
GO:0033646	host intracellular part	1.5017e-06	0.012257	5	1.06838	9	0.0510291
GO:0033643	host cell part	2.93769e-06	0.012257	5	1.06838	10	0.056699
GO:0031410	cytoplasmic vesicle	4.01952e-06	0.0153732	51	10.8974	985	5.58485
GO:0002476	antigen processing and presentation of endogenous peptide antigen via MHC class Ib	7.09821e-06	0.0250598	4	0.854701	6	0.0340194
GO:0020005	symbiont-containing vacuole membrane	1.62137e-05	0.0457194	4	0.854701	7	0.0396893
GO:0031982	vesicle	1.69347e-05	0.0457194	53	11.3248	1094	6.20287
GO:0002428	antigen processing and presentation of peptide antigen via MHC class Ib	1.62137e-05	0.0457194	4	0.854701	7	0.0396893
GO:0007156	homophilic cell adhesion via plasma membrane adhesion molecules	1.60442e-05	0.0457194	14	2.99145	136	0.771106
GO:0019883	antigen processing and presentation of endogenous antigen	2.13649e-05	0.0544754	5	1.06838	14	0.0793786
GO:0045202	synapse	2.48418e-05	0.0600068	36	7.69231	646	3.66275
GO:0020003	symbiont-containing vacuole	3.1745e-05	0.063346	4	0.854701	8	0.0453592
GO:0098553	lumenal side of endoplasmic reticulum membrane	3.13484e-05	0.063346	5	1.06838	15	0.0850485
GO:0071556	integral component of lumenal side of endoplasmic reticulum membrane	3.13484e-05	0.063346	5	1.06838	15	0.0850485
GO:0098576	lumenal side of membrane	3.13484e-05	0.063346	5	1.06838	15	0.0850485
siCPEB1 vs siControl: Down-regulated genes.
GO ACCESSION	GO Term	p-value	corrected p-value	Count in Selection	% Count in Selection	Count in Total	% Count in Total
GO:0038154	interleukin-11-mediated signaling pathway	1.73856e-09	3.00651e-05	6	0.981997	6	0.0340194
GO:0019970	interleukin-11 binding	1.73856e-09	3.00651e-05	6	0.981997	6	0.0340194
GO:0004921	interleukin-11 receptor activity	1.73856e-09	3.00651e-05	6	0.981997	6	0.0340194
GO:0043229	intracellular organelle	3.47535e-09	4.50747e-05	433	70.8674	10470	59.3638
GO:0043226	organelle	6.39873e-09	5.5327e-05	436	71.3584	10598	60.0896
GO:0005622	intracellular	5.90978e-09	5.5327e-05	495	81.0147	12455	70.6186
GO:0043231	intracellular membrane-bounded organelle	1.14004e-08	8.44924e-05	396	64.8118	9428	53.4558
GO:0043227	membrane-bounded organelle	1.42493e-08	9.24057e-05	398	65.1391	9501	53.8697
GO:0001740	Barr body	4.07547e-08	0.000234925	7	1.14566	12	0.0680388
GO:0008043	intracellular ferritin complex	5.03355e-08	0.000237397	5	0.818331	5	0.0283495
GO:0070288	ferritin complex	5.03355e-08	0.000237397	5	0.818331	5	0.0283495
GO:0090230	regulation of centromere complex assembly	1.33475e-07	0.000577051	6	0.981997	9	0.0510291
GO:0000805	X chromosome	1.66149e-07	0.000663053	7	1.14566	14	0.0793786
GO:0071682	endocytic vesicle lumen	2.9332e-07	0.00108695	5	0.818331	6	0.0340194
GO:0044424	intracellular part	5.48422e-07	0.00189679	469	76.7594	11902	67.4831
GO:0005623	cell	7.70115e-06	0.0221961	529	86.5794	14010	79.4353
GO:0044464	cell part	7.70115e-06	0.0221961	529	86.5794	14010	79.4353
GO:0098588	bounding membrane of organelle	6.93122e-06	0.0221961	94	15.3846	1724	9.77491
GO:0031090	organelle membrane	9.58694e-06	0.0261771	119	19.4763	2338	13.2562
GO:0000803	sex chromosome	1.03419e-05	0.0268267	8	1.30933	32	0.181437
siFMR1 vs siControl: Up-regulated genes.
GO ACCESSION	GO Term	p-value	corrected p-value	Count in Selection	% Count in Selection	Count in Total	% Count in Total
GO:0000786|GO:0005718	nucleosome	1.12472e-09	2.48147e-05	12	6.03015	98	0.55565
GO:0044815	DNA packaging complex	2.25553e-09	2.48147e-05	12	6.03015	104	0.589669
GO:0060968	regulation of gene silencing	1.97965e-09	2.48147e-05	8	4.0201	32	0.181437
GO:0006334	nucleosome assembly	1.0675e-08	8.80821e-05	12	6.03015	119	0.674718
GO:0031497	chromatin assembly	4.44169e-08	0.000293197	12	6.03015	135	0.765436
GO:0032993	protein-DNA complex	6.66285e-08	0.000297502	12	6.03015	140	0.793786
GO:0065004	protein-DNA complex assembly	7.21105e-08	0.000297502	12	6.03015	141	0.799456
GO:0034728	nucleosome organization	7.21105e-08	0.000297502	12	6.03015	141	0.799456
GO:0006333	chromatin assembly or disassembly	1.53606e-07	0.000563308	12	6.03015	151	0.856155
GO:0071824	protein-DNA complex subunit organization	3.53316e-07	0.00116612	12	6.03015	163	0.924193
GO:0006323	DNA packaging	7.12829e-07	0.00213882	12	6.03015	174	0.986562
GO:0071103	DNA conformation change	1.66306e-06	0.00457412	12	6.03015	260	1.47417
GO:0016358	dendrite development	1.42213e-05	0.0361058	7	3.51759	70	0.396893
GO:0044433	cytoplasmic vesicle part	1.65058e-05	0.0389125	15	7.53769	361	2.04683
siFMR1 vs siControl: Down-regulated genes.
GO ACCESSION	GO Term	p-value	corrected p-value	Count in Selection	% Count in Selection	Count in Total	% Count in Total
GO:0045950	negative regulation of mitotic recombination	2.5477e-12	5.65585e-08	6	4.95868	8	0.0453592
GO:0000019	regulation of mitotic recombination	7.60039e-12	8.43635e-08	6	4.95868	9	0.0510291
GO:0010833	telomere maintenance via telomere lengthening	1.59707e-09	1.18182e-05	6	4.95868	18	0.102058
GO:0045910	negative regulation of DNA recombination	3.2974e-09	1.83004e-05	6	4.95868	20	0.113398
GO:0000784	nuclear chromosome, telomeric region	3.0646e-08	0.000136067	6	4.95868	28	0.158757
GO:0000723	telomere maintenance	5.2505e-07	0.00191061	6	4.95868	44	0.249476
GO:0032200	telomere organization	6.02449e-07	0.00191061	6	4.95868	45	0.255145
GO:0098687	chromosomal region	1.85364e-06	0.00450137	10	8.26446	210	1.19068
GO:0000018	regulation of DNA recombination	1.81659e-06	0.00450137	6	4.95868	54	0.306175
GO:0000781	chromosome, telomeric region	2.02766e-06	0.00450137	6	4.95868	55	0.311844
GO:0048863	stem cell differentiation	2.73443e-06	0.00551851	9	7.43802	171	0.969553
GO:0000228	nuclear chromosome	1.70397e-05	0.0312176	11	9.09091	330	1.87107
GO:0051053	negative regulation of DNA metabolic process	1.82808e-05	0.0312176	6	4.95868	80	0.453592
GO:0006259|GO:0055132	DNA metabolic process	3.36382e-05	0.0439271	15	12.3967	642	3.64007
GO:0044403|GO:0043298|GO:0044404	symbiosis, encompassing mutualism through parasitism	3.01314e-05	0.0439271	8	6.61157	177	1.00357
GO:0044419	interspecies interaction between organisms	3.01314e-05	0.0439271	8	6.61157	177	1.00357
GO:0016032|GO:0022415	viral process	3.32068e-05	0.0439271	7	5.78512	131	0.742757
GO:0044764	multi-organism cellular process	4.42411e-05	0.0545635	7	5.78512	137	0.776776
siFMR1 vs siCPEB1: Up-regulated genes
GO ACCESSION	GO Term	p-value	corrected p-value	Count in Selection	% Count in Selection	Count in Total	% Count in Total
GO:0007339	binding of sperm to zona pellucida	2.65171e-09	3.54227e-05	13	2.06349	44	0.249476
GO:0004921	interleukin-11 receptor activity	2.06912e-09	3.54227e-05	6	0.952381	6	0.0340194
GO:0019970	interleukin-11 binding	2.06912e-09	3.54227e-05	6	0.952381	6	0.0340194
GO:0038154	interleukin-11-mediated signaling pathway	2.06912e-09	3.54227e-05	6	0.952381	6	0.0340194
GO:0035036	sperm-egg recognition	3.60784e-09	3.85561e-05	13	2.06349	45	0.255145
GO:0000786|GO:0005718	nucleosome	1.05716e-08	9.41472e-05	18	2.85714	98	0.55565
GO:0044815	DNA packaging complex	2.79205e-08	0.000213128	18	2.85714	104	0.589669
GO:0006334	nucleosome assembly	4.48209e-08	0.000299369	19	3.01587	119	0.674718
GO:0090230	regulation of centromere complex assembly	1.58425e-07	0.000769567	6	0.952381	9	0.0510291
GO:0032993	protein-DNA complex	1.33792e-07	0.000769567	20	3.1746	140	0.793786
GO:0034728	nucleosome organization	1.50774e-07	0.000769567	20	3.1746	141	0.799456
GO:0031497	chromatin assembly	3.48483e-07	0.00143237	19	3.01587	135	0.765436
GO:0007286	spermatid development	3.23895e-07	0.00143237	17	2.69841	109	0.618019
GO:0065004	protein-DNA complex assembly	6.91336e-07	0.00242581	19	3.01587	141	0.799456
GO:0048515	spermatid differentiation	7.09042e-07	0.00242581	17	2.69841	115	0.652038
GO:0009988	cell-cell recognition	7.26376e-07	0.00242581	13	2.06349	68	0.385553
GO:0071824	protein-DNA complex subunit organization	1.60169e-06	0.00475468	20	3.1746	163	0.924193
GO:0001740	Barr body	1.58872e-06	0.00475468	6	0.952381	12	0.0680388
GO:0006333	chromatin assembly or disassembly	1.98717e-06	0.00558854	19	3.01587	151	0.856155
GO:0005622	intracellular	2.1987e-06	0.00587423	497	78.8889	12455	70.6186
GO:0043229	intracellular organelle	2.82998e-06	0.00720079	430	68.254	10470	59.3638
GO:0043231	intracellular membrane-bounded organelle	3.9824e-06	0.00967249	393	62.3809	9428	53.4558
GO:0043227	membrane-bounded organelle	4.93378e-06	0.0105452	395	62.6984	9501	53.8697
GO:0000805	X chromosome	4.85508e-06	0.0105452	6	0.952381	14	0.0793786
GO:0043226	organelle	4.91598e-06	0.0105452	433	68.7302	10598	60.0896
GO:0001669	acrosomal vesicle	8.78968e-06	0.0180641	15	2.38095	110	0.623689
GO:0060968	regulation of gene silencing	1.27612e-05	0.0252547	8	1.26984	32	0.181437
GO:0007338	single fertilization	1.44154e-05	0.0275096	13	2.06349	88	0.498951
GO:0044424	intracellular part	1.65733e-05	0.0295192	474	75.2381	11902	67.4831
GO:0006323	DNA packaging	1.60517e-05	0.0295192	19	3.01587	174	0.986562
GO:0001649	osteoblast differentiation	1.84794e-05	0.0318523	13	2.06349	90	0.510291
GO:0000785|GO:0005717	chromatin	2.34166e-05	0.0391012	30	4.7619	366	2.07518
GO:0009566	fertilization	3.75722e-05	0.0603102	15	2.38095	124	0.703067
GO:0008037	cell recognition	3.83755e-05	0.0603102	14	2.22222	110	0.623689
GO:0010256	endomembrane system organization	6.26221e-05	0.0956039	22	3.49206	242	1.37212
siFMR1 vs siCPEB1: Down-regulated genes
GO ACCESSION	GO Term	p-value	corrected p-value	Count in Selection	% Count in Selection	Count in Total	% Count in Total
GO:0035458	cellular response to interferon-beta	4.16231e-06	0.17812	7	1.67064	29	0.164427
GO:0035456	response to interferon-beta	1.29416e-05	0.276908	7	1.67064	34	0.192777
GO:0036064|GO:0005932	ciliary basal body	8.87107e-05	0.728517	9	2.14797	77	0.436582
GO:0005929	cilium	9.21998e-05	0.728517	20	4.77327	320	1.81437
GO:0044782	cilium organization	0.000104536	0.728517	11	2.6253	116	0.657708
GO:0048858	cell projection morphogenesis	0.000131221	0.728517	25	5.96659	462	2.61949
GO:0022402	cell cycle process	0.00013287	0.728517	36	8.59189	782	4.43386
GO:0042612	MHC class I protein complex	0.000136192	0.728517	6	1.43198	34	0.192777
GO:0005815	microtubule organizing center	0.000159404	0.729446	27	6.44391	524	2.97103
GO:0042384	cilium assembly	0.000206693	0.729446	10	2.38663	105	0.595339
GO:0015630	microtubule cytoskeleton	0.000222854	0.729446	41	9.7852	959	5.43743
GO:0042270	protection from natural killer cell mediated cytotoxicity	0.000255995	0.729446	3	0.71599	6	0.0340194
GO:0032481	positive regulation of type I interferon production	0.000270979	0.729446	5	1.19332	25	0.141747
GO:2000378	negative regulation of reactive oxygen species metabolic process	0.000270979	0.729446	5	1.19332	25	0.141747
GO:0000280	nuclear division	0.000285783	0.729446	23	5.48926	430	2.43806
GO:0048285	organelle fission	0.000295858	0.729446	24	5.72792	459	2.60248
GO:0005813	centrosome	0.000301598	0.729446	22	5.2506	404	2.29064
GO:0060271	cilium morphogenesis	0.000306822	0.729446	11	2.6253	131	0.742757
GO:0007049	cell cycle	0.000369681	0.83263	42	10.0239	1015	5.75495
GO:0004364	glutathione transferase activity	0.000395895	0.847089	5	1.19332	27	0.153087
GO:0032990	cell part morphogenesis	0.000433723	0.862931	25	5.96659	500	2.83495
GO:0097367	carbohydrate derivative binding	0.000449362	0.862931	76	18.1384	2187	12.4001
GO:0030881	beta-2-microglobulin binding	0.000463793	0.862931	4	0.954654	16	0.0907184
GO:0042605|GO:0042606|GO:0042607	peptide antigen binding	0.000515135	0.890382	6	1.43198	43	0.243806
GO:1900245	positive regulation of MDA-5 signaling pathway	0.000568469	0.890382	2	0.477327	2	0.0113398
GO:2000615	regulation of histone H3-K9 acetylation	0.000568469	0.890382	2	0.477327	2	0.0113398
GO:0031436	BRCA1-BARD1 complex	0.000568469	0.890382	2	0.477327	2	0.0113398
GO:0002474	antigen processing and presentation of peptide antigen via MHC class I	0.000584622	0.890382	6	1.43198	44	0.249476
GO:0002711	positive regulation of T cell mediated immunity	0.000603386	0.890382	7	1.67064	61	0.345864
GO:0042611	MHC protein complex	0.000661168	0.943125	6	1.43198	45	0.255145
GO:0030111|GO:0008590	regulation of Wnt signaling pathway	0.000731278	1	13	3.10263	192	1.08862
GO:0035639	purine ribonucleoside triphosphate binding	0.000844518	1	65	15.5131	1843	10.4496
GO:0051960	regulation of nervous system development	0.000904505	1	26	6.20525	556	3.15246
GO:0048699	generation of neurons	0.000915931	1	43	10.2625	1095	6.20854
GO:0001916	positive regulation of T cell mediated cytotoxicity	0.000938006	1	6	1.43198	48	0.272155
GO:0032550	purine ribonucleoside binding	0.000944041	1	65	15.5131	1851	10.495
GO:0001883	purine nucleoside binding	0.000983984	1	65	15.5131	1854	10.512
GO:0032549	ribonucleoside binding	0.000997631	1	65	15.5131	1855	10.5177
siFMR1 and siCPEB1 vs siControl: Up-regulated genes
GO ACCESSION	GO Term	p-value	corrected p-value	Count in Selection	% Count in Selection	Count in Total	% Count in Total
GO:0060968	regulation of gene silencing	6.72613e-08	0.00365882	10	1.65563	32	0.181437
GO:0030881	beta-2-microglobulin binding	9.39636e-06	0.0389346	6	0.993378	16	0.0907184
GO:0031984	organelle subcompartment	3.56268e-06	0.0389346	23	3.80795	227	1.28707
GO:0048731	system development	4.16852e-06	0.0389346	160	26.4901	3373	19.1246
GO:0007275	multicellular organismal development	3.18235e-06	0.0389346	183	30.298	3957	22.4358
GO:0030182	neuron differentiation	8.34159e-06	0.0389346	50	8.27815	762	4.32046
GO:0031175	neuron projection development	6.44429e-06	0.0389346	35	5.7947	452	2.56279
GO:0031982	vesicle	9.73272e-06	0.0389346	65	10.7616	1094	6.20287
GO:0031410	cytoplasmic vesicle	5.23164e-06	0.0389346	61	10.0993	985	5.58485
GO:0048518|GO:0043119	positive regulation of biological process	4.38292e-06	0.0389346	187	30.9603	4082	23.1445
GO:0098791	Golgi subcompartment	8.8842e-06	0.0389346	22	3.64238	223	1.26439
GO:0048699	generation of neurons	1.00205e-05	0.0389346	65	10.7616	1095	6.20854
GO:0048812	neuron projection morphogenesis	8.67904e-06	0.0389346	28	4.63576	327	1.85406
GO:0007156	homophilic cell adhesion via plasma membrane adhesion molecules	4.10262e-06	0.0389346	17	2.81457	136	0.771106
GO:0048666	neuron development	1.25981e-05	0.0428314	41	6.78808	586	3.32256
GO:0048513	organ development	1.23631e-05	0.0428314	126	20.8609	2566	14.549
GO:0044707	single-multicellular organism process	2.04831e-05	0.062038	207	34.2715	4719	26.7563
GO:0016020	membrane	2.05284e-05	0.062038	298	49.3377	7254	41.1294
GO:0010646	regulation of cell communication	2.18679e-05	0.0626079	107	17.7152	2122	12.0315
GO:0005802	trans-Golgi network	2.69938e-05	0.0638429	15	2.48344	126	0.714407
GO:0061564	axon development	2.61592e-05	0.0638429	25	4.13907	292	1.65561
GO:0007409|GO:0007410	axonogenesis	2.45831e-05	0.0638429	24	3.97351	273	1.54788
GO:0009966|GO:0035466	regulation of signal transduction	2.66146e-05	0.0638429	96	15.894	1862	10.5574
GO:0022008	neurogenesis	2.84777e-05	0.064546	67	11.0927	1178	6.67914
GO:0023051	regulation of signaling	3.29503e-05	0.0655204	106	17.5497	2118	12.0088
GO:0048675|GO:0048676	axon extension	3.37255e-05	0.0655204	7	1.15894	28	0.158757
GO:0007399	nervous system development	3.26432e-05	0.0655204	89	14.7351	1702	9.65017
GO:1990138	neuron projection extension	3.37255e-05	0.0655204	7	1.15894	28	0.158757
GO:0007167	enzyme linked receptor protein signaling pathway	4.37832e-05	0.0821269	32	5.29801	435	2.46641
GO:0016023	cytoplasmic membrane-bounded vesicle	4.55088e-05	0.0825182	54	8.9404	901	5.10858
GO:0048583	regulation of response to stimulus	4.99747e-05	0.0849524	116	19.2053	2390	13.5511
GO:0012505	endomembrane system	4.92791e-05	0.0849524	140	23.1788	3002	17.021
GO:0098742	cell-cell adhesion via plasma-membrane adhesion molecules	5.53763e-05	0.0912821	17	2.81457	182	1.03192
GO:0005515|GO:0045308	protein binding	6.02073e-05	0.0963265	392	64.9007	10102	57.2773
GO:0016049|GO:0048591	cell growth	6.22999e-05	0.0968267	12	1.98676	91	0.515961
siFMR1 and siCPEB1 vs siControl: Down-regulated genes
GO ACCESSION	GO Term	p-value	corrected p-value	Count in Selection	% Count in Selection	Count in Total	% Count in Total
GO:0005622	intracellular	6.51739e-11	3.44113e-06	529	81.762	12455	70.6186
GO:0008043	intracellular ferritin complex	6.6472e-08	0.000701935	5	0.772798	5	0.0283495
GO:0043227	membrane-bounded organelle	4.90454e-08	0.000701935	416	64.2968	9501	53.8697
GO:0070288	ferritin complex	6.6472e-08	0.000701935	5	0.772798	5	0.0283495
GO:0045950	negative regulation of mitotic recombination	6.37976e-08	0.000701935	6	0.927357	8	0.0453592
GO:0043231	intracellular membrane-bounded organelle	9.11018e-08	0.000801685	412	63.6785	9428	53.4558
GO:0043229	intracellular organelle	2.10003e-07	0.001386	447	69.0881	10470	59.3638
GO:0000019	regulation of mitotic recombination	1.85417e-07	0.001386	6	0.927357	9	0.0510291
GO:0071682	endocytic vesicle lumen	3.86693e-07	0.00145836	5	0.772798	6	0.0340194
GO:0043226	organelle	2.58775e-07	0.00145836	451	69.7063	10598	60.0896
GO:0004921	interleukin-11 receptor activity	3.86693e-07	0.00145836	5	0.772798	6	0.0340194
GO:0038154	interleukin-11-mediated signaling pathway	3.86693e-07	0.00145836	5	0.772798	6	0.0340194
GO:0044424	intracellular part	3.67811e-07	0.00145836	495	76.507	11902	67.4831
GO:0019970	interleukin-11 binding	3.86693e-07	0.00145836	5	0.772798	6	0.0340194
GO:0060135	maternal process involved in female pregnancy	3.48331e-06	0.0122611	11	1.70015	54	0.306175
GO:0044464	cell part	4.59526e-06	0.0142722	559	86.3988	14010	79.4353
GO:0005623	cell	4.59526e-06	0.0142722	559	86.3988	14010	79.4353
GO:0046697	decidualization	6.55249e-06	0.0192204	7	1.08192	21	0.119068
GO:0001893	maternal placenta development	1.19861e-05	0.0333084	8	1.23648	31	0.175767
GO:0001779	natural killer cell differentiation	1.41651e-05	0.0373954	6	0.927357	16	0.0907184
GO:0010833	telomere maintenance via telomere lengthening	3.08298e-05	0.077514	6	0.927357	18	0.102058
siFMR1 and siCPEB1 vs siFMR1: Up-regulated genes.
GO ACCESSION	GO Term	p-value	corrected p-value	Count in Selection	% Count in Selection	Count in Total	% Count in Total
GO:0090200	positive regulation of release of cytochrome c from mitochondria	4.84011e-06	0.118239	6	1.85185	25	0.141747
GO:0044707	single-multicellular organism process	5.75935e-06	0.118239	123	37.963	4719	26.7563
GO:0022008	neurogenesis	2.78477e-05	0.349014	42	12.963	1178	6.67914
GO:0007275	multicellular organismal development	3.40005e-05	0.349014	104	32.0988	3957	22.4358
GO:0048856	anatomical structure development	4.91377e-05	0.350581	103	31.7901	3943	22.3564
GO:0090199	regulation of release of cytochrome c from mitochondria	5.27719e-05	0.350581	6	1.85185	37	0.209786
GO:0042421	norepinephrine biosynthetic process	5.97679e-05	0.350581	3	0.925926	5	0.0283495
GO:0010822	positive regulation of mitochondrion organization	8.31881e-05	0.365763	6	1.85185	40	0.226796
GO:0048731	system development	8.56203e-05	0.365763	90	27.7778	3373	19.1246
GO:0044767	single-organism developmental process	9.64166e-05	0.365763	112	34.5679	4448	25.2197
GO:0031175	neuron projection development	0.000100719	0.365763	21	6.48148	452	2.56279
GO:0004364	glutathione transferase activity	0.000117457	0.365763	5	1.54321	27	0.153087
GO:0048699	generation of neurons	0.000121282	0.365763	38	11.7284	1095	6.20854
GO:0032501|GO:0050874	multicellular organismal process	0.000126145	0.365763	124	38.2716	5074	28.7691
GO:0032502	developmental process	0.000133846	0.365763	112	34.5679	4482	25.4125
GO:0009966|GO:0035466	regulation of signal transduction	0.000142528	0.365763	56	17.284	1862	10.5574
GO:0048513	organ development	0.00021121	0.510134	71	21.9136	2566	14.549
GO:0046189	phenol-containing compound biosynthetic process	0.000271762	0.619919	5	1.54321	32	0.181437
GO:0030981	cortical microtubule cytoskeleton	0.000336452	0.626601	2	0.617284	2	0.0113398
GO:0031436	BRCA1-BARD1 complex	0.000336452	0.626601	2	0.617284	2	0.0113398
GO:0061564	axon development	0.000346887	0.626601	15	4.62963	292	1.65561
GO:0009605	response to external stimulus	0.000362331	0.626601	45	13.8889	1451	8.22702
GO:0048812	neuron projection morphogenesis	0.000381524	0.626601	16	4.93827	327	1.85406
GO:0048583	regulation of response to stimulus	0.000394221	0.626601	66	20.3704	2390	13.5511
GO:0032990	cell part morphogenesis	0.000396231	0.626601	21	6.48148	500	2.83495
GO:0030182	neuron differentiation	0.000403931	0.626601	28	8.64198	762	4.32046
GO:0050896|GO:0051869	response to stimulus	0.000412037	0.626601	136	41.9753	5823	33.0158
GO:0048742	regulation of skeletal muscle fiber development	0.000475271	0.650487	3	0.925926	9	0.0510291
GO:0042415	norepinephrine metabolic process	0.000475271	0.650487	3	0.925926	9	0.0510291
GO:0017154	semaphorin receptor activity	0.000475271	0.650487	3	0.925926	9	0.0510291
GO:0051716	cellular response to stimulus	0.000494201	0.654576	107	33.0247	4377	24.8171
GO:0048666	neuron development	0.000546997	0.686578	23	7.09877	586	3.32256
GO:0007409|GO:0007410	axonogenesis	0.000551805	0.686578	14	4.32099	273	1.54788
GO:0000775|GO:0097521	chromosome, centromeric region	0.000596765	0.72068	10	3.08642	155	0.878834
GO:0048667	cell morphogenesis involved in neuron differentiation	0.000626009	0.734397	15	4.62963	309	1.752
GO:0023051	regulation of signaling	0.000686662	0.76831	59	18.2099	2118	12.0088
GO:0010646	regulation of cell communication	0.000719609	0.76831	59	18.2099	2122	12.0315
GO:0030030	cell projection organization	0.000788385	0.76831	26	8.02469	717	4.06532
GO:0048869	cellular developmental process	0.000825966	0.76831	74	22.8395	2831	16.0515
GO:0044297	cell body	0.000834049	0.76831	20	6.17284	493	2.79526
GO:0030111|GO:0008590	regulation of Wnt signaling pathway	0.000871157	0.76831	11	3.39506	192	1.08862
GO:0007411|GO:0008040	axon guidance	0.00088117	0.76831	10	3.08642	163	0.924193
GO:0097485	neuron projection guidance	0.00088117	0.76831	10	3.08642	163	0.924193
GO:0030520	intracellular estrogen receptor signaling pathway	0.000908396	0.76831	3	0.925926	11	0.0623689
GO:0048858	cell projection morphogenesis	0.000953363	0.76831	19	5.8642	462	2.61949
GO:0051707|GO:0009613|GO:0042828	response to other organism	0.000982888	0.76831	23	7.09877	612	3.46998
GO:0005686	U2 snRNP	0.000997068	0.76831	2	0.617284	3	0.0170097
GO:0005685	U1 snRNP	0.000997068	0.76831	2	0.617284	3	0.0170097
siFMR1 and siCPEB1 vs siFMR1: Down-regulated genes.
GO ACCESSION	GO Term	p-value	corrected p-value	Count in Selection	% Count in Selection	Count in Total	% Count in Total
GO:0005622	intracellular	3.21927e-11	1.54921e-06	409	83.4694	12455	70.6186
GO:0035036	sperm-egg recognition	1.66807e-10	2.67576e-06	13	2.65306	45	0.255145
GO:0007339	binding of sperm to zona pellucida	1.21675e-10	2.67576e-06	13	2.65306	44	0.249476
GO:0008043	intracellular ferritin complex	1.6393e-08	0.000157776	5	1.02041	5	0.0283495
GO:0070288	ferritin complex	1.6393e-08	0.000157776	5	1.02041	5	0.0283495
GO:0009988	cell-cell recognition	3.99537e-08	0.00027467	13	2.65306	68	0.385553
GO:0090230	regulation of centromere complex assembly	3.53344e-08	0.00027467	6	1.22449	9	0.0510291
GO:0043231	intracellular membrane-bounded organelle	6.33852e-08	0.000305029	320	65.3061	9428	53.4558
GO:0043227	membrane-bounded organelle	6.21492e-08	0.000305029	322	65.7143	9501	53.8697
GO:0007286	spermatid development	5.62471e-08	0.000305029	16	3.26531	109	0.618019
GO:0038154	interleukin-11-mediated signaling pathway	9.60986e-08	0.000330326	5	1.02041	6	0.0340194
GO:0019970	interleukin-11 binding	9.60986e-08	0.000330326	5	1.02041	6	0.0340194
GO:0071682	endocytic vesicle lumen	9.60986e-08	0.000330326	5	1.02041	6	0.0340194
GO:0004921	interleukin-11 receptor activity	9.60986e-08	0.000330326	5	1.02041	6	0.0340194
GO:0048515	spermatid differentiation	1.2115e-07	0.000388673	16	3.26531	115	0.652038
GO:0044424	intracellular part	3.67992e-07	0.0010417	381	77.7551	11902	67.4831
GO:0001740	Barr body	3.61876e-07	0.0010417	6	1.22449	12	0.0680388
GO:0044464	cell part	6.25812e-07	0.00158505	431	87.9592	14010	79.4353
GO:0005623	cell	6.25812e-07	0.00158505	431	87.9592	14010	79.4353
GO:0007338	single fertilization	9.21056e-07	0.0022162	13	2.65306	88	0.498951
GO:0046697	decidualization	1.02911e-06	0.00235829	7	1.42857	21	0.119068
GO:0000805	X chromosome	1.12145e-06	0.00245308	6	1.22449	14	0.0793786
GO:0043229	intracellular organelle	1.73238e-06	0.00362468	341	69.5918	10470	59.3638
GO:0001669	acrosomal vesicle	2.22535e-06	0.00411887	14	2.85714	110	0.623689
GO:0043226	organelle	2.06033e-06	0.00411887	344	70.2041	10598	60.0896
GO:0008037	cell recognition	2.22535e-06	0.00411887	14	2.85714	110	0.623689
GO:0001893	maternal placenta development	1.8279e-05	0.0325792	7	1.42857	31	0.175767
GO:0097223	sperm part	2.06912e-05	0.0355615	14	2.85714	133	0.754096
GO:0007281	germ cell development	3.36214e-05	0.0557919	17	3.46939	195	1.10563
GO:0009566	fertilization	4.23878e-05	0.0679944	13	2.65306	124	0.703067
GO:0060205	cytoplasmic membrane-bounded vesicle lumen	5.5499e-05	0.0809327	5	1.02041	16	0.0907184
GO:0001779	natural killer cell differentiation	5.5499e-05	0.0809327	5	1.02041	16	0.0907184
GO:0006997|GO:0048287	nucleus organization	5.26324e-05	0.0809327	10	2.04082	77	0.436582
siFMR1 and siCPEB1 vs siCPEB1: Up-regulated genes.
GO ACCESSION	GO Term	p-value	corrected p-value	Count in Selection	% Count in Selection	Count in Total	% Count in Total
GO:0070427	nucleotide-binding oligomerization domain containing 1 signaling pathway	7.28188e-05	0.693388	2	1.3245	2	0.0113398
GO:0030981	cortical microtubule cytoskeleton	7.28188e-05	0.693388	2	1.3245	2	0.0113398
GO:0008009	chemokine activity	0.000160906	0.693388	5	3.31126	60	0.340194
GO:0097305	response to alcohol	0.000196943	0.693388	11	7.28477	346	1.96178
GO:0005686	U2 snRNP	0.000217226	0.693388	2	1.3245	3	0.0170097
GO:0005685	U1 snRNP	0.000217226	0.693388	2	1.3245	3	0.0170097
GO:1990266	neutrophil migration	0.000219885	0.693388	4	2.64901	35	0.198446
GO:0030593	neutrophil chemotaxis	0.000219885	0.693388	4	2.64901	35	0.198446
GO:0045185	maintenance of protein location	0.000290715	0.693388	5	3.31126	68	0.385553
GO:0042379	chemokine receptor binding	0.000332942	0.693388	5	3.31126	70	0.396893
GO:0070431	nucleotide-binding oligomerization domain containing 2 signaling pathway	0.000432006	0.693388	2	1.3245	4	0.0226796
GO:0070423	nucleotide-binding oligomerization domain containing signaling pathway	0.000432006	0.693388	2	1.3245	4	0.0226796
GO:0035872	nucleotide-binding domain, leucine rich repeat containing receptor signaling pathway	0.000432006	0.693388	2	1.3245	4	0.0226796
GO:0006987	activation of signaling protein activity involved in unfolded protein response	0.000432006	0.693388	2	1.3245	4	0.0226796
GO:0023051	regulation of signaling	0.000432216	0.693388	33	21.8543	2118	12.0088
GO:0010646	regulation of cell communication	0.000447142	0.693388	33	21.8543	2122	12.0315
GO:0070555	response to interleukin-1	0.000458804	0.693388	5	3.31126	75	0.425242
GO:0009408|GO:0006951	response to heat	0.000487764	0.693388	5	3.31126	76	0.430912
GO:0071621	granulocyte chemotaxis	0.000491463	0.693388	4	2.64901	43	0.243806
GO:0097530	granulocyte migration	0.000537038	0.70472	4	2.64901	44	0.249476
GO:0005125	cytokine activity	0.000552074	0.70472	8	5.29801	216	1.2247
GO:0002237	response to molecule of bacterial origin	0.000873303	1	9	5.96026	289	1.6386
GO:0001959	regulation of cytokine-mediated signaling pathway	0.000875586	1	4	2.64901	50	0.283495
siFMR1 and siCPEB1 vs siCPEB1: Down-regulated genes.
GO ACCESSION	GO Term	p-value	corrected p-value	Count in Selection	% Count in Selection	Count in Total	% Count in Total
GO:0008029	pentraxin receptor activity	2.93204e-05	0.225564	2	2.08333	2	0.0113398
GO:0035456	response to interferon-beta	3.37252e-05	0.225564	4	4.16667	34	0.192777
GO:0000792	heterochromatin	3.93587e-05	0.225564	5	5.20833	70	0.396893
GO:0001847	opsonin receptor activity	8.76487e-05	0.325613	2	2.08333	3	0.0170097
GO:0031519	PcG protein complex	9.46936e-05	0.325613	4	4.16667	44	0.249476
GO:0003727|GO:0003728	single-stranded RNA binding	0.000196758	0.563809	4	4.16667	53	0.300505
GO:0035458	cellular response to interferon-beta	0.000515304	1	3	3.125	29	0.164427
